# Supplementary material for: Brain ureido degenerative protein modifications are associated with neuroinflammation and proteinopathy in Alzheimer’s disease with cerebrovascular disease
Source: J Neuroinflammation. 2017 Sep 2;14:175. doi: 10.1186/s12974-017-0946-y (PMC5581431; doi:10.1186/s12974-017-0946-y)
Supplement: Supplementary file 2 — Total group LC-MS/MS peak intensity of the peptides that contain the citrulline triplet in the BA21 brain proteome. (XLS 176 kb) [file 12974_2017_946_MOESM2_ESM.xls]

## Sheet: Citrulline_triplets_groups
Brain ureido degenerative protein modifications are associated with neuroinflammation and proteinopathy in Alzheimer's disease with cerebrovascular disease
Xavier Gallart-Palau, Aida Serra, Benjamin S.T.Lee, Xue Guo and Siu Kwan Sze
Supplementary Dataset 1.1: Total group LC-MS/MS peak intensity of the peptides that contain the citruline triplet in the BA21 brain proteome.
Sequence	Total BA21 Control Soluble	Total BA21 Dementia Soluble	Total BA21 Control Pellet	Total BA21 Dementia Pellet
GR(+.98)A	1435619500	1906643700	3887675900	1946388600
DR(+.98)G	3480042960	9562680360	76328800	35204100
GR(+.98)T	245782000	439704100	1905451100	6200507000
AR(+.98)H	910217280	2040373000	10738265800	190840000
QR(+.98)P	652283900	482969000	1930734000	620068800
PR(+.98)T	145591000	434364600	2718077800	1130424000
HR(+.98)D	416400000	139150000	975590000	2233940000
AR(+.98)T	29225000	544800000	643416000	36689800
PR(+.98)H	70147000	1212961600	246270000	452700000
PR(+.98)A	376564900	1347446100	369965000	142126000
SR(+.98)L	97572700	364451080	1559623400	388292100
TR(+.98)L	6630	742705000	18178200	7312100
SR(+.98)A	1663000	33828800	181850400	568428200
PR(+.98)I	3252800	626278600	101750000	186150000
LR(+.98)K	34380000	18637700	269755900	367170200
LR(+.98)V	20651000	70455300	88788000	215882900
SR(+.98)E	34834900	121594800	131416000	91115600
VR(+.98)T	0	42596000	3824000	6893200
AR(+.98)G	108659400	306715200	330874100	60922400
AR(+.98)V	21644000	40218200	164983000	109625000
GR(+.98)G	24119000	78122100	79466200	166432600
SR(+.98)T	16403300	39093900	103664600	141515000
YR(+.98)Q	0	157560000	76590000	108120000
GR(+.98)F	40010400	120227600	178890200	21701400
ER(+.98)V	7314000	26261600	20887000	48577250
LR(+.98)A	566000	22441000	18165000	31374000
MR(+.98)D	66223000	162226100	144395000	890800
DR(+.98)Q	6460000	33190000	15050000	61364000
LR(+.98)L	594000	17073600	41653000	32919900
ER(+.98)S	14026000	32671000	68926600	9820000
DR(+.98)H	4090000	23122800	76460000	61258000
LR(+.98)R	1046000	19640600	34260000	132000
TR(+.98)S	4371600	60090400	39945000	14786400
VR(+.98)L	0	30150000	195126200	19462000
GR(+.98)V	0	23045500	53692300	60239200
QR(+.98)Q	2760000	2820000	23920000	59720000
DR(+.98)I	0	90849500	14336000	17435700
TR(+.98)V	79600000	59555200	17814000	1489000
FR(+.98)A	0	2278600	9400000	129340400
ER(+.98)P	13479500	47415600	47820400	34657000
FR(+.98)I	11668000	505000	1005000	53118000
DR(+.98)M	2408000	19570000	25931000	0
TR(+.98)I	158000	110762000	2033800	0
DR(+.98)Y	170000	0	54027600	0
ER(+.98)F	11826000	31662000	42128800	27852400
DR(+.98)S	6818000	87796000	16520000	5017000
LR(+.98)S	3628000	37375400	20872800	8569600
SR(+.98)Y	0	0	11310000	351000
PR(+.98)R	3414000	10906000	37607100	3561000
GR(+.98)R	2945000	4691500	12362400	178000
SR(+.98)S	6895500	26165000	35207000	23068300
LR(+.98)F	127000	4370000	4720000	5175000
WR(+.98)L	12809000	22160000	37168000	74000000
SR(+.98)V	4059000	23586600	38717900	14837000
LR(+.98)Q	0	15940000	9113000	51640000
TR(+.98)T	16567600	9983000	22371400	9366000
AR(+.98)S	968000	8728670	56192600	18697000
PR(+.98)G	612000	17671600	41000000	34052500
VR(+.98)S	0	25375000	22202800	1081000
AR(+.98)A	372800	18030000	79107600	27698400
YR(+.98)V	0	5632000	16740000	599000
LR(+.98)T	11848000	30175900	18340000	15771000
GR(+.98)D	352800	13559000	52599300	16393900
LR(+.98)D	4023000	6932600	22322700	15529000
YR(+.98)A	18160000	32828000	56984200	0
MR(+.98)E	1892000	54450000	14480000	0
FR(+.98)T	4090000	0	18920000	12287000
GR(+.98)S	702000	7130800	48786000	7568000
QR(+.98)I	1620000	12211000	35668000	25910000
SR(+.98)F	0	10012000	16214800	427600
HR(+.98)K	6056000	5886000	95983000	5390000
TR(+.98)E	8020000	22972000	20211000	4934200
SR(+.98)P	0	4628000	8384500	23077000
DR(+.98)A	11931600	6022900	11444900	24357380
GR(+.98)Q	804000	2264000	27770000	0
LR(+.98)H	1900000	16746000	21330000	21096000
FR(+.98)S	14242000	30658800	11659000	6879000
AR(+.98)D	7184000	2168000	7974000	461800
ER(+.98)E	5644600	5663000	7230000	30732000
QR(+.98)A	2800000	5162000	20960000	4617000
ER(+.98)M	0	30135000	6668000	0
DR(+.98)V	19679200	30076600	10353200	10508220
ER(+.98)I	14800000	13618000	9175000	3846400
TR(+.98)Q	233700	3440000	12884000	14114000
GR(+.98)P	0	0	92000	0
MR(+.98)Q	0	2900000	7240000	0
LR(+.98)E	544000	11037000	1822000	12609700
PR(+.98)D	0	0	2872000	885000
FR(+.98)E	2142000	2736000	0	25300
ER(+.98)Y	0	9946000	272900	906000
IR(+.98)R	0	3402000	11903000	0
ER(+.98)L	2466000	1765200	2150800	5666000
DR(+.98)L	1974400	8689000	15029000	29400
LR(+.98)N	840000	2106000	0	10562000
TR(+.98)D	1416000	4748700	6899000	5359000
VR(+.98)G	2670000	14999400	7730000	797800
LR(+.98)G	3800000	12830000	1932700	12271000
IR(+.98)S	360000	12899000	2808000	121600
TR(+.98)N	0	2664400	0	0
ER(+.98)G	1759000	1614800	7304900	244000
ER(+.98)H	0	677200	151500	1401000
TR(+.98)G	3013000	14562000	3642000	0
SR(+.98)H	1926000	504000	8760000	6490600
IR(+.98)E	319000	12541500	55970000	0
RR(+.98)P	1004000	3570000	2010000	163000
DR(+.98)D	3710000	7704000	1931400	0
SR(+.98)I	3920000	3643000	6037600	1374000
FR(+.98)L	806000	15290000	0	0
YR(+.98)G	932000	4146900	22778000	4285000
PR(+.98)V	718000	1614200	3606000	2166000
VR(+.98)I	0	6790000	808000	910000
VR(+.98)E	0	0	3600000	2430000
FR(+.98)G	0	6771000	6394400	1665000
GR(+.98)L	10260000	11031000	1914000	0
SR(+.98)D	0	8097700	10842800	2830000
AR(+.98)N	1320000	0	8376000	0
IR(+.98)T	185000	14269000	7310000	1377000
SR(+.98)G	1845000	3280700	2318600	3118350
YR(+.98)P	0	0	1380000	1480000
VR(+.98)A	4720000	4401000	8630000	121400
GR(+.98)N	0	149600	1862900	0
FR(+.98)P	0	0	0	0
CR(+.98)V	538000	13420000	0	0
SR(+.98)R	912000	11010000	1738000	359200
YR(+.98)D	6101900	2862800	23666400	1374680
GR(+.98)H	613000	226000	2672500	429800
DR(+.98)C	0	608000	3706000	10390000
PR(+.98)S	3482400	5162600	6670140	4698000
DR(+.98)R	6484000	2589000	11856000	0
HR(+.98)G	0	3822000	750800	0
AR(+.98)L	65500	1418000	1239000	2352000
IR(+.98)N	0	0	0	0
HR(+.98)I	2092000	1390000	447000	2140000
FR(+.98)D	1810000	1450000	5158000	1700000
VR(+.98)N	937000	1709000	10086000	1458000
FR(+.98)Q	0	0	382000	4720000
LR(+.98)I	0	97400	142000	1967000
AR(+.98)I	0	2150000	35300	2760000
DR(+.98)T	0	128300	1252200	4070000
ER(+.98)T	0	152400	1841000	4200000
DR(+.98)P	87000	60400	1388000	0
PR(+.98)L	0	17100	2316900	6840000
FR(+.98)K	0	6900000	558000	0
ER(+.98)N	0	1789700	0	800000
VR(+.98)P	0	0	0	573000
IR(+.98)A	1908000	0	1179000	4150600
HR(+.98)A	506100	5629000	11533400	0
KR(+.98)N	0	4070000	588000	0
DR(+.98)E	782800	0	338000	3010000
QR(+.98)L	0	0	10017000	508000
HR(+.98)T	0	1941000	2160000	0
AR(+.98)R	1496700	3103000	4231400	861000
ER(+.98)A	289400	1363000	9779100	901400
LR(+.98)P	215000	316000	999000	4048000
TR(+.98)A	0	1810500	1457800	1307600
YR(+.98)S	0	0	6037200	0
GR(+.98)I	28800	1062000	3337400	0
YR(+.98)H	0	382600	338000	170200
DR(+.98)N	796600	0	674000	4380000
NR(+.98)L	317000	1330000	0	68700
NR(+.98)P	0	0	401500	0
MR(+.98)S	0	0	0	0
IR(+.98)D	138000	52700	31700	1320000
MR(+.98)L	0	669000	0	0
CR(+.98)Y	660000	0	0	0
NR(+.98)D	0	2170000	0	0
ER(+.98)R	0	987000	3104000	598000
AR(+.98)Q	0	2679000	264180000	0
HR(+.98)V	0	0	2855000	0
SR(+.98)Q	0	33700	7674000	90100
SR(+.98)M	596000	3045000	1054000	0
MR(+.98)T	738000	0	0	0
TR(+.98)H	0	819000	2012000	44800
DR(+.98)K	0	2409000	301000	504000
QR(+.98)T	0	0	4401000	0
GR(+.98)E	0	0	444400	79300
QR(+.98)R	0	0	0	0
TR(+.98)R	0	523000	197000	67900
TR(+.98)P	0	0	561000	0
FR(+.98)V	0	2240000	0	286000
CR(+.98)P	0	0	0	0
GR(+.98)Y	0	891000	0	0
IR(+.98)Y	0	0	0	2395000
AR(+.98)P	0	1837000	1868000	392000
MR(+.98)G	396000	0	585000	0
VR(+.98)Y	0	0	0	0
YR(+.98)I	0	0	0	1992600
SR(+.98)C	0	0	0	71000
VR(+.98)K	7284000	0	6711500	1079500
ER(+.98)K	0	0	2771640	0
IR(+.98)G	384000	292000	0	76400
PR(+.98)N	0	101000	9180000	0
VR(+.98)H	0	1488000	1356000	0
PR(+.98)P	0	0	1546000	292000
FR(+.98)C	0	1404000	666000	0
FR(+.98)M	0	0	651000	0
CR(+.98)R	0	0	0	912000
ER(+.98)Q	0	375000	920400	915000
NR(+.98)F	0	0	0	0
ER(+.98)W	143000	0	1100000	586000
NR(+.98)V	0	0	1958000	1060000
CR(+.98)T	0	0	3945000	0
PR(+.98)K	0	874000	579000	0
VR(+.98)V	0	0	0	453000
AR(+.98)C	0	0	741000	731000
IR(+.98)K	0	0	0	822000
SR(+.98)K	0	0	298400	142500
NR(+.98)I	0	792000	0	0
YR(+.98)K	0	776000	0	0
ER(+.98)D	0	0	374000	47100
QR(+.98)S	1230000	0	330000	0
VR(+.98)F	0	0	0	638000
MR(+.98)V	1804000	468000	150000	0
MR(+.98)A	130500	0	183900	0
NR(+.98)A	0	616000	0	0
CR(+.98)K	0	0	0	0
QR(+.98)D	0	0	0	55200
SR(+.98)N	0	274000	328900	0
PR(+.98)Q	0	334000	0	20700
FR(+.98)H	0	0	0	491000
NR(+.98)S	0	249000	0	216000
MR(+.98)M	0	0	179000	0
DR(+.98)F	0	0	978200	370000
WR(+.98)N	0	143000	0	24100
WR(+.98)S	0	243300	275820	0
HR(+.98)N	0	0	252000	0
ER(+.98)C	0	181000	5230000	0
HR(+.98)L	0	0	0	0
YR(+.98)R	0	330000	12900	0
RR(+.98)L	0	0	0	0
NR(+.98)G	0	0	0	69900
MR(+.98)H	29000	0	0	0
LR(+.98)M	0	224000	0	0
WR(+.98)G	0	0	1599600	0
FR(+.98)N	0	177800	0	0
SR(+.98)W	0	155200	0	0
VR(+.98)M	0	0	1500000	0
YR(+.98)E	0	0	0	143800
IR(+.98)I	0	0	0	18100
HR(+.98)Y	0	0	0	0
IR(+.98)H	0	0	1046000	0
YR(+.98)T	0	0	0	0
WR(+.98)D	0	75800	0	0
CR(+.98)L	0	75300	0	0
NR(+.98)Y	0	52800	0	0
IR(+.98)L	0	0	0	0
CR(+.98)D	0	0	2924000	0
KR(+.98)D	312000	0	0	0
HR(+.98)R	0	0	0	0
KR(+.98)V	0	17240	0	0
WR(+.98)H	0	13900	0	0
CR(+.98)S	0	0	0	0
AR(+.98)E	0	0	69700	0
AR(+.98)K	0	0	0	0
AR(+.98)M	0	0	0	0
AR(+.98)F	1036000	0	0	0
AR(+.98)W	0	0	0	0
AR(+.98)Y	0	0	0	0
RR(+.98)A	0	0	0	0
RR(+.98)R	0	0	0	0
RR(+.98)N	0	0	0	0
RR(+.98)D	0	0	0	0
RR(+.98)C	0	0	0	0
RR(+.98)Q	0	0	0	0
RR(+.98)E	0	0	0	0
RR(+.98)G	0	0	0	0
RR(+.98)H	0	0	0	0
RR(+.98)I	0	0	0	0
RR(+.98)K	0	0	0	0
RR(+.98)M	0	0	0	0
RR(+.98)F	0	0	0	0
RR(+.98)S	0	0	0	0
RR(+.98)T	0	0	0	0
RR(+.98)W	0	0	0	0
RR(+.98)Y	0	0	0	0
RR(+.98)V	0	0	0	0
NR(+.98)R	0	0	0	0
NR(+.98)N	0	0	0	0
NR(+.98)C	0	0	0	0
NR(+.98)Q	0	0	0	0
NR(+.98)E	0	0	132000	0
NR(+.98)H	0	0	0	0
NR(+.98)K	0	0	0	0
NR(+.98)M	0	0	0	0
NR(+.98)T	0	0	0	0
NR(+.98)W	0	0	0	0
DR(+.98)W	0	0	0	0
CR(+.98)A	0	0	243600	0
CR(+.98)N	0	0	0	0
CR(+.98)C	0	0	0	0
CR(+.98)Q	0	0	0	0
CR(+.98)E	0	0	0	0
CR(+.98)G	0	0	0	0
CR(+.98)H	0	0	0	0
CR(+.98)I	0	0	0	0
CR(+.98)M	0	0	0	0
CR(+.98)F	0	0	0	0
CR(+.98)W	0	0	0	0
QR(+.98)N	0	0	0	0
QR(+.98)C	0	0	0	0
QR(+.98)E	0	0	0	0
QR(+.98)G	0	0	0	0
QR(+.98)H	0	0	0	0
QR(+.98)K	0	0	0	0
QR(+.98)M	0	0	0	0
QR(+.98)F	0	0	0	0
QR(+.98)W	0	0	0	0
QR(+.98)Y	0	0	0	0
QR(+.98)V	0	0	0	0
GR(+.98)C	0	0	0	0
GR(+.98)K	0	0	0	0
GR(+.98)M	0	0	0	0
GR(+.98)W	0	0	0	0
HR(+.98)C	0	0	0	0
HR(+.98)Q	0	0	35700	0
HR(+.98)E	0	0	0	0
HR(+.98)H	0	0	3860000	0
HR(+.98)M	0	0	0	0
HR(+.98)F	0	0	0	0
HR(+.98)P	0	0	214400	0
HR(+.98)S	0	0	23480	0
HR(+.98)W	0	0	0	0
IR(+.98)C	0	0	0	0
IR(+.98)Q	0	0	0	0
IR(+.98)M	0	0	0	0
IR(+.98)F	0	0	0	0
IR(+.98)P	0	0	0	0
IR(+.98)W	0	0	0	0
IR(+.98)V	0	0	0	0
LR(+.98)C	0	0	1029000	0
LR(+.98)W	0	0	0	0
LR(+.98)Y	0	0	0	0
KR(+.98)A	0	0	0	0
KR(+.98)R	0	0	0	0
KR(+.98)C	0	0	0	0
KR(+.98)Q	0	0	0	0
KR(+.98)E	0	0	0	0
KR(+.98)G	0	0	0	0
KR(+.98)H	0	0	0	0
KR(+.98)I	0	0	0	0
KR(+.98)L	0	0	0	0
KR(+.98)K	0	0	0	0
KR(+.98)M	0	0	0	0
KR(+.98)F	0	0	0	0
KR(+.98)P	0	0	0	0
KR(+.98)S	0	0	0	0
KR(+.98)T	0	0	0	0
KR(+.98)W	0	0	0	0
KR(+.98)Y	0	0	0	0
MR(+.98)R	0	0	0	0
MR(+.98)N	0	0	0	0
MR(+.98)C	0	0	0	0
MR(+.98)I	0	0	0	0
MR(+.98)K	0	0	0	0
MR(+.98)F	0	0	0	0
MR(+.98)P	0	0	0	0
MR(+.98)W	0	0	0	0
MR(+.98)Y	0	0	0	0
FR(+.98)R	0	0	5047000	0
FR(+.98)F	0	0	0	0
FR(+.98)W	0	0	0	0
FR(+.98)Y	0	0	0	0
PR(+.98)C	0	0	0	0
PR(+.98)E	440000	0	0	0
PR(+.98)M	0	0	0	0
PR(+.98)F	0	0	0	0
PR(+.98)W	0	0	0	0
PR(+.98)Y	0	0	0	0
TR(+.98)C	0	0	0	0
TR(+.98)K	0	0	475000	0
TR(+.98)M	0	0	0	0
TR(+.98)F	0	0	0	0
TR(+.98)W	0	0	0	0
TR(+.98)Y	0	0	0	0
WR(+.98)A	0	0	0	0
WR(+.98)R	0	0	0	0
WR(+.98)C	0	0	0	0
WR(+.98)Q	0	0	0	0
WR(+.98)E	0	0	0	0
WR(+.98)I	0	0	0	0
WR(+.98)K	0	0	0	0
WR(+.98)M	0	0	0	0
WR(+.98)F	0	0	0	0
WR(+.98)P	0	0	1134000	0
WR(+.98)T	0	0	0	0
WR(+.98)W	0	0	0	0
WR(+.98)Y	0	0	0	0
WR(+.98)V	0	0	0	0
YR(+.98)N	0	0	0	0
YR(+.98)C	0	0	0	0
YR(+.98)L	0	0	0	0
YR(+.98)M	0	0	0	0
YR(+.98)F	0	0	0	0
YR(+.98)W	0	0	0	0
YR(+.98)Y	0	0	0	0
VR(+.98)R	0	0	0	0
VR(+.98)D	0	0	0	0
VR(+.98)C	0	0	0	0
VR(+.98)Q	0	0	1300000	0
VR(+.98)W	0	0	0	0

## Sheet: Citrulline_triplets_individuals
Supplementary Dataset 1.2: LC-MS/MS Total peak intensity of the peptides that contain the citruline triplet in the BA21 brain proteome of every individual subject.
Sequence	C1S	C2S	C3S	D1S	D2S	D3S	C1P	C2P	C3P	D1P	D2P	D3P
GR(+.98)A	717500	459750000	975152000	216380000	253618700	1436645000	132220000	3695146300	60309600	428782000	1517054600	552000
DR(+.98)G	16960	3473950000	6076000	5906500	95603860	9461170000	18507000	55456200	2365600	0	34959900	244200
GR(+.98)T	0	192550000	53232000	84400000	167543100	187761000	748655000	870893400	285902700	23387000	6177120000	0
AR(+.98)H	23280	903723000	6471000	42483200	1732134800	265755000	44313600	10690224000	3728200	75622000	114270000	948000
QR(+.98)P	56500	377780000	274447400	101320000	266609000	115040000	217620000	1631220000	81894000	138460000	481400000	208800
PR(+.98)T	868000	143610000	1113000	106520000	310522600	17322000	1942583000	772913000	2581800	35310000	1093024000	2090000
HR(+.98)D	0	117000000	299400000	94000000	17550000	27600000	484000000	488700000	2890000	56940000	2177000000	0
AR(+.98)T	0	21635000	7590000	5450000	150806000	388544000	6026000	628750000	8640000	14981400	21190000	518400
PR(+.98)H	0	65160000	4987000	1037314000	17744600	157903000	79610000	159684000	6976000	12440000	440260000	0
PR(+.98)A	0	161106000	215458900	478940000	32467700	836038400	96120000	202247000	71598000	44724000	97402000	0
SR(+.98)L	14300	38444400	59114000	134990000	181021080	48440000	1145538000	398098000	15987400	259813100	128479000	0
TR(+.98)L	6630	0	0	2408000	728297000	12000000	9730000	4766200	3682000	7166000	0	146100
SR(+.98)A	0	724000	939000	4316800	20151800	9360200	3240000	90505400	88105000	8375200	560053000	0
PR(+.98)I	0	786000	2466800	255900000	46735600	323643000	10990000	86600000	4160000	0	186150000	0
LR(+.98)K	0	11340000	23040000	0	10477700	8160000	0	201993000	67762900	29150200	338020000	0
LR(+.98)V	0	2220000	18431000	0	8895300	61560000	43587000	37407000	7794000	6294900	209588000	0
SR(+.98)E	0	10167000	24667900	1293000	117520700	2781100	91301000	20255000	19860000	26735600	64380000	0
VR(+.98)T	0	0	0	22230000	1886000	18480000	920000	0	2904000	973200	5920000	0
AR(+.98)G	98200	86392000	22169200	91445600	109074400	106195200	284254000	45256100	1364000	25859900	34900000	162500
AR(+.98)V	0	14874000	6770000	9720000	24117800	6380400	59600000	96166000	9217000	12785000	96840000	0
GR(+.98)G	0	0	24119000	17599800	15366300	45156000	26315000	32356700	20794500	46756600	116166000	3510000
SR(+.98)T	0	7520000	8883300	7280000	15941600	15872300	53242600	46002000	4420000	13833000	127682000	0
YR(+.98)Q	0	0	0	70840000	28200000	58520000	29850000	41424000	5316000	2180000	105940000	0
GR(+.98)F	1152000	37200000	1658400	17015000	21612600	81600000	12191200	155349000	11350000	1551000	19929000	221400
ER(+.98)V	0	3976000	3338000	688000	17603700	7969900	12422000	7939000	526000	3975250	44602000	0
LR(+.98)A	0	0	566000	154000	1434000	20853000	8170000	8556000	1439000	0	31374000	0
MR(+.98)D	0	44820000	21403000	123500000	10000000	28726100	0	144395000	0	0	870000	20800
DR(+.98)Q	0	6460000	0	23190000	10000000	0	6440000	8610000	0	1064000	60300000	0
LR(+.98)L	0	0	594000	0	6615600	10458000	5504000	24990000	11159000	1686900	31233000	0
ER(+.98)S	0	2540000	11486000	0	15671000	17000000	0	54720000	14206600	3000000	6820000	0
DR(+.98)H	0	1380000	2710000	191800	2781000	20150000	4607000	62313000	9540000	2158000	59100000	0
LR(+.98)R	0	882000	164000	8898000	462600	10280000	0	32838000	1422000	132000	0	0
TR(+.98)S	0	2312000	2059600	2160000	22220400	35710000	1626000	34654000	3665000	5906400	8880000	0
VR(+.98)L	0	0	0	0	28700000	1450000	72925000	120450000	1751200	0	19462000	0
GR(+.98)V	0	0	0	267000	11958500	10820000	1690300	48981000	3021000	3153000	57086200	0
QR(+.98)Q	0	2760000	0	2820000	0	0	0	20620000	3300000	33920000	25800000	0
DR(+.98)I	0	0	0	62469500	700000	27680000	693000	10803000	2840000	75700	17360000	0
TR(+.98)V	0	79600000	0	50828000	8159200	568000	2613000	15201000	0	1246000	243000	0
FR(+.98)A	0	0	0	0	2278600	0	5790000	3610000	0	300400	129040000	0
ER(+.98)P	0	0	13479500	47030000	385600	0	16000000	31185400	635000	0	34657000	0
FR(+.98)I	0	0	11668000	0	0	505000	0	1005000	0	1118000	52000000	0
DR(+.98)M	0	0	2408000	5450000	0	14120000	0	25931000	0	0	0	0
TR(+.98)I	0	0	158000	0	109830000	932000	0	1990000	43800	0	0	0
DR(+.98)Y	0	0	170000	0	0	0	0	54027600	0	0	0	0
ER(+.98)F	0	0	11826000	22210000	4832000	4620000	115000	22200000	19813800	178400	27674000	0
DR(+.98)S	0	3552000	3266000	0	55158000	32638000	0	11566000	4954000	0	5017000	0
LR(+.98)S	0	0	3628000	3036000	7379400	26960000	2430000	15530000	2912800	112000	8457600	0
SR(+.98)Y	0	0	0	0	0	0	0	11310000	0	351000	0	0
PR(+.98)R	0	1830000	1584000	3156000	4950000	2800000	14812000	16565100	6230000	0	3561000	0
GR(+.98)R	0	1605000	1340000	0	620000	4071500	0	10636400	1726000	32000	146000	0
SR(+.98)S	56500	730000	6109000	5120000	6353000	14692000	7818800	22804200	4584000	15434300	7634000	0
LR(+.98)F	0	0	127000	0	0	4370000	0	4720000	0	0	5175000	0
WR(+.98)L	0	4739000	8070000	0	2960000	19200000	1068000	36100000	0	0	74000000	0
SR(+.98)V	0	1390000	2669000	9614000	2541600	11431000	1012000	36530000	1175900	0	14710000	127000
LR(+.98)Q	0	0	0	7600000	0	8340000	4850000	3642000	621000	3460000	48180000	0
TR(+.98)T	0	0	16567600	0	4343000	5640000	2600000	13988400	5783000	1281000	8085000	0
AR(+.98)S	0	968000	0	312000	2002000	6414670	2590000	53160000	442600	693000	18004000	0
PR(+.98)G	0	0	612000	0	15258600	2413000	33254000	7746000	0	11556000	22496500	0
VR(+.98)S	0	0	0	12650000	4813000	7912000	729000	17142400	4331400	727000	354000	0
AR(+.98)A	60800	0	312000	1570000	6549000	9911000	19432000	54485600	5190000	16392600	11305800	0
YR(+.98)V	0	0	0	0	119000	5513000	8700000	6600000	1440000	599000	0	0
LR(+.98)T	0	1000000	10848000	4076000	1759900	24340000	1656000	13646000	3038000	1597000	14174000	0
GR(+.98)D	0	0	352800	0	10929000	2630000	9160000	17169300	26270000	9102900	7291000	0
LR(+.98)D	0	711000	3312000	5042600	1588000	302000	8000000	8701000	5621700	2580000	12949000	0
YR(+.98)A	0	0	18160000	10360000	1728000	20740000	0	56700000	284200	0	0	0
MR(+.98)E	0	0	1892000	0	0	54450000	0	14480000	0	0	0	0
FR(+.98)T	0	0	4090000	0	0	0	0	0	18920000	11160000	1127000	0
GR(+.98)S	0	0	702000	0	7130800	0	0	13606000	35180000	7568000	0	0
QR(+.98)I	0	1620000	0	0	1270000	10941000	13300000	21480000	888000	1310000	24600000	0
SR(+.98)F	0	0	0	0	10012000	0	0	16214800	0	46600	381000	0
HR(+.98)K	0	4508000	1548000	0	0	5886000	8340000	87643000	0	0	5390000	0
TR(+.98)E	0	0	8020000	0	18472000	4500000	11920000	7760000	531000	2607200	2327000	0
SR(+.98)P	0	0	0	940000	1618000	2070000	166000	8112500	106000	3220000	19857000	0
DR(+.98)A	142500	0	11789100	0	1338000	4684900	1646000	9540900	258000	1312800	23038000	6580
GR(+.98)Q	0	0	804000	0	2264000	0	3780000	20930000	3060000	0	0	0
LR(+.98)H	0	1900000	0	2196000	5610000	8940000	0	15000000	6330000	1956000	19140000	0
FR(+.98)S	0	14242000	0	29400000	1258800	0	994000	10665000	0	384000	6495000	0
AR(+.98)D	0	0	7184000	0	732000	1436000	0	7974000	0	0	461800	0
ER(+.98)E	0	0	5644600	0	1604000	4059000	2085000	3835000	1310000	571000	30161000	0
QR(+.98)A	0	2800000	0	0	5162000	0	13280000	7680000	0	0	4617000	0
ER(+.98)M	0	0	0	7360000	225000	22550000	0	6668000	0	0	0	0
DR(+.98)V	0	3150000	16529200	21157000	8721600	198000	754000	6865200	2734000	1635220	8873000	0
ER(+.98)I	0	2800000	12000000	384000	714000	12520000	116000	8973000	86000	140400	3706000	0
TR(+.98)Q	0	0	233700	0	3440000	0	3802000	6220000	2862000	4954000	9160000	0
GR(+.98)P	0	0	0	0	0	0	0	92000	0	0	0	0
MR(+.98)Q	0	0	0	0	0	2900000	0	7240000	0	0	0	0
LR(+.98)E	0	0	544000	0	11037000	0	220000	1062000	540000	1022000	11587700	0
PR(+.98)D	0	0	0	0	0	0	0	0	2872000	730000	155000	0
FR(+.98)E	0	0	2142000	1664000	332000	740000	0	0	0	25300	0	0
ER(+.98)Y	0	0	0	646000	0	9300000	70900	0	202000	906000	0	0
IR(+.98)R	0	0	0	0	202000	3200000	0	11903000	0	0	0	0
ER(+.98)L	0	1647000	819000	0	1642600	122600	0	884800	1266000	638000	5028000	0
DR(+.98)L	0	742000	1232400	0	394000	8295000	449000	14580000	0	29400	0	0
LR(+.98)N	0	0	840000	1962000	144000	0	0	0	0	642000	9920000	0
TR(+.98)D	0	702000	714000	1830000	2348700	570000	973000	5926000	0	409000	4950000	0
VR(+.98)G	0	0	2670000	2816000	963400	11220000	0	7730000	0	277200	520600	0
LR(+.98)G	0	3800000	0	3910000	794000	8126000	0	1770000	162700	514000	11757000	0
IR(+.98)S	0	0	360000	11129000	430000	1340000	0	2244000	564000	121600	0	0
TR(+.98)N	0	0	0	0	104400	2560000	0	0	0	0	0	0
ER(+.98)G	0	0	1759000	0	94800	1520000	1160000	1148800	4996100	0	244000	0
ER(+.98)H	0	0	0	31200	646000	0	0	151500	0	0	1401000	0
TR(+.98)G	0	0	3013000	0	1223000	13339000	0	2944000	698000	0	0	0
SR(+.98)H	0	0	1926000	0	504000	0	0	8760000	0	170600	6320000	0
IR(+.98)E	0	0	319000	0	4113000	8428500	0	53400000	2570000	0	0	0
RR(+.98)P	0	0	1004000	0	0	3570000	0	2010000	0	163000	0	0
DR(+.98)D	0	3240000	470000	3591700	842300	3270000	0	246000	1685400	0	0	0
SR(+.98)I	0	0	3920000	3420000	223000	0	0	5920000	117600	1374000	0	0
FR(+.98)L	0	0	806000	0	14820000	470000	0	0	0	0	0	0
YR(+.98)G	0	932000	0	394000	1512900	2240000	0	20860000	1918000	3817000	468000	0
PR(+.98)V	0	0	718000	0	284200	1330000	0	3606000	0	0	2166000	0
VR(+.98)I	0	0	0	4190000	0	2600000	0	808000	0	0	910000	0
VR(+.98)E	0	0	0	0	0	0	0	0	3600000	0	2430000	0
FR(+.98)G	0	0	0	599000	6172000	0	434000	4600000	1360400	751000	914000	0
GR(+.98)L	0	0	10260000	0	1641000	9390000	306000	0	1608000	0	0	0
SR(+.98)D	0	0	0	6820000	151300	1126400	3854000	6540000	448800	892000	1938000	0
AR(+.98)N	0	0	1320000	0	0	0	0	7650000	726000	0	0	0
IR(+.98)T	0	0	185000	0	4039000	10230000	0	7310000	0	0	1377000	0
SR(+.98)G	0	0	1845000	0	542300	2738400	0	1500600	818000	6750	3111600	0
YR(+.98)P	0	0	0	0	0	0	0	1380000	0	0	1480000	0
VR(+.98)A	0	0	4720000	0	1001000	3400000	1920400	5615000	1094600	121400	0	0
GR(+.98)N	0	0	0	149600	0	0	0	1440800	422100	0	0	0
FR(+.98)P	0	0	0	0	0	0	0	0	0	0	0	0
CR(+.98)V	0	538000	0	13420000	0	0	0	0	0	0	0	0
SR(+.98)R	0	0	912000	0	3330000	7680000	0	1738000	0	251000	108200	0
YR(+.98)D	11900	0	6090000	0	1574600	1288200	138400	21665000	1863000	24400	1346000	4280
GR(+.98)H	0	0	613000	0	226000	0	0	62500	2610000	429800	0	0
DR(+.98)C	0	0	0	0	608000	0	2385000	181000	1140000	0	10390000	0
PR(+.98)S	0	2530000	952400	0	728600	4434000	4441000	1488000	741140	978000	3720000	0
DR(+.98)R	0	0	6484000	0	569000	2020000	0	11080000	776000	0	0	0
HR(+.98)G	0	0	0	0	2887000	935000	0	616400	134400	0	0	0
AR(+.98)L	0	0	65500	0	1418000	0	0	0	1239000	402000	1950000	0
IR(+.98)N	0	0	0	0	0	0	0	0	0	0	0	0
HR(+.98)I	0	0	2092000	1390000	0	0	447000	0	0	0	2140000	0
FR(+.98)D	0	1810000	0	0	1450000	0	1230000	3640000	288000	0	1700000	0
VR(+.98)N	0	595000	342000	0	1709000	0	3690000	6396000	0	408000	1050000	0
FR(+.98)Q	0	0	0	0	0	0	0	382000	0	0	4720000	0
LR(+.98)I	0	0	0	0	0	97400	0	0	142000	203000	1764000	0
AR(+.98)I	0	0	0	0	0	2150000	0	35300	0	0	2760000	0
DR(+.98)T	0	0	0	0	128300	0	0	1142000	110200	0	4070000	0
ER(+.98)T	0	0	0	0	80800	71600	0	1841000	0	0	4200000	0
DR(+.98)P	0	0	87000	60400	0	0	158000	1230000	0	0	0	0
PR(+.98)L	0	0	0	0	17100	0	0	2187800	129100	0	6840000	0
FR(+.98)K	0	0	0	0	0	6900000	0	558000	0	0	0	0
ER(+.98)N	0	0	0	0	266000	1523700	0	0	0	0	800000	0
VR(+.98)P	0	0	0	0	0	0	0	0	0	0	573000	0
IR(+.98)A	0	0	1908000	0	0	0	0	788000	391000	100600	4050000	0
HR(+.98)A	0	0	506100	0	924000	4705000	0	11533400	0	0	0	0
KR(+.98)N	0	0	0	0	4070000	0	0	588000	0	0	0	0
DR(+.98)E	0	747000	35800	0	0	0	338000	0	0	0	3010000	0
QR(+.98)L	0	0	0	0	0	0	0	10017000	0	508000	0	0
HR(+.98)T	0	0	0	0	462000	1479000	0	2160000	0	0	0	0
AR(+.98)R	0	0	1496700	0	3103000	0	0	3876600	354800	861000	0	0
ER(+.98)A	0	0	289400	0	654000	709000	475600	8174000	1129500	901400	0	0
LR(+.98)P	0	0	215000	0	316000	0	0	999000	0	0	4048000	0
TR(+.98)A	0	0	0	0	1530000	280500	0	1430000	27800	107600	1200000	0
YR(+.98)S	0	0	0	0	0	0	0	5963000	74200	0	0	0
GR(+.98)I	0	0	28800	0	0	1062000	0	3337400	0	0	0	0
YR(+.98)H	0	0	0	0	382600	0	0	338000	0	170200	0	0
DR(+.98)N	0	0	796600	0	0	0	0	674000	0	0	4380000	0
NR(+.98)L	0	0	317000	0	0	1330000	0	0	0	0	68700	0
NR(+.98)P	0	0	0	0	0	0	0	401500	0	0	0	0
MR(+.98)S	0	0	0	0	0	0	0	0	0	0	0	0
IR(+.98)D	0	0	138000	0	52700	0	0	0	31700	0	1320000	0
MR(+.98)L	0	0	0	669000	0	0	0	0	0	0	0	0
CR(+.98)Y	0	0	660000	0	0	0	0	0	0	0	0	0
NR(+.98)D	0	0	0	0	0	2170000	0	0	0	0	0	0
ER(+.98)R	0	0	0	0	987000	0	0	2830000	274000	0	598000	0
AR(+.98)Q	0	0	0	0	2679000	0	0	264180000	0	0	0	0
HR(+.98)V	0	0	0	0	0	0	0	2855000	0	0	0	0
SR(+.98)Q	0	0	0	0	33700	0	302000	5077000	2295000	90100	0	0
SR(+.98)M	0	0	596000	0	0	3045000	0	1054000	0	0	0	0
MR(+.98)T	0	738000	0	0	0	0	0	0	0	0	0	0
TR(+.98)H	0	0	0	0	0	819000	0	2012000	0	44800	0	0
DR(+.98)K	0	0	0	2409000	0	0	301000	0	0	0	504000	0
QR(+.98)T	0	0	0	0	0	0	901000	3500000	0	0	0	0
GR(+.98)E	0	0	0	0	0	0	0	414000	30400	0	79300	0
QR(+.98)R	0	0	0	0	0	0	0	0	0	0	0	0
TR(+.98)R	0	0	0	0	523000	0	0	0	197000	67900	0	0
TR(+.98)P	0	0	0	0	0	0	0	561000	0	0	0	0
FR(+.98)V	0	0	0	2240000	0	0	0	0	0	0	286000	0
CR(+.98)P	0	0	0	0	0	0	0	0	0	0	0	0
GR(+.98)Y	0	0	0	0	891000	0	0	0	0	0	0	0
IR(+.98)Y	0	0	0	0	0	0	0	0	0	0	2395000	0
AR(+.98)P	0	0	0	0	1837000	0	0	410000	1458000	0	392000	0
MR(+.98)G	0	0	396000	0	0	0	0	585000	0	0	0	0
VR(+.98)Y	0	0	0	0	0	0	0	0	0	0	0	0
YR(+.98)I	0	0	0	0	0	0	0	0	0	0	1992600	0
SR(+.98)C	0	0	0	0	0	0	0	0	0	71000	0	0
VR(+.98)K	0	0	7284000	0	0	0	0	5919600	791900	1079500	0	0
ER(+.98)K	0	0	0	0	0	0	0	2771640	0	0	0	0
IR(+.98)G	0	0	384000	0	292000	0	0	0	0	0	76400	0
PR(+.98)N	0	0	0	0	0	101000	0	0	9180000	0	0	0
VR(+.98)H	0	0	0	0	0	1488000	0	1356000	0	0	0	0
PR(+.98)P	0	0	0	0	0	0	1546000	0	0	292000	0	0
FR(+.98)C	0	0	0	1404000	0	0	0	666000	0	0	0	0
FR(+.98)M	0	0	0	0	0	0	0	651000	0	0	0	0
CR(+.98)R	0	0	0	0	0	0	0	0	0	0	912000	0
ER(+.98)Q	0	0	0	0	375000	0	0	335000	585400	288000	627000	0
NR(+.98)F	0	0	0	0	0	0	0	0	0	0	0	0
ER(+.98)W	0	0	143000	0	0	0	0	1100000	0	586000	0	0
NR(+.98)V	0	0	0	0	0	0	376000	0	1582000	0	1060000	0
CR(+.98)T	0	0	0	0	0	0	0	3945000	0	0	0	0
PR(+.98)K	0	0	0	0	0	874000	357000	222000	0	0	0	0
VR(+.98)V	0	0	0	0	0	0	0	0	0	0	453000	0
AR(+.98)C	0	0	0	0	0	0	0	741000	0	0	731000	0
IR(+.98)K	0	0	0	0	0	0	0	0	0	0	822000	0
SR(+.98)K	0	0	0	0	0	0	99000	0	199400	142500	0	0
NR(+.98)I	0	0	0	0	792000	0	0	0	0	0	0	0
YR(+.98)K	0	0	0	0	776000	0	0	0	0	0	0	0
ER(+.98)D	0	0	0	0	0	0	0	0	374000	0	47100	0
QR(+.98)S	0	0	1230000	0	0	0	0	0	330000	0	0	0
VR(+.98)F	0	0	0	0	0	0	0	0	0	0	638000	0
MR(+.98)V	0	0	1804000	0	0	468000	0	150000	0	0	0	0
MR(+.98)A	0	0	130500	0	0	0	0	183900	0	0	0	0
NR(+.98)A	0	0	0	0	616000	0	0	0	0	0	0	0
CR(+.98)K	0	0	0	0	0	0	0	0	0	0	0	0
QR(+.98)D	0	0	0	0	0	0	0	0	0	0	55200	0
SR(+.98)N	0	0	0	0	274000	0	0	282000	46900	0	0	0
PR(+.98)Q	0	0	0	0	334000	0	0	0	0	20700	0	0
FR(+.98)H	0	0	0	0	0	0	0	0	0	0	491000	0
NR(+.98)S	0	0	0	0	249000	0	0	0	0	216000	0	0
MR(+.98)M	0	0	0	0	0	0	0	179000	0	0	0	0
DR(+.98)F	0	0	0	0	0	0	0	882000	96200	0	370000	0
WR(+.98)N	0	0	0	0	143000	0	0	0	0	0	24100	0
WR(+.98)S	0	0	0	0	0	243300	0	275820	0	0	0	0
HR(+.98)N	0	0	0	0	0	0	0	252000	0	0	0	0
ER(+.98)C	0	0	0	0	181000	0	0	5230000	0	0	0	0
HR(+.98)L	0	0	0	0	0	0	0	0	0	0	0	0
YR(+.98)R	0	0	0	0	330000	0	0	12900	0	0	0	0
RR(+.98)L	0	0	0	0	0	0	0	0	0	0	0	0
NR(+.98)G	0	0	0	0	0	0	0	0	0	69900	0	0
MR(+.98)H	0	0	29000	0	0	0	0	0	0	0	0	0
LR(+.98)M	0	0	0	0	0	224000	0	0	0	0	0	0
WR(+.98)G	0	0	0	0	0	0	0	1568000	31600	0	0	0
FR(+.98)N	0	0	0	0	177800	0	0	0	0	0	0	0
SR(+.98)W	0	0	0	0	155200	0	0	0	0	0	0	0
VR(+.98)M	0	0	0	0	0	0	0	1500000	0	0	0	0
YR(+.98)E	0	0	0	0	0	0	0	0	0	0	143800	0
IR(+.98)I	0	0	0	0	0	0	0	0	0	18100	0	0
HR(+.98)Y	0	0	0	0	0	0	0	0	0	0	0	0
IR(+.98)H	0	0	0	0	0	0	0	1046000	0	0	0	0
YR(+.98)T	0	0	0	0	0	0	0	0	0	0	0	0
WR(+.98)D	0	0	0	0	75800	0	0	0	0	0	0	0
CR(+.98)L	0	0	0	0	0	75300	0	0	0	0	0	0
NR(+.98)Y	0	0	0	0	52800	0	0	0	0	0	0	0
IR(+.98)L	0	0	0	0	0	0	0	0	0	0	0	0
CR(+.98)D	0	0	0	0	0	0	0	2924000	0	0	0	0
KR(+.98)D	0	0	312000	0	0	0	0	0	0	0	0	0
HR(+.98)R	0	0	0	0	0	0	0	0	0	0	0	0
KR(+.98)V	0	0	0	0	17240	0	0	0	0	0	0	0
WR(+.98)H	0	0	0	0	13900	0	0	0	0	0	0	0
CR(+.98)S	0	0	0	0	0	0	0	0	0	0	0	0
AR(+.98)E	0	0	0	0	0	0	0	69700	0	0	0	0
AR(+.98)K	0	0	0	0	0	0	0	0	0	0	0	0
AR(+.98)M	0	0	0	0	0	0	0	0	0	0	0	0
AR(+.98)F	0	0	1036000	0	0	0	0	0	0	0	0	0
AR(+.98)W	0	0	0	0	0	0	0	0	0	0	0	0
AR(+.98)Y	0	0	0	0	0	0	0	0	0	0	0	0
RR(+.98)A	0	0	0	0	0	0	0	0	0	0	0	0
RR(+.98)R	0	0	0	0	0	0	0	0	0	0	0	0
RR(+.98)N	0	0	0	0	0	0	0	0	0	0	0	0
RR(+.98)D	0	0	0	0	0	0	0	0	0	0	0	0
RR(+.98)C	0	0	0	0	0	0	0	0	0	0	0	0
RR(+.98)Q	0	0	0	0	0	0	0	0	0	0	0	0
RR(+.98)E	0	0	0	0	0	0	0	0	0	0	0	0
RR(+.98)G	0	0	0	0	0	0	0	0	0	0	0	0
RR(+.98)H	0	0	0	0	0	0	0	0	0	0	0	0
RR(+.98)I	0	0	0	0	0	0	0	0	0	0	0	0
RR(+.98)K	0	0	0	0	0	0	0	0	0	0	0	0
RR(+.98)M	0	0	0	0	0	0	0	0	0	0	0	0
RR(+.98)F	0	0	0	0	0	0	0	0	0	0	0	0
RR(+.98)S	0	0	0	0	0	0	0	0	0	0	0	0
RR(+.98)T	0	0	0	0	0	0	0	0	0	0	0	0
RR(+.98)W	0	0	0	0	0	0	0	0	0	0	0	0
RR(+.98)Y	0	0	0	0	0	0	0	0	0	0	0	0
RR(+.98)V	0	0	0	0	0	0	0	0	0	0	0	0
NR(+.98)R	0	0	0	0	0	0	0	0	0	0	0	0
NR(+.98)N	0	0	0	0	0	0	0	0	0	0	0	0
NR(+.98)C	0	0	0	0	0	0	0	0	0	0	0	0
NR(+.98)Q	0	0	0	0	0	0	0	0	0	0	0	0
NR(+.98)E	0	0	0	0	0	0	0	132000	0	0	0	0
NR(+.98)H	0	0	0	0	0	0	0	0	0	0	0	0
NR(+.98)K	0	0	0	0	0	0	0	0	0	0	0	0
NR(+.98)M	0	0	0	0	0	0	0	0	0	0	0	0
NR(+.98)T	0	0	0	0	0	0	0	0	0	0	0	0
NR(+.98)W	0	0	0	0	0	0	0	0	0	0	0	0
DR(+.98)W	0	0	0	0	0	0	0	0	0	0	0	0
CR(+.98)A	0	0	0	0	0	0	0	243600	0	0	0	0
CR(+.98)N	0	0	0	0	0	0	0	0	0	0	0	0
CR(+.98)C	0	0	0	0	0	0	0	0	0	0	0	0
CR(+.98)Q	0	0	0	0	0	0	0	0	0	0	0	0
CR(+.98)E	0	0	0	0	0	0	0	0	0	0	0	0
CR(+.98)G	0	0	0	0	0	0	0	0	0	0	0	0
CR(+.98)H	0	0	0	0	0	0	0	0	0	0	0	0
CR(+.98)I	0	0	0	0	0	0	0	0	0	0	0	0
CR(+.98)M	0	0	0	0	0	0	0	0	0	0	0	0
CR(+.98)F	0	0	0	0	0	0	0	0	0	0	0	0
CR(+.98)W	0	0	0	0	0	0	0	0	0	0	0	0
QR(+.98)N	0	0	0	0	0	0	0	0	0	0	0	0
QR(+.98)C	0	0	0	0	0	0	0	0	0	0	0	0
QR(+.98)E	0	0	0	0	0	0	0	0	0	0	0	0
QR(+.98)G	0	0	0	0	0	0	0	0	0	0	0	0
QR(+.98)H	0	0	0	0	0	0	0	0	0	0	0	0
QR(+.98)K	0	0	0	0	0	0	0	0	0	0	0	0
QR(+.98)M	0	0	0	0	0	0	0	0	0	0	0	0
QR(+.98)F	0	0	0	0	0	0	0	0	0	0	0	0
QR(+.98)W	0	0	0	0	0	0	0	0	0	0	0	0
QR(+.98)Y	0	0	0	0	0	0	0	0	0	0	0	0
QR(+.98)V	0	0	0	0	0	0	0	0	0	0	0	0
GR(+.98)C	0	0	0	0	0	0	0	0	0	0	0	0
GR(+.98)K	0	0	0	0	0	0	0	0	0	0	0	0
GR(+.98)M	0	0	0	0	0	0	0	0	0	0	0	0
GR(+.98)W	0	0	0	0	0	0	0	0	0	0	0	0
HR(+.98)C	0	0	0	0	0	0	0	0	0	0	0	0
HR(+.98)Q	0	0	0	0	0	0	0	35700	0	0	0	0
HR(+.98)E	0	0	0	0	0	0	0	0	0	0	0	0
HR(+.98)H	0	0	0	0	0	0	0	0	3860000	0	0	0
HR(+.98)M	0	0	0	0	0	0	0	0	0	0	0	0
HR(+.98)F	0	0	0	0	0	0	0	0	0	0	0	0
HR(+.98)P	0	0	0	0	0	0	0	214400	0	0	0	0
HR(+.98)S	0	0	0	0	0	0	0	23480	0	0	0	0
HR(+.98)W	0	0	0	0	0	0	0	0	0	0	0	0
IR(+.98)C	0	0	0	0	0	0	0	0	0	0	0	0
IR(+.98)Q	0	0	0	0	0	0	0	0	0	0	0	0
IR(+.98)M	0	0	0	0	0	0	0	0	0	0	0	0
IR(+.98)F	0	0	0	0	0	0	0	0	0	0	0	0
IR(+.98)P	0	0	0	0	0	0	0	0	0	0	0	0
IR(+.98)W	0	0	0	0	0	0	0	0	0	0	0	0
IR(+.98)V	0	0	0	0	0	0	0	0	0	0	0	0
LR(+.98)C	0	0	0	0	0	0	0	1029000	0	0	0	0
LR(+.98)W	0	0	0	0	0	0	0	0	0	0	0	0
LR(+.98)Y	0	0	0	0	0	0	0	0	0	0	0	0
KR(+.98)A	0	0	0	0	0	0	0	0	0	0	0	0
KR(+.98)R	0	0	0	0	0	0	0	0	0	0	0	0
KR(+.98)C	0	0	0	0	0	0	0	0	0	0	0	0
KR(+.98)Q	0	0	0	0	0	0	0	0	0	0	0	0
KR(+.98)E	0	0	0	0	0	0	0	0	0	0	0	0
KR(+.98)G	0	0	0	0	0	0	0	0	0	0	0	0
KR(+.98)H	0	0	0	0	0	0	0	0	0	0	0	0
KR(+.98)I	0	0	0	0	0	0	0	0	0	0	0	0
KR(+.98)L	0	0	0	0	0	0	0	0	0	0	0	0
KR(+.98)K	0	0	0	0	0	0	0	0	0	0	0	0
KR(+.98)M	0	0	0	0	0	0	0	0	0	0	0	0
KR(+.98)F	0	0	0	0	0	0	0	0	0	0	0	0
KR(+.98)P	0	0	0	0	0	0	0	0	0	0	0	0
KR(+.98)S	0	0	0	0	0	0	0	0	0	0	0	0
KR(+.98)T	0	0	0	0	0	0	0	0	0	0	0	0
KR(+.98)W	0	0	0	0	0	0	0	0	0	0	0	0
KR(+.98)Y	0	0	0	0	0	0	0	0	0	0	0	0
MR(+.98)R	0	0	0	0	0	0	0	0	0	0	0	0
MR(+.98)N	0	0	0	0	0	0	0	0	0	0	0	0
MR(+.98)C	0	0	0	0	0	0	0	0	0	0	0	0
MR(+.98)I	0	0	0	0	0	0	0	0	0	0	0	0
MR(+.98)K	0	0	0	0	0	0	0	0	0	0	0	0
MR(+.98)F	0	0	0	0	0	0	0	0	0	0	0	0
MR(+.98)P	0	0	0	0	0	0	0	0	0	0	0	0
MR(+.98)W	0	0	0	0	0	0	0	0	0	0	0	0
MR(+.98)Y	0	0	0	0	0	0	0	0	0	0	0	0
FR(+.98)R	0	0	0	0	0	0	0	5047000	0	0	0	0
FR(+.98)F	0	0	0	0	0	0	0	0	0	0	0	0
FR(+.98)W	0	0	0	0	0	0	0	0	0	0	0	0
FR(+.98)Y	0	0	0	0	0	0	0	0	0	0	0	0
PR(+.98)C	0	0	0	0	0	0	0	0	0	0	0	0
PR(+.98)E	0	0	440000	0	0	0	0	0	0	0	0	0
PR(+.98)M	0	0	0	0	0	0	0	0	0	0	0	0
PR(+.98)F	0	0	0	0	0	0	0	0	0	0	0	0
PR(+.98)W	0	0	0	0	0	0	0	0	0	0	0	0
PR(+.98)Y	0	0	0	0	0	0	0	0	0	0	0	0
TR(+.98)C	0	0	0	0	0	0	0	0	0	0	0	0
TR(+.98)K	0	0	0	0	0	0	0	475000	0	0	0	0
TR(+.98)M	0	0	0	0	0	0	0	0	0	0	0	0
TR(+.98)F	0	0	0	0	0	0	0	0	0	0	0	0
TR(+.98)W	0	0	0	0	0	0	0	0	0	0	0	0
TR(+.98)Y	0	0	0	0	0	0	0	0	0	0	0	0
WR(+.98)A	0	0	0	0	0	0	0	0	0	0	0	0
WR(+.98)R	0	0	0	0	0	0	0	0	0	0	0	0
WR(+.98)C	0	0	0	0	0	0	0	0	0	0	0	0
WR(+.98)Q	0	0	0	0	0	0	0	0	0	0	0	0
WR(+.98)E	0	0	0	0	0	0	0	0	0	0	0	0
WR(+.98)I	0	0	0	0	0	0	0	0	0	0	0	0
WR(+.98)K	0	0	0	0	0	0	0	0	0	0	0	0
WR(+.98)M	0	0	0	0	0	0	0	0	0	0	0	0
WR(+.98)F	0	0	0	0	0	0	0	0	0	0	0	0
WR(+.98)P	0	0	0	0	0	0	0	0	1134000	0	0	0
WR(+.98)T	0	0	0	0	0	0	0	0	0	0	0	0
WR(+.98)W	0	0	0	0	0	0	0	0	0	0	0	0
WR(+.98)Y	0	0	0	0	0	0	0	0	0	0	0	0
WR(+.98)V	0	0	0	0	0	0	0	0	0	0	0	0
YR(+.98)N	0	0	0	0	0	0	0	0	0	0	0	0
YR(+.98)C	0	0	0	0	0	0	0	0	0	0	0	0
YR(+.98)L	0	0	0	0	0	0	0	0	0	0	0	0
YR(+.98)M	0	0	0	0	0	0	0	0	0	0	0	0
YR(+.98)F	0	0	0	0	0	0	0	0	0	0	0	0
YR(+.98)W	0	0	0	0	0	0	0	0	0	0	0	0
YR(+.98)Y	0	0	0	0	0	0	0	0	0	0	0	0
VR(+.98)R	0	0	0	0	0	0	0	0	0	0	0	0
VR(+.98)D	0	0	0	0	0	0	0	0	0	0	0	0
VR(+.98)C	0	0	0	0	0	0	0	0	0	0	0	0
VR(+.98)Q	0	0	0	0	0	0	0	1300000	0	0	0	0
VR(+.98)W	0	0	0	0	0	0	0	0	0	0	0	0
