# Supplementary material for: Brain ureido degenerative protein modifications are associated with neuroinflammation and proteinopathy in Alzheimer’s disease with cerebrovascular disease
Source: J Neuroinflammation. 2017 Sep 2;14:175. doi: 10.1186/s12974-017-0946-y (PMC5581431; doi:10.1186/s12974-017-0946-y)
Supplement: Supplementary file 4 — List of total proteins identified in the particulate brain fraction of AD + CVD by sarcosyl coupled to in-gel digestion. (XLS 1311 kb) [file 12974_2017_946_MOESM4_ESM.xls]

## Sheet: Sarcosyl_particulate_AD+CVD
Brain ureido degenerative protein modifications are associated with neuroinflammation and proteinopathy in Alzheimer's disease with cerebrovascular disease
Xavier Gallart-Palau, Aida Serra, Benjamin S.T.Lee, Xue Guo and Siu Kwan Sze
Supplementary Dataset 2.1: List of total proteins identified in the particulate brain fraction of AD+CVD (Dementia 3 subject) by sarcosyl coupled to in-gel digestion.
Accession	Gene Symbol	Description	Avg. Mass
Q01082	SPTB2	SPTB2_HUMAN Spectrin beta chain non-erythrocytic 1 OS=Homo sapiens GN=SPTBN1 PE=1 SV=2	274608
Q13813-2	SPTN1	SPTN1_HUMAN Isoform 2 of Spectrin alpha chain non-erythrocytic 1 OS=Homo sapiens GN=SPTAN1	285093
Q13813-3	SPTN1	SPTN1_HUMAN Isoform 3 of Spectrin alpha chain non-erythrocytic 1 OS=Homo sapiens GN=SPTAN1	282280
Q01082-2	SPTB2	SPTB2_HUMAN Isoform Short of Spectrin beta chain non-erythrocytic 1 OS=Homo sapiens GN=SPTBN1	253089
Q01082-3	SPTB2	SPTB2_HUMAN Isoform 2 of Spectrin beta chain non-erythrocytic 1 OS=Homo sapiens GN=SPTBN1	251395
Q14204	DYHC1	DYHC1_HUMAN Cytoplasmic dynein 1 heavy chain 1 OS=Homo sapiens GN=DYNC1H1 PE=1 SV=5	532412
Q00610-2	CLH1	CLH1_HUMAN Isoform 2 of Clathrin heavy chain 1 OS=Homo sapiens GN=CLTC	187889
Q00610	CLH1	CLH1_HUMAN Clathrin heavy chain 1 OS=Homo sapiens GN=CLTC PE=1 SV=5	191613
Q01484	ANK2	ANK2_HUMAN Ankyrin-2 OS=Homo sapiens GN=ANK2 PE=1 SV=4	433719
I6L894	I6L894	I6L894_HUMAN Ankyrin-2 OS=Homo sapiens GN=ANK2 PE=2 SV=1	430259
P68363	TBA1B	TBA1B_HUMAN Tubulin alpha-1B chain OS=Homo sapiens GN=TUBA1B PE=1 SV=1	50152
Q71U36	TBA1A	TBA1A_HUMAN Tubulin alpha-1A chain OS=Homo sapiens GN=TUBA1A PE=1 SV=1	50136
P04350	TBB4A	TBB4A_HUMAN Tubulin beta-4A chain OS=Homo sapiens GN=TUBB4A PE=1 SV=2	49586
P68371	TBB4B	TBB4B_HUMAN Tubulin beta-4B chain OS=Homo sapiens GN=TUBB4B PE=1 SV=1	49831
Q15149-3	PLEC	PLEC_HUMAN Isoform 3 of Plectin OS=Homo sapiens GN=PLEC	518037
Q15149-2	PLEC	PLEC_HUMAN Isoform 2 of Plectin OS=Homo sapiens GN=PLEC	518478
Q9BQE3	TBA1C	TBA1C_HUMAN Tubulin alpha-1C chain OS=Homo sapiens GN=TUBA1C PE=1 SV=1	49895
F5H5D3	F5H5D3	F5H5D3_HUMAN Tubulin alpha-1C chain OS=Homo sapiens GN=TUBA1C PE=2 SV=1	57730
Q15149-6	PLEC	PLEC_HUMAN Isoform 6 of Plectin OS=Homo sapiens GN=PLEC	516484
Q15149-9	PLEC	PLEC_HUMAN Isoform 9 of Plectin OS=Homo sapiens GN=PLEC	514780
Q15149-5	PLEC	PLEC_HUMAN Isoform 5 of Plectin OS=Homo sapiens GN=PLEC	516282
Q13885	TBB2A	TBB2A_HUMAN Tubulin beta-2A chain OS=Homo sapiens GN=TUBB2A PE=1 SV=1	49907
Q01484-5	ANK2	ANK2_HUMAN Isoform 4 of Ankyrin-2 OS=Homo sapiens GN=ANK2	204750
Q01484-2	ANK2	ANK2_HUMAN Isoform 2 of Ankyrin-2 OS=Homo sapiens GN=ANK2	205793
Q9BVA1	TBB2B	TBB2B_HUMAN Tubulin beta-2B chain OS=Homo sapiens GN=TUBB2B PE=1 SV=1	49953
P07437	TBB5	TBB5_HUMAN Tubulin beta chain OS=Homo sapiens GN=TUBB PE=1 SV=2	49671
P09543	CN37	CN37_HUMAN 2' 3'-cyclic-nucleotide 3'-phosphodiesterase OS=Homo sapiens GN=CNP PE=1 SV=2	47579
E9PHW9	E9PHW9	E9PHW9_HUMAN Ankyrin-2 (Fragment) OS=Homo sapiens GN=ANK2 PE=2 SV=1	189105
M0R116	M0R116	M0R116_HUMAN Sodium/potassium-transporting ATPase subunit alpha-3 OS=Homo sapiens GN=ATP1A3 PE=2 SV=1	108279
Q16555	DPYL2	DPYL2_HUMAN Dihydropyrimidinase-related protein 2 OS=Homo sapiens GN=DPYSL2 PE=1 SV=1	62294
D6RHE1	D6RHE1	D6RHE1_HUMAN Ankyrin-2 (Fragment) OS=Homo sapiens GN=ANK2 PE=2 SV=1	176109
Q9Y2J2	E41L3	E41L3_HUMAN Band 4.1-like protein 3 OS=Homo sapiens GN=EPB41L3 PE=1 SV=2	120677
F5GX05	F5GX05	F5GX05_HUMAN Band 4.1-like protein 3 OS=Homo sapiens GN=EPB41L3 PE=2 SV=1	98461
P61764	STXB1	STXB1_HUMAN Syntaxin-binding protein 1 OS=Homo sapiens GN=STXBP1 PE=1 SV=1	67569
P61764-2	STXB1	STXB1_HUMAN Isoform 2 of Syntaxin-binding protein 1 OS=Homo sapiens GN=STXBP1	68736
A8MUB1	A8MUB1	A8MUB1_HUMAN Tubulin alpha-4A chain OS=Homo sapiens GN=TUBA4A PE=2 SV=1	48329
P68366	TBA4A	TBA4A_HUMAN Tubulin alpha-4A chain OS=Homo sapiens GN=TUBA4A PE=1 SV=1	49924
Q9Y2J2-2	E41L3	E41L3_HUMAN Isoform B of Band 4.1-like protein 3 OS=Homo sapiens GN=EPB41L3	96514
P17600	SYN1	SYN1_HUMAN Synapsin-1 OS=Homo sapiens GN=SYN1 PE=1 SV=3	74111
Q05193-2	DYN1	DYN1_HUMAN Isoform 2 of Dynamin-1 OS=Homo sapiens GN=DNM1	97263
Q13748	TBA3C	TBA3C_HUMAN Tubulin alpha-3C/D chain OS=Homo sapiens GN=TUBA3C PE=1 SV=3	49960
Q13509	TBB3	TBB3_HUMAN Tubulin beta-3 chain OS=Homo sapiens GN=TUBB3 PE=1 SV=2	50433
P17600-2	SYN1	SYN1_HUMAN Isoform IB of Synapsin-1 OS=Homo sapiens GN=SYN1	70033
P07900-2	HS90A	HS90A_HUMAN Isoform 2 of Heat shock protein HSP 90-alpha OS=Homo sapiens GN=HSP90AA1	98161
Q05193-4	DYN1	DYN1_HUMAN Isoform 4 of Dynamin-1 OS=Homo sapiens GN=DNM1	96397
Q05193	DYN1	DYN1_HUMAN Dynamin-1 OS=Homo sapiens GN=DNM1 PE=1 SV=2	97408
P02768	ALBU	ALBU_HUMAN Serum albumin OS=Homo sapiens GN=ALB PE=1 SV=2	69367
P12277	KCRB	KCRB_HUMAN Creatine kinase B-type OS=Homo sapiens GN=CKB PE=1 SV=1	42644
P22314	UBA1	UBA1_HUMAN Ubiquitin-like modifier-activating enzyme 1 OS=Homo sapiens GN=UBA1 PE=1 SV=3	117849
P07197	NFM	NFM_HUMAN Neurofilament medium polypeptide OS=Homo sapiens GN=NEFM PE=1 SV=3	102472
P49327	FAS	FAS_HUMAN Fatty acid synthase OS=Homo sapiens GN=FASN PE=1 SV=3	273424
Q6PEY2	TBA3E	TBA3E_HUMAN Tubulin alpha-3E chain OS=Homo sapiens GN=TUBA3E PE=1 SV=2	49859
Q16352	AINX	AINX_HUMAN Alpha-internexin OS=Homo sapiens GN=INA PE=1 SV=2	55391
P08238	HS90B	HS90B_HUMAN Heat shock protein HSP 90-beta OS=Homo sapiens GN=HSP90AB1 PE=1 SV=4	83264
P07196	NFL	NFL_HUMAN Neurofilament light polypeptide OS=Homo sapiens GN=NEFL PE=1 SV=3	61517
Q12860	CNTN1	CNTN1_HUMAN Contactin-1 OS=Homo sapiens GN=CNTN1 PE=1 SV=1	113320
P05023	AT1A1	AT1A1_HUMAN Sodium/potassium-transporting ATPase subunit alpha-1 OS=Homo sapiens GN=ATP1A1 PE=1 SV=1	112896
P05023-4	AT1A1	AT1A1_HUMAN Isoform 4 of Sodium/potassium-transporting ATPase subunit alpha-1 OS=Homo sapiens GN=ATP1A1	113000
M0R278	M0R278	M0R278_HUMAN Tubulin beta-4A chain (Fragment) OS=Homo sapiens GN=TUBB4A PE=2 SV=1	17642
G3V394	G3V394	G3V394_HUMAN Unconventional myosin-Va OS=Homo sapiens GN=MYO5A PE=2 SV=1	215473
F8W6H6	F8W6H6	F8W6H6_HUMAN Unconventional myosin-Va OS=Homo sapiens GN=MYO5A PE=2 SV=1	218627
F8WE88	F8WE88	F8WE88_HUMAN Unconventional myosin-Va OS=Homo sapiens GN=MYO5A PE=2 SV=1	215045
Q9Y4I1	MYO5A	MYO5A_HUMAN Unconventional myosin-Va OS=Homo sapiens GN=MYO5A PE=1 SV=2	215403
P08107	HSP71	HSP71_HUMAN Heat shock 70 kDa protein 1A/1B OS=Homo sapiens GN=HSPA1A PE=1 SV=5	70052
I3L0N3	I3L0N3	I3L0N3_HUMAN Vesicle-fusing ATPase OS=Homo sapiens GN=NSF PE=2 SV=1	82092
P46459	NSF	NSF_HUMAN Vesicle-fusing ATPase OS=Homo sapiens GN=NSF PE=1 SV=3	82594
O94925	GLSK	GLSK_HUMAN Glutaminase kidney isoform mitochondrial OS=Homo sapiens GN=GLS PE=1 SV=1	73461
Q9NY65	TBA8	TBA8_HUMAN Tubulin alpha-8 chain OS=Homo sapiens GN=TUBA8 PE=1 SV=1	50094
C9J2C0	C9J2C0	C9J2C0_HUMAN Tubulin alpha-8 chain (Fragment) OS=Homo sapiens GN=TUBA8 PE=2 SV=1	51985
Q969P0	IGSF8	IGSF8_HUMAN Immunoglobulin superfamily member 8 OS=Homo sapiens GN=IGSF8 PE=1 SV=1	65034
P19367	HXK1	HXK1_HUMAN Hexokinase-1 OS=Homo sapiens GN=HK1 PE=1 SV=3	102486
Q9NZN3	EHD3	EHD3_HUMAN EH domain-containing protein 3 OS=Homo sapiens GN=EHD3 PE=1 SV=2	60887
O94856-9	NFASC	NFASC_HUMAN Isoform 9 of Neurofascin OS=Homo sapiens GN=NFASC	137608
P09936	UCHL1	UCHL1_HUMAN Ubiquitin carboxyl-terminal hydrolase isozyme L1 OS=Homo sapiens GN=UCHL1 PE=1 SV=2	24824
F8W792	F8W792	F8W792_HUMAN Neurofascin OS=Homo sapiens GN=NFASC PE=2 SV=1	142581
O94856-13	NFASC	NFASC_HUMAN Isoform 13 of Neurofascin OS=Homo sapiens GN=NFASC	142474
J3QSX2	J3QSX2	J3QSX2_HUMAN Neurofascin OS=Homo sapiens GN=NFASC PE=2 SV=1	150134
O94856	NFASC	NFASC_HUMAN Neurofascin OS=Homo sapiens GN=NFASC PE=1 SV=4	150026
P11142	HSP7C	HSP7C_HUMAN Heat shock cognate 71 kDa protein OS=Homo sapiens GN=HSPA8 PE=1 SV=1	70898
F8W791	F8W791	F8W791_HUMAN Neurofascin OS=Homo sapiens GN=NFASC PE=2 SV=1	148406
O94856-5	NFASC	NFASC_HUMAN Isoform 5 of Neurofascin OS=Homo sapiens GN=NFASC	148444
P13591	NCAM1	NCAM1_HUMAN Neural cell adhesion molecule 1 OS=Homo sapiens GN=NCAM1 PE=1 SV=3	94574
P35580-4	MYH10	MYH10_HUMAN Isoform 4 of Myosin-10 OS=Homo sapiens GN=MYH10	232526
E7ENR4	E7ENR4	E7ENR4_HUMAN Hexokinase-1 OS=Homo sapiens GN=HK1 PE=2 SV=1	106313
P13645	K1C10	K1C10_HUMAN Keratin type I cytoskeletal 10 OS=Homo sapiens GN=KRT10 PE=1 SV=6	58827
D6R956	D6R956	D6R956_HUMAN Ubiquitin carboxyl-terminal hydrolase isozyme L1 OS=Homo sapiens GN=UCHL1 PE=2 SV=1	26840
B1AKY9	B1AKY9	B1AKY9_HUMAN Sodium/potassium-transporting ATPase subunit alpha-2 OS=Homo sapiens GN=ATP1A2 PE=2 SV=1	110863
P50993	AT1A2	AT1A2_HUMAN Sodium/potassium-transporting ATPase subunit alpha-2 OS=Homo sapiens GN=ATP1A2 PE=1 SV=1	112265
P04264	K2C1	K2C1_HUMAN Keratin type II cytoskeletal 1 OS=Homo sapiens GN=KRT1 PE=1 SV=6	66039
P78357	CNTP1	CNTP1_HUMAN Contactin-associated protein 1 OS=Homo sapiens GN=CNTNAP1 PE=1 SV=1	156266
P38606	VATA	VATA_HUMAN V-type proton ATPase catalytic subunit A OS=Homo sapiens GN=ATP6V1A PE=1 SV=2	68304
P14618	KPYM	KPYM_HUMAN Pyruvate kinase PKM OS=Homo sapiens GN=PKM PE=1 SV=4	57937
P02686-3	MBP	MBP_HUMAN Isoform 3 of Myelin basic protein OS=Homo sapiens GN=MBP	21493
P02686	MBP	MBP_HUMAN Myelin basic protein OS=Homo sapiens GN=MBP PE=1 SV=3	33117
Q9H4G0	E41L1	E41L1_HUMAN Band 4.1-like protein 1 OS=Homo sapiens GN=EPB41L1 PE=1 SV=2	98503
O95782-2	AP2A1	AP2A1_HUMAN Isoform B of AP-2 complex subunit alpha-1 OS=Homo sapiens GN=AP2A1	105361
O95782	AP2A1	AP2A1_HUMAN AP-2 complex subunit alpha-1 OS=Homo sapiens GN=AP2A1 PE=1 SV=3	107546
P46821	MAP1B	MAP1B_HUMAN Microtubule-associated protein 1B OS=Homo sapiens GN=MAP1B PE=1 SV=2	270632
P14618-2	KPYM	KPYM_HUMAN Isoform M1 of Pyruvate kinase PKM OS=Homo sapiens GN=PKM	58062
F5H7W5	F5H7W5	F5H7W5_HUMAN Band 4.1-like protein 3 OS=Homo sapiens GN=EPB41L3 PE=2 SV=1	42430
O94973	AP2A2	AP2A2_HUMAN AP-2 complex subunit alpha-2 OS=Homo sapiens GN=AP2A2 PE=1 SV=2	103960
O94973-2	AP2A2	AP2A2_HUMAN Isoform 2 of AP-2 complex subunit alpha-2 OS=Homo sapiens GN=AP2A2	104090
Q13554-8	KCC2B	KCC2B_HUMAN Isoform 8 of Calcium/calmodulin-dependent protein kinase type II subunit beta OS=Homo sapiens GN=CAMK2B	57938
Q13554-5	KCC2B	KCC2B_HUMAN Isoform 5 of Calcium/calmodulin-dependent protein kinase type II subunit beta OS=Homo sapiens GN=CAMK2B	58009
Q13554-2	KCC2B	KCC2B_HUMAN Isoform 1 of Calcium/calmodulin-dependent protein kinase type II subunit beta OS=Homo sapiens GN=CAMK2B	60387
P35527	K1C9	K1C9_HUMAN Keratin type I cytoskeletal 9 OS=Homo sapiens GN=KRT9 PE=1 SV=3	62064
Q9BUF5	TBB6	TBB6_HUMAN Tubulin beta-6 chain OS=Homo sapiens GN=TUBB6 PE=1 SV=1	49857
P63261	ACTG	ACTG_HUMAN Actin cytoplasmic 2 OS=Homo sapiens GN=ACTG1 PE=1 SV=1	41793
P60709	ACTB	ACTB_HUMAN Actin cytoplasmic 1 OS=Homo sapiens GN=ACTB PE=1 SV=1	41737
P35579	MYH9	MYH9_HUMAN Myosin-9 OS=Homo sapiens GN=MYH9 PE=1 SV=4	226530
P08133	ANXA6	ANXA6_HUMAN Annexin A6 OS=Homo sapiens GN=ANXA6 PE=1 SV=3	75873
P21579	SYT1	SYT1_HUMAN Synaptotagmin-1 OS=Homo sapiens GN=SYT1 PE=1 SV=1	47573
Q13554	KCC2B	KCC2B_HUMAN Calcium/calmodulin-dependent protein kinase type II subunit beta OS=Homo sapiens GN=CAMK2B PE=1 SV=3	72678
P30153	2AAA	2AAA_HUMAN Serine/threonine-protein phosphatase 2A 65 kDa regulatory subunit A alpha isoform OS=Homo sapiens GN=PPP2R1A PE=1 SV=4	65309
O75083	WDR1	WDR1_HUMAN WD repeat-containing protein 1 OS=Homo sapiens GN=WDR1 PE=1 SV=4	66194
P63010	AP2B1	AP2B1_HUMAN AP-2 complex subunit beta OS=Homo sapiens GN=AP2B1 PE=1 SV=1	104553
P63010-2	AP2B1	AP2B1_HUMAN Isoform 2 of AP-2 complex subunit beta OS=Homo sapiens GN=AP2B1	105692
P11137-3	MTAP2	MTAP2_HUMAN Isoform 3 of Microtubule-associated protein 2 OS=Homo sapiens GN=MAP2	199082
P11137	MTAP2	MTAP2_HUMAN Microtubule-associated protein 2 OS=Homo sapiens GN=MAP2 PE=1 SV=4	199525
P62873	GBB1	GBB1_HUMAN Guanine nucleotide-binding protein G(I)/G(S)/G(T) subunit beta-1 OS=Homo sapiens GN=GNB1 PE=1 SV=3	37377
P31150	GDIA	GDIA_HUMAN Rab GDP dissociation inhibitor alpha OS=Homo sapiens GN=GDI1 PE=1 SV=2	50583
E9PCH6	E9PCH6	E9PCH6_HUMAN Ankyrin-2 OS=Homo sapiens GN=ANK2 PE=2 SV=1	117845
P06396-2	GELS	GELS_HUMAN Isoform 2 of Gelsolin OS=Homo sapiens GN=GSN	80641
F5H1A8	F5H1A8	F5H1A8_HUMAN Gelsolin OS=Homo sapiens GN=GSN PE=2 SV=1	81485
P06396-3	GELS	GELS_HUMAN Isoform 3 of Gelsolin OS=Homo sapiens GN=GSN	81941
P06396	GELS	GELS_HUMAN Gelsolin OS=Homo sapiens GN=GSN PE=1 SV=1	85697
O15020-2	SPTN2	SPTN2_HUMAN Isoform 2 of Spectrin beta chain non-erythrocytic 2 OS=Homo sapiens GN=SPTBN2	268306
O15020	SPTN2	SPTN2_HUMAN Spectrin beta chain non-erythrocytic 2 OS=Homo sapiens GN=SPTBN2 PE=1 SV=3	271323
B4E022	B4E022	B4E022_HUMAN Transketolase OS=Homo sapiens GN=TKT PE=2 SV=1	62879
P29401	TKT	TKT_HUMAN Transketolase OS=Homo sapiens GN=TKT PE=1 SV=3	67878
P29401-2	TKT	TKT_HUMAN Isoform 2 of Transketolase OS=Homo sapiens GN=TKT	68814
P06744	G6PI	G6PI_HUMAN Glucose-6-phosphate isomerase OS=Homo sapiens GN=GPI PE=1 SV=4	63147
P23634-8	AT2B4	AT2B4_HUMAN Isoform ZD of Plasma membrane calcium-transporting ATPase 4 OS=Homo sapiens GN=ATP2B4	136583
P23634	AT2B4	AT2B4_HUMAN Plasma membrane calcium-transporting ATPase 4 OS=Homo sapiens GN=ATP2B4 PE=1 SV=2	137920
P23634-5	AT2B4	AT2B4_HUMAN Isoform ZK of Plasma membrane calcium-transporting ATPase 4 OS=Homo sapiens GN=ATP2B4	124007
P23634-4	AT2B4	AT2B4_HUMAN Isoform XK of Plasma membrane calcium-transporting ATPase 4 OS=Homo sapiens GN=ATP2B4	125344
P23634-3	AT2B4	AT2B4_HUMAN Isoform ZA of Plasma membrane calcium-transporting ATPase 4 OS=Homo sapiens GN=ATP2B4	128066
P23634-2	AT2B4	AT2B4_HUMAN Isoform XA of Plasma membrane calcium-transporting ATPase 4 OS=Homo sapiens GN=ATP2B4	129403
Q92752	TENR	TENR_HUMAN Tenascin-R OS=Homo sapiens GN=TNR PE=1 SV=3	149561
O00429-6	DNM1L	DNM1L_HUMAN Isoform 6 of Dynamin-1-like protein OS=Homo sapiens GN=DNM1L	83399
Q93050-1	VPP1	VPP1_HUMAN Isoform 2 of V-type proton ATPase 116 kDa subunit a isoform 1 OS=Homo sapiens GN=ATP6V0A1	95756
Q93050	VPP1	VPP1_HUMAN V-type proton ATPase 116 kDa subunit a isoform 1 OS=Homo sapiens GN=ATP6V0A1 PE=1 SV=3	96413
F5H569	F5H569	F5H569_HUMAN V-type proton ATPase 116 kDa subunit a isoform 1 OS=Homo sapiens GN=ATP6V0A1 PE=2 SV=1	96314
Q93050-3	VPP1	VPP1_HUMAN Isoform 3 of V-type proton ATPase 116 kDa subunit a isoform 1 OS=Homo sapiens GN=ATP6V0A1	96600
A6NN80	A6NN80	A6NN80_HUMAN Annexin OS=Homo sapiens GN=ANXA6 PE=2 SV=3	75277
O75746	CMC1	CMC1_HUMAN Calcium-binding mitochondrial carrier protein Aralar1 OS=Homo sapiens GN=SLC25A12 PE=1 SV=2	74762
P06576	ATPB	ATPB_HUMAN ATP synthase subunit beta mitochondrial OS=Homo sapiens GN=ATP5B PE=1 SV=3	56560
P12036-2	NFH	NFH_HUMAN Isoform 2 of Neurofilament heavy polypeptide OS=Homo sapiens GN=NEFH	105639
P12036	NFH	NFH_HUMAN Neurofilament heavy polypeptide OS=Homo sapiens GN=NEFH PE=1 SV=4	112479
P78324	SHPS1	SHPS1_HUMAN Tyrosine-protein phosphatase non-receptor type substrate 1 OS=Homo sapiens GN=SIRPA PE=1 SV=2	54967
Q9H115	SNAB	SNAB_HUMAN Beta-soluble NSF attachment protein OS=Homo sapiens GN=NAPB PE=1 SV=2	33557
P21796	VDAC1	VDAC1_HUMAN Voltage-dependent anion-selective channel protein 1 OS=Homo sapiens GN=VDAC1 PE=1 SV=2	30773
P20020-5	AT2B1	AT2B1_HUMAN Isoform E of Plasma membrane calcium-transporting ATPase 1 OS=Homo sapiens GN=ATP2B1	129152
P20020-2	AT2B1	AT2B1_HUMAN Isoform A of Plasma membrane calcium-transporting ATPase 1 OS=Homo sapiens GN=ATP2B1	129516
P20020	AT2B1	AT2B1_HUMAN Plasma membrane calcium-transporting ATPase 1 OS=Homo sapiens GN=ATP2B1 PE=1 SV=3	138755
Q9UQ16-2	DYN3	DYN3_HUMAN Isoform 2 of Dynamin-3 OS=Homo sapiens GN=DNM3	96682
Q9UQ16-3	DYN3	DYN3_HUMAN Isoform 3 of Dynamin-3 OS=Homo sapiens GN=DNM3	97095
Q9UQ16	DYN3	DYN3_HUMAN Dynamin-3 OS=Homo sapiens GN=DNM3 PE=1 SV=4	97746
Q9UQ16-4	DYN3	DYN3_HUMAN Isoform 4 of Dynamin-3 OS=Homo sapiens GN=DNM3	98160
P25705	ATPA	ATPA_HUMAN ATP synthase subunit alpha mitochondrial OS=Homo sapiens GN=ATP5A1 PE=1 SV=1	59751
P14136-3	GFAP	GFAP_HUMAN Isoform 3 of Glial fibrillary acidic protein OS=Homo sapiens GN=GFAP	49508
P14136	GFAP	GFAP_HUMAN Glial fibrillary acidic protein OS=Homo sapiens GN=GFAP PE=1 SV=1	49880
P14136-2	GFAP	GFAP_HUMAN Isoform 2 of Glial fibrillary acidic protein OS=Homo sapiens GN=GFAP	50289
H0Y931	H0Y931	H0Y931_HUMAN Ankyrin-2 (Fragment) OS=Homo sapiens GN=ANK2 PE=4 SV=1	108735
P02686-4	MBP	MBP_HUMAN Isoform 4 of Myelin basic protein OS=Homo sapiens GN=MBP	20246
Q9H4G0-4	E41L1	E41L1_HUMAN Isoform 4 of Band 4.1-like protein 1 OS=Homo sapiens GN=EPB41L1	78831
P18669	PGAM1	PGAM1_HUMAN Phosphoglycerate mutase 1 OS=Homo sapiens GN=PGAM1 PE=1 SV=2	28804
B4DGP8	B4DGP8	B4DGP8_HUMAN Calnexin OS=Homo sapiens GN=CANX PE=2 SV=1	71503
P13611	CSPG2	CSPG2_HUMAN Versican core protein OS=Homo sapiens GN=VCAN PE=1 SV=3	372821
Q12955	ANK3	ANK3_HUMAN Ankyrin-3 OS=Homo sapiens GN=ANK3 PE=1 SV=3	480416
E9PD68	E9PD68	E9PD68_HUMAN Dihydropyrimidinase-related protein 1 OS=Homo sapiens GN=CRMP1 PE=2 SV=1	62030
Q14194	DPYL1	DPYL1_HUMAN Dihydropyrimidinase-related protein 1 OS=Homo sapiens GN=CRMP1 PE=1 SV=1	62184
Q14194-2	DPYL1	DPYL1_HUMAN Isoform LCRMP-1 of Dihydropyrimidinase-related protein 1 OS=Homo sapiens GN=CRMP1	74262
Q9Y4G6	TLN2	TLN2_HUMAN Talin-2 OS=Homo sapiens GN=TLN2 PE=1 SV=4	271611
O43301	HS12A	HS12A_HUMAN Heat shock 70 kDa protein 12A OS=Homo sapiens GN=HSPA12A PE=1 SV=2	74978
P54652	HSP72	HSP72_HUMAN Heat shock-related 70 kDa protein 2 OS=Homo sapiens GN=HSPA2 PE=1 SV=1	70021
P31939	PUR9	PUR9_HUMAN Bifunctional purine biosynthesis protein PURH OS=Homo sapiens GN=ATIC PE=1 SV=3	64616
P09104	ENOG	ENOG_HUMAN Gamma-enolase OS=Homo sapiens GN=ENO2 PE=1 SV=3	47269
E9PNE6	E9PNE6	E9PNE6_HUMAN Heat shock cognate 71 kDa protein OS=Homo sapiens GN=HSPA8 PE=2 SV=1	54976
Q8NCB2-3	CAMKV	CAMKV_HUMAN Isoform 3 of CaM kinase-like vesicle-associated protein OS=Homo sapiens GN=CAMKV	51687
Q01814-4	AT2B2	AT2B2_HUMAN Isoform ZA of Plasma membrane calcium-transporting ATPase 2 OS=Homo sapiens GN=ATP2B2	127335
Q01814-7	AT2B2	AT2B2_HUMAN Isoform XA of Plasma membrane calcium-transporting ATPase 2 OS=Homo sapiens GN=ATP2B2	128781
Q01814-3	AT2B2	AT2B2_HUMAN Isoform YA of Plasma membrane calcium-transporting ATPase 2 OS=Homo sapiens GN=ATP2B2	130171
Q01814-2	AT2B2	AT2B2_HUMAN Isoform WA of Plasma membrane calcium-transporting ATPase 2 OS=Homo sapiens GN=ATP2B2	131617
Q01814-6	AT2B2	AT2B2_HUMAN Isoform ZB of Plasma membrane calcium-transporting ATPase 2 OS=Homo sapiens GN=ATP2B2	132593
Q01814-8	AT2B2	AT2B2_HUMAN Isoform XB of Plasma membrane calcium-transporting ATPase 2 OS=Homo sapiens GN=ATP2B2	134040
Q01814-5	AT2B2	AT2B2_HUMAN Isoform YB of Plasma membrane calcium-transporting ATPase 2 OS=Homo sapiens GN=ATP2B2	135430
Q01814	AT2B2	AT2B2_HUMAN Plasma membrane calcium-transporting ATPase 2 OS=Homo sapiens GN=ATP2B2 PE=1 SV=2	136876
E9PBU3	E9PBU3	E9PBU3_HUMAN Phosphoribosylaminoimidazolecarboxamide formyltransferase OS=Homo sapiens GN=ATIC PE=2 SV=1	64524
Q8TDJ6	DMXL2	DMXL2_HUMAN DmX-like protein 2 OS=Homo sapiens GN=DMXL2 PE=1 SV=2	339642
Q8TDJ6-3	DMXL2	DMXL2_HUMAN Isoform 3 of DmX-like protein 2 OS=Homo sapiens GN=DMXL2	339729
P05129	KPCG	KPCG_HUMAN Protein kinase C gamma type OS=Homo sapiens GN=PRKCG PE=1 SV=3	78448
F5H5C4	F5H5C4	F5H5C4_HUMAN Protein kinase C OS=Homo sapiens GN=PRKCG PE=2 SV=1	79839
P04075-2	ALDOA	ALDOA_HUMAN Isoform 2 of Fructose-bisphosphate aldolase A OS=Homo sapiens GN=ALDOA	45261
Q9ULU8	CAPS1	CAPS1_HUMAN Calcium-dependent secretion activator 1 OS=Homo sapiens GN=CADPS PE=1 SV=3	152786
Q9ULU8-4	CAPS1	CAPS1_HUMAN Isoform 4 of Calcium-dependent secretion activator 1 OS=Homo sapiens GN=CADPS	153450
Q96QK1	VPS35	VPS35_HUMAN Vacuolar protein sorting-associated protein 35 OS=Homo sapiens GN=VPS35 PE=1 SV=2	91707
Q5SWX3	Q5SWX3	Q5SWX3_HUMAN Calcium/calmodulin-dependent protein kinase (CaM kinase) II gamma isoform CRA_n OS=Homo sapiens GN=CAMK2G PE=2 SV=1	57797
Q13555-5	KCC2G	KCC2G_HUMAN Isoform 5 of Calcium/calmodulin-dependent protein kinase type II subunit gamma OS=Homo sapiens GN=CAMK2G	59038
Q13555-6	KCC2G	KCC2G_HUMAN Isoform 6 of Calcium/calmodulin-dependent protein kinase type II subunit gamma OS=Homo sapiens GN=CAMK2G	65242
Q9UQM7	KCC2A	KCC2A_HUMAN Calcium/calmodulin-dependent protein kinase type II subunit alpha OS=Homo sapiens GN=CAMK2A PE=1 SV=2	54088
Q99798	ACON	ACON_HUMAN Aconitate hydratase mitochondrial OS=Homo sapiens GN=ACO2 PE=1 SV=2	85425
A2A274	A2A274	A2A274_HUMAN Aconitate hydratase mitochondrial OS=Homo sapiens GN=ACO2 PE=2 SV=1	87820
Q13555-3	KCC2G	KCC2G_HUMAN Isoform 3 of Calcium/calmodulin-dependent protein kinase type II subunit gamma OS=Homo sapiens GN=CAMK2G	58963
Q13555-2	KCC2G	KCC2G_HUMAN Isoform 2 of Calcium/calmodulin-dependent protein kinase type II subunit gamma OS=Homo sapiens GN=CAMK2G	61368
Q13555	KCC2G	KCC2G_HUMAN Calcium/calmodulin-dependent protein kinase type II subunit gamma OS=Homo sapiens GN=CAMK2G PE=1 SV=3	62609
Q01813	K6PP	K6PP_HUMAN 6-phosphofructokinase type C OS=Homo sapiens GN=PFKP PE=1 SV=2	85596
P61266-2	STX1B	STX1B_HUMAN Isoform 2 of Syntaxin-1B OS=Homo sapiens GN=STX1B	31787
P61266	STX1B	STX1B_HUMAN Syntaxin-1B OS=Homo sapiens GN=STX1B PE=1 SV=1	33245
P17677	NEUM	NEUM_HUMAN Neuromodulin OS=Homo sapiens GN=GAP43 PE=1 SV=1	24803
P35908	K22E	K22E_HUMAN Keratin type II cytoskeletal 2 epidermal OS=Homo sapiens GN=KRT2 PE=1 SV=2	65433
P78352-3	DLG4	DLG4_HUMAN Isoform 3 of Disks large homolog 4 OS=Homo sapiens GN=DLG4	80125
P78352	DLG4	DLG4_HUMAN Disks large homolog 4 OS=Homo sapiens GN=DLG4 PE=1 SV=3	80495
P78352-2	DLG4	DLG4_HUMAN Isoform 2 of Disks large homolog 4 OS=Homo sapiens GN=DLG4	85430
Q9ULU8-3	CAPS1	CAPS1_HUMAN Isoform 3 of Calcium-dependent secretion activator 1 OS=Homo sapiens GN=CADPS	148776
P28331-4	NDUS1	NDUS1_HUMAN Isoform 4 of NADH-ubiquinone oxidoreductase 75 kDa subunit mitochondrial OS=Homo sapiens GN=NDUFS1	73528
P28331-5	NDUS1	NDUS1_HUMAN Isoform 5 of NADH-ubiquinone oxidoreductase 75 kDa subunit mitochondrial OS=Homo sapiens GN=NDUFS1	75375
P28331	NDUS1	NDUS1_HUMAN NADH-ubiquinone oxidoreductase 75 kDa subunit mitochondrial OS=Homo sapiens GN=NDUFS1 PE=1 SV=3	79468
P28331-2	NDUS1	NDUS1_HUMAN Isoform 2 of NADH-ubiquinone oxidoreductase 75 kDa subunit mitochondrial OS=Homo sapiens GN=NDUFS1	80997
J3KQA0	J3KQA0	J3KQA0_HUMAN Synaptotagmin I isoform CRA_b OS=Homo sapiens GN=SYT1 PE=2 SV=1	47261
P06733	ENOA	ENOA_HUMAN Alpha-enolase OS=Homo sapiens GN=ENO1 PE=1 SV=2	47169
Q86VP6	CAND1	CAND1_HUMAN Cullin-associated NEDD8-dissociated protein 1 OS=Homo sapiens GN=CAND1 PE=1 SV=2	136375
P68871	HBB	HBB_HUMAN Hemoglobin subunit beta OS=Homo sapiens GN=HBB PE=1 SV=2	15998
E7EPK1	E7EPK1	E7EPK1_HUMAN Septin-7 OS=Homo sapiens GN=SEPT7 PE=2 SV=1	50567
P05141	ADT2	ADT2_HUMAN ADP/ATP translocase 2 OS=Homo sapiens GN=SLC25A5 PE=1 SV=7	32852
Q9UPA5	BSN	BSN_HUMAN Protein bassoon OS=Homo sapiens GN=BSN PE=2 SV=4	416475
P53675	CLH2	CLH2_HUMAN Clathrin heavy chain 2 OS=Homo sapiens GN=CLTCL1 PE=1 SV=2	187029
Q3ZCM7	TBB8	TBB8_HUMAN Tubulin beta-8 chain OS=Homo sapiens GN=TUBB8 PE=1 SV=2	49776
P11216	PYGB	PYGB_HUMAN Glycogen phosphorylase brain form OS=Homo sapiens GN=PYGB PE=1 SV=5	96696
Q10567-4	AP1B1	AP1B1_HUMAN Isoform 4 of AP-1 complex subunit beta-1 OS=Homo sapiens GN=AP1B1	101348
E9PR44	E9PR44	E9PR44_HUMAN Alpha-crystallin B chain (Fragment) OS=Homo sapiens GN=CRYAB PE=2 SV=1	20031
P02511	CRYAB	CRYAB_HUMAN Alpha-crystallin B chain OS=Homo sapiens GN=CRYAB PE=1 SV=2	20159
B7Z8Q0	B7Z8Q0	B7Z8Q0_HUMAN Protein kinase C gamma type OS=Homo sapiens GN=PRKCG PE=2 SV=1	62030
Q92777	SYN2	SYN2_HUMAN Synapsin-2 OS=Homo sapiens GN=SYN2 PE=1 SV=3	62847
P40939	ECHA	ECHA_HUMAN Trifunctional enzyme subunit alpha mitochondrial OS=Homo sapiens GN=HADHA PE=1 SV=2	83000
P05771-2	KPCB	KPCB_HUMAN Isoform Beta-II of Protein kinase C beta type OS=Homo sapiens GN=PRKCB	77012
P60174-1	TPIS	TPIS_HUMAN Isoform 2 of Triosephosphate isomerase OS=Homo sapiens GN=TPI1	26669
P60174	TPIS	TPIS_HUMAN Triosephosphate isomerase OS=Homo sapiens GN=TPI1 PE=1 SV=3	30791
P42704	LPPRC	LPPRC_HUMAN Leucine-rich PPR motif-containing protein mitochondrial OS=Homo sapiens GN=LRPPRC PE=1 SV=3	157904
P62879	GBB2	GBB2_HUMAN Guanine nucleotide-binding protein G(I)/G(S)/G(T) subunit beta-2 OS=Homo sapiens GN=GNB2 PE=1 SV=3	37331
O15394	NCAM2	NCAM2_HUMAN Neural cell adhesion molecule 2 OS=Homo sapiens GN=NCAM2 PE=1 SV=2	93046
P50395	GDIB	GDIB_HUMAN Rab GDP dissociation inhibitor beta OS=Homo sapiens GN=GDI2 PE=1 SV=2	50663
E7EU23	E7EU23	E7EU23_HUMAN Rab GDP dissociation inhibitor beta OS=Homo sapiens GN=GDI2 PE=2 SV=1	51181
P08237	K6PF	K6PF_HUMAN 6-phosphofructokinase muscle type OS=Homo sapiens GN=PFKM PE=1 SV=2	85183
P08237-3	K6PF	K6PF_HUMAN Isoform 3 of 6-phosphofructokinase muscle type OS=Homo sapiens GN=PFKM	93254
P09471	GNAO	GNAO_HUMAN Guanine nucleotide-binding protein G(o) subunit alpha OS=Homo sapiens GN=GNAO1 PE=1 SV=4	40051
P45880	VDAC2	VDAC2_HUMAN Voltage-dependent anion-selective channel protein 2 OS=Homo sapiens GN=VDAC2 PE=1 SV=2	31567
Q58FF7	H90B3	H90B3_HUMAN Putative heat shock protein HSP 90-beta-3 OS=Homo sapiens GN=HSP90AB3P PE=5 SV=1	68325
Q92777-2	SYN2	SYN2_HUMAN Isoform IIb of Synapsin-2 OS=Homo sapiens GN=SYN2	52162
E7EVJ5	E7EVJ5	E7EVJ5_HUMAN Cytoplasmic FMR1-interacting protein 2 OS=Homo sapiens GN=CYFIP2 PE=2 SV=1	142577
Q96F07-2	CYFP2	CYFP2_HUMAN Isoform 2 of Cytoplasmic FMR1-interacting protein 2 OS=Homo sapiens GN=CYFIP2	145673
E7EVF4	E7EVF4	E7EVF4_HUMAN Cytoplasmic FMR1-interacting protein 2 OS=Homo sapiens GN=CYFIP2 PE=2 SV=1	145673
E7EWA4	E7EWA4	E7EWA4_HUMAN Cytoplasmic FMR1-interacting protein 2 OS=Homo sapiens GN=CYFIP2 PE=2 SV=1	148426
Q96F07	CYFP2	CYFP2_HUMAN Cytoplasmic FMR1-interacting protein 2 OS=Homo sapiens GN=CYFIP2 PE=1 SV=2	148398
F5H0I4	F5H0I4	F5H0I4_HUMAN Tubulin beta-8 chain OS=Homo sapiens GN=TUBB8 PE=3 SV=1	41804
P17858	K6PL	K6PL_HUMAN 6-phosphofructokinase liver type OS=Homo sapiens GN=PFKL PE=1 SV=6	85018
A6NNZ2	TBB8L	TBB8L_HUMAN Tubulin beta-8 chain-like protein LOC260334 OS=Homo sapiens PE=1 SV=1	49573
P69905	HBA	HBA_HUMAN Hemoglobin subunit alpha OS=Homo sapiens GN=HBA1 PE=1 SV=2	15258
P49588	SYAC	SYAC_HUMAN Alanine--tRNA ligase cytoplasmic OS=Homo sapiens GN=AARS PE=1 SV=2	106810
F5H583	F5H583	F5H583_HUMAN Cytoplasmic FMR1-interacting protein 2 OS=Homo sapiens GN=CYFIP2 PE=2 SV=1	137044
M0R042	M0R042	M0R042_HUMAN Tubulin beta-4A chain (Fragment) OS=Homo sapiens GN=TUBB4A PE=2 SV=1	15825
P60201	MYPR	MYPR_HUMAN Myelin proteolipid protein OS=Homo sapiens GN=PLP1 PE=1 SV=2	30077
Q8IXJ6-3	SIR2	SIR2_HUMAN Isoform 3 of NAD-dependent protein deacetylase sirtuin-2 OS=Homo sapiens GN=SIRT2	41353
Q8IXJ6	SIR2	SIR2_HUMAN NAD-dependent protein deacetylase sirtuin-2 OS=Homo sapiens GN=SIRT2 PE=1 SV=2	43182
Q14203-6	DCTN1	DCTN1_HUMAN Isoform 6 of Dynactin subunit 1 OS=Homo sapiens GN=DCTN1	140886
P80723	BASP1	BASP1_HUMAN Brain acid soluble protein 1 OS=Homo sapiens GN=BASP1 PE=1 SV=2	22693
E9PBJ5	E9PBJ5	E9PBJ5_HUMAN Succinate dehydrogenase [ubiquinone] flavoprotein subunit mitochondrial OS=Homo sapiens GN=SDHA PE=2 SV=1	67300
P31040	DHSA	DHSA_HUMAN Succinate dehydrogenase [ubiquinone] flavoprotein subunit mitochondrial OS=Homo sapiens GN=SDHA PE=1 SV=2	72692
P63096	GNAI1	GNAI1_HUMAN Guanine nucleotide-binding protein G(i) subunit alpha-1 OS=Homo sapiens GN=GNAI1 PE=1 SV=2	40361
P16152	CBR1	CBR1_HUMAN Carbonyl reductase [NADPH] 1 OS=Homo sapiens GN=CBR1 PE=1 SV=3	30375
P63104	1433Z	1433Z_HUMAN 14-3-3 protein zeta/delta OS=Homo sapiens GN=YWHAZ PE=1 SV=1	27745
P21281	VATB2	VATB2_HUMAN V-type proton ATPase subunit B brain isoform OS=Homo sapiens GN=ATP6V1B2 PE=1 SV=3	56501
J3KPK1	J3KPK1	J3KPK1_HUMAN Synaptojanin-1 OS=Homo sapiens GN=SYNJ1 PE=2 SV=1	168158
O43426	SYNJ1	SYNJ1_HUMAN Synaptojanin-1 OS=Homo sapiens GN=SYNJ1 PE=1 SV=2	173102
J3KQV8	J3KQV8	J3KQV8_HUMAN Synaptojanin-1 OS=Homo sapiens GN=SYNJ1 PE=2 SV=1	177548
Q9H2X9	S12A5	S12A5_HUMAN Solute carrier family 12 member 5 OS=Homo sapiens GN=SLC12A5 PE=2 SV=3	126183
P09471-2	GNAO	GNAO_HUMAN Isoform Alpha-2 of Guanine nucleotide-binding protein G(o) subunit alpha OS=Homo sapiens GN=GNAO1	40087
Q16891-2	IMMT	IMMT_HUMAN Isoform 2 of Mitochondrial inner membrane protein OS=Homo sapiens GN=IMMT	82625
P04899	GNAI2	GNAI2_HUMAN Guanine nucleotide-binding protein G(i) subunit alpha-2 OS=Homo sapiens GN=GNAI2 PE=1 SV=3	40451
P28482	MK01	MK01_HUMAN Mitogen-activated protein kinase 1 OS=Homo sapiens GN=MAPK1 PE=1 SV=3	41390
P16615	AT2A2	AT2A2_HUMAN Sarcoplasmic/endoplasmic reticulum calcium ATPase 2 OS=Homo sapiens GN=ATP2A2 PE=1 SV=1	114757
P62258	1433E	1433E_HUMAN 14-3-3 protein epsilon OS=Homo sapiens GN=YWHAE PE=1 SV=1	29174
P42658-2	DPP6	DPP6_HUMAN Isoform DPPX-S of Dipeptidyl aminopeptidase-like protein 6 OS=Homo sapiens GN=DPP6	91342
P43004-2	EAA2	EAA2_HUMAN Isoform 2 of Excitatory amino acid transporter 2 OS=Homo sapiens GN=SLC1A2	61228
P43004	EAA2	EAA2_HUMAN Excitatory amino acid transporter 2 OS=Homo sapiens GN=SLC1A2 PE=1 SV=2	62104
P55786	PSA	PSA_HUMAN Puromycin-sensitive aminopeptidase OS=Homo sapiens GN=NPEPPS PE=1 SV=2	103276
Q13423	NNTM	NNTM_HUMAN NAD(P) transhydrogenase mitochondrial OS=Homo sapiens GN=NNT PE=1 SV=3	113895
Q9Y277-2	VDAC3	VDAC3_HUMAN Isoform 2 of Voltage-dependent anion-selective channel protein 3 OS=Homo sapiens GN=VDAC3	30790
Q13733	AT1A4	AT1A4_HUMAN Sodium/potassium-transporting ATPase subunit alpha-4 OS=Homo sapiens GN=ATP1A4 PE=1 SV=3	114166
P12235	ADT1	ADT1_HUMAN ADP/ATP translocase 1 OS=Homo sapiens GN=SLC25A4 PE=1 SV=4	33065
Q9UBB6-2	NCDN	NCDN_HUMAN Isoform 2 of Neurochondrin OS=Homo sapiens GN=NCDN	77243
Q9UBB6	NCDN	NCDN_HUMAN Neurochondrin OS=Homo sapiens GN=NCDN PE=1 SV=1	78864
Q9UBB6-3	NCDN	NCDN_HUMAN Isoform 3 of Neurochondrin OS=Homo sapiens GN=NCDN	79158
Q02952	AKA12	AKA12_HUMAN A-kinase anchor protein 12 OS=Homo sapiens GN=AKAP12 PE=1 SV=4	191480
E7EX90	E7EX90	E7EX90_HUMAN Dynactin subunit 1 OS=Homo sapiens GN=DCTN1 PE=2 SV=1	139094
P60880	SNP25	SNP25_HUMAN Synaptosomal-associated protein 25 OS=Homo sapiens GN=SNAP25 PE=1 SV=1	23315
P31930	QCR1	QCR1_HUMAN Cytochrome b-c1 complex subunit 1 mitochondrial OS=Homo sapiens GN=UQCRC1 PE=1 SV=3	52646
P12236	ADT3	ADT3_HUMAN ADP/ATP translocase 3 OS=Homo sapiens GN=SLC25A6 PE=1 SV=4	32866
P04406	G3P	G3P_HUMAN Glyceraldehyde-3-phosphate dehydrogenase OS=Homo sapiens GN=GAPDH PE=1 SV=3	36053
P04899-2	GNAI2	GNAI2_HUMAN Isoform 2 of Guanine nucleotide-binding protein G(i) subunit alpha-2 OS=Homo sapiens GN=GNAI2	38473
Q05639	EF1A2	EF1A2_HUMAN Elongation factor 1-alpha 2 OS=Homo sapiens GN=EEF1A2 PE=1 SV=1	50470
P22061	PIMT	PIMT_HUMAN Protein-L-isoaspartate(D-aspartate) O-methyltransferase OS=Homo sapiens GN=PCMT1 PE=1 SV=4	24636
P22061-2	PIMT	PIMT_HUMAN Isoform 2 of Protein-L-isoaspartate(D-aspartate) O-methyltransferase OS=Homo sapiens GN=PCMT1	24679
J3KP72	J3KP72	J3KP72_HUMAN Protein-L-isoaspartate O-methyltransferase OS=Homo sapiens GN=PCMT1 PE=2 SV=1	30315
H7BY58	H7BY58	H7BY58_HUMAN Protein-L-isoaspartate O-methyltransferase OS=Homo sapiens GN=PCMT1 PE=2 SV=1	30358
Q9H936	GHC1	GHC1_HUMAN Mitochondrial glutamate carrier 1 OS=Homo sapiens GN=SLC25A22 PE=1 SV=1	34470
B7Z242	B7Z242	B7Z242_HUMAN Amine oxidase [flavin-containing] B OS=Homo sapiens GN=MAOB PE=2 SV=1	57259
P27338	AOFB	AOFB_HUMAN Amine oxidase [flavin-containing] B OS=Homo sapiens GN=MAOB PE=1 SV=3	58763
P42658	DPP6	DPP6_HUMAN Dipeptidyl aminopeptidase-like protein 6 OS=Homo sapiens GN=DPP6 PE=1 SV=2	97588
O95741	CPNE6	CPNE6_HUMAN Copine-6 OS=Homo sapiens GN=CPNE6 PE=1 SV=3	61991
F5GXN1	F5GXN1	F5GXN1_HUMAN Copine-6 OS=Homo sapiens GN=CPNE6 PE=2 SV=1	67642
P60880-2	SNP25	SNP25_HUMAN Isoform 2 of Synaptosomal-associated protein 25 OS=Homo sapiens GN=SNAP25	23336
P09972	ALDOC	ALDOC_HUMAN Fructose-bisphosphate aldolase C OS=Homo sapiens GN=ALDOC PE=1 SV=2	39456
Q96GW7	PGCB	PGCB_HUMAN Brevican core protein OS=Homo sapiens GN=BCAN PE=1 SV=2	99118
Q16658	FSCN1	FSCN1_HUMAN Fascin OS=Homo sapiens GN=FSCN1 PE=1 SV=3	54530
H3BRG4	H3BRG4	H3BRG4_HUMAN Cytochrome b-c1 complex subunit 2 mitochondrial OS=Homo sapiens GN=UQCRC2 PE=2 SV=1	44635
P22695	QCR2	QCR2_HUMAN Cytochrome b-c1 complex subunit 2 mitochondrial OS=Homo sapiens GN=UQCRC2 PE=1 SV=3	48443
H7C229	H7C229	H7C229_HUMAN Cytoplasmic FMR1-interacting protein 2 OS=Homo sapiens GN=CYFIP2 PE=2 SV=1	110506
P54289-5	CA2D1	CA2D1_HUMAN Isoform 5 of Voltage-dependent calcium channel subunit alpha-2/delta-1 OS=Homo sapiens GN=CACNA2D1	122443
P54289-2	CA2D1	CA2D1_HUMAN Isoform 2 of Voltage-dependent calcium channel subunit alpha-2/delta-1 OS=Homo sapiens GN=CACNA2D1	123183
P54289	CA2D1	CA2D1_HUMAN Voltage-dependent calcium channel subunit alpha-2/delta-1 OS=Homo sapiens GN=CACNA2D1 PE=1 SV=3	124568
Q5TFQ8	SIRBL	SIRBL_HUMAN Signal-regulatory protein beta-1 isoform 3 OS=Homo sapiens GN=SIRPB1 PE=1 SV=1	43359
P02794	FRIH	FRIH_HUMAN Ferritin heavy chain OS=Homo sapiens GN=FTH1 PE=1 SV=2	21226
P49411	EFTU	EFTU_HUMAN Elongation factor Tu mitochondrial OS=Homo sapiens GN=TUFM PE=1 SV=2	49542
Q5VTE0	EF1A3	EF1A3_HUMAN Putative elongation factor 1-alpha-like 3 OS=Homo sapiens GN=EEF1A1P5 PE=5 SV=1	50185
P68104	EF1A1	EF1A1_HUMAN Elongation factor 1-alpha 1 OS=Homo sapiens GN=EEF1A1 PE=1 SV=1	50141
Q92823	NRCAM	NRCAM_HUMAN Neuronal cell adhesion molecule OS=Homo sapiens GN=NRCAM PE=1 SV=3	143889
P48735	IDHP	IDHP_HUMAN Isocitrate dehydrogenase [NADP] mitochondrial OS=Homo sapiens GN=IDH2 PE=1 SV=2	50909
Q9Y2Q0-3	AT8A1	AT8A1_HUMAN Isoform 3 of Probable phospholipid-transporting ATPase IA OS=Homo sapiens GN=ATP8A1	129723
Q9Y2Q0-2	AT8A1	AT8A1_HUMAN Isoform 2 of Probable phospholipid-transporting ATPase IA OS=Homo sapiens GN=ATP8A1	129627
Q9Y2Q0	AT8A1	AT8A1_HUMAN Probable phospholipid-transporting ATPase IA OS=Homo sapiens GN=ATP8A1 PE=1 SV=1	131369
O94811	TPPP	TPPP_HUMAN Tubulin polymerization-promoting protein OS=Homo sapiens GN=TPPP PE=1 SV=1	23694
Q16720-8	AT2B3	AT2B3_HUMAN Isoform ZG of Plasma membrane calcium-transporting ATPase 3 OS=Homo sapiens GN=ATP2B3	122760
Q16720-7	AT2B3	AT2B3_HUMAN Isoform XG of Plasma membrane calcium-transporting ATPase 3 OS=Homo sapiens GN=ATP2B3	124236
Q16720-6	AT2B3	AT2B3_HUMAN Isoform ZE of Plasma membrane calcium-transporting ATPase 3 OS=Homo sapiens GN=ATP2B3	126634
Q16720-3	AT2B3	AT2B3_HUMAN Isoform ZA of Plasma membrane calcium-transporting ATPase 3 OS=Homo sapiens GN=ATP2B3	127068
Q16720-5	AT2B3	AT2B3_HUMAN Isoform XE of Plasma membrane calcium-transporting ATPase 3 OS=Homo sapiens GN=ATP2B3	128110
Q16720-2	AT2B3	AT2B3_HUMAN Isoform XA of Plasma membrane calcium-transporting ATPase 3 OS=Homo sapiens GN=ATP2B3	128545
Q16720-4	AT2B3	AT2B3_HUMAN Isoform ZB of Plasma membrane calcium-transporting ATPase 3 OS=Homo sapiens GN=ATP2B3	132720
Q16720	AT2B3	AT2B3_HUMAN Plasma membrane calcium-transporting ATPase 3 OS=Homo sapiens GN=ATP2B3 PE=1 SV=3	134197
O43491-2	E41L2	E41L2_HUMAN Isoform 2 of Band 4.1-like protein 2 OS=Homo sapiens GN=EPB41L2	76053
E9PII3	E9PII3	E9PII3_HUMAN Band 4.1-like protein 2 OS=Homo sapiens GN=EPB41L2 PE=2 SV=1	79257
O43491-3	E41L2	E41L2_HUMAN Isoform 3 of Band 4.1-like protein 2 OS=Homo sapiens GN=EPB41L2	83802
E9PK52	E9PK52	E9PK52_HUMAN Band 4.1-like protein 2 OS=Homo sapiens GN=EPB41L2 PE=2 SV=1	90997
O43491-4	E41L2	E41L2_HUMAN Isoform 4 of Band 4.1-like protein 2 OS=Homo sapiens GN=EPB41L2	95542
E9PHY5	E9PHY5	E9PHY5_HUMAN Band 4.1-like protein 2 OS=Homo sapiens GN=EPB41L2 PE=2 SV=1	104360
O43491	E41L2	E41L2_HUMAN Band 4.1-like protein 2 OS=Homo sapiens GN=EPB41L2 PE=1 SV=1	112588
P61981	1433G	1433G_HUMAN 14-3-3 protein gamma OS=Homo sapiens GN=YWHAG PE=1 SV=2	28303
Q9HCH3	CPNE5	CPNE5_HUMAN Copine-5 OS=Homo sapiens GN=CPNE5 PE=1 SV=2	65734
P54920	SNAA	SNAA_HUMAN Alpha-soluble NSF attachment protein OS=Homo sapiens GN=NAPA PE=1 SV=3	33233
F5H6L7	F5H6L7	F5H6L7_HUMAN Sodium/calcium exchanger 2 OS=Homo sapiens GN=SLC8A2 PE=2 SV=1	74399
Q9UPR5	NAC2	NAC2_HUMAN Sodium/calcium exchanger 2 OS=Homo sapiens GN=SLC8A2 PE=2 SV=2	100368
Q02750	MP2K1	MP2K1_HUMAN Dual specificity mitogen-activated protein kinase kinase 1 OS=Homo sapiens GN=MAP2K1 PE=1 SV=2	43439
P45974-2	UBP5	UBP5_HUMAN Isoform Short of Ubiquitin carboxyl-terminal hydrolase 5 OS=Homo sapiens GN=USP5	93308
P45974	UBP5	UBP5_HUMAN Ubiquitin carboxyl-terminal hydrolase 5 OS=Homo sapiens GN=USP5 PE=1 SV=2	95786
Q16799	RTN1	RTN1_HUMAN Reticulon-1 OS=Homo sapiens GN=RTN1 PE=1 SV=1	83618
Q99250	SCN2A	SCN2A_HUMAN Sodium channel protein type 2 subunit alpha OS=Homo sapiens GN=SCN2A PE=1 SV=3	227973
Q99250-2	SCN2A	SCN2A_HUMAN Isoform 2 of Sodium channel protein type 2 subunit alpha OS=Homo sapiens GN=SCN2A	227972
P27348	1433T	1433T_HUMAN 14-3-3 protein theta OS=Homo sapiens GN=YWHAQ PE=1 SV=1	27764
E9PK25	E9PK25	E9PK25_HUMAN Cofilin-1 OS=Homo sapiens GN=CFL1 PE=2 SV=1	22728
P30086	PEBP1	PEBP1_HUMAN Phosphatidylethanolamine-binding protein 1 OS=Homo sapiens GN=PEBP1 PE=1 SV=3	21057
P52306-4	GDS1	GDS1_HUMAN Isoform 4 of Rap1 GTPase-GDP dissociation stimulator 1 OS=Homo sapiens GN=RAP1GDS1	66317
P24539	AT5F1	AT5F1_HUMAN ATP synthase F(0) complex subunit B1 mitochondrial OS=Homo sapiens GN=ATP5F1 PE=1 SV=2	28909
A2A3N8	A2A3N8	A2A3N8_HUMAN Adducin 1 (Alpha) OS=Homo sapiens GN=ADD1 PE=2 SV=1	73333
P21266	GSTM3	GSTM3_HUMAN Glutathione S-transferase Mu 3 OS=Homo sapiens GN=GSTM3 PE=1 SV=3	26560
P68032	ACTC	ACTC_HUMAN Actin alpha cardiac muscle 1 OS=Homo sapiens GN=ACTC1 PE=1 SV=1	42019
P68133	ACTS	ACTS_HUMAN Actin alpha skeletal muscle OS=Homo sapiens GN=ACTA1 PE=1 SV=1	42051
Q16623	STX1A	STX1A_HUMAN Syntaxin-1A OS=Homo sapiens GN=STX1A PE=1 SV=1	33023
Q6S8J3	POTEE	POTEE_HUMAN POTE ankyrin domain family member E OS=Homo sapiens GN=POTEE PE=1 SV=3	121363
P30101	PDIA3	PDIA3_HUMAN Protein disulfide-isomerase A3 OS=Homo sapiens GN=PDIA3 PE=1 SV=4	56782
P02042	HBD	HBD_HUMAN Hemoglobin subunit delta OS=Homo sapiens GN=HBD PE=1 SV=2	16055
P78559	MAP1A	MAP1A_HUMAN Microtubule-associated protein 1A OS=Homo sapiens GN=MAP1A PE=1 SV=6	305484
P78559-2	MAP1A	MAP1A_HUMAN Isoform 2 of Microtubule-associated protein 1A OS=Homo sapiens GN=MAP1A	305671
J3KPX8	J3KPX8	J3KPX8_HUMAN MAP1 light chain LC2 OS=Homo sapiens GN=MAP1A PE=2 SV=1	305671
E9PGC8	E9PGC8	E9PGC8_HUMAN MAP1 light chain LC2 OS=Homo sapiens GN=MAP1A PE=2 SV=1	331259
O14980	XPO1	XPO1_HUMAN Exportin-1 OS=Homo sapiens GN=XPO1 PE=1 SV=1	123386
Q9Y2A7	NCKP1	NCKP1_HUMAN Nck-associated protein 1 OS=Homo sapiens GN=NCKAP1 PE=1 SV=1	128790
Q9Y2A7-2	NCKP1	NCKP1_HUMAN Isoform 2 of Nck-associated protein 1 OS=Homo sapiens GN=NCKAP1	129517
P17987	TCPA	TCPA_HUMAN T-complex protein 1 subunit alpha OS=Homo sapiens GN=TCP1 PE=1 SV=1	60344
E9PDF2	E9PDF2	E9PDF2_HUMAN 2-oxoglutarate dehydrogenase mitochondrial OS=Homo sapiens GN=OGDH PE=2 SV=1	117244
E9PCR7	E9PCR7	E9PCR7_HUMAN 2-oxoglutarate dehydrogenase mitochondrial OS=Homo sapiens GN=OGDH PE=2 SV=1	117665
P22626-2	ROA2	ROA2_HUMAN Isoform A2 of Heterogeneous nuclear ribonucleoproteins A2/B1 OS=Homo sapiens GN=HNRNPA2B1	36006
P22626	ROA2	ROA2_HUMAN Heterogeneous nuclear ribonucleoproteins A2/B1 OS=Homo sapiens GN=HNRNPA2B1 PE=1 SV=2	37430
P40227	TCPZ	TCPZ_HUMAN T-complex protein 1 subunit zeta OS=Homo sapiens GN=CCT6A PE=1 SV=3	58024
Q02978	M2OM	M2OM_HUMAN Mitochondrial 2-oxoglutarate/malate carrier protein OS=Homo sapiens GN=SLC25A11 PE=1 SV=3	34062
P32004-3	L1CAM	L1CAM_HUMAN Isoform 3 of Neural cell adhesion molecule L1 OS=Homo sapiens GN=L1CAM	138907
P32004-2	L1CAM	L1CAM_HUMAN Isoform 2 of Neural cell adhesion molecule L1 OS=Homo sapiens GN=L1CAM	139517
F5H1H0	F5H1H0	F5H1H0_HUMAN Neural cell adhesion molecule L1 OS=Homo sapiens GN=L1CAM PE=2 SV=1	139674
P32004	L1CAM	L1CAM_HUMAN Neural cell adhesion molecule L1 OS=Homo sapiens GN=L1CAM PE=1 SV=2	140003
F5H025	F5H025	F5H025_HUMAN Neural cell adhesion molecule L1 OS=Homo sapiens GN=L1CAM PE=2 SV=1	140160
P12814-2	ACTN1	ACTN1_HUMAN Isoform 2 of Alpha-actinin-1 OS=Homo sapiens GN=ACTN1	102709
P12814	ACTN1	ACTN1_HUMAN Alpha-actinin-1 OS=Homo sapiens GN=ACTN1 PE=1 SV=2	103058
P12814-3	ACTN1	ACTN1_HUMAN Isoform 3 of Alpha-actinin-1 OS=Homo sapiens GN=ACTN1	105568
P12814-4	ACTN1	ACTN1_HUMAN Isoform 4 of Alpha-actinin-1 OS=Homo sapiens GN=ACTN1	107141
E9PF82	E9PF82	E9PF82_HUMAN Calcium/calmodulin-dependent protein kinase type II subunit delta OS=Homo sapiens GN=CAMK2D PE=2 SV=1	60005
Q01518	CAP1	CAP1_HUMAN Adenylyl cyclase-associated protein 1 OS=Homo sapiens GN=CAP1 PE=1 SV=5	51902
P11177-2	ODPB	ODPB_HUMAN Isoform 2 of Pyruvate dehydrogenase E1 component subunit beta mitochondrial OS=Homo sapiens GN=PDHB	37200
P11177	ODPB	ODPB_HUMAN Pyruvate dehydrogenase E1 component subunit beta mitochondrial OS=Homo sapiens GN=PDHB PE=1 SV=3	39233
P31946-2	1433B	1433B_HUMAN Isoform Short of 14-3-3 protein beta/alpha OS=Homo sapiens GN=YWHAB	27850
P31946	1433B	1433B_HUMAN 14-3-3 protein beta/alpha OS=Homo sapiens GN=YWHAB PE=1 SV=3	28082
Q7Z4S6-6	KI21A	KI21A_HUMAN Isoform 6 of Kinesin-like protein KIF21A OS=Homo sapiens GN=KIF21A	180737
Q7Z4S6-5	KI21A	KI21A_HUMAN Isoform 5 of Kinesin-like protein KIF21A OS=Homo sapiens GN=KIF21A	182853
Q7Z4S6-2	KI21A	KI21A_HUMAN Isoform 2 of Kinesin-like protein KIF21A OS=Homo sapiens GN=KIF21A	185509
Q7Z4S6	KI21A	KI21A_HUMAN Kinesin-like protein KIF21A OS=Homo sapiens GN=KIF21A PE=1 SV=2	187178
F8WCP6	F8WCP6	F8WCP6_HUMAN Kinesin-like protein KIF21A OS=Homo sapiens GN=KIF21A PE=2 SV=1	187457
Q7Z4S6-4	KI21A	KI21A_HUMAN Isoform 4 of Kinesin-like protein KIF21A OS=Homo sapiens GN=KIF21A	187265
Q16795	NDUA9	NDUA9_HUMAN NADH dehydrogenase [ubiquinone] 1 alpha subcomplex subunit 9 mitochondrial OS=Homo sapiens GN=NDUFA9 PE=1 SV=2	42510
P40926	MDHM	MDHM_HUMAN Malate dehydrogenase mitochondrial OS=Homo sapiens GN=MDH2 PE=1 SV=3	35503
H0YGL9	H0YGL9	H0YGL9_HUMAN Ryanodine receptor 2 OS=Homo sapiens GN=RYR2 PE=2 SV=1	562826
Q92736	RYR2	RYR2_HUMAN Ryanodine receptor 2 OS=Homo sapiens GN=RYR2 PE=1 SV=3	564576
Q92736-2	RYR2	RYR2_HUMAN Isoform 2 of Ryanodine receptor 2 OS=Homo sapiens GN=RYR2	565420
P34931	HS71L	HS71L_HUMAN Heat shock 70 kDa protein 1-like OS=Homo sapiens GN=HSPA1L PE=1 SV=2	70375
P27361-2	MK03	MK03_HUMAN Isoform 2 of Mitogen-activated protein kinase 3 OS=Homo sapiens GN=MAPK3	38275
E9PQW4	E9PQW4	E9PQW4_HUMAN Mitogen-activated protein kinase 3 OS=Homo sapiens GN=MAPK3 PE=2 SV=1	38547
P27361-3	MK03	MK03_HUMAN Isoform 3 of Mitogen-activated protein kinase 3 OS=Homo sapiens GN=MAPK3	40088
P27361	MK03	MK03_HUMAN Mitogen-activated protein kinase 3 OS=Homo sapiens GN=MAPK3 PE=1 SV=4	43136
P61978	HNRPK	HNRPK_HUMAN Heterogeneous nuclear ribonucleoprotein K OS=Homo sapiens GN=HNRNPK PE=1 SV=1	50976
P61978-2	HNRPK	HNRPK_HUMAN Isoform 2 of Heterogeneous nuclear ribonucleoprotein K OS=Homo sapiens GN=HNRNPK	51028
O14531	DPYL4	DPYL4_HUMAN Dihydropyrimidinase-related protein 4 OS=Homo sapiens GN=DPYSL4 PE=1 SV=2	61878
F8VVM2	F8VVM2	F8VVM2_HUMAN Phosphate carrier protein mitochondrial OS=Homo sapiens GN=SLC25A3 PE=2 SV=1	36161
Q00325-2	MPCP	MPCP_HUMAN Isoform B of Phosphate carrier protein mitochondrial OS=Homo sapiens GN=SLC25A3	39959
P11498	PYC	PYC_HUMAN Pyruvate carboxylase mitochondrial OS=Homo sapiens GN=PC PE=1 SV=2	129634
Q92614-3	MY18A	MY18A_HUMAN Isoform 3 of Unconventional myosin-XVIIIa OS=Homo sapiens GN=MYO18A	226688
Q92614-4	MY18A	MY18A_HUMAN Isoform 4 of Unconventional myosin-XVIIIa OS=Homo sapiens GN=MYO18A	231238
J3KNX9	J3KNX9	J3KNX9_HUMAN Unconventional myosin-XVIIIa OS=Homo sapiens GN=MYO18A PE=2 SV=1	233137
Q92614	MY18A	MY18A_HUMAN Unconventional myosin-XVIIIa OS=Homo sapiens GN=MYO18A PE=1 SV=3	233113
P55809	SCOT1	SCOT1_HUMAN Succinyl-CoA:3-ketoacid coenzyme A transferase 1 mitochondrial OS=Homo sapiens GN=OXCT1 PE=1 SV=1	56158
E9PJH7	E9PJH7	E9PJH7_HUMAN Mitochondrial glutamate carrier 1 (Fragment) OS=Homo sapiens GN=SLC25A22 PE=2 SV=1	27715
P53396-2	ACLY	ACLY_HUMAN Isoform 2 of ATP-citrate synthase OS=Homo sapiens GN=ACLY	119772
P53396	ACLY	ACLY_HUMAN ATP-citrate synthase OS=Homo sapiens GN=ACLY PE=1 SV=3	120839
C9JC03	C9JC03	C9JC03_HUMAN EH domain-containing protein 1 (Fragment) OS=Homo sapiens GN=EHD1 PE=2 SV=1	42737
Q9H4M9	EHD1	EHD1_HUMAN EH domain-containing protein 1 OS=Homo sapiens GN=EHD1 PE=1 SV=2	60627
Q04917	1433F	1433F_HUMAN 14-3-3 protein eta OS=Homo sapiens GN=YWHAH PE=1 SV=4	28219
Q06830	PRDX1	PRDX1_HUMAN Peroxiredoxin-1 OS=Homo sapiens GN=PRDX1 PE=1 SV=1	22110
P51991	ROA3	ROA3_HUMAN Heterogeneous nuclear ribonucleoprotein A3 OS=Homo sapiens GN=HNRNPA3 PE=1 SV=2	39595
P00367	DHE3	DHE3_HUMAN Glutamate dehydrogenase 1 mitochondrial OS=Homo sapiens GN=GLUD1 PE=1 SV=2	61398
Q8N126	CADM3	CADM3_HUMAN Cell adhesion molecule 3 OS=Homo sapiens GN=CADM3 PE=1 SV=1	43300
Q8N126-2	CADM3	CADM3_HUMAN Isoform 2 of Cell adhesion molecule 3 OS=Homo sapiens GN=CADM3	47021
P14550	AK1A1	AK1A1_HUMAN Alcohol dehydrogenase [NADP(+)] OS=Homo sapiens GN=AKR1A1 PE=1 SV=3	36573
Q14568	HS902	HS902_HUMAN Putative heat shock protein HSP 90-alpha A2 OS=Homo sapiens GN=HSP90AA2 PE=1 SV=2	39365
Q8WWI5-3	CTL1	CTL1_HUMAN Isoform 3 of Choline transporter-like protein 1 OS=Homo sapiens GN=SLC44A1	73012
Q8WWI5-2	CTL1	CTL1_HUMAN Isoform 2 of Choline transporter-like protein 1 OS=Homo sapiens GN=SLC44A1	73296
Q8WWI5	CTL1	CTL1_HUMAN Choline transporter-like protein 1 OS=Homo sapiens GN=SLC44A1 PE=1 SV=1	73302
D6RGI3	D6RGI3	D6RGI3_HUMAN Septin 11 isoform CRA_b OS=Homo sapiens GN=SEPT11 PE=2 SV=1	49006
Q9NVA2	2017-09-11	SEP11_HUMAN Septin-11 OS=Homo sapiens GN=SEPT11 PE=1 SV=3	49398
D6RER5	D6RER5	D6RER5_HUMAN Septin-11 OS=Homo sapiens GN=SEPT11 PE=2 SV=1	49809
P21397	AOFA	AOFA_HUMAN Amine oxidase [flavin-containing] A OS=Homo sapiens GN=MAOA PE=1 SV=1	59682
Q9Y6C9	MTCH2	MTCH2_HUMAN Mitochondrial carrier homolog 2 OS=Homo sapiens GN=MTCH2 PE=1 SV=1	33331
P62736	ACTA	ACTA_HUMAN Actin aortic smooth muscle OS=Homo sapiens GN=ACTA2 PE=1 SV=1	42009
P55072	TERA	TERA_HUMAN Transitional endoplasmic reticulum ATPase OS=Homo sapiens GN=VCP PE=1 SV=4	89322
P43003-2	EAA1	EAA1_HUMAN Isoform 2 of Excitatory amino acid transporter 1 OS=Homo sapiens GN=SLC1A3	55149
P43003	EAA1	EAA1_HUMAN Excitatory amino acid transporter 1 OS=Homo sapiens GN=SLC1A3 PE=1 SV=1	59572
M0R2M1	M0R2M1	M0R2M1_HUMAN Napsin-A (Fragment) OS=Homo sapiens GN=NAPA PE=2 SV=1	29832
P61106	RAB14	RAB14_HUMAN Ras-related protein Rab-14 OS=Homo sapiens GN=RAB14 PE=1 SV=4	23897
A8MZ54	A8MZ54	A8MZ54_HUMAN Syntaxin-1A OS=Homo sapiens GN=STX1A PE=2 SV=1	31608
P20916-3	MAG	MAG_HUMAN Isoform 3 of Myelin-associated glycoprotein OS=Homo sapiens GN=MAG	66224
P20916	MAG	MAG_HUMAN Myelin-associated glycoprotein OS=Homo sapiens GN=MAG PE=1 SV=1	69069
Q9H853	TBA4B	TBA4B_HUMAN Putative tubulin-like protein alpha-4B OS=Homo sapiens GN=TUBA4B PE=5 SV=2	27551
P61204	ARF3	ARF3_HUMAN ADP-ribosylation factor 3 OS=Homo sapiens GN=ARF3 PE=1 SV=2	20601
P84077	ARF1	ARF1_HUMAN ADP-ribosylation factor 1 OS=Homo sapiens GN=ARF1 PE=1 SV=2	20697
P27797	CALR	CALR_HUMAN Calreticulin OS=Homo sapiens GN=CALR PE=1 SV=1	48142
Q92598-2	HS105	HS105_HUMAN Isoform Beta of Heat shock protein 105 kDa OS=Homo sapiens GN=HSPH1	92116
Q92598	HS105	HS105_HUMAN Heat shock protein 105 kDa OS=Homo sapiens GN=HSPH1 PE=1 SV=1	96865
B4DYH1	B4DYH1	B4DYH1_HUMAN Heat shock 105kDa/110kDa protein 1 isoform CRA_b OS=Homo sapiens GN=HSPH1 PE=2 SV=1	97460
P17066	HSP76	HSP76_HUMAN Heat shock 70 kDa protein 6 OS=Homo sapiens GN=HSPA6 PE=1 SV=2	71028
P00338-3	LDHA	LDHA_HUMAN Isoform 3 of L-lactate dehydrogenase A chain OS=Homo sapiens GN=LDHA	39837
P62937	PPIA	PPIA_HUMAN Peptidyl-prolyl cis-trans isomerase A OS=Homo sapiens GN=PPIA PE=1 SV=2	18012
P08670	VIME	VIME_HUMAN Vimentin OS=Homo sapiens GN=VIM PE=1 SV=4	53652
B4E3P0	B4E3P0	B4E3P0_HUMAN ATP-citrate synthase OS=Homo sapiens GN=ACLY PE=2 SV=1	91099
P51991-2	ROA3	ROA3_HUMAN Isoform 2 of Heterogeneous nuclear ribonucleoprotein A3 OS=Homo sapiens GN=HNRNPA3	37029
P61421	VA0D1	VA0D1_HUMAN V-type proton ATPase subunit d 1 OS=Homo sapiens GN=ATP6V0D1 PE=1 SV=1	40329
F5GYQ1	F5GYQ1	F5GYQ1_HUMAN V-type proton ATPase subunit d 1 OS=Homo sapiens GN=ATP6V0D1 PE=2 SV=1	44660
Q99832	TCPH	TCPH_HUMAN T-complex protein 1 subunit eta OS=Homo sapiens GN=CCT7 PE=1 SV=2	59367
P05026-2	AT1B1	AT1B1_HUMAN Isoform 2 of Sodium/potassium-transporting ATPase subunit beta-1 OS=Homo sapiens GN=ATP1B1	34893
P05026	AT1B1	AT1B1_HUMAN Sodium/potassium-transporting ATPase subunit beta-1 OS=Homo sapiens GN=ATP1B1 PE=1 SV=1	35061
O75489	NDUS3	NDUS3_HUMAN NADH dehydrogenase [ubiquinone] iron-sulfur protein 3 mitochondrial OS=Homo sapiens GN=NDUFS3 PE=1 SV=1	30242
K7ELP4	K7ELP4	K7ELP4_HUMAN Glial fibrillary acidic protein (Fragment) OS=Homo sapiens GN=GFAP PE=2 SV=1	21280
Q9NQC3	RTN4	RTN4_HUMAN Reticulon-4 OS=Homo sapiens GN=RTN4 PE=1 SV=2	129931
P42858	HD	HD_HUMAN Huntingtin OS=Homo sapiens GN=HTT PE=1 SV=2	347603
J3KR44	J3KR44	J3KR44_HUMAN Ubiquitin thioesterase OTUB1 OS=Homo sapiens GN=OTUB1 PE=2 SV=1	35215
G5E9I6	G5E9I6	G5E9I6_HUMAN Microtubule-associated protein RP/EB family member 2 OS=Homo sapiens GN=MAPRE2 PE=2 SV=1	32236
Q15555-3	MARE2	MARE2_HUMAN Isoform 3 of Microtubule-associated protein RP/EB family member 2 OS=Homo sapiens GN=MAPRE2	35741
Q15555	MARE2	MARE2_HUMAN Microtubule-associated protein RP/EB family member 2 OS=Homo sapiens GN=MAPRE2 PE=1 SV=1	37031
Q96PV0-2	SYGP1	SYGP1_HUMAN Isoform 2 of Ras/Rap GTPase-activating protein SynGAP OS=Homo sapiens GN=SYNGAP1	141248
Q8WXF7	ATLA1	ATLA1_HUMAN Atlastin-1 OS=Homo sapiens GN=ATL1 PE=1 SV=1	63544
P62760	VISL1	VISL1_HUMAN Visinin-like protein 1 OS=Homo sapiens GN=VSNL1 PE=1 SV=2	22142
P09651-3	ROA1	ROA1_HUMAN Isoform 2 of Heterogeneous nuclear ribonucleoprotein A1 OS=Homo sapiens GN=HNRNPA1	29386
F8W6I7	F8W6I7	F8W6I7_HUMAN Heterogeneous nuclear ribonucleoprotein A1 OS=Homo sapiens GN=HNRNPA1 PE=4 SV=2	33155
P09651-2	ROA1	ROA1_HUMAN Isoform A1-A of Heterogeneous nuclear ribonucleoprotein A1 OS=Homo sapiens GN=HNRNPA1	34196
P09651	ROA1	ROA1_HUMAN Heterogeneous nuclear ribonucleoprotein A1 OS=Homo sapiens GN=HNRNPA1 PE=1 SV=5	38747
E9PDG8	E9PDG8	E9PDG8_HUMAN Clathrin coat assembly protein AP180 OS=Homo sapiens GN=SNAP91 PE=2 SV=1	91971
O60641	AP180	AP180_HUMAN Clathrin coat assembly protein AP180 OS=Homo sapiens GN=SNAP91 PE=1 SV=2	92502
A6NKZ8	YI016	YI016_HUMAN Putative tubulin beta chain-like protein ENSP00000290377 OS=Homo sapiens PE=5 SV=2	41775
P09417	DHPR	DHPR_HUMAN Dihydropteridine reductase OS=Homo sapiens GN=QDPR PE=1 SV=2	25790
H3BPE1	H3BPE1	H3BPE1_HUMAN Microtubule-actin cross-linking factor 1 isoforms 1/2/3/5 OS=Homo sapiens GN=MACF1 PE=2 SV=1	856894
H3BQK9	H3BQK9	H3BQK9_HUMAN Microtubule-actin cross-linking factor 1 isoforms 1/2/3/5 OS=Homo sapiens GN=MACF1 PE=2 SV=1	861093
A6NGH2	A6NGH2	A6NGH2_HUMAN Sodium/potassium-transporting ATPase subunit beta-1 OS=Homo sapiens GN=ATP1B1 PE=2 SV=3	34164
H3BN82	H3BN82	H3BN82_HUMAN Guanine nucleotide-binding protein G(o) subunit alpha (Fragment) OS=Homo sapiens GN=GNAO1 PE=2 SV=1	14598
Q9BSJ8	ESYT1	ESYT1_HUMAN Extended synaptotagmin-1 OS=Homo sapiens GN=ESYT1 PE=1 SV=1	122856
Q9BSJ8-2	ESYT1	ESYT1_HUMAN Isoform 2 of Extended synaptotagmin-1 OS=Homo sapiens GN=ESYT1	124003
O94819	KBTBB	KBTBB_HUMAN Kelch repeat and BTB domain-containing protein 11 OS=Homo sapiens GN=KBTBD11 PE=1 SV=1	65720
Q14697	GANAB	GANAB_HUMAN Neutral alpha-glucosidase AB OS=Homo sapiens GN=GANAB PE=1 SV=3	106874
O75306	NDUS2	NDUS2_HUMAN NADH dehydrogenase [ubiquinone] iron-sulfur protein 2 mitochondrial OS=Homo sapiens GN=NDUFS2 PE=1 SV=2	52546
P49821-2	NDUV1	NDUV1_HUMAN Isoform 2 of NADH dehydrogenase [ubiquinone] flavoprotein 1 mitochondrial OS=Homo sapiens GN=NDUFV1	49868
G3V0I5	G3V0I5	G3V0I5_HUMAN NADH dehydrogenase (Ubiquinone) flavoprotein 1 51kDa isoform CRA_c OS=Homo sapiens GN=NDUFV1 PE=4 SV=1	50054
P49821	NDUV1	NDUV1_HUMAN NADH dehydrogenase [ubiquinone] flavoprotein 1 mitochondrial OS=Homo sapiens GN=NDUFV1 PE=1 SV=4	50817
J3KNU8	J3KNU8	J3KNU8_HUMAN Methylmalonate-semialdehyde dehydrogenase [acylating] mitochondrial OS=Homo sapiens GN=ALDH6A1 PE=2 SV=1	56228
Q02252	MMSA	MMSA_HUMAN Methylmalonate-semialdehyde dehydrogenase [acylating] mitochondrial OS=Homo sapiens GN=ALDH6A1 PE=1 SV=2	57840
B7Z9L0	B7Z9L0	B7Z9L0_HUMAN T-complex protein 1 subunit delta OS=Homo sapiens GN=CCT4 PE=2 SV=1	52331
P50991	TCPD	TCPD_HUMAN T-complex protein 1 subunit delta OS=Homo sapiens GN=CCT4 PE=1 SV=4	57924
F8VYE8	F8VYE8	F8VYE8_HUMAN Serine/threonine-protein phosphatase OS=Homo sapiens GN=PPP1CC PE=2 SV=1	34950
P36873	PP1G	PP1G_HUMAN Serine/threonine-protein phosphatase PP1-gamma catalytic subunit OS=Homo sapiens GN=PPP1CC PE=1 SV=1	36984
P36873-2	PP1G	PP1G_HUMAN Isoform Gamma-2 of Serine/threonine-protein phosphatase PP1-gamma catalytic subunit OS=Homo sapiens GN=PPP1CC	38518
P07355-2	ANXA2	ANXA2_HUMAN Isoform 2 of Annexin A2 OS=Homo sapiens GN=ANXA2	40411
C9JTE0	C9JTE0	C9JTE0_HUMAN Myelin-oligodendrocyte glycoprotein OS=Homo sapiens GN=MOG PE=2 SV=1	23869
Q16653	MOG	MOG_HUMAN Myelin-oligodendrocyte glycoprotein OS=Homo sapiens GN=MOG PE=1 SV=2	28193
Q96E17	RAB3C	RAB3C_HUMAN Ras-related protein Rab-3C OS=Homo sapiens GN=RAB3C PE=2 SV=1	25952
Q9C040	TRIM2	TRIM2_HUMAN Tripartite motif-containing protein 2 OS=Homo sapiens GN=TRIM2 PE=1 SV=1	81530
Q9C040-2	TRIM2	TRIM2_HUMAN Isoform 2 of Tripartite motif-containing protein 2 OS=Homo sapiens GN=TRIM2	84545
Q9NQ66	PLCB1	PLCB1_HUMAN 1-phosphatidylinositol 4 5-bisphosphate phosphodiesterase beta-1 OS=Homo sapiens GN=PLCB1 PE=1 SV=1	138567
P13639	EF2	EF2_HUMAN Elongation factor 2 OS=Homo sapiens GN=EEF2 PE=1 SV=4	95338
P30041	PRDX6	PRDX6_HUMAN Peroxiredoxin-6 OS=Homo sapiens GN=PRDX6 PE=1 SV=3	25035
P42025	ACTY	ACTY_HUMAN Beta-centractin OS=Homo sapiens GN=ACTR1B PE=1 SV=1	42293
A5A3E0	POTEF	POTEF_HUMAN POTE ankyrin domain family member F OS=Homo sapiens GN=POTEF PE=1 SV=2	121444
P38646	GRP75	GRP75_HUMAN Stress-70 protein mitochondrial OS=Homo sapiens GN=HSPA9 PE=1 SV=2	73681
Q14195	DPYL3	DPYL3_HUMAN Dihydropyrimidinase-related protein 3 OS=Homo sapiens GN=DPYSL3 PE=1 SV=1	61963
Q14195-2	DPYL3	DPYL3_HUMAN Isoform LCRMP-4 of Dihydropyrimidinase-related protein 3 OS=Homo sapiens GN=DPYSL3	73911
O94826	TOM70	TOM70_HUMAN Mitochondrial import receptor subunit TOM70 OS=Homo sapiens GN=TOMM70A PE=1 SV=1	67455
F5H5G1	F5H5G1	F5H5G1_HUMAN Limbic system-associated membrane protein OS=Homo sapiens GN=LSAMP PE=2 SV=1	39704
P50570-3	DYN2	DYN2_HUMAN Isoform 3 of Dynamin-2 OS=Homo sapiens GN=DNM2	97554
F5H4R9	F5H4R9	F5H4R9_HUMAN Dynamin-2 OS=Homo sapiens GN=DNM2 PE=2 SV=1	97994
P50570-4	DYN2	DYN2_HUMAN Isoform 4 of Dynamin-2 OS=Homo sapiens GN=DNM2	97966
P40925	MDHC	MDHC_HUMAN Malate dehydrogenase cytoplasmic OS=Homo sapiens GN=MDH1 PE=1 SV=4	36426
P40925-3	MDHC	MDHC_HUMAN Isoform 3 of Malate dehydrogenase cytoplasmic OS=Homo sapiens GN=MDH1	38628
P48047	ATPO	ATPO_HUMAN ATP synthase subunit O mitochondrial OS=Homo sapiens GN=ATP5O PE=1 SV=1	23277
P13489	RINI	RINI_HUMAN Ribonuclease inhibitor OS=Homo sapiens GN=RNH1 PE=1 SV=2	49974
P35232	PHB	PHB_HUMAN Prohibitin OS=Homo sapiens GN=PHB PE=1 SV=1	29804
F5H423	F5H423	F5H423_HUMAN ADP-ribosylation factor 3 OS=Homo sapiens GN=ARF3 PE=2 SV=1	23346
B7Z5H3	B7Z5H3	B7Z5H3_HUMAN Amine oxidase [flavin-containing] B OS=Homo sapiens GN=MAOB PE=2 SV=1	46539
P43243	MATR3	MATR3_HUMAN Matrin-3 OS=Homo sapiens GN=MATR3 PE=1 SV=2	94623
A8MXP9	A8MXP9	A8MXP9_HUMAN Matrin-3 OS=Homo sapiens GN=MATR3 PE=2 SV=1	99967
J3KPX7	J3KPX7	J3KPX7_HUMAN Prohibitin-2 OS=Homo sapiens GN=PHB2 PE=2 SV=1	33403
Q99623	PHB2	PHB2_HUMAN Prohibitin-2 OS=Homo sapiens GN=PHB2 PE=1 SV=2	33296
P50570-2	DYN2	DYN2_HUMAN Isoform 2 of Dynamin-2 OS=Homo sapiens GN=DNM2	97652
P50570-5	DYN2	DYN2_HUMAN Isoform 5 of Dynamin-2 OS=Homo sapiens GN=DNM2	97977
P50570	DYN2	DYN2_HUMAN Dynamin-2 OS=Homo sapiens GN=DNM2 PE=1 SV=2	98064
P61163	ACTZ	ACTZ_HUMAN Alpha-centractin OS=Homo sapiens GN=ACTR1A PE=1 SV=1	42614
Q15019	2017-09-02	SEPT2_HUMAN Septin-2 OS=Homo sapiens GN=SEPT2 PE=1 SV=1	41487
Q15019-2	2017-09-02	SEPT2_HUMAN Isoform 2 of Septin-2 OS=Homo sapiens GN=SEPT2	45461
P26232-2	CTNA2	CTNA2_HUMAN Isoform 2 of Catenin alpha-2 OS=Homo sapiens GN=CTNNA2	100447
P26232-5	CTNA2	CTNA2_HUMAN Isoform 5 of Catenin alpha-2 OS=Homo sapiens GN=CTNNA2	104273
O60313	OPA1	OPA1_HUMAN Dynamin-like 120 kDa protein mitochondrial OS=Homo sapiens GN=OPA1 PE=1 SV=3	111630
E5KLJ6	E5KLJ6	E5KLJ6_HUMAN Dynamin-like 120 kDa protein mitochondrial OS=Homo sapiens GN=OPA1 PE=2 SV=1	113490
O60313-2	OPA1	OPA1_HUMAN Isoform 2 of Dynamin-like 120 kDa protein mitochondrial OS=Homo sapiens GN=OPA1	115884
E5KLJ5	E5KLJ5	E5KLJ5_HUMAN Dynamin-like 120 kDa protein mitochondrial OS=Homo sapiens GN=OPA1 PE=2 SV=1	117743
B4DGU4	B4DGU4	B4DGU4_HUMAN Catenin beta-1 OS=Homo sapiens GN=CTNNB1 PE=2 SV=1	84766
P35222	CTNB1	CTNB1_HUMAN Catenin beta-1 OS=Homo sapiens GN=CTNNB1 PE=1 SV=1	85497
P14625	ENPL	ENPL_HUMAN Endoplasmin OS=Homo sapiens GN=HSP90B1 PE=1 SV=1	92469
Q7L576	CYFP1	CYFP1_HUMAN Cytoplasmic FMR1-interacting protein 1 OS=Homo sapiens GN=CYFIP1 PE=1 SV=1	145182
P48147	PPCE	PPCE_HUMAN Prolyl endopeptidase OS=Homo sapiens GN=PREP PE=1 SV=2	80700
P42356	PI4KA	PI4KA_HUMAN Phosphatidylinositol 4-kinase alpha OS=Homo sapiens GN=PI4KA PE=1 SV=3	231317
J3KN10	J3KN10	J3KN10_HUMAN Phosphatidylinositol 4-kinase alpha OS=Homo sapiens GN=PI4KA PE=2 SV=1	236828
P62140	PP1B	PP1B_HUMAN Serine/threonine-protein phosphatase PP1-beta catalytic subunit OS=Homo sapiens GN=PPP1CB PE=1 SV=3	37187
Q9H3Z4-2	DNJC5	DNJC5_HUMAN Isoform 2 of DnaJ homolog subfamily C member 5 OS=Homo sapiens GN=DNAJC5	18801
Q9H3Z4	DNJC5	DNJC5_HUMAN DnaJ homolog subfamily C member 5 OS=Homo sapiens GN=DNAJC5 PE=1 SV=1	22149
O95248	MTMR5	MTMR5_HUMAN Myotubularin-related protein 5 OS=Homo sapiens GN=SBF1 PE=1 SV=3	208314
G5E933	G5E933	G5E933_HUMAN Myotubularin-related protein 5 OS=Homo sapiens GN=SBF1 PE=2 SV=1	208442
O95248-4	MTMR5	MTMR5_HUMAN Isoform 4 of Myotubularin-related protein 5 OS=Homo sapiens GN=SBF1	211047
P08574	CY1	CY1_HUMAN Cytochrome c1 heme protein mitochondrial OS=Homo sapiens GN=CYC1 PE=1 SV=3	35422
P14866	HNRPL	HNRPL_HUMAN Heterogeneous nuclear ribonucleoprotein L OS=Homo sapiens GN=HNRNPL PE=1 SV=2	64133
Q9BTW9	TBCD	TBCD_HUMAN Tubulin-specific chaperone D OS=Homo sapiens GN=TBCD PE=1 SV=2	132600
J3KR97	J3KR97	J3KR97_HUMAN Tubulin-specific chaperone D OS=Homo sapiens GN=TBCD PE=2 SV=1	136551
Q9BTW9-4	TBCD	TBCD_HUMAN Isoform 4 of Tubulin-specific chaperone D OS=Homo sapiens GN=TBCD	138669
O14773	TPP1	TPP1_HUMAN Tripeptidyl-peptidase 1 OS=Homo sapiens GN=TPP1 PE=1 SV=2	61248
P61586	RHOA	RHOA_HUMAN Transforming protein RhoA OS=Homo sapiens GN=RHOA PE=1 SV=1	21768
B4DIR1	B4DIR1	B4DIR1_HUMAN Glial fibrillary acidic protein OS=Homo sapiens GN=GFAP PE=2 SV=1	20548
P08195-4	4F2	4F2_HUMAN Isoform 4 of 4F2 cell-surface antigen heavy chain OS=Homo sapiens GN=SLC3A2	71123
P60953	CDC42	CDC42_HUMAN Cell division control protein 42 homolog OS=Homo sapiens GN=CDC42 PE=1 SV=2	21259
Q7Z6L0	PRRT2	PRRT2_HUMAN Proline-rich transmembrane protein 2 OS=Homo sapiens GN=PRRT2 PE=1 SV=1	34945
Q7Z6L0-2	PRRT2	PRRT2_HUMAN Isoform 2 of Proline-rich transmembrane protein 2 OS=Homo sapiens GN=PRRT2	40228
P29966	MARCS	MARCS_HUMAN Myristoylated alanine-rich C-kinase substrate OS=Homo sapiens GN=MARCKS PE=1 SV=4	31555
Q7L0J3	SV2A	SV2A_HUMAN Synaptic vesicle glycoprotein 2A OS=Homo sapiens GN=SV2A PE=1 SV=1	82695
Q8WUM4-2	PDC6I	PDC6I_HUMAN Isoform 2 of Programmed cell death 6-interacting protein OS=Homo sapiens GN=PDCD6IP	96772
D6RJ96	D6RJ96	D6RJ96_HUMAN Heat shock 70 kDa protein 4L (Fragment) OS=Homo sapiens GN=HSPA4L PE=2 SV=1	59197
O95757	HS74L	HS74L_HUMAN Heat shock 70 kDa protein 4L OS=Homo sapiens GN=HSPA4L PE=1 SV=3	94512
E7ES43	E7ES43	E7ES43_HUMAN Heat shock 70 kDa protein 4L OS=Homo sapiens GN=HSPA4L PE=2 SV=2	97659
O00764	PDXK	PDXK_HUMAN Pyridoxal kinase OS=Homo sapiens GN=PDXK PE=1 SV=1	35102
E9PN11	E9PN11	E9PN11_HUMAN Rho-related GTP-binding protein RhoC (Fragment) OS=Homo sapiens GN=RHOC PE=2 SV=1	25485
P84085	ARF5	ARF5_HUMAN ADP-ribosylation factor 5 OS=Homo sapiens GN=ARF5 PE=1 SV=2	20530
P20336	RAB3A	RAB3A_HUMAN Ras-related protein Rab-3A OS=Homo sapiens GN=RAB3A PE=1 SV=1	24984
Q9UK22	FBX2	FBX2_HUMAN F-box only protein 2 OS=Homo sapiens GN=FBXO2 PE=1 SV=2	33328
P07195	LDHB	LDHB_HUMAN L-lactate dehydrogenase B chain OS=Homo sapiens GN=LDHB PE=1 SV=2	36639
P30042	ES1	ES1_HUMAN ES1 protein homolog mitochondrial OS=Homo sapiens GN=C21orf33 PE=1 SV=3	28170
P23471	PTPRZ	PTPRZ_HUMAN Receptor-type tyrosine-protein phosphatase zeta OS=Homo sapiens GN=PTPRZ1 PE=1 SV=4	254585
J3KRM1	J3KRM1	J3KRM1_HUMAN SRC kinase-signaling inhibitor 1 OS=Homo sapiens GN=SRCIN1 PE=2 SV=1	130462
P32119	PRDX2	PRDX2_HUMAN Peroxiredoxin-2 OS=Homo sapiens GN=PRDX2 PE=1 SV=5	21892
Q9H0U4	RAB1B	RAB1B_HUMAN Ras-related protein Rab-1B OS=Homo sapiens GN=RAB1B PE=1 SV=1	22171
P18085	ARF4	ARF4_HUMAN ADP-ribosylation factor 4 OS=Homo sapiens GN=ARF4 PE=1 SV=3	20511
E5KLJ9	E5KLJ9	E5KLJ9_HUMAN Dynamin-like 120 kDa protein mitochondrial OS=Homo sapiens GN=OPA1 PE=2 SV=1	113681
P15104	GLNA	GLNA_HUMAN Glutamine synthetase OS=Homo sapiens GN=GLUL PE=1 SV=4	42064
P51149	RAB7A	RAB7A_HUMAN Ras-related protein Rab-7a OS=Homo sapiens GN=RAB7A PE=1 SV=1	23490
B7Z7A9	B7Z7A9	B7Z7A9_HUMAN Phosphoglycerate kinase OS=Homo sapiens GN=PGK1 PE=2 SV=1	41429
P00558	PGK1	PGK1_HUMAN Phosphoglycerate kinase 1 OS=Homo sapiens GN=PGK1 PE=1 SV=3	44615
P12532	KCRU	KCRU_HUMAN Creatine kinase U-type mitochondrial OS=Homo sapiens GN=CKMT1A PE=1 SV=1	47037
F8W9J4	F8W9J4	F8W9J4_HUMAN Dystonin OS=Homo sapiens GN=DST PE=2 SV=1	847987
Q03001	DYST	DYST_HUMAN Dystonin OS=Homo sapiens GN=DST PE=1 SV=4	860679
E7ERU2	E7ERU2	E7ERU2_HUMAN Dystonin OS=Homo sapiens GN=DST PE=2 SV=2	860820
E9PEB9	E9PEB9	E9PEB9_HUMAN Dystonin OS=Homo sapiens GN=DST PE=2 SV=2	880575
Q96CW1-2	AP2M1	AP2M1_HUMAN Isoform 2 of AP-2 complex subunit mu OS=Homo sapiens GN=AP2M1	49389
Q96CW1	AP2M1	AP2M1_HUMAN AP-2 complex subunit mu OS=Homo sapiens GN=AP2M1 PE=1 SV=2	49655
E9PFW3	E9PFW3	E9PFW3_HUMAN AP-2 complex subunit mu OS=Homo sapiens GN=AP2M1 PE=2 SV=1	52304
Q14697-2	GANAB	GANAB_HUMAN Isoform 2 of Neutral alpha-glucosidase AB OS=Homo sapiens GN=GANAB	109438
P31146	COR1A	COR1A_HUMAN Coronin-1A OS=Homo sapiens GN=CORO1A PE=1 SV=4	51026
Q92599	2017-09-08	SEPT8_HUMAN Septin-8 OS=Homo sapiens GN=SEPT8 PE=1 SV=4	55756
P00387-3	NB5R3	NB5R3_HUMAN Isoform 3 of NADH-cytochrome b5 reductase 3 OS=Homo sapiens GN=CYB5R3	38226
O75947	ATP5H	ATP5H_HUMAN ATP synthase subunit d mitochondrial OS=Homo sapiens GN=ATP5H PE=1 SV=3	18491
P49418-2	AMPH	AMPH_HUMAN Isoform 2 of Amphiphysin OS=Homo sapiens GN=AMPH	71929
F5H533	F5H533	F5H533_HUMAN Amphiphysin OS=Homo sapiens GN=AMPH PE=2 SV=1	71874
P49418	AMPH	AMPH_HUMAN Amphiphysin OS=Homo sapiens GN=AMPH PE=1 SV=1	76257
Q9Y639	NPTN	NPTN_HUMAN Neuroplastin OS=Homo sapiens GN=NPTN PE=1 SV=2	44387
G3XAH0	G3XAH0	G3XAH0_HUMAN HCG2002594 isoform CRA_c OS=Homo sapiens GN=SEPT5 PE=3 SV=1	43845
Q8NFZ8	CADM4	CADM4_HUMAN Cell adhesion molecule 4 OS=Homo sapiens GN=CADM4 PE=1 SV=1	42785
H0YIH4	H0YIH4	H0YIH4_HUMAN Synaptotagmin-1 (Fragment) OS=Homo sapiens GN=SYT1 PE=4 SV=1	21563
P40123	CAP2	CAP2_HUMAN Adenylyl cyclase-associated protein 2 OS=Homo sapiens GN=CAP2 PE=1 SV=1	52824
P63000	RAC1	RAC1_HUMAN Ras-related C3 botulinum toxin substrate 1 OS=Homo sapiens GN=RAC1 PE=1 SV=1	21450
Q6PCE3	PGM2L	PGM2L_HUMAN Glucose 1 6-bisphosphate synthase OS=Homo sapiens GN=PGM2L1 PE=1 SV=3	70442
E7ETU3	E7ETU3	E7ETU3_HUMAN Cell division control protein 42 homolog OS=Homo sapiens GN=CDC42 PE=2 SV=1	26591
Q8N0Y7	PGAM4	PGAM4_HUMAN Probable phosphoglycerate mutase 4 OS=Homo sapiens GN=PGAM4 PE=2 SV=1	28777
P19086	GNAZ	GNAZ_HUMAN Guanine nucleotide-binding protein G(z) subunit alpha OS=Homo sapiens GN=GNAZ PE=2 SV=3	40924
Q08211	DHX9	DHX9_HUMAN ATP-dependent RNA helicase A OS=Homo sapiens GN=DHX9 PE=1 SV=4	140958
Q9ULD0	OGDHL	OGDHL_HUMAN 2-oxoglutarate dehydrogenase-like mitochondrial OS=Homo sapiens GN=OGDHL PE=1 SV=3	114481
P02787	TRFE	TRFE_HUMAN Serotransferrin OS=Homo sapiens GN=TF PE=1 SV=3	77064
B4DG46	B4DG46	B4DG46_HUMAN Vesicular glutamate transporter 1 OS=Homo sapiens GN=SLC17A7 PE=2 SV=1	59887
P60953-1	CDC42	CDC42_HUMAN Isoform 1 of Cell division control protein 42 homolog OS=Homo sapiens GN=CDC42	21311
Q5SUK5	Q5SUK5	Q5SUK5_HUMAN Myelin-oligodendrocyte glycoprotein OS=Homo sapiens GN=MOG PE=2 SV=2	33528
P61019	RAB2A	RAB2A_HUMAN Ras-related protein Rab-2A OS=Homo sapiens GN=RAB2A PE=1 SV=1	23546
P17174	AATC	AATC_HUMAN Aspartate aminotransferase cytoplasmic OS=Homo sapiens GN=GOT1 PE=1 SV=3	46248
H7C1F6	H7C1F6	H7C1F6_HUMAN ES1 protein homolog mitochondrial (Fragment) OS=Homo sapiens GN=C21orf33 PE=4 SV=1	27454
Q14155-2	ARHG7	ARHG7_HUMAN Isoform 2 of Rho guanine nucleotide exchange factor 7 OS=Homo sapiens GN=ARHGEF7	84477
Q14155-3	ARHG7	ARHG7_HUMAN Isoform 3 of Rho guanine nucleotide exchange factor 7 OS=Homo sapiens GN=ARHGEF7	87770
Q14155	ARHG7	ARHG7_HUMAN Rho guanine nucleotide exchange factor 7 OS=Homo sapiens GN=ARHGEF7 PE=1 SV=2	90012
E7ENZ3	E7ENZ3	E7ENZ3_HUMAN T-complex protein 1 subunit epsilon OS=Homo sapiens GN=CCT5 PE=2 SV=1	53849
P48643	TCPE	TCPE_HUMAN T-complex protein 1 subunit epsilon OS=Homo sapiens GN=CCT5 PE=1 SV=1	59671
Q8TB36	GDAP1	GDAP1_HUMAN Ganglioside-induced differentiation-associated protein 1 OS=Homo sapiens GN=GDAP1 PE=1 SV=3	41346
E9PIM6	E9PIM6	E9PIM6_HUMAN Thy-1 membrane glycoprotein (Fragment) OS=Homo sapiens GN=THY1 PE=2 SV=1	17041
P04216	THY1	THY1_HUMAN Thy-1 membrane glycoprotein OS=Homo sapiens GN=THY1 PE=1 SV=2	17935
E9PNQ8	E9PNQ8	E9PNQ8_HUMAN Thy-1 membrane glycoprotein (Fragment) OS=Homo sapiens GN=THY1 PE=2 SV=1	18165
Q14764	MVP	MVP_HUMAN Major vault protein OS=Homo sapiens GN=MVP PE=1 SV=4	99327
B4DT69	B4DT69	B4DT69_HUMAN Dihydrolipoyl dehydrogenase OS=Homo sapiens GN=DLD PE=2 SV=1	49283
P09622	DLDH	DLDH_HUMAN Dihydrolipoyl dehydrogenase mitochondrial OS=Homo sapiens GN=DLD PE=1 SV=2	54177
P78371	TCPB	TCPB_HUMAN T-complex protein 1 subunit beta OS=Homo sapiens GN=CCT2 PE=1 SV=4	57488
Q6DN90-2	IQEC1	IQEC1_HUMAN Isoform 2 of IQ motif and SEC7 domain-containing protein 1 OS=Homo sapiens GN=IQSEC1	94914
H7C107	H7C107	H7C107_HUMAN IQ motif and SEC7 domain-containing protein 1 (Fragment) OS=Homo sapiens GN=IQSEC1 PE=4 SV=1	105266
Q6DN90	IQEC1	IQEC1_HUMAN IQ motif and SEC7 domain-containing protein 1 OS=Homo sapiens GN=IQSEC1 PE=1 SV=1	108314
C9JMG9	C9JMG9	C9JMG9_HUMAN IQ motif and SEC7 domain-containing protein 1 (Fragment) OS=Homo sapiens GN=IQSEC1 PE=2 SV=1	128324
F5GXC8	F5GXC8	F5GXC8_HUMAN Succinyl-CoA ligase [ADP-forming] subunit beta mitochondrial OS=Homo sapiens GN=SUCLA2 PE=2 SV=1	43842
Q9P2R7-2	SUCB1	SUCB1_HUMAN Isoform 2 of Succinyl-CoA ligase [ADP-forming] subunit beta mitochondrial OS=Homo sapiens GN=SUCLA2	48040
Q9P2R7	SUCB1	SUCB1_HUMAN Succinyl-CoA ligase [ADP-forming] subunit beta mitochondrial OS=Homo sapiens GN=SUCLA2 PE=1 SV=3	50317
B4DY72	B4DY72	B4DY72_HUMAN Heat shock protein 105 kDa OS=Homo sapiens GN=HSPH1 PE=2 SV=1	77162
Q9UI12-2	VATH	VATH_HUMAN Isoform 2 of V-type proton ATPase subunit H OS=Homo sapiens GN=ATP6V1H	54151
Q9UI12	VATH	VATH_HUMAN V-type proton ATPase subunit H OS=Homo sapiens GN=ATP6V1H PE=1 SV=1	55883
Q9HAV0	GBB4	GBB4_HUMAN Guanine nucleotide-binding protein subunit beta-4 OS=Homo sapiens GN=GNB4 PE=1 SV=3	37567
Q9Y4L1	HYOU1	HYOU1_HUMAN Hypoxia up-regulated protein 1 OS=Homo sapiens GN=HYOU1 PE=1 SV=1	111335
P17252	KPCA	KPCA_HUMAN Protein kinase C alpha type OS=Homo sapiens GN=PRKCA PE=1 SV=4	76750
F8VSZ4	F8VSZ4	F8VSZ4_HUMAN Plexin-A1 OS=Homo sapiens GN=PLXNA1 PE=2 SV=1	208547
Q9UIW2	PLXA1	PLXA1_HUMAN Plexin-A1 OS=Homo sapiens GN=PLXNA1 PE=1 SV=3	211066
Q00839	HNRPU	HNRPU_HUMAN Heterogeneous nuclear ribonucleoprotein U OS=Homo sapiens GN=HNRNPU PE=1 SV=6	90585
P63267-2	ACTH	ACTH_HUMAN Isoform 2 of Actin gamma-enteric smooth muscle OS=Homo sapiens GN=ACTG2	37083
P07099	HYEP	HYEP_HUMAN Epoxide hydrolase 1 OS=Homo sapiens GN=EPHX1 PE=1 SV=1	52949
Q9Y4E6-2	WDR7	WDR7_HUMAN Isoform 2 of WD repeat-containing protein 7 OS=Homo sapiens GN=WDR7	160509
Q9Y4E6	WDR7	WDR7_HUMAN WD repeat-containing protein 7 OS=Homo sapiens GN=WDR7 PE=1 SV=2	163809
A8MTM1	A8MTM1	A8MTM1_HUMAN Carbonyl reductase [NADPH] 1 OS=Homo sapiens GN=CBR1 PE=2 SV=1	24499
P08758	ANXA5	ANXA5_HUMAN Annexin A5 OS=Homo sapiens GN=ANXA5 PE=1 SV=2	35937
P00568	KAD1	KAD1_HUMAN Adenylate kinase isoenzyme 1 OS=Homo sapiens GN=AK1 PE=1 SV=3	21635
Q5T9B7	Q5T9B7	Q5T9B7_HUMAN Adenylate kinase isoenzyme 1 OS=Homo sapiens GN=AK1 PE=2 SV=1	23411
O14994	SYN3	SYN3_HUMAN Synapsin-3 OS=Homo sapiens GN=SYN3 PE=1 SV=2	63303
P00338-2	LDHA	LDHA_HUMAN Isoform 2 of L-lactate dehydrogenase A chain OS=Homo sapiens GN=LDHA	30057
Q9Y639-5	NPTN	NPTN_HUMAN Isoform 5 of Neuroplastin OS=Homo sapiens GN=NPTN	43931
Q14974	IMB1	IMB1_HUMAN Importin subunit beta-1 OS=Homo sapiens GN=KPNB1 PE=1 SV=2	97170
F5GZE5	F5GZE5	F5GZE5_HUMAN Septin-7 OS=Homo sapiens GN=SEPT7 PE=2 SV=1	26662
Q99714	HCD2	HCD2_HUMAN 3-hydroxyacyl-CoA dehydrogenase type-2 OS=Homo sapiens GN=HSD17B10 PE=1 SV=3	26923
P0CG38	POTEI	POTEI_HUMAN POTE ankyrin domain family member I OS=Homo sapiens GN=POTEI PE=3 SV=1	121282
Q8N111	CEND	CEND_HUMAN Cell cycle exit and neuronal differentiation protein 1 OS=Homo sapiens GN=CEND1 PE=2 SV=1	14954
P41250	SYG	SYG_HUMAN Glycine--tRNA ligase OS=Homo sapiens GN=GARS PE=1 SV=3	83166
Q13367	AP3B2	AP3B2_HUMAN AP-3 complex subunit beta-2 OS=Homo sapiens GN=AP3B2 PE=1 SV=2	119059
B7ZKS0	B7ZKS0	B7ZKS0_HUMAN AP-3 complex subunit beta-2 OS=Homo sapiens GN=AP3B2 PE=2 SV=1	121189
Q9UEW8	STK39	STK39_HUMAN STE20/SPS1-related proline-alanine-rich protein kinase OS=Homo sapiens GN=STK39 PE=1 SV=3	59474
Q9UPY8	MARE3	MARE3_HUMAN Microtubule-associated protein RP/EB family member 3 OS=Homo sapiens GN=MAPRE3 PE=1 SV=1	31982
P36915	GNL1	GNL1_HUMAN Guanine nucleotide-binding protein-like 1 OS=Homo sapiens GN=GNL1 PE=1 SV=2	68661
Q07960	RHG01	RHG01_HUMAN Rho GTPase-activating protein 1 OS=Homo sapiens GN=ARHGAP1 PE=1 SV=1	50436
J3QRU4	J3QRU4	J3QRU4_HUMAN Vesicle-associated membrane protein 2 OS=Homo sapiens GN=VAMP2 PE=2 SV=2	12251
P63027	VAMP2	VAMP2_HUMAN Vesicle-associated membrane protein 2 OS=Homo sapiens GN=VAMP2 PE=1 SV=3	12663
F8WCA0	F8WCA0	F8WCA0_HUMAN Vesicle-associated membrane protein 2 OS=Homo sapiens GN=VAMP2 PE=2 SV=1	12934
L7N2F9	L7N2F9	L7N2F9_HUMAN Uncharacterized protein (Fragment) OS=Homo sapiens PE=4 SV=1	13068
H0YL11	H0YL11	H0YL11_HUMAN Isocitrate dehydrogenase [NADP] mitochondrial OS=Homo sapiens GN=IDH2 PE=2 SV=1	35330
P62701	RS4X	RS4X_HUMAN 40S ribosomal protein S4 X isoform OS=Homo sapiens GN=RPS4X PE=1 SV=2	29598
Q9NSD9	SYFB	SYFB_HUMAN Phenylalanine--tRNA ligase beta subunit OS=Homo sapiens GN=FARSB PE=1 SV=3	66116
Q14CZ8	HECAM	HECAM_HUMAN Hepatocyte cell adhesion molecule OS=Homo sapiens GN=HEPACAM PE=1 SV=1	46027
P49802-4	RGS7	RGS7_HUMAN Isoform 4 of Regulator of G-protein signaling 7 OS=Homo sapiens GN=RGS7	49387
B7Z257	B7Z257	B7Z257_HUMAN Regulator of G-protein-signaling 7 OS=Homo sapiens GN=RGS7 PE=2 SV=1	52785
P49802-2	RGS7	RGS7_HUMAN Isoform 2 of Regulator of G-protein signaling 7 OS=Homo sapiens GN=RGS7	54685
P49802-3	RGS7	RGS7_HUMAN Isoform 3 of Regulator of G-protein signaling 7 OS=Homo sapiens GN=RGS7	55612
P49802-5	RGS7	RGS7_HUMAN Isoform 5 of Regulator of G-protein signaling 7 OS=Homo sapiens GN=RGS7	56741
P49802	RGS7	RGS7_HUMAN Regulator of G-protein signaling 7 OS=Homo sapiens GN=RGS7 PE=1 SV=3	57668
P50148	GNAQ	GNAQ_HUMAN Guanine nucleotide-binding protein G(q) subunit alpha OS=Homo sapiens GN=GNAQ PE=1 SV=4	42142
P49368	TCPG	TCPG_HUMAN T-complex protein 1 subunit gamma OS=Homo sapiens GN=CCT3 PE=1 SV=4	60534
M0R2T4	M0R2T4	M0R2T4_HUMAN Tubulin beta-4A chain OS=Homo sapiens GN=TUBB4A PE=2 SV=1	11665
P10809	CH60	CH60_HUMAN 60 kDa heat shock protein mitochondrial OS=Homo sapiens GN=HSPD1 PE=1 SV=2	61055
P51970	NDUA8	NDUA8_HUMAN NADH dehydrogenase [ubiquinone] 1 alpha subcomplex subunit 8 OS=Homo sapiens GN=NDUFA8 PE=1 SV=3	20105
P60981	DEST	DEST_HUMAN Destrin OS=Homo sapiens GN=DSTN PE=1 SV=3	18506
P55011-3	S12A2	S12A2_HUMAN Isoform 2 of Solute carrier family 12 member 2 OS=Homo sapiens GN=SLC12A2	129679
P55011	S12A2	S12A2_HUMAN Solute carrier family 12 member 2 OS=Homo sapiens GN=SLC12A2 PE=1 SV=1	131447
P55060-3	XPO2	XPO2_HUMAN Isoform 3 of Exportin-2 OS=Homo sapiens GN=CSE1L	107777
P55060	XPO2	XPO2_HUMAN Exportin-2 OS=Homo sapiens GN=CSE1L PE=1 SV=3	110417
O43813	LANC1	LANC1_HUMAN LanC-like protein 1 OS=Homo sapiens GN=LANCL1 PE=1 SV=1	45283
O14880	MGST3	MGST3_HUMAN Microsomal glutathione S-transferase 3 OS=Homo sapiens GN=MGST3 PE=1 SV=1	16516
Q5VV89	Q5VV89	Q5VV89_HUMAN Microsomal glutathione S-transferase 3 OS=Homo sapiens GN=MGST3 PE=2 SV=1	18417
P62807	H2B1C	H2B1C_HUMAN Histone H2B type 1-C/E/F/G/I OS=Homo sapiens GN=HIST1H2BC PE=1 SV=4	13906
P01116-2	RASK	RASK_HUMAN Isoform 2B of GTPase KRas OS=Homo sapiens GN=KRAS	21425
P36507	MP2K2	MP2K2_HUMAN Dual specificity mitogen-activated protein kinase kinase 2 OS=Homo sapiens GN=MAP2K2 PE=1 SV=1	44424
P09211	GSTP1	GSTP1_HUMAN Glutathione S-transferase P OS=Homo sapiens GN=GSTP1 PE=1 SV=2	23356
Q9GZV7	HPLN2	HPLN2_HUMAN Hyaluronan and proteoglycan link protein 2 OS=Homo sapiens GN=HAPLN2 PE=1 SV=1	37775
F6SBX2	F6SBX2	F6SBX2_HUMAN Isoleucine--tRNA ligase mitochondrial OS=Homo sapiens GN=IARS2 PE=2 SV=1	106040
Q9NSE4	SYIM	SYIM_HUMAN Isoleucine--tRNA ligase mitochondrial OS=Homo sapiens GN=IARS2 PE=1 SV=2	113791
P02792	FRIL	FRIL_HUMAN Ferritin light chain OS=Homo sapiens GN=FTL PE=1 SV=2	20020
Q16778	H2B2E	H2B2E_HUMAN Histone H2B type 2-E OS=Homo sapiens GN=HIST2H2BE PE=1 SV=3	13920
P35749-4	MYH11	MYH11_HUMAN Isoform 4 of Myosin-11 OS=Homo sapiens GN=MYH11	223575
P35749	MYH11	MYH11_HUMAN Myosin-11 OS=Homo sapiens GN=MYH11 PE=1 SV=3	227337
Q15700-2	DLG2	DLG2_HUMAN Isoform 2 of Disks large homolog 2 OS=Homo sapiens GN=DLG2	109371
P04792	HSPB1	HSPB1_HUMAN Heat shock protein beta-1 OS=Homo sapiens GN=HSPB1 PE=1 SV=2	22783
P55087	AQP4	AQP4_HUMAN Aquaporin-4 OS=Homo sapiens GN=AQP4 PE=1 SV=2	34830
Q8IU85-2	KCC1D	KCC1D_HUMAN Isoform 2 of Calcium/calmodulin-dependent protein kinase type 1D OS=Homo sapiens GN=CAMK1D	40190
Q8IU85	KCC1D	KCC1D_HUMAN Calcium/calmodulin-dependent protein kinase type 1D OS=Homo sapiens GN=CAMK1D PE=1 SV=1	42914
Q96BM9	ARL8A	ARL8A_HUMAN ADP-ribosylation factor-like protein 8A OS=Homo sapiens GN=ARL8A PE=1 SV=1	21416
P49448	DHE4	DHE4_HUMAN Glutamate dehydrogenase 2 mitochondrial OS=Homo sapiens GN=GLUD2 PE=1 SV=2	61434
Q14240	IF4A2	IF4A2_HUMAN Eukaryotic initiation factor 4A-II OS=Homo sapiens GN=EIF4A2 PE=1 SV=2	46402
Q14240-2	IF4A2	IF4A2_HUMAN Isoform 2 of Eukaryotic initiation factor 4A-II OS=Homo sapiens GN=EIF4A2	46489
P11021	GRP78	GRP78_HUMAN 78 kDa glucose-regulated protein OS=Homo sapiens GN=HSPA5 PE=1 SV=2	72333
P26232	CTNA2	CTNA2_HUMAN Catenin alpha-2 OS=Homo sapiens GN=CTNNA2 PE=1 SV=5	105313
O95674	CDS2	CDS2_HUMAN Phosphatidate cytidylyltransferase 2 OS=Homo sapiens GN=CDS2 PE=1 SV=1	51418
A6NNI4	A6NNI4	A6NNI4_HUMAN CD9 antigen OS=Homo sapiens GN=CD9 PE=2 SV=1	17764
P21926	CD9	CD9_HUMAN CD9 antigen OS=Homo sapiens GN=CD9 PE=1 SV=4	25416
G8JLH6	G8JLH6	G8JLH6_HUMAN CD9 antigen (Fragment) OS=Homo sapiens GN=CD9 PE=2 SV=1	25408
Q92499	DDX1	DDX1_HUMAN ATP-dependent RNA helicase DDX1 OS=Homo sapiens GN=DDX1 PE=1 SV=2	82432
P22392-2	NDKB	NDKB_HUMAN Isoform 3 of Nucleoside diphosphate kinase B OS=Homo sapiens GN=NME2	30137
Q32Q12	Q32Q12	Q32Q12_HUMAN Nucleoside diphosphate kinase OS=Homo sapiens GN=NME1-NME2 PE=2 SV=1	32642
Q5SZU1	Q5SZU1	Q5SZU1_HUMAN D-3-phosphoglycerate dehydrogenase OS=Homo sapiens GN=PHGDH PE=2 SV=1	53085
O43175	SERA	SERA_HUMAN D-3-phosphoglycerate dehydrogenase OS=Homo sapiens GN=PHGDH PE=1 SV=4	56651
P52565	GDIR1	GDIR1_HUMAN Rho GDP-dissociation inhibitor 1 OS=Homo sapiens GN=ARHGDIA PE=1 SV=3	23207
Q9NX63	CHCH3	CHCH3_HUMAN Coiled-coil-helix-coiled-coil-helix domain-containing protein 3 mitochondrial OS=Homo sapiens GN=CHCHD3 PE=1 SV=1	26152
C9JRZ6	C9JRZ6	C9JRZ6_HUMAN Coiled-coil-helix-coiled-coil-helix domain-containing protein 3 mitochondrial OS=Homo sapiens GN=CHCHD3 PE=2 SV=1	26694
O15075-2	DCLK1	DCLK1_HUMAN Isoform 1 of Serine/threonine-protein kinase DCLK1 OS=Homo sapiens GN=DCLK1	81100
O15075	DCLK1	DCLK1_HUMAN Serine/threonine-protein kinase DCLK1 OS=Homo sapiens GN=DCLK1 PE=1 SV=2	82224
Q9P035	HACD3	HACD3_HUMAN Very-long-chain (3R)-3-hydroxyacyl-[acyl-carrier protein] dehydratase 3 OS=Homo sapiens GN=PTPLAD1 PE=1 SV=2	43160
P51659	DHB4	DHB4_HUMAN Peroxisomal multifunctional enzyme type 2 OS=Homo sapiens GN=HSD17B4 PE=1 SV=3	79686
P14415	AT1B2	AT1B2_HUMAN Sodium/potassium-transporting ATPase subunit beta-2 OS=Homo sapiens GN=ATP1B2 PE=1 SV=3	33367
P61026	RAB10	RAB10_HUMAN Ras-related protein Rab-10 OS=Homo sapiens GN=RAB10 PE=1 SV=1	22541
O43707	ACTN4	ACTN4_HUMAN Alpha-actinin-4 OS=Homo sapiens GN=ACTN4 PE=1 SV=2	104854
P36578	RL4	RL4_HUMAN 60S ribosomal protein L4 OS=Homo sapiens GN=RPL4 PE=1 SV=5	47697
Q9BWM7	SFXN3	SFXN3_HUMAN Sideroflexin-3 OS=Homo sapiens GN=SFXN3 PE=1 SV=2	35979
P51674	GPM6A	GPM6A_HUMAN Neuronal membrane glycoprotein M6-a OS=Homo sapiens GN=GPM6A PE=2 SV=2	31210
P84095	RHOG	RHOG_HUMAN Rho-related GTP-binding protein RhoG OS=Homo sapiens GN=RHOG PE=1 SV=1	21308
P30084	ECHM	ECHM_HUMAN Enoyl-CoA hydratase mitochondrial OS=Homo sapiens GN=ECHS1 PE=1 SV=4	31387
Q16799-3	RTN1	RTN1_HUMAN Isoform RTN1-C of Reticulon-1 OS=Homo sapiens GN=RTN1	23576
P21283	VATC1	VATC1_HUMAN V-type proton ATPase subunit C 1 OS=Homo sapiens GN=ATP6V1C1 PE=1 SV=4	43942
P35609	ACTN2	ACTN2_HUMAN Alpha-actinin-2 OS=Homo sapiens GN=ACTN2 PE=1 SV=1	103854
B2RCS5	B2RCS5	B2RCS5_HUMAN Actinin alpha 2 isoform CRA_b OS=Homo sapiens GN=ACTN2 PE=2 SV=1	103920
Q9Y696	CLIC4	CLIC4_HUMAN Chloride intracellular channel protein 4 OS=Homo sapiens GN=CLIC4 PE=1 SV=4	28772
P13073	COX41	COX41_HUMAN Cytochrome c oxidase subunit 4 isoform 1 mitochondrial OS=Homo sapiens GN=COX4I1 PE=1 SV=1	19577
Q5JWF2-2	GNAS1	GNAS1_HUMAN Isoform XLas-2 of Guanine nucleotide-binding protein G(s) subunit alpha isoforms XLas OS=Homo sapiens GN=GNAS	109626
Q5JWF2	GNAS1	GNAS1_HUMAN Guanine nucleotide-binding protein G(s) subunit alpha isoforms XLas OS=Homo sapiens GN=GNAS PE=1 SV=2	111024
P63092-3	GNAS2	GNAS2_HUMAN Isoform 3 of Guanine nucleotide-binding protein G(s) subunit alpha isoforms short OS=Homo sapiens GN=GNAS	44179
P63092-2	GNAS2	GNAS2_HUMAN Isoform Gnas-2 of Guanine nucleotide-binding protein G(s) subunit alpha isoforms short OS=Homo sapiens GN=GNAS	44266
P63092	GNAS2	GNAS2_HUMAN Guanine nucleotide-binding protein G(s) subunit alpha isoforms short OS=Homo sapiens GN=GNAS PE=1 SV=1	45665
P63092-4	GNAS2	GNAS2_HUMAN Isoform 4 of Guanine nucleotide-binding protein G(s) subunit alpha isoforms short OS=Homo sapiens GN=GNAS	45752
P30044-2	PRDX5	PRDX5_HUMAN Isoform Cytoplasmic+peroxisomal of Peroxiredoxin-5 mitochondrial OS=Homo sapiens GN=PRDX5	17031
P30044	PRDX5	PRDX5_HUMAN Peroxiredoxin-5 mitochondrial OS=Homo sapiens GN=PRDX5 PE=1 SV=4	22086
Q9NVJ2	ARL8B	ARL8B_HUMAN ADP-ribosylation factor-like protein 8B OS=Homo sapiens GN=ARL8B PE=1 SV=1	21539
A8MUD9	A8MUD9	A8MUD9_HUMAN 60S ribosomal protein L7 OS=Homo sapiens GN=RPL7 PE=2 SV=1	24433
P01112	RASH	RASH_HUMAN GTPase HRas OS=Homo sapiens GN=HRAS PE=1 SV=1	21298
Q15121	PEA15	PEA15_HUMAN Astrocytic phosphoprotein PEA-15 OS=Homo sapiens GN=PEA15 PE=1 SV=2	15040
B1AKZ3	B1AKZ3	B1AKZ3_HUMAN Astrocytic phosphoprotein PEA-15 OS=Homo sapiens GN=PEA15 PE=2 SV=1	17307
A6PVN5	A6PVN5	A6PVN5_HUMAN Serine/threonine-protein phosphatase 2A activator OS=Homo sapiens GN=PPP2R4 PE=2 SV=1	37376
Q562R1	ACTBL	ACTBL_HUMAN Beta-actin-like protein 2 OS=Homo sapiens GN=ACTBL2 PE=1 SV=2	42003
Q9BPW8	NIPS1	NIPS1_HUMAN Protein NipSnap homolog 1 OS=Homo sapiens GN=NIPSNAP1 PE=1 SV=1	33310
Q00577	PURA	PURA_HUMAN Transcriptional activator protein Pur-alpha OS=Homo sapiens GN=PURA PE=1 SV=2	34911
P35241	RADI	RADI_HUMAN Radixin OS=Homo sapiens GN=RDX PE=1 SV=1	68564
P35241-5	RADI	RADI_HUMAN Isoform 5 of Radixin OS=Homo sapiens GN=RDX	71049
P15531	NDKA	NDKA_HUMAN Nucleoside diphosphate kinase A OS=Homo sapiens GN=NME1 PE=1 SV=1	17149
P15531-2	NDKA	NDKA_HUMAN Isoform 2 of Nucleoside diphosphate kinase A OS=Homo sapiens GN=NME1	19654
Q96KP4	CNDP2	CNDP2_HUMAN Cytosolic non-specific dipeptidase OS=Homo sapiens GN=CNDP2 PE=1 SV=2	52879
Q5JU85	IQEC2	IQEC2_HUMAN IQ motif and SEC7 domain-containing protein 2 OS=Homo sapiens GN=IQSEC2 PE=1 SV=1	161735
Q5JU85-2	IQEC2	IQEC2_HUMAN Isoform 2 of IQ motif and SEC7 domain-containing protein 2 OS=Homo sapiens GN=IQSEC2	162782
Q16653-2	MOG	MOG_HUMAN Isoform 2 of Myelin-oligodendrocyte glycoprotein OS=Homo sapiens GN=MOG	23627
Q6PIU2	NCEH1	NCEH1_HUMAN Neutral cholesterol ester hydrolase 1 OS=Homo sapiens GN=NCEH1 PE=1 SV=3	45808
Q6PIU2-2	NCEH1	NCEH1_HUMAN Isoform 2 of Neutral cholesterol ester hydrolase 1 OS=Homo sapiens GN=NCEH1	46627
J3KN69	J3KN69	J3KN69_HUMAN Arylacetamide deacetylase-like 1 OS=Homo sapiens GN=NCEH1 PE=2 SV=1	49063
F5H7K4	F5H7K4	F5H7K4_HUMAN Neutral cholesterol ester hydrolase 1 OS=Homo sapiens GN=NCEH1 PE=2 SV=1	49881
O75891	AL1L1	AL1L1_HUMAN Cytosolic 10-formyltetrahydrofolate dehydrogenase OS=Homo sapiens GN=ALDH1L1 PE=1 SV=2	98829
O75891-3	AL1L1	AL1L1_HUMAN Isoform 3 of Cytosolic 10-formyltetrahydrofolate dehydrogenase OS=Homo sapiens GN=ALDH1L1	99753
P22694-2	KAPCB	KAPCB_HUMAN Isoform 2 of cAMP-dependent protein kinase catalytic subunit beta OS=Homo sapiens GN=PRKACB	46236
P01857	IGHG1	IGHG1_HUMAN Ig gamma-1 chain C region OS=Homo sapiens GN=IGHG1 PE=1 SV=1	36106
Q8N8K8	Q8N8K8	Q8N8K8_HUMAN Lon protease homolog mitochondrial OS=Homo sapiens GN=LONP1 PE=2 SV=1	100397
P36776	LONM	LONM_HUMAN Lon protease homolog mitochondrial OS=Homo sapiens GN=LONP1 PE=1 SV=2	106489
O00264	PGRC1	PGRC1_HUMAN Membrane-associated progesterone receptor component 1 OS=Homo sapiens GN=PGRMC1 PE=1 SV=3	21671
P08754	GNAI3	GNAI3_HUMAN Guanine nucleotide-binding protein G(k) subunit alpha OS=Homo sapiens GN=GNAI3 PE=1 SV=3	40532
E9PET8	E9PET8	E9PET8_HUMAN Kinesin heavy chain isoform 5C OS=Homo sapiens GN=KIF5C PE=2 SV=2	98998
O60282	KIF5C	KIF5C_HUMAN Kinesin heavy chain isoform 5C OS=Homo sapiens GN=KIF5C PE=1 SV=1	109495
Q7Z3B1	NEGR1	NEGR1_HUMAN Neuronal growth regulator 1 OS=Homo sapiens GN=NEGR1 PE=1 SV=3	38719
A6NMY6	AXA2L	AXA2L_HUMAN Putative annexin A2-like protein OS=Homo sapiens GN=ANXA2P2 PE=5 SV=2	38659
Q9Y5K8	VATD	VATD_HUMAN V-type proton ATPase subunit D OS=Homo sapiens GN=ATP6V1D PE=1 SV=1	28263
Q58FF6	H90B4	H90B4_HUMAN Putative heat shock protein HSP 90-beta 4 OS=Homo sapiens GN=HSP90AB4P PE=5 SV=1	58264
P54136	SYRC	SYRC_HUMAN Arginine--tRNA ligase cytoplasmic OS=Homo sapiens GN=RARS PE=1 SV=2	75379
J3QRN6	J3QRN6	J3QRN6_HUMAN Unconventional myosin-Id OS=Homo sapiens GN=MYO1D PE=2 SV=1	111290
O94832	MYO1D	MYO1D_HUMAN Unconventional myosin-Id OS=Homo sapiens GN=MYO1D PE=1 SV=2	116202
P62826	RAN	RAN_HUMAN GTP-binding nuclear protein Ran OS=Homo sapiens GN=RAN PE=1 SV=3	24423
B5MDF5	B5MDF5	B5MDF5_HUMAN GTP-binding nuclear protein Ran OS=Homo sapiens GN=RAN PE=2 SV=1	26224
P67775	PP2AA	PP2AA_HUMAN Serine/threonine-protein phosphatase 2A catalytic subunit alpha isoform OS=Homo sapiens GN=PPP2CA PE=1 SV=1	35594
P36542	ATPG	ATPG_HUMAN ATP synthase subunit gamma mitochondrial OS=Homo sapiens GN=ATP5C1 PE=1 SV=1	32996
P00505	AATM	AATM_HUMAN Aspartate aminotransferase mitochondrial OS=Homo sapiens GN=GOT2 PE=1 SV=3	47518
B3KY17	B3KY17	B3KY17_HUMAN Sarcoplasmic/endoplasmic reticulum calcium ATPase 1 OS=Homo sapiens GN=ATP2A1 PE=2 SV=1	95199
O14983-2	AT2A1	AT2A1_HUMAN Isoform SERCA1A of Sarcoplasmic/endoplasmic reticulum calcium ATPase 1 OS=Homo sapiens GN=ATP2A1	109283
O14983	AT2A1	AT2A1_HUMAN Sarcoplasmic/endoplasmic reticulum calcium ATPase 1 OS=Homo sapiens GN=ATP2A1 PE=1 SV=1	110252
P08559	ODPA	ODPA_HUMAN Pyruvate dehydrogenase E1 component subunit alpha somatic form mitochondrial OS=Homo sapiens GN=PDHA1 PE=1 SV=3	43296
P08559-2	ODPA	ODPA_HUMAN Isoform 2 of Pyruvate dehydrogenase E1 component subunit alpha somatic form mitochondrial OS=Homo sapiens GN=PDHA1	44109
P08559-4	ODPA	ODPA_HUMAN Isoform 4 of Pyruvate dehydrogenase E1 component subunit alpha somatic form mitochondrial OS=Homo sapiens GN=PDHA1	47580
Q9Y6M9	NDUB9	NDUB9_HUMAN NADH dehydrogenase [ubiquinone] 1 beta subcomplex subunit 9 OS=Homo sapiens GN=NDUFB9 PE=1 SV=3	21831
Q9Y6K8-3	KAD5	KAD5_HUMAN Isoform 3 of Adenylate kinase isoenzyme 5 OS=Homo sapiens GN=AK5	60315
Q9Y6K8	KAD5	KAD5_HUMAN Adenylate kinase isoenzyme 5 OS=Homo sapiens GN=AK5 PE=1 SV=2	63333
P62191	PRS4	PRS4_HUMAN 26S protease regulatory subunit 4 OS=Homo sapiens GN=PSMC1 PE=1 SV=1	49185
Q9Y6V0	PCLO	PCLO_HUMAN Protein piccolo OS=Homo sapiens GN=PCLO PE=1 SV=4	553285
Q9Y6V0-5	PCLO	PCLO_HUMAN Isoform 5 of Protein piccolo OS=Homo sapiens GN=PCLO	560707
P22694-6	KAPCB	KAPCB_HUMAN Isoform 6 of cAMP-dependent protein kinase catalytic subunit beta OS=Homo sapiens GN=PRKACB	41296
P22694-9	KAPCB	KAPCB_HUMAN Isoform 9 of cAMP-dependent protein kinase catalytic subunit beta OS=Homo sapiens GN=PRKACB	41396
P13929-3	ENOB	ENOB_HUMAN Isoform 3 of Beta-enolase OS=Homo sapiens GN=ENO3	42248
P13929	ENOB	ENOB_HUMAN Beta-enolase OS=Homo sapiens GN=ENO3 PE=1 SV=5	46987
P37235	HPCL1	HPCL1_HUMAN Hippocalcin-like protein 1 OS=Homo sapiens GN=HPCAL1 PE=1 SV=3	22313
P17612-2	KAPCA	KAPCA_HUMAN Isoform 2 of cAMP-dependent protein kinase catalytic subunit alpha OS=Homo sapiens GN=PRKACA	39822
P17612	KAPCA	KAPCA_HUMAN cAMP-dependent protein kinase catalytic subunit alpha OS=Homo sapiens GN=PRKACA PE=1 SV=2	40590
A6NJA2	A6NJA2	A6NJA2_HUMAN Ubiquitin carboxyl-terminal hydrolase OS=Homo sapiens GN=USP14 PE=2 SV=2	51087
Q8N3J6-2	CADM2	CADM2_HUMAN Isoform 2 of Cell adhesion molecule 2 OS=Homo sapiens GN=CADM2	44423
Q8N3J6	CADM2	CADM2_HUMAN Cell adhesion molecule 2 OS=Homo sapiens GN=CADM2 PE=2 SV=1	47554
Q8N3J6-3	CADM2	CADM2_HUMAN Isoform 3 of Cell adhesion molecule 2 OS=Homo sapiens GN=CADM2	47564
P62820	RAB1A	RAB1A_HUMAN Ras-related protein Rab-1A OS=Homo sapiens GN=RAB1A PE=1 SV=3	22678
J3KTF8	J3KTF8	J3KTF8_HUMAN Rho GDP-dissociation inhibitor 1 (Fragment) OS=Homo sapiens GN=ARHGDIA PE=2 SV=1	21614
J3QQX2	J3QQX2	J3QQX2_HUMAN Rho GDP-dissociation inhibitor 1 OS=Homo sapiens GN=ARHGDIA PE=2 SV=1	25831
P30043	BLVRB	BLVRB_HUMAN Flavin reductase (NADPH) OS=Homo sapiens GN=BLVRB PE=1 SV=3	22119
P62805	H4	H4_HUMAN Histone H4 OS=Homo sapiens GN=HIST1H4A PE=1 SV=2	11367
Q9NTK5	OLA1	OLA1_HUMAN Obg-like ATPase 1 OS=Homo sapiens GN=OLA1 PE=1 SV=2	44744
J3KQ32	J3KQ32	J3KQ32_HUMAN Obg-like ATPase 1 OS=Homo sapiens GN=OLA1 PE=2 SV=1	46938
P23515	OMGP	OMGP_HUMAN Oligodendrocyte-myelin glycoprotein OS=Homo sapiens GN=OMG PE=1 SV=2	49608
Q9NQX4	MYO5C	MYO5C_HUMAN Unconventional myosin-Vc OS=Homo sapiens GN=MYO5C PE=1 SV=2	202809
Q12756	KIF1A	KIF1A_HUMAN Kinesin-like protein KIF1A OS=Homo sapiens GN=KIF1A PE=1 SV=2	191063
Q12756-3	KIF1A	KIF1A_HUMAN Isoform 3 of Kinesin-like protein KIF1A OS=Homo sapiens GN=KIF1A	202057
Q12756-2	KIF1A	KIF1A_HUMAN Isoform 2 of Kinesin-like protein KIF1A OS=Homo sapiens GN=KIF1A	202900
P62158	CALM	CALM_HUMAN Calmodulin OS=Homo sapiens GN=CALM1 PE=1 SV=2	16838
H0Y7A7	H0Y7A7	H0Y7A7_HUMAN Calmodulin (Fragment) OS=Homo sapiens GN=CALM2 PE=2 SV=1	20762
Q9H0Q3	FXYD6	FXYD6_HUMAN FXYD domain-containing ion transport regulator 6 OS=Homo sapiens GN=FXYD6 PE=2 SV=1	10542
Q92974-3	ARHG2	ARHG2_HUMAN Isoform 3 of Rho guanine nucleotide exchange factor 2 OS=Homo sapiens GN=ARHGEF2	108242
Q92974-2	ARHG2	ARHG2_HUMAN Isoform 2 of Rho guanine nucleotide exchange factor 2 OS=Homo sapiens GN=ARHGEF2	111471
Q92974	ARHG2	ARHG2_HUMAN Rho guanine nucleotide exchange factor 2 OS=Homo sapiens GN=ARHGEF2 PE=1 SV=4	111543
Q5VY93	Q5VY93	Q5VY93_HUMAN Rho guanine nucleotide exchange factor 2 OS=Homo sapiens GN=ARHGEF2 PE=2 SV=1	111493
Q92561	PHYIP	PHYIP_HUMAN Phytanoyl-CoA hydroxylase-interacting protein OS=Homo sapiens GN=PHYHIP PE=1 SV=1	37573
P00403	COX2	COX2_HUMAN Cytochrome c oxidase subunit 2 OS=Homo sapiens GN=MT-CO2 PE=1 SV=1	25565
O60763	USO1	USO1_HUMAN General vesicular transport factor p115 OS=Homo sapiens GN=USO1 PE=1 SV=2	107895
O60763-2	USO1	USO1_HUMAN Isoform 2 of General vesicular transport factor p115 OS=Homo sapiens GN=USO1	109194
O00764-2	PDXK	PDXK_HUMAN Isoform 2 of Pyridoxal kinase OS=Homo sapiens GN=PDXK	31808
Q9Y281-3	COF2	COF2_HUMAN Isoform 3 of Cofilin-2 OS=Homo sapiens GN=CFL2	16917
Q9Y281	COF2	COF2_HUMAN Cofilin-2 OS=Homo sapiens GN=CFL2 PE=1 SV=1	18737
P13804-2	ETFA	ETFA_HUMAN Isoform 2 of Electron transfer flavoprotein subunit alpha mitochondrial OS=Homo sapiens GN=ETFA	30026
H0YLU7	H0YLU7	H0YLU7_HUMAN Electron transfer flavoprotein subunit alpha mitochondrial (Fragment) OS=Homo sapiens GN=ETFA PE=2 SV=1	31740
P13804	ETFA	ETFA_HUMAN Electron transfer flavoprotein subunit alpha mitochondrial OS=Homo sapiens GN=ETFA PE=1 SV=1	35080
Q08209	PP2BA	PP2BA_HUMAN Serine/threonine-protein phosphatase 2B catalytic subunit alpha isoform OS=Homo sapiens GN=PPP3CA PE=1 SV=1	58688
P29992	GNA11	GNA11_HUMAN Guanine nucleotide-binding protein subunit alpha-11 OS=Homo sapiens GN=GNA11 PE=1 SV=2	42123
Q13526	PIN1	PIN1_HUMAN Peptidyl-prolyl cis-trans isomerase NIMA-interacting 1 OS=Homo sapiens GN=PIN1 PE=1 SV=1	18243
Q9H4B7	TBB1	TBB1_HUMAN Tubulin beta-1 chain OS=Homo sapiens GN=TUBB1 PE=1 SV=1	50327
Q13153	PAK1	PAK1_HUMAN Serine/threonine-protein kinase PAK 1 OS=Homo sapiens GN=PAK1 PE=1 SV=2	60647
P01834	IGKC	IGKC_HUMAN Ig kappa chain C region OS=Homo sapiens GN=IGKC PE=1 SV=1	11609
P47755	CAZA2	CAZA2_HUMAN F-actin-capping protein subunit alpha-2 OS=Homo sapiens GN=CAPZA2 PE=1 SV=3	32949
Q5T4S7-3	UBR4	UBR4_HUMAN Isoform 3 of E3 ubiquitin-protein ligase UBR4 OS=Homo sapiens GN=UBR4	571859
Q5T4S7-4	UBR4	UBR4_HUMAN Isoform 4 of E3 ubiquitin-protein ligase UBR4 OS=Homo sapiens GN=UBR4	573614
Q5T4S7	UBR4	UBR4_HUMAN E3 ubiquitin-protein ligase UBR4 OS=Homo sapiens GN=UBR4 PE=1 SV=1	573849
Q5T4S7-2	UBR4	UBR4_HUMAN Isoform 2 of E3 ubiquitin-protein ligase UBR4 OS=Homo sapiens GN=UBR4	575966
U3KQA9	U3KQA9	U3KQA9_HUMAN Uncharacterized protein (Fragment) OS=Homo sapiens PE=4 SV=1	28161
U3KQV3	U3KQV3	U3KQV3_HUMAN Uncharacterized protein (Fragment) OS=Homo sapiens PE=4 SV=1	30440
P61158	ARP3	ARP3_HUMAN Actin-related protein 3 OS=Homo sapiens GN=ACTR3 PE=1 SV=3	47371
P36543	VATE1	VATE1_HUMAN V-type proton ATPase subunit E 1 OS=Homo sapiens GN=ATP6V1E1 PE=1 SV=1	26145
O95336	6PGL	6PGL_HUMAN 6-phosphogluconolactonase OS=Homo sapiens GN=PGLS PE=1 SV=2	27547
F5H018	F5H018	F5H018_HUMAN GTP-binding nuclear protein Ran (Fragment) OS=Homo sapiens GN=RAN PE=2 SV=1	22535
Q9H9B4	SFXN1	SFXN1_HUMAN Sideroflexin-1 OS=Homo sapiens GN=SFXN1 PE=1 SV=4	35619
O00408-4	PDE2A	PDE2A_HUMAN Isoform PDE2A4 of cGMP-dependent 3' 5'-cyclic phosphodiesterase OS=Homo sapiens GN=PDE2A	104955
F6W5Z0	F6W5Z0	F6W5Z0_HUMAN cGMP-dependent 3' 5'-cyclic phosphodiesterase OS=Homo sapiens GN=PDE2A PE=2 SV=1	105146
O00408	PDE2A	PDE2A_HUMAN cGMP-dependent 3' 5'-cyclic phosphodiesterase OS=Homo sapiens GN=PDE2A PE=1 SV=1	105717
Q8N608-4	DPP10	DPP10_HUMAN Isoform 4 of Inactive dipeptidyl peptidase 10 OS=Homo sapiens GN=DPP10	85480
Q8N608-2	DPP10	DPP10_HUMAN Isoform 2 of Inactive dipeptidyl peptidase 10 OS=Homo sapiens GN=DPP10	90140
Q8N608	DPP10	DPP10_HUMAN Inactive dipeptidyl peptidase 10 OS=Homo sapiens GN=DPP10 PE=1 SV=2	90888
Q8N608-3	DPP10	DPP10_HUMAN Isoform 3 of Inactive dipeptidyl peptidase 10 OS=Homo sapiens GN=DPP10	91129
Q7L1I2	SV2B	SV2B_HUMAN Synaptic vesicle glycoprotein 2B OS=Homo sapiens GN=SV2B PE=2 SV=1	77444
Q00169	PIPNA	PIPNA_HUMAN Phosphatidylinositol transfer protein alpha isoform OS=Homo sapiens GN=PITPNA PE=1 SV=2	31806
F5GWE5	F5GWE5	F5GWE5_HUMAN Phosphatidylinositol transfer protein alpha isoform OS=Homo sapiens GN=PITPNA PE=2 SV=1	31802
Q9NZ45	CISD1	CISD1_HUMAN CDGSH iron-sulfur domain-containing protein 1 OS=Homo sapiens GN=CISD1 PE=1 SV=1	12199
P61224-3	RAP1B	RAP1B_HUMAN Isoform 3 of Ras-related protein Rap-1b OS=Homo sapiens GN=RAP1B	18778
P61224	RAP1B	RAP1B_HUMAN Ras-related protein Rap-1b OS=Homo sapiens GN=RAP1B PE=1 SV=1	20825
P17302	CXA1	CXA1_HUMAN Gap junction alpha-1 protein OS=Homo sapiens GN=GJA1 PE=1 SV=2	43008
P26641	EF1G	EF1G_HUMAN Elongation factor 1-gamma OS=Homo sapiens GN=EEF1G PE=1 SV=3	50119
B4DTG2	B4DTG2	B4DTG2_HUMAN Elongation factor 1-gamma OS=Homo sapiens GN=EEF1G PE=2 SV=1	56150
P0CG39	POTEJ	POTEJ_HUMAN POTE ankyrin domain family member J OS=Homo sapiens GN=POTEJ PE=3 SV=1	117390
Q13491-4	GPM6B	GPM6B_HUMAN Isoform 4 of Neuronal membrane glycoprotein M6-b OS=Homo sapiens GN=GPM6B	36220
O43237	DC1L2	DC1L2_HUMAN Cytoplasmic dynein 1 light intermediate chain 2 OS=Homo sapiens GN=DYNC1LI2 PE=1 SV=1	54099
Q9ULV4	COR1C	COR1C_HUMAN Coronin-1C OS=Homo sapiens GN=CORO1C PE=1 SV=1	53249
Q9ULV4-2	COR1C	COR1C_HUMAN Isoform 2 of Coronin-1C OS=Homo sapiens GN=CORO1C	54067
Q9ULV4-3	COR1C	COR1C_HUMAN Isoform 3 of Coronin-1C OS=Homo sapiens GN=CORO1C	58948
P47985	UCRI	UCRI_HUMAN Cytochrome b-c1 complex subunit Rieske mitochondrial OS=Homo sapiens GN=UQCRFS1 PE=1 SV=2	29668
P31323	KAP3	KAP3_HUMAN cAMP-dependent protein kinase type II-beta regulatory subunit OS=Homo sapiens GN=PRKAR2B PE=1 SV=3	46302
Q02218-3	ODO1	ODO1_HUMAN Isoform 3 of 2-oxoglutarate dehydrogenase mitochondrial OS=Homo sapiens GN=OGDH	48180
Q9H0Q0	FA49A	FA49A_HUMAN Protein FAM49A OS=Homo sapiens GN=FAM49A PE=1 SV=1	37313
Q14982-3	OPCM	OPCM_HUMAN Isoform 3 of Opioid-binding protein/cell adhesion molecule OS=Homo sapiens GN=OPCML	33574
Q14982-2	OPCM	OPCM_HUMAN Isoform 2 of Opioid-binding protein/cell adhesion molecule OS=Homo sapiens GN=OPCML	37267
Q14982	OPCM	OPCM_HUMAN Opioid-binding protein/cell adhesion molecule OS=Homo sapiens GN=OPCML PE=1 SV=1	38008
B7ZLQ1	B7ZLQ1	B7ZLQ1_HUMAN OPCML protein OS=Homo sapiens GN=OPCML PE=2 SV=1	38849
P00441	SODC	SODC_HUMAN Superoxide dismutase [Cu-Zn] OS=Homo sapiens GN=SOD1 PE=1 SV=2	15936
O14594	NCAN	NCAN_HUMAN Neurocan core protein OS=Homo sapiens GN=NCAN PE=1 SV=3	143093
O75508	CLD11	CLD11_HUMAN Claudin-11 OS=Homo sapiens GN=CLDN11 PE=1 SV=2	21993
Q7L099-4	RUFY3	RUFY3_HUMAN Isoform 4 of Protein RUFY3 OS=Homo sapiens GN=RUFY3	64721
Q7L099-3	RUFY3	RUFY3_HUMAN Isoform 3 of Protein RUFY3 OS=Homo sapiens GN=RUFY3	70610
Q9P0L0	VAPA	VAPA_HUMAN Vesicle-associated membrane protein-associated protein A OS=Homo sapiens GN=VAPA PE=1 SV=3	27893
Q9P0L0-2	VAPA	VAPA_HUMAN Isoform 2 of Vesicle-associated membrane protein-associated protein A OS=Homo sapiens GN=VAPA	32614
B1AK88	B1AK88	B1AK88_HUMAN Capping protein (Actin filament) muscle Z-line beta isoform CRA_d OS=Homo sapiens GN=CAPZB PE=2 SV=1	33781
Q13200	PSMD2	PSMD2_HUMAN 26S proteasome non-ATPase regulatory subunit 2 OS=Homo sapiens GN=PSMD2 PE=1 SV=3	100200
P36871	PGM1	PGM1_HUMAN Phosphoglucomutase-1 OS=Homo sapiens GN=PGM1 PE=1 SV=3	61449
Q9UMF0	ICAM5	ICAM5_HUMAN Intercellular adhesion molecule 5 OS=Homo sapiens GN=ICAM5 PE=1 SV=3	97116
Q14738-2	2A5D	2A5D_HUMAN Isoform Delta-2 of Serine/threonine-protein phosphatase 2A 56 kDa regulatory subunit delta isoform OS=Homo sapiens GN=PPP2R5D	66181
E9PFR3	E9PFR3	E9PFR3_HUMAN Serine/threonine-protein phosphatase 2A 56 kDa regulatory subunit delta isoform OS=Homo sapiens GN=PPP2R5D PE=2 SV=1	69117
Q14738	2A5D	2A5D_HUMAN Serine/threonine-protein phosphatase 2A 56 kDa regulatory subunit delta isoform OS=Homo sapiens GN=PPP2R5D PE=1 SV=1	69992
Q14738-3	2A5D	2A5D_HUMAN Isoform Delta-3 of Serine/threonine-protein phosphatase 2A 56 kDa regulatory subunit delta isoform OS=Homo sapiens GN=PPP2R5D	58453
P27144	KAD4	KAD4_HUMAN Adenylate kinase 4 mitochondrial OS=Homo sapiens GN=AK4 PE=1 SV=1	25268
P01023	A2MG	A2MG_HUMAN Alpha-2-macroglobulin OS=Homo sapiens GN=A2M PE=1 SV=3	163290
O00571-2	DDX3X	DDX3X_HUMAN Isoform 2 of ATP-dependent RNA helicase DDX3X OS=Homo sapiens GN=DDX3X	71355
O00571	DDX3X	DDX3X_HUMAN ATP-dependent RNA helicase DDX3X OS=Homo sapiens GN=DDX3X PE=1 SV=3	73244
C9JL73	C9JL73	C9JL73_HUMAN V-type proton ATPase subunit B kidney isoform OS=Homo sapiens GN=ATP6V1B1 PE=2 SV=1	55081
P15313	VATB1	VATB1_HUMAN V-type proton ATPase subunit B kidney isoform OS=Homo sapiens GN=ATP6V1B1 PE=1 SV=3	56833
Q9UI09	NDUAC	NDUAC_HUMAN NADH dehydrogenase [ubiquinone] 1 alpha subcomplex subunit 12 OS=Homo sapiens GN=NDUFA12 PE=1 SV=1	17114
P62241	RS8	RS8_HUMAN 40S ribosomal protein S8 OS=Homo sapiens GN=RPS8 PE=1 SV=2	24205
Q96N66-3	MBOA7	MBOA7_HUMAN Isoform 3 of Lysophospholipid acyltransferase 7 OS=Homo sapiens GN=MBOAT7	38470
Q96N66-2	MBOA7	MBOA7_HUMAN Isoform 2 of Lysophospholipid acyltransferase 7 OS=Homo sapiens GN=MBOAT7	44733
Q96N66	MBOA7	MBOA7_HUMAN Lysophospholipid acyltransferase 7 OS=Homo sapiens GN=MBOAT7 PE=1 SV=2	52765
P62834	RAP1A	RAP1A_HUMAN Ras-related protein Rap-1A OS=Homo sapiens GN=RAP1A PE=1 SV=1	20987
P98160	PGBM	PGBM_HUMAN Basement membrane-specific heparan sulfate proteoglycan core protein OS=Homo sapiens GN=HSPG2 PE=1 SV=4	468835
P61020	RAB5B	RAB5B_HUMAN Ras-related protein Rab-5B OS=Homo sapiens GN=RAB5B PE=1 SV=1	23707
O43242	PSMD3	PSMD3_HUMAN 26S proteasome non-ATPase regulatory subunit 3 OS=Homo sapiens GN=PSMD3 PE=1 SV=2	60978
P62745	RHOB	RHOB_HUMAN Rho-related GTP-binding protein RhoB OS=Homo sapiens GN=RHOB PE=1 SV=1	22123
Q9H254	SPTN4	SPTN4_HUMAN Spectrin beta chain non-erythrocytic 4 OS=Homo sapiens GN=SPTBN4 PE=1 SV=2	288984
P02533	K1C14	K1C14_HUMAN Keratin type I cytoskeletal 14 OS=Homo sapiens GN=KRT14 PE=1 SV=4	51562
O95292	VAPB	VAPB_HUMAN Vesicle-associated membrane protein-associated protein B/C OS=Homo sapiens GN=VAPB PE=1 SV=3	27228
Q12765	SCRN1	SCRN1_HUMAN Secernin-1 OS=Homo sapiens GN=SCRN1 PE=1 SV=2	46382
Q12765-2	SCRN1	SCRN1_HUMAN Isoform 2 of Secernin-1 OS=Homo sapiens GN=SCRN1	48714
P30085	KCY	KCY_HUMAN UMP-CMP kinase OS=Homo sapiens GN=CMPK1 PE=1 SV=3	22222
Q9UIJ7	KAD3	KAD3_HUMAN GTP:AMP phosphotransferase AK3 mitochondrial OS=Homo sapiens GN=AK3 PE=1 SV=4	25565
O15294-3	OGT1	OGT1_HUMAN Isoform 1 of UDP-N-acetylglucosamine--peptide N-acetylglucosaminyltransferase 110 kDa subunit OS=Homo sapiens GN=OGT	115706
O15294	OGT1	OGT1_HUMAN UDP-N-acetylglucosamine--peptide N-acetylglucosaminyltransferase 110 kDa subunit OS=Homo sapiens GN=OGT PE=1 SV=3	116924
P62714	PP2AB	PP2AB_HUMAN Serine/threonine-protein phosphatase 2A catalytic subunit beta isoform OS=Homo sapiens GN=PPP2CB PE=1 SV=1	35575
O00410	IPO5	IPO5_HUMAN Importin-5 OS=Homo sapiens GN=IPO5 PE=1 SV=4	123630
H0Y8C6	H0Y8C6	H0Y8C6_HUMAN Importin-5 (Fragment) OS=Homo sapiens GN=IPO5 PE=4 SV=1	123867
O00410-3	IPO5	IPO5_HUMAN Isoform 3 of Importin-5 OS=Homo sapiens GN=IPO5	125545
Q14894	CRYM	CRYM_HUMAN Ketimine reductase mu-crystallin OS=Homo sapiens GN=CRYM PE=1 SV=1	33776
Q07954	LRP1	LRP1_HUMAN Prolow-density lipoprotein receptor-related protein 1 OS=Homo sapiens GN=LRP1 PE=1 SV=2	504610
Q92928	RAB1C	RAB1C_HUMAN Putative Ras-related protein Rab-1C OS=Homo sapiens GN=RAB1C PE=5 SV=2	22017
F8WE04	F8WE04	F8WE04_HUMAN Heat shock protein beta-1 OS=Homo sapiens GN=HSPB1 PE=2 SV=1	20406
Q9P2R3	ANFY1	ANFY1_HUMAN Ankyrin repeat and FYVE domain-containing protein 1 OS=Homo sapiens GN=ANKFY1 PE=1 SV=2	128399
Q9P2R3-2	ANFY1	ANFY1_HUMAN Isoform 2 of Ankyrin repeat and FYVE domain-containing protein 1 OS=Homo sapiens GN=ANKFY1	128486
Q9P2R3-4	ANFY1	ANFY1_HUMAN Isoform 4 of Ankyrin repeat and FYVE domain-containing protein 1 OS=Homo sapiens GN=ANKFY1	132821
P11586	C1TC	C1TC_HUMAN C-1-tetrahydrofolate synthase cytoplasmic OS=Homo sapiens GN=MTHFD1 PE=1 SV=3	101559
G3V2B8	G3V2B8	G3V2B8_HUMAN C-1-tetrahydrofolate synthase cytoplasmic OS=Homo sapiens GN=MTHFD1 PE=2 SV=1	101531
F5H2F4	F5H2F4	F5H2F4_HUMAN C-1-tetrahydrofolate synthase cytoplasmic OS=Homo sapiens GN=MTHFD1 PE=2 SV=1	110613
Q7Z406	MYH14	MYH14_HUMAN Myosin-14 OS=Homo sapiens GN=MYH14 PE=1 SV=2	227868
Q7Z406-6	MYH14	MYH14_HUMAN Isoform 6 of Myosin-14 OS=Homo sapiens GN=MYH14	228663
F2Z2U8	F2Z2U8	F2Z2U8_HUMAN Myosin-14 OS=Homo sapiens GN=MYH14 PE=2 SV=1	231214
G8JLL9	G8JLL9	G8JLL9_HUMAN Myosin-14 OS=Homo sapiens GN=MYH14 PE=2 SV=1	232039
Q7Z406-2	MYH14	MYH14_HUMAN Isoform 2 of Myosin-14 OS=Homo sapiens GN=MYH14	232009
Q08043	ACTN3	ACTN3_HUMAN Alpha-actinin-3 OS=Homo sapiens GN=ACTN3 PE=1 SV=2	103241
Q93084-3	AT2A3	AT2A3_HUMAN Isoform SERCA3C of Sarcoplasmic/endoplasmic reticulum calcium ATPase 3 OS=Homo sapiens GN=ATP2A3	112490
P10909-2	CLUS	CLUS_HUMAN Isoform 2 of Clusterin OS=Homo sapiens GN=CLU	57833
P15259	PGAM2	PGAM2_HUMAN Phosphoglycerate mutase 2 OS=Homo sapiens GN=PGAM2 PE=1 SV=3	28766
K7EP32	K7EP32	K7EP32_HUMAN UBX domain-containing protein 6 (Fragment) OS=Homo sapiens GN=UBXN6 PE=4 SV=1	42078
Q9BZV1-2	UBXN6	UBXN6_HUMAN Isoform 2 of UBX domain-containing protein 6 OS=Homo sapiens GN=UBXN6	43809
Q9BZV1	UBXN6	UBXN6_HUMAN UBX domain-containing protein 6 OS=Homo sapiens GN=UBXN6 PE=1 SV=1	49754
O95197-3	RTN3	RTN3_HUMAN Isoform 3 of Reticulon-3 OS=Homo sapiens GN=RTN3	25609
Q02878	RL6	RL6_HUMAN 60S ribosomal protein L6 OS=Homo sapiens GN=RPL6 PE=1 SV=3	32728
O14617-5	AP3D1	AP3D1_HUMAN Isoform 5 of AP-3 complex subunit delta-1 OS=Homo sapiens GN=AP3D1	136651
P53597	SUCA	SUCA_HUMAN Succinyl-CoA ligase [ADP/GDP-forming] subunit alpha mitochondrial OS=Homo sapiens GN=SUCLG1 PE=1 SV=4	36250
P30038-3	AL4A1	AL4A1_HUMAN Isoform 3 of Delta-1-pyrroline-5-carboxylate dehydrogenase mitochondrial OS=Homo sapiens GN=ALDH4A1	56043
P30038	AL4A1	AL4A1_HUMAN Delta-1-pyrroline-5-carboxylate dehydrogenase mitochondrial OS=Homo sapiens GN=ALDH4A1 PE=1 SV=3	61720
Q9HB71	CYBP	CYBP_HUMAN Calcyclin-binding protein OS=Homo sapiens GN=CACYBP PE=1 SV=2	26210
O75323	NIPS2	NIPS2_HUMAN Protein NipSnap homolog 2 OS=Homo sapiens GN=GBAS PE=1 SV=1	33743
F2Z357	F2Z357	F2Z357_HUMAN Rap1 GTPase-activating protein 1 OS=Homo sapiens GN=RAP1GAP PE=2 SV=1	66980
P47736	RPGP1	RPGP1_HUMAN Rap1 GTPase-activating protein 1 OS=Homo sapiens GN=RAP1GAP PE=1 SV=2	73361
P47736-2	RPGP1	RPGP1_HUMAN Isoform 2 of Rap1 GTPase-activating protein 1 OS=Homo sapiens GN=RAP1GAP	75187
J3KPC5	J3KPC5	J3KPC5_HUMAN RAP1 GTPase activating protein 1 isoform CRA_e OS=Homo sapiens GN=RAP1GAP PE=2 SV=1	76720
P47736-4	RPGP1	RPGP1_HUMAN Isoform 4 of Rap1 GTPase-activating protein 1 OS=Homo sapiens GN=RAP1GAP	80646
P28161-2	GSTM2	GSTM2_HUMAN Isoform 2 of Glutathione S-transferase Mu 2 OS=Homo sapiens GN=GSTM2	22644
E9PHN6	E9PHN6	E9PHN6_HUMAN Glutathione S-transferase Mu 2 OS=Homo sapiens GN=GSTM2 PE=2 SV=1	22876
P28161	GSTM2	GSTM2_HUMAN Glutathione S-transferase Mu 2 OS=Homo sapiens GN=GSTM2 PE=1 SV=2	25745
F6XZQ7	F6XZQ7	F6XZQ7_HUMAN Glutathione S-transferase Mu 2 OS=Homo sapiens GN=GSTM2 PE=2 SV=1	26098
H7BYD0	H7BYD0	H7BYD0_HUMAN NADH dehydrogenase [ubiquinone] 1 alpha subcomplex subunit 5 (Fragment) OS=Homo sapiens GN=NDUFA5 PE=4 SV=1	13107
Q16718	NDUA5	NDUA5_HUMAN NADH dehydrogenase [ubiquinone] 1 alpha subcomplex subunit 5 OS=Homo sapiens GN=NDUFA5 PE=1 SV=3	13459
Q5H9R2	Q5H9R2	Q5H9R2_HUMAN NADH dehydrogenase [ubiquinone] 1 alpha subcomplex subunit 5 OS=Homo sapiens GN=DKFZp781K1356 PE=2 SV=1	13563
Q8N573-8	OXR1	OXR1_HUMAN Isoform 8 of Oxidation resistance protein 1 OS=Homo sapiens GN=OXR1	97916
Q8N573	OXR1	OXR1_HUMAN Oxidation resistance protein 1 OS=Homo sapiens GN=OXR1 PE=1 SV=2	97970
P32418	NAC1	NAC1_HUMAN Sodium/calcium exchanger 1 OS=Homo sapiens GN=SLC8A1 PE=1 SV=3	108547
Q08174-2	PCDH1	PCDH1_HUMAN Isoform 2 of Protocadherin-1 OS=Homo sapiens GN=PCDH1	133722
P21333-2	FLNA	FLNA_HUMAN Isoform 2 of Filamin-A OS=Homo sapiens GN=FLNA	280016
P21333	FLNA	FLNA_HUMAN Filamin-A OS=Homo sapiens GN=FLNA PE=1 SV=4	280737
Q96FC7	PHIPL	PHIPL_HUMAN Phytanoyl-CoA hydroxylase-interacting protein-like OS=Homo sapiens GN=PHYHIPL PE=1 SV=3	42486
B1APG3	B1APG3	B1APG3_HUMAN cAMP-dependent protein kinase catalytic subunit beta OS=Homo sapiens GN=PRKACB PE=2 SV=1	30498
O75964	ATP5L	ATP5L_HUMAN ATP synthase subunit g mitochondrial OS=Homo sapiens GN=ATP5L PE=1 SV=3	11428
P16104	H2AX	H2AX_HUMAN Histone H2AX OS=Homo sapiens GN=H2AFX PE=1 SV=2	15145
O75955	FLOT1	FLOT1_HUMAN Flotillin-1 OS=Homo sapiens GN=FLOT1 PE=1 SV=3	47355
H0YMW4	H0YMW4	H0YMW4_HUMAN Annexin (Fragment) OS=Homo sapiens GN=ANXA2 PE=2 SV=1	16177
P01111	RASN	RASN_HUMAN GTPase NRas OS=Homo sapiens GN=NRAS PE=1 SV=1	21229
Q8IUE6	H2A2B	H2A2B_HUMAN Histone H2A type 2-B OS=Homo sapiens GN=HIST2H2AB PE=1 SV=3	13995
P20337	RAB3B	RAB3B_HUMAN Ras-related protein Rab-3B OS=Homo sapiens GN=RAB3B PE=1 SV=2	24758
P51452	DUS3	DUS3_HUMAN Dual specificity protein phosphatase 3 OS=Homo sapiens GN=DUSP3 PE=1 SV=1	20478
Q8N2F6-4	ARM10	ARM10_HUMAN Isoform 4 of Armadillo repeat-containing protein 10 OS=Homo sapiens GN=ARMC10	27390
Q8N2F6-3	ARM10	ARM10_HUMAN Isoform 3 of Armadillo repeat-containing protein 10 OS=Homo sapiens GN=ARMC10	31080
Q8N2F6-2	ARM10	ARM10_HUMAN Isoform 2 of Armadillo repeat-containing protein 10 OS=Homo sapiens GN=ARMC10	33850
Q8N2F6	ARM10	ARM10_HUMAN Armadillo repeat-containing protein 10 OS=Homo sapiens GN=ARMC10 PE=1 SV=1	37540
E9PP21	E9PP21	E9PP21_HUMAN Cysteine and glycine-rich protein 1 OS=Homo sapiens GN=CSRP1 PE=2 SV=1	16940
P23284	PPIB	PPIB_HUMAN Peptidyl-prolyl cis-trans isomerase B OS=Homo sapiens GN=PPIB PE=1 SV=2	23743
Q9P121	NTRI	NTRI_HUMAN Neurotrimin OS=Homo sapiens GN=NTM PE=1 SV=1	37971
Q9P121-2	NTRI	NTRI_HUMAN Isoform 2 of Neurotrimin OS=Homo sapiens GN=NTM	37954
P36957	ODO2	ODO2_HUMAN Dihydrolipoyllysine-residue succinyltransferase component of 2-oxoglutarate dehydrogenase complex mitochondrial OS=Homo sapiens GN=DLST PE=1 SV=4	48755
Q8WXD9	CSKI1	CSKI1_HUMAN Caskin-1 OS=Homo sapiens GN=CASKIN1 PE=1 SV=1	149813
Q7Z6Z7-2	HUWE1	HUWE1_HUMAN Isoform 2 of E3 ubiquitin-protein ligase HUWE1 OS=Homo sapiens GN=HUWE1	480203
Q7Z6Z7	HUWE1	HUWE1_HUMAN E3 ubiquitin-protein ligase HUWE1 OS=Homo sapiens GN=HUWE1 PE=1 SV=3	481896
Q5VV87	Q5VV87	Q5VV87_HUMAN Microsomal glutathione S-transferase 3 OS=Homo sapiens GN=MGST3 PE=2 SV=1	14379
P13647	K2C5	K2C5_HUMAN Keratin type II cytoskeletal 5 OS=Homo sapiens GN=KRT5 PE=1 SV=3	62378
H0YNX6	H0YNX6	H0YNX6_HUMAN Electron transfer flavoprotein subunit alpha mitochondrial (Fragment) OS=Homo sapiens GN=ETFA PE=4 SV=1	26892
Q04837	SSBP	SSBP_HUMAN Single-stranded DNA-binding protein mitochondrial OS=Homo sapiens GN=SSBP1 PE=1 SV=1	17260
Q9UID3-2	VPS51	VPS51_HUMAN Isoform 2 of Vacuolar protein sorting-associated protein 51 homolog OS=Homo sapiens GN=VPS51	72655
Q9UID3	VPS51	VPS51_HUMAN Vacuolar protein sorting-associated protein 51 homolog OS=Homo sapiens GN=VPS51 PE=1 SV=2	86042
P12931	SRC	SRC_HUMAN Proto-oncogene tyrosine-protein kinase Src OS=Homo sapiens GN=SRC PE=1 SV=3	59835
P12931-2	SRC	SRC_HUMAN Isoform 2 of Proto-oncogene tyrosine-protein kinase Src OS=Homo sapiens GN=SRC	60589
C9JYG3	C9JYG3	C9JYG3_HUMAN Lethal(2) giant larvae protein homolog 1 (Fragment) OS=Homo sapiens GN=DLG4 PE=4 SV=2	30146
P13010	XRCC5	XRCC5_HUMAN X-ray repair cross-complementing protein 5 OS=Homo sapiens GN=XRCC5 PE=1 SV=3	82705
P61088	UBE2N	UBE2N_HUMAN Ubiquitin-conjugating enzyme E2 N OS=Homo sapiens GN=UBE2N PE=1 SV=1	17138
P04843	RPN1	RPN1_HUMAN Dolichyl-diphosphooligosaccharide--protein glycosyltransferase subunit 1 OS=Homo sapiens GN=RPN1 PE=1 SV=1	68569
Q9UQB3-2	CTND2	CTND2_HUMAN Isoform 2 of Catenin delta-2 OS=Homo sapiens GN=CTNND2	126529
Q8N9I0	SYT2	SYT2_HUMAN Synaptotagmin-2 OS=Homo sapiens GN=SYT2 PE=1 SV=2	46872
P50213	IDH3A	IDH3A_HUMAN Isocitrate dehydrogenase [NAD] subunit alpha mitochondrial OS=Homo sapiens GN=IDH3A PE=1 SV=1	39592
P19404	NDUV2	NDUV2_HUMAN NADH dehydrogenase [ubiquinone] flavoprotein 2 mitochondrial OS=Homo sapiens GN=NDUFV2 PE=1 SV=2	27392
F5GZH3	F5GZH3	F5GZH3_HUMAN Pleckstrin homology domain-containing family B member 1 (Fragment) OS=Homo sapiens GN=PLEKHB1 PE=2 SV=1	17767
F5H866	F5H866	F5H866_HUMAN Pleckstrin homology domain-containing family B member 1 (Fragment) OS=Homo sapiens GN=PLEKHB1 PE=2 SV=1	18661
F5GZ38	F5GZ38	F5GZ38_HUMAN Pleckstrin homology domain-containing family B member 1 (Fragment) OS=Homo sapiens GN=PLEKHB1 PE=2 SV=1	20475
Q9UF11-4	PKHB1	PKHB1_HUMAN Isoform 4 of Pleckstrin homology domain-containing family B member 1 OS=Homo sapiens GN=PLEKHB1	21254
Q9UF11-2	PKHB1	PKHB1_HUMAN Isoform 2 of Pleckstrin homology domain-containing family B member 1 OS=Homo sapiens GN=PLEKHB1	23207
Q12979-4	ABR	ABR_HUMAN Isoform 4 of Active breakpoint cluster region-related protein OS=Homo sapiens GN=ABR	92425
Q12979-2	ABR	ABR_HUMAN Isoform Short of Active breakpoint cluster region-related protein OS=Homo sapiens GN=ABR	93707
Q12979	ABR	ABR_HUMAN Active breakpoint cluster region-related protein OS=Homo sapiens GN=ABR PE=2 SV=2	97598
B4DJA5	B4DJA5	B4DJA5_HUMAN Ras-related protein Rab-5A OS=Homo sapiens GN=RAB5A PE=2 SV=1	22178
P20339	RAB5A	RAB5A_HUMAN Ras-related protein Rab-5A OS=Homo sapiens GN=RAB5A PE=1 SV=2	23659
Q9NUQ9	FA49B	FA49B_HUMAN Protein FAM49B OS=Homo sapiens GN=FAM49B PE=1 SV=1	36748
P30154-4	2AAB	2AAB_HUMAN Isoform 4 of Serine/threonine-protein phosphatase 2A 65 kDa regulatory subunit A beta isoform OS=Homo sapiens GN=PPP2R1B	61314
P30154	2AAB	2AAB_HUMAN Serine/threonine-protein phosphatase 2A 65 kDa regulatory subunit A beta isoform OS=Homo sapiens GN=PPP2R1B PE=1 SV=3	66214
P30154-2	2AAB	2AAB_HUMAN Isoform 2 of Serine/threonine-protein phosphatase 2A 65 kDa regulatory subunit A beta isoform OS=Homo sapiens GN=PPP2R1B	73585
F8W6E4	F8W6E4	F8W6E4_HUMAN Glycerol-3-phosphate dehydrogenase mitochondrial OS=Homo sapiens GN=GPD2 PE=2 SV=1	55759
P43304-2	GPDM	GPDM_HUMAN Isoform 2 of Glycerol-3-phosphate dehydrogenase mitochondrial OS=Homo sapiens GN=GPD2	67531
P43304	GPDM	GPDM_HUMAN Glycerol-3-phosphate dehydrogenase mitochondrial OS=Homo sapiens GN=GPD2 PE=1 SV=3	80853
Q6FGY5	Q6FGY5	Q6FGY5_HUMAN CKAP1 protein OS=Homo sapiens GN=CKAP1 PE=2 SV=1	21801
Q99426	TBCB	TBCB_HUMAN Tubulin-folding cofactor B OS=Homo sapiens GN=TBCB PE=1 SV=2	27326
P37840-2	SYUA	SYUA_HUMAN Isoform 2-4 of Alpha-synuclein OS=Homo sapiens GN=SNCA	11372
E7EPV7	E7EPV7	E7EPV7_HUMAN Alpha-synuclein OS=Homo sapiens GN=SNCA PE=2 SV=1	11777
P37840	SYUA	SYUA_HUMAN Alpha-synuclein OS=Homo sapiens GN=SNCA PE=1 SV=1	14460
Q07021	C1QBP	C1QBP_HUMAN Complement component 1 Q subcomponent-binding protein mitochondrial OS=Homo sapiens GN=C1QBP PE=1 SV=1	31362
P07478	TRY2	TRY2_HUMAN Trypsin-2 OS=Homo sapiens GN=PRSS2 PE=1 SV=1	26488
P02538	K2C6A	K2C6A_HUMAN Keratin type II cytoskeletal 6A OS=Homo sapiens GN=KRT6A PE=1 SV=3	60045
P48668	K2C6C	K2C6C_HUMAN Keratin type II cytoskeletal 6C OS=Homo sapiens GN=KRT6C PE=1 SV=3	60025
H0YDD4	H0YDD4	H0YDD4_HUMAN Dihydrolipoyllysine-residue acetyltransferase component of pyruvate dehydrogenase complex mitochondrial (Fragment) OS=Homo sapiens GN=DLAT PE=2 SV=1	51201
P10515	ODP2	ODP2_HUMAN Dihydrolipoyllysine-residue acetyltransferase component of pyruvate dehydrogenase complex mitochondrial OS=Homo sapiens GN=DLAT PE=1 SV=3	68997
P07737	PROF1	PROF1_HUMAN Profilin-1 OS=Homo sapiens GN=PFN1 PE=1 SV=2	15054
O15144	ARPC2	ARPC2_HUMAN Actin-related protein 2/3 complex subunit 2 OS=Homo sapiens GN=ARPC2 PE=1 SV=1	34333
P15311	EZRI	EZRI_HUMAN Ezrin OS=Homo sapiens GN=EZR PE=1 SV=4	69413
P10606	COX5B	COX5B_HUMAN Cytochrome c oxidase subunit 5B mitochondrial OS=Homo sapiens GN=COX5B PE=1 SV=2	13696
Q8NHM4	TRY6	TRY6_HUMAN Putative trypsin-6 OS=Homo sapiens GN=TRY6 PE=5 SV=1	26539
P11217	PYGM	PYGM_HUMAN Glycogen phosphorylase muscle form OS=Homo sapiens GN=PYGM PE=1 SV=6	97092
O43581-2	SYT7	SYT7_HUMAN Isoform 2 of Synaptotagmin-7 OS=Homo sapiens GN=SYT7	52821
F5H6C1	F5H6C1	F5H6C1_HUMAN Synaptotagmin-7 OS=Homo sapiens GN=SYT7 PE=2 SV=1	58019
F5H126	F5H126	F5H126_HUMAN Synaptotagmin-7 OS=Homo sapiens GN=SYT7 PE=2 SV=1	75797
P10636-4	TAU	TAU_HUMAN Isoform Tau-B of Microtubule-associated protein tau OS=Homo sapiens GN=MAPT	39720
P10636-7	TAU	TAU_HUMAN Isoform Tau-E of Microtubule-associated protein tau OS=Homo sapiens GN=MAPT	42967
P08779	K1C16	K1C16_HUMAN Keratin type I cytoskeletal 16 OS=Homo sapiens GN=KRT16 PE=1 SV=4	51268
Q9ULP9-2	TBC24	TBC24_HUMAN Isoform 2 of TBC1 domain family member 24 OS=Homo sapiens GN=TBC1D24	62318
Q9ULP9	TBC24	TBC24_HUMAN TBC1 domain family member 24 OS=Homo sapiens GN=TBC1D24 PE=1 SV=2	62920
P61601	NCALD	NCALD_HUMAN Neurocalcin-delta OS=Homo sapiens GN=NCALD PE=2 SV=2	22245
Q9UPV7	K1045	K1045_HUMAN Protein KIAA1045 OS=Homo sapiens GN=KIAA1045 PE=1 SV=2	45192
P02649	APOE	APOE_HUMAN Apolipoprotein E OS=Homo sapiens GN=APOE PE=1 SV=1	36154
P43034	LIS1	LIS1_HUMAN Platelet-activating factor acetylhydrolase IB subunit alpha OS=Homo sapiens GN=PAFAH1B1 PE=1 SV=2	46638
H7C2K6	H7C2K6	H7C2K6_HUMAN Band 4.1-like protein 1 (Fragment) OS=Homo sapiens GN=EPB41L1 PE=4 SV=1	29170
Q99962	SH3G2	SH3G2_HUMAN Endophilin-A1 OS=Homo sapiens GN=SH3GL2 PE=1 SV=1	39962
Q86Y39	NDUAB	NDUAB_HUMAN NADH dehydrogenase [ubiquinone] 1 alpha subcomplex subunit 11 OS=Homo sapiens GN=NDUFA11 PE=1 SV=3	14852
Q9NYI0-2	PSD3	PSD3_HUMAN Isoform 2 of PH and SEC7 domain-containing protein 3 OS=Homo sapiens GN=PSD3	115934
Q9NYI0	PSD3	PSD3_HUMAN PH and SEC7 domain-containing protein 3 OS=Homo sapiens GN=PSD3 PE=1 SV=2	116033
J3KQK0	J3KQK0	J3KQK0_HUMAN PH and SEC7 domain-containing protein 3 OS=Homo sapiens GN=PSD3 PE=2 SV=1	116120
Q13332-4	PTPRS	PTPRS_HUMAN Isoform PTPS-MEC of Receptor-type tyrosine-protein phosphatase S OS=Homo sapiens GN=PTPRS	215928
Q13332	PTPRS	PTPRS_HUMAN Receptor-type tyrosine-protein phosphatase S OS=Homo sapiens GN=PTPRS PE=1 SV=3	217039
E9PDC5	E9PDC5	E9PDC5_HUMAN Receptor-type tyrosine-protein phosphatase S OS=Homo sapiens GN=PTPRS PE=2 SV=2	217232
B4DEM7	B4DEM7	B4DEM7_HUMAN T-complex protein 1 subunit theta OS=Homo sapiens GN=CCT8 PE=2 SV=1	57645
P50990	TCPQ	TCPQ_HUMAN T-complex protein 1 subunit theta OS=Homo sapiens GN=CCT8 PE=1 SV=4	59621
E7ENV7	E7ENV7	E7ENV7_HUMAN Copine-8 OS=Homo sapiens GN=CPNE8 PE=2 SV=2	62234
Q86YQ8	CPNE8	CPNE8_HUMAN Copine-8 OS=Homo sapiens GN=CPNE8 PE=1 SV=2	63108
Q9NP79	VTA1	VTA1_HUMAN Vacuolar protein sorting-associated protein VTA1 homolog OS=Homo sapiens GN=VTA1 PE=1 SV=1	33879
Q93008-1	USP9X	USP9X_HUMAN Isoform 2 of Probable ubiquitin carboxyl-terminal hydrolase FAF-X OS=Homo sapiens GN=USP9X	290461
Q93008	USP9X	USP9X_HUMAN Probable ubiquitin carboxyl-terminal hydrolase FAF-X OS=Homo sapiens GN=USP9X PE=1 SV=3	292278
E9PCY7	E9PCY7	E9PCY7_HUMAN Heterogeneous nuclear ribonucleoprotein H OS=Homo sapiens GN=HNRNPH1 PE=2 SV=1	47087
P31943	HNRH1	HNRH1_HUMAN Heterogeneous nuclear ribonucleoprotein H OS=Homo sapiens GN=HNRNPH1 PE=1 SV=4	49229
G8JLB6	G8JLB6	G8JLB6_HUMAN Heterogeneous nuclear ribonucleoprotein H OS=Homo sapiens GN=HNRNPH1 PE=2 SV=1	51230
Q00535	CDK5	CDK5_HUMAN Cyclin-dependent kinase 5 OS=Homo sapiens GN=CDK5 PE=1 SV=3	33304
Q99719-2	2017-09-05	SEPT5_HUMAN Isoform 2 of Septin-5 OS=Homo sapiens GN=SEPT5	39332
P11047	LAMC1	LAMC1_HUMAN Laminin subunit gamma-1 OS=Homo sapiens GN=LAMC1 PE=1 SV=3	177602
P07477	TRY1	TRY1_HUMAN Trypsin-1 OS=Homo sapiens GN=PRSS1 PE=1 SV=1	26558
E7EQ64	E7EQ64	E7EQ64_HUMAN Trypsin-1 OS=Homo sapiens GN=PRSS1 PE=2 SV=1	28123
E7EV91	E7EV91	E7EV91_HUMAN MAGUK p55 subfamily member 2 OS=Homo sapiens GN=MPP2 PE=2 SV=1	46518
E7EX01	E7EX01	E7EX01_HUMAN MAGUK p55 subfamily member 2 OS=Homo sapiens GN=MPP2 PE=2 SV=1	60512
Q14168-2	MPP2	MPP2_HUMAN Isoform 2 of MAGUK p55 subfamily member 2 OS=Homo sapiens GN=MPP2	61585
Q14168-3	MPP2	MPP2_HUMAN Isoform 3 of MAGUK p55 subfamily member 2 OS=Homo sapiens GN=MPP2	63315
Q14168	MPP2	MPP2_HUMAN MAGUK p55 subfamily member 2 OS=Homo sapiens GN=MPP2 PE=1 SV=3	64581
E7EV80	E7EV80	E7EV80_HUMAN MAGUK p55 subfamily member 2 OS=Homo sapiens GN=MPP2 PE=2 SV=1	66802
P51148	RAB5C	RAB5C_HUMAN Ras-related protein Rab-5C OS=Homo sapiens GN=RAB5C PE=1 SV=2	23483
P51148-2	RAB5C	RAB5C_HUMAN Isoform 2 of Ras-related protein Rab-5C OS=Homo sapiens GN=RAB5C	27036
P48426	PI42A	PI42A_HUMAN Phosphatidylinositol 5-phosphate 4-kinase type-2 alpha OS=Homo sapiens GN=PIP4K2A PE=1 SV=2	46225
O95299	NDUAA	NDUAA_HUMAN NADH dehydrogenase [ubiquinone] 1 alpha subcomplex subunit 10 mitochondrial OS=Homo sapiens GN=NDUFA10 PE=1 SV=1	40751
E7ESZ7	E7ESZ7	E7ESZ7_HUMAN NADH dehydrogenase [ubiquinone] 1 alpha subcomplex subunit 10 mitochondrial OS=Homo sapiens GN=NDUFA10 PE=2 SV=1	44738
P80404	GABT	GABT_HUMAN 4-aminobutyrate aminotransferase mitochondrial OS=Homo sapiens GN=ABAT PE=1 SV=3	56439
H3BRN4	H3BRN4	H3BRN4_HUMAN 4-aminobutyrate aminotransferase mitochondrial OS=Homo sapiens GN=ABAT PE=2 SV=1	58141
P45985	MP2K4	MP2K4_HUMAN Dual specificity mitogen-activated protein kinase kinase 4 OS=Homo sapiens GN=MAP2K4 PE=1 SV=1	44288
P45985-2	MP2K4	MP2K4_HUMAN Isoform 2 of Dual specificity mitogen-activated protein kinase kinase 4 OS=Homo sapiens GN=MAP2K4	45584
B4DIU3	B4DIU3	B4DIU3_HUMAN Protein-arginine deiminase type-2 OS=Homo sapiens GN=PADI2 PE=2 SV=1	61892
P54707	AT12A	AT12A_HUMAN Potassium-transporting ATPase alpha chain 2 OS=Homo sapiens GN=ATP12A PE=1 SV=3	115510
P54707-2	AT12A	AT12A_HUMAN Isoform 2 of Potassium-transporting ATPase alpha chain 2 OS=Homo sapiens GN=ATP12A	116053
Q9Y2S2-2	CRYL1	CRYL1_HUMAN Isoform 2 of Lambda-crystallin homolog OS=Homo sapiens GN=CRYL1	33359
Q9Y2S2	CRYL1	CRYL1_HUMAN Lambda-crystallin homolog OS=Homo sapiens GN=CRYL1 PE=1 SV=3	35419
Q14289-2	FAK2	FAK2_HUMAN Isoform 2 of Protein-tyrosine kinase 2-beta OS=Homo sapiens GN=PTK2B	111183
Q14289	FAK2	FAK2_HUMAN Protein-tyrosine kinase 2-beta OS=Homo sapiens GN=PTK2B PE=1 SV=2	115875
Q9UHD8-7	2017-09-09	SEPT9_HUMAN Isoform 7 of Septin-9 OS=Homo sapiens GN=SEPT9	63503
Q9UHD8-2	2017-09-09	SEPT9_HUMAN Isoform 2 of Septin-9 OS=Homo sapiens GN=SEPT9	63666
Q9UHD8-5	2017-09-09	SEPT9_HUMAN Isoform 5 of Septin-9 OS=Homo sapiens GN=SEPT9	64682
Q9UHD8	2017-09-09	SEPT9_HUMAN Septin-9 OS=Homo sapiens GN=SEPT9 PE=1 SV=2	65402
P24752	THIL	THIL_HUMAN Acetyl-CoA acetyltransferase mitochondrial OS=Homo sapiens GN=ACAT1 PE=1 SV=1	45200
P56556	NDUA6	NDUA6_HUMAN NADH dehydrogenase [ubiquinone] 1 alpha subcomplex subunit 6 OS=Homo sapiens GN=NDUFA6 PE=1 SV=3	17871
P04259	K2C6B	K2C6B_HUMAN Keratin type II cytoskeletal 6B OS=Homo sapiens GN=KRT6B PE=1 SV=5	60067
Q9NP72	RAB18	RAB18_HUMAN Ras-related protein Rab-18 OS=Homo sapiens GN=RAB18 PE=1 SV=1	22977
Q15056-2	IF4H	IF4H_HUMAN Isoform Short of Eukaryotic translation initiation factor 4H OS=Homo sapiens GN=EIF4H	25200
Q15056	IF4H	IF4H_HUMAN Eukaryotic translation initiation factor 4H OS=Homo sapiens GN=EIF4H PE=1 SV=5	27385
O75781	PALM	PALM_HUMAN Paralemmin-1 OS=Homo sapiens GN=PALM PE=1 SV=2	42076
Q15334	L2GL1	L2GL1_HUMAN Lethal(2) giant larvae protein homolog 1 OS=Homo sapiens GN=LLGL1 PE=1 SV=3	115418
P04156-2	PRIO	PRIO_HUMAN Isoform 2 of Major prion protein OS=Homo sapiens GN=PRNP	26885
A2A2V1	A2A2V1	A2A2V1_HUMAN Major prion protein (Fragment) OS=Homo sapiens GN=PRNP PE=2 SV=1	27279
P04156	PRIO	PRIO_HUMAN Major prion protein OS=Homo sapiens GN=PRNP PE=1 SV=1	27661
E7ETC9	E7ETC9	E7ETC9_HUMAN Calcium/calmodulin-dependent protein kinase type II subunit beta (Fragment) OS=Homo sapiens GN=CAMK2B PE=2 SV=1	20533
Q9NTK5-3	OLA1	OLA1_HUMAN Isoform 3 of Obg-like ATPase 1 OS=Homo sapiens GN=OLA1	31440
O60506-3	HNRPQ	HNRPQ_HUMAN Isoform 3 of Heterogeneous nuclear ribonucleoprotein Q OS=Homo sapiens GN=SYNCRIP	62656
O60506	HNRPQ	HNRPQ_HUMAN Heterogeneous nuclear ribonucleoprotein Q OS=Homo sapiens GN=SYNCRIP PE=1 SV=2	69603
P62979	RS27A	RS27A_HUMAN Ubiquitin-40S ribosomal protein S27a OS=Homo sapiens GN=RPS27A PE=1 SV=2	17965
P20648	ATP4A	ATP4A_HUMAN Potassium-transporting ATPase alpha chain 1 OS=Homo sapiens GN=ATP4A PE=2 SV=5	114119
E9PC15	E9PC15	E9PC15_HUMAN Acylglycerol kinase mitochondrial OS=Homo sapiens GN=AGK PE=2 SV=1	43797
Q53H12	AGK	AGK_HUMAN Acylglycerol kinase mitochondrial OS=Homo sapiens GN=AGK PE=1 SV=2	47137
F8VR28	F8VR28	F8VR28_HUMAN Dynamin-1-like protein OS=Homo sapiens GN=DNM1L PE=2 SV=1	10452
P26038	MOES	MOES_HUMAN Moesin OS=Homo sapiens GN=MSN PE=1 SV=3	67820
E9PEL9	E9PEL9	E9PEL9_HUMAN Nesprin-1 OS=Homo sapiens GN=SYNE1 PE=2 SV=1	1005226
E7ENN3	E7ENN3	E7ENN3_HUMAN Nesprin-1 OS=Homo sapiens GN=SYNE1 PE=2 SV=1	966670
Q15286	RAB35	RAB35_HUMAN Ras-related protein Rab-35 OS=Homo sapiens GN=RAB35 PE=1 SV=1	23025
P61225	RAP2B	RAP2B_HUMAN Ras-related protein Rap-2b OS=Homo sapiens GN=RAP2B PE=1 SV=1	20504
F8WAR4	F8WAR4	F8WAR4_HUMAN Coiled-coil-helix-coiled-coil-helix domain-containing protein 3 mitochondrial OS=Homo sapiens GN=CHCHD3 PE=2 SV=1	27735
O94760	DDAH1	DDAH1_HUMAN N(G) N(G)-dimethylarginine dimethylaminohydrolase 1 OS=Homo sapiens GN=DDAH1 PE=1 SV=3	31122
O95197-7	RTN3	RTN3_HUMAN Isoform 7 of Reticulon-3 OS=Homo sapiens GN=RTN3	100824
O95197-2	RTN3	RTN3_HUMAN Isoform 2 of Reticulon-3 OS=Homo sapiens GN=RTN3	110652
O95197	RTN3	RTN3_HUMAN Reticulon-3 OS=Homo sapiens GN=RTN3 PE=1 SV=2	112611
O00499-9	BIN1	BIN1_HUMAN Isoform BIN1-10-13 of Myc box-dependent-interacting protein 1 OS=Homo sapiens GN=BIN1	45563
O00499-7	BIN1	BIN1_HUMAN Isoform II3 of Myc box-dependent-interacting protein 1 OS=Homo sapiens GN=BIN1	48258
O00499-4	BIN1	BIN1_HUMAN Isoform IIC2 of Myc box-dependent-interacting protein 1 OS=Homo sapiens GN=BIN1	51737
O00499-6	BIN1	BIN1_HUMAN Isoform II2 of Myc box-dependent-interacting protein 1 OS=Homo sapiens GN=BIN1	53020
O00499-3	BIN1	BIN1_HUMAN Isoform IIC1 of Myc box-dependent-interacting protein 1 OS=Homo sapiens GN=BIN1	55175
O00499-2	BIN1	BIN1_HUMAN Isoform IIB of Myc box-dependent-interacting protein 1 OS=Homo sapiens GN=BIN1	56499
O00499-5	BIN1	BIN1_HUMAN Isoform IID of Myc box-dependent-interacting protein 1 OS=Homo sapiens GN=BIN1	59937
O00499	BIN1	BIN1_HUMAN Myc box-dependent-interacting protein 1 OS=Homo sapiens GN=BIN1 PE=1 SV=1	64699
Q15365	PCBP1	PCBP1_HUMAN Poly(rC)-binding protein 1 OS=Homo sapiens GN=PCBP1 PE=1 SV=2	37498
Q6IBS0	TWF2	TWF2_HUMAN Twinfilin-2 OS=Homo sapiens GN=TWF2 PE=1 SV=2	39548
Q8WUD1	RAB2B	RAB2B_HUMAN Ras-related protein Rab-2B OS=Homo sapiens GN=RAB2B PE=1 SV=1	24214
Q02338	BDH	BDH_HUMAN D-beta-hydroxybutyrate dehydrogenase mitochondrial OS=Homo sapiens GN=BDH1 PE=1 SV=3	38157
P09382	LEG1	LEG1_HUMAN Galectin-1 OS=Homo sapiens GN=LGALS1 PE=1 SV=2	14716
E9PJK1	E9PJK1	E9PJK1_HUMAN CD81 antigen OS=Homo sapiens GN=CD81 PE=2 SV=1	17963
E9PRJ8	E9PRJ8	E9PRJ8_HUMAN CD81 antigen (Fragment) OS=Homo sapiens GN=CD81 PE=2 SV=1	22516
H0YDL9	H0YDL9	H0YDL9_HUMAN CD81 antigen (Fragment) OS=Homo sapiens GN=CD81 PE=4 SV=1	23803
H0YDJ9	H0YDJ9	H0YDJ9_HUMAN CD81 antigen (Fragment) OS=Homo sapiens GN=CD81 PE=2 SV=1	24440
P60033	CD81	CD81_HUMAN CD81 antigen OS=Homo sapiens GN=CD81 PE=1 SV=1	25809
E9PIF1	E9PIF1	E9PIF1_HUMAN CD81 antigen OS=Homo sapiens GN=CD81 PE=2 SV=1	25903
A6NMH8	A6NMH8	A6NMH8_HUMAN CD81 antigen OS=Homo sapiens GN=CD81 PE=2 SV=1	29806
H3BPK7	H3BPK7	H3BPK7_HUMAN Alanine--tRNA ligase cytoplasmic (Fragment) OS=Homo sapiens GN=AARS PE=4 SV=3	30205
B4DP11	B4DP11	B4DP11_HUMAN Prostaglandin E synthase 3 OS=Homo sapiens GN=PTGES3 PE=2 SV=1	16476
Q15185	TEBP	TEBP_HUMAN Prostaglandin E synthase 3 OS=Homo sapiens GN=PTGES3 PE=1 SV=1	18697
Q9UBQ0	VPS29	VPS29_HUMAN Vacuolar protein sorting-associated protein 29 OS=Homo sapiens GN=VPS29 PE=1 SV=1	20506
Q13491	GPM6B	GPM6B_HUMAN Neuronal membrane glycoprotein M6-b OS=Homo sapiens GN=GPM6B PE=1 SV=2	28989
Q4KMP7	TB10B	TB10B_HUMAN TBC1 domain family member 10B OS=Homo sapiens GN=TBC1D10B PE=1 SV=3	87199
Q9NRW1	RAB6B	RAB6B_HUMAN Ras-related protein Rab-6B OS=Homo sapiens GN=RAB6B PE=1 SV=1	23462
P30531	SC6A1	SC6A1_HUMAN Sodium- and chloride-dependent GABA transporter 1 OS=Homo sapiens GN=SLC6A1 PE=1 SV=2	67074
P34932	HSP74	HSP74_HUMAN Heat shock 70 kDa protein 4 OS=Homo sapiens GN=HSPA4 PE=1 SV=4	94331
Q15366-6	PCBP2	PCBP2_HUMAN Isoform 6 of Poly(rC)-binding protein 2 OS=Homo sapiens GN=PCBP2	38151
Q15366-3	PCBP2	PCBP2_HUMAN Isoform 3 of Poly(rC)-binding protein 2 OS=Homo sapiens GN=PCBP2	38222
Q15366	PCBP2	PCBP2_HUMAN Poly(rC)-binding protein 2 OS=Homo sapiens GN=PCBP2 PE=1 SV=1	38580
Q15366-2	PCBP2	PCBP2_HUMAN Isoform 2 of Poly(rC)-binding protein 2 OS=Homo sapiens GN=PCBP2	38651
Q9UIJ7-3	KAD3	KAD3_HUMAN Isoform 3 of GTP:AMP phosphotransferase AK3 mitochondrial OS=Homo sapiens GN=AK3	21014
P11233	RALA	RALA_HUMAN Ras-related protein Ral-A OS=Homo sapiens GN=RALA PE=1 SV=1	23567
P21912	DHSB	DHSB_HUMAN Succinate dehydrogenase [ubiquinone] iron-sulfur subunit mitochondrial OS=Homo sapiens GN=SDHB PE=1 SV=3	31630
Q9NVI7-2	ATD3A	ATD3A_HUMAN Isoform 2 of ATPase family AAA domain-containing protein 3A OS=Homo sapiens GN=ATAD3A	66218
Q9NVI7	ATD3A	ATD3A_HUMAN ATPase family AAA domain-containing protein 3A OS=Homo sapiens GN=ATAD3A PE=1 SV=2	71369
G3V3J9	G3V3J9	G3V3J9_HUMAN Guanine nucleotide-binding protein subunit gamma OS=Homo sapiens GN=GNG2 PE=2 SV=1	11232
G3V2N0	G3V2N0	G3V2N0_HUMAN Guanine nucleotide-binding protein subunit gamma OS=Homo sapiens GN=GNG2 PE=2 SV=1	12387
Q9Y5S2	MRCKB	MRCKB_HUMAN Serine/threonine-protein kinase MRCK beta OS=Homo sapiens GN=CDC42BPB PE=1 SV=2	194314
P00492	HPRT	HPRT_HUMAN Hypoxanthine-guanine phosphoribosyltransferase OS=Homo sapiens GN=HPRT1 PE=1 SV=2	24579
Q9HCM2	PLXA4	PLXA4_HUMAN Plexin-A4 OS=Homo sapiens GN=PLXNA4 PE=1 SV=4	212454
P28066	PSA5	PSA5_HUMAN Proteasome subunit alpha type-5 OS=Homo sapiens GN=PSMA5 PE=1 SV=3	26411
Q86UW7-3	CAPS2	CAPS2_HUMAN Isoform 3 of Calcium-dependent secretion activator 2 OS=Homo sapiens GN=CADPS2	142883
Q86UW7-2	CAPS2	CAPS2_HUMAN Isoform 2 of Calcium-dependent secretion activator 2 OS=Homo sapiens GN=CADPS2	143488
F8W8P5	F8W8P5	F8W8P5_HUMAN Calcium-dependent secretion activator 2 OS=Homo sapiens GN=CADPS2 PE=2 SV=1	143501
C9IYE1	C9IYE1	C9IYE1_HUMAN Calcium-dependent secretion activator 2 OS=Homo sapiens GN=CADPS2 PE=2 SV=1	147584
Q86UW7	CAPS2	CAPS2_HUMAN Calcium-dependent secretion activator 2 OS=Homo sapiens GN=CADPS2 PE=1 SV=2	147734
P02730	B3AT	B3AT_HUMAN Band 3 anion transport protein OS=Homo sapiens GN=SLC4A1 PE=1 SV=3	101792
Q12931	TRAP1	TRAP1_HUMAN Heat shock protein 75 kDa mitochondrial OS=Homo sapiens GN=TRAP1 PE=1 SV=3	80110
P58107	EPIPL	EPIPL_HUMAN Epiplakin OS=Homo sapiens GN=EPPK1 PE=1 SV=2	555629
E9PPU0	E9PPU0	E9PPU0_HUMAN Epiplakin OS=Homo sapiens GN=EPPK1 PE=4 SV=1	264622
P10114	RAP2A	RAP2A_HUMAN Ras-related protein Rap-2a OS=Homo sapiens GN=RAP2A PE=1 SV=1	20615
O60884	DNJA2	DNJA2_HUMAN DnaJ homolog subfamily A member 2 OS=Homo sapiens GN=DNAJA2 PE=1 SV=1	45746
F5H6W8	F5H6W8	F5H6W8_HUMAN L-lactate dehydrogenase A chain OS=Homo sapiens GN=LDHA PE=2 SV=1	10302
Q6U841-3	S4A10	S4A10_HUMAN Isoform 3 of Sodium-driven chloride bicarbonate exchanger OS=Homo sapiens GN=SLC4A10	123777
C9J240	C9J240	C9J240_HUMAN Sodium-driven chloride bicarbonate exchanger OS=Homo sapiens GN=SLC4A10 PE=2 SV=1	124701
P05090	APOD	APOD_HUMAN Apolipoprotein D OS=Homo sapiens GN=APOD PE=1 SV=1	21276
C9JF17	C9JF17	C9JF17_HUMAN Apolipoprotein D (Fragment) OS=Homo sapiens GN=APOD PE=2 SV=1	24158
Q15102	PA1B3	PA1B3_HUMAN Platelet-activating factor acetylhydrolase IB subunit gamma OS=Homo sapiens GN=PAFAH1B3 PE=1 SV=1	25734
P35613-2	BASI	BASI_HUMAN Isoform 2 of Basigin OS=Homo sapiens GN=BSG	29221
Q9NV96	CC50A	CC50A_HUMAN Cell cycle control protein 50A OS=Homo sapiens GN=TMEM30A PE=1 SV=1	40684
Q96FW1-2	OTUB1	OTUB1_HUMAN Isoform 2 of Ubiquitin thioesterase OTUB1 OS=Homo sapiens GN=OTUB1	35285
O00468-2	AGRIN	AGRIN_HUMAN Isoform 2 of Agrin OS=Homo sapiens GN=AGRN	205550
O00468-6	AGRIN	AGRIN_HUMAN Isoform 6 of Agrin OS=Homo sapiens GN=AGRN	214844
O00468-3	AGRIN	AGRIN_HUMAN Isoform 3 of Agrin OS=Homo sapiens GN=AGRN	215344
O00468-5	AGRIN	AGRIN_HUMAN Isoform 5 of Agrin OS=Homo sapiens GN=AGRN	216210
O00468-4	AGRIN	AGRIN_HUMAN Isoform 4 of Agrin OS=Homo sapiens GN=AGRN	216365
O00468-7	AGRIN	AGRIN_HUMAN Isoform 7 of Agrin OS=Homo sapiens GN=AGRN	216731
O00468	AGRIN	AGRIN_HUMAN Agrin OS=Homo sapiens GN=AGRN PE=1 SV=5	217231
P16403	H12	H12_HUMAN Histone H1.2 OS=Homo sapiens GN=HIST1H1C PE=1 SV=2	21365
A6NHL2-2	TBAL3	TBAL3_HUMAN Isoform 2 of Tubulin alpha chain-like 3 OS=Homo sapiens GN=TUBAL3	45518
A6NHL2	TBAL3	TBAL3_HUMAN Tubulin alpha chain-like 3 OS=Homo sapiens GN=TUBAL3 PE=1 SV=2	49909
Q9BPU6	DPYL5	DPYL5_HUMAN Dihydropyrimidinase-related protein 5 OS=Homo sapiens GN=DPYSL5 PE=1 SV=1	61421
Q02156	KPCE	KPCE_HUMAN Protein kinase C epsilon type OS=Homo sapiens GN=PRKCE PE=1 SV=1	83674
H0Y465	H0Y465	H0Y465_HUMAN Neurofibromin truncated (Fragment) OS=Homo sapiens GN=NF1 PE=2 SV=1	281214
P21359-2	NF1	NF1_HUMAN Isoform 1 of Neurofibromin OS=Homo sapiens GN=NF1	317032
P21359	NF1	NF1_HUMAN Neurofibromin OS=Homo sapiens GN=NF1 PE=1 SV=2	319372
H3BRY3	H3BRY3	H3BRY3_HUMAN Coronin OS=Homo sapiens GN=CORO1A PE=2 SV=1	43354
P11277-3	SPTB1	SPTB1_HUMAN Isoform 3 of Spectrin beta chain erythrocytic OS=Homo sapiens GN=SPTB	242800
P11277	SPTB1	SPTB1_HUMAN Spectrin beta chain erythrocytic OS=Homo sapiens GN=SPTB PE=1 SV=5	246466
P11277-2	SPTB1	SPTB1_HUMAN Isoform 2 of Spectrin beta chain erythrocytic OS=Homo sapiens GN=SPTB	267824
P31689	DNJA1	DNJA1_HUMAN DnaJ homolog subfamily A member 1 OS=Homo sapiens GN=DNAJA1 PE=1 SV=2	44868
O15294-2	OGT1	OGT1_HUMAN Isoform 2 of UDP-N-acetylglucosamine--peptide N-acetylglucosaminyltransferase 110 kDa subunit OS=Homo sapiens GN=OGT	103012
Q9P0J0	NDUAD	NDUAD_HUMAN NADH dehydrogenase [ubiquinone] 1 alpha subcomplex subunit 13 OS=Homo sapiens GN=NDUFA13 PE=1 SV=3	16698
J3KN00	J3KN00	J3KN00_HUMAN NADH dehydrogenase (Ubiquinone) 1 alpha subcomplex 13 OS=Homo sapiens GN=NDUFA13 PE=2 SV=1	25821
B1AHC8	B1AHC8	B1AHC8_HUMAN X-ray repair complementing defective repair in Chinese hamster cells 6 (Ku autoantigen 70kDa) isoform CRA_b OS=Homo sapiens GN=XRCC6 PE=2 SV=1	65149
P78356	PI42B	PI42B_HUMAN Phosphatidylinositol 5-phosphate 4-kinase type-2 beta OS=Homo sapiens GN=PIP4K2B PE=1 SV=1	47378
P14927	QCR7	QCR7_HUMAN Cytochrome b-c1 complex subunit 7 OS=Homo sapiens GN=UQCRB PE=1 SV=2	13530
O75962-2	TRIO	TRIO_HUMAN Isoform 2 of Triple functional domain protein OS=Homo sapiens GN=TRIO	329388
O75962	TRIO	TRIO_HUMAN Triple functional domain protein OS=Homo sapiens GN=TRIO PE=1 SV=2	346901
Q9Y263	PLAP	PLAP_HUMAN Phospholipase A-2-activating protein OS=Homo sapiens GN=PLAA PE=1 SV=2	87157
P61160	ARP2	ARP2_HUMAN Actin-related protein 2 OS=Homo sapiens GN=ACTR2 PE=1 SV=1	44761
P61160-2	ARP2	ARP2_HUMAN Isoform 2 of Actin-related protein 2 OS=Homo sapiens GN=ACTR2	45377
P46379-4	BAG6	BAG6_HUMAN Isoform 4 of Large proline-rich protein BAG6 OS=Homo sapiens GN=BAG6	96800
P46379-5	BAG6	BAG6_HUMAN Isoform 5 of Large proline-rich protein BAG6 OS=Homo sapiens GN=BAG6	113456
P46379-2	BAG6	BAG6_HUMAN Isoform 2 of Large proline-rich protein BAG6 OS=Homo sapiens GN=BAG6	118693
B0UX83	B0UX83	B0UX83_HUMAN HLA-B associated transcript 3 isoform CRA_a OS=Homo sapiens GN=BAG6 PE=4 SV=1	118703
P46379	BAG6	BAG6_HUMAN Large proline-rich protein BAG6 OS=Homo sapiens GN=BAG6 PE=1 SV=2	119409
P46379-3	BAG6	BAG6_HUMAN Isoform 3 of Large proline-rich protein BAG6 OS=Homo sapiens GN=BAG6	122342
Q96F85	CNRP1	CNRP1_HUMAN CB1 cannabinoid receptor-interacting protein 1 OS=Homo sapiens GN=CNRIP1 PE=1 SV=1	18648
O00154-5	BACH	BACH_HUMAN Isoform 5 of Cytosolic acyl coenzyme A thioester hydrolase OS=Homo sapiens GN=ACOT7	38991
Q16851-2	UGPA	UGPA_HUMAN Isoform 2 of UTP--glucose-1-phosphate uridylyltransferase OS=Homo sapiens GN=UGP2	55677
Q16851	UGPA	UGPA_HUMAN UTP--glucose-1-phosphate uridylyltransferase OS=Homo sapiens GN=UGP2 PE=1 SV=5	56940
E7EUC7	E7EUC7	E7EUC7_HUMAN UTP--glucose-1-phosphate uridylyltransferase OS=Homo sapiens GN=UGP2 PE=2 SV=1	57805
Q5JXI8	Q5JXI8	Q5JXI8_HUMAN Four and a half LIM domains protein 1 (Fragment) OS=Homo sapiens GN=FHL1 PE=2 SV=1	29161
Q13642-1	FHL1	FHL1_HUMAN Isoform 1 of Four and a half LIM domains protein 1 OS=Homo sapiens GN=FHL1	31895
Q13642-5	FHL1	FHL1_HUMAN Isoform 5 of Four and a half LIM domains protein 1 OS=Homo sapiens GN=FHL1	33579
Q13642-4	FHL1	FHL1_HUMAN Isoform 4 of Four and a half LIM domains protein 1 OS=Homo sapiens GN=FHL1	34997
Q13642	FHL1	FHL1_HUMAN Four and a half LIM domains protein 1 OS=Homo sapiens GN=FHL1 PE=1 SV=4	36263
P19105	ML12A	ML12A_HUMAN Myosin regulatory light chain 12A OS=Homo sapiens GN=MYL12A PE=1 SV=2	19794
O14950	ML12B	ML12B_HUMAN Myosin regulatory light chain 12B OS=Homo sapiens GN=MYL12B PE=1 SV=2	19779
J3QRS3	J3QRS3	J3QRS3_HUMAN Myosin regulatory light chain 12A OS=Homo sapiens GN=MYL12A PE=2 SV=1	20457
H3BPJ9	H3BPJ9	H3BPJ9_HUMAN NADH dehydrogenase [ubiquinone] 1 beta subcomplex subunit 10 OS=Homo sapiens GN=NDUFB10 PE=2 SV=1	19258
O96000	NDUBA	NDUBA_HUMAN NADH dehydrogenase [ubiquinone] 1 beta subcomplex subunit 10 OS=Homo sapiens GN=NDUFB10 PE=1 SV=3	20777
A8MWK3	A8MWK3	A8MWK3_HUMAN Cadherin-2 OS=Homo sapiens GN=CDH2 PE=2 SV=1	97040
P19022	CADH2	CADH2_HUMAN Cadherin-2 OS=Homo sapiens GN=CDH2 PE=1 SV=4	99809
K7ENJ4	K7ENJ4	K7ENJ4_HUMAN ATP synthase subunit alpha mitochondrial (Fragment) OS=Homo sapiens GN=ATP5A1 PE=2 SV=1	21339
P62917	RL8	RL8_HUMAN 60S ribosomal protein L8 OS=Homo sapiens GN=RPL8 PE=1 SV=2	28025
P07339	CATD	CATD_HUMAN Cathepsin D OS=Homo sapiens GN=CTSD PE=1 SV=1	44552
J3QRK5	J3QRK5	J3QRK5_HUMAN Protein UBBP4 OS=Homo sapiens GN=UBBP4 PE=2 SV=1	25797
E9PBE8	E9PBE8	E9PBE8_HUMAN Calcium/calmodulin-dependent protein kinase type II subunit beta (Fragment) OS=Homo sapiens GN=CAMK2B PE=2 SV=1	18996
P20674	COX5A	COX5A_HUMAN Cytochrome c oxidase subunit 5A mitochondrial OS=Homo sapiens GN=COX5A PE=1 SV=2	16762
Q53GQ0	DHB12	DHB12_HUMAN Estradiol 17-beta-dehydrogenase 12 OS=Homo sapiens GN=HSD17B12 PE=1 SV=2	34324
Q9UHC6	CNTP2	CNTP2_HUMAN Contactin-associated protein-like 2 OS=Homo sapiens GN=CNTNAP2 PE=1 SV=1	148167
P62424	RL7A	RL7A_HUMAN 60S ribosomal protein L7a OS=Homo sapiens GN=RPL7A PE=1 SV=2	29996
O95182	NDUA7	NDUA7_HUMAN NADH dehydrogenase [ubiquinone] 1 alpha subcomplex subunit 7 OS=Homo sapiens GN=NDUFA7 PE=1 SV=3	12551
A8MZ87	A8MZ87	A8MZ87_HUMAN Kinesin light chain 3 OS=Homo sapiens GN=KLC2 PE=2 SV=1	57175
Q9H0B6	KLC2	KLC2_HUMAN Kinesin light chain 2 OS=Homo sapiens GN=KLC2 PE=1 SV=1	68935
O95168	NDUB4	NDUB4_HUMAN NADH dehydrogenase [ubiquinone] 1 beta subcomplex subunit 4 OS=Homo sapiens GN=NDUFB4 PE=1 SV=3	15209
O43390	HNRPR	HNRPR_HUMAN Heterogeneous nuclear ribonucleoprotein R OS=Homo sapiens GN=HNRNPR PE=1 SV=1	70943
O43390-2	HNRPR	HNRPR_HUMAN Isoform 2 of Heterogeneous nuclear ribonucleoprotein R OS=Homo sapiens GN=HNRNPR	71214
P10412	H14	H14_HUMAN Histone H1.4 OS=Homo sapiens GN=HIST1H1E PE=1 SV=2	21865
H7BXQ8	H7BXQ8	H7BXQ8_HUMAN Armadillo repeat-containing protein 10 OS=Homo sapiens GN=ARMC10 PE=2 SV=1	20870
O95573	ACSL3	ACSL3_HUMAN Long-chain-fatty-acid--CoA ligase 3 OS=Homo sapiens GN=ACSL3 PE=1 SV=3	80420
Q9UKU0-1	ACSL6	ACSL6_HUMAN Isoform 1 of Long-chain-fatty-acid--CoA ligase 6 OS=Homo sapiens GN=ACSL6	80610
Q9BRX8-2	F213A	F213A_HUMAN Isoform 2 of Redox-regulatory protein FAM213A OS=Homo sapiens GN=FAM213A	24463
Q9BRX8	F213A	F213A_HUMAN Redox-regulatory protein FAM213A OS=Homo sapiens GN=FAM213A PE=1 SV=3	25764
Q99747	SNAG	SNAG_HUMAN Gamma-soluble NSF attachment protein OS=Homo sapiens GN=NAPG PE=1 SV=1	34746
P62166	NCS1	NCS1_HUMAN Neuronal calcium sensor 1 OS=Homo sapiens GN=NCS1 PE=1 SV=2	21879
H3BLU7	H3BLU7	H3BLU7_HUMAN Aflatoxin B1 aldehyde reductase member 2 (Fragment) OS=Homo sapiens GN=AKR7A2 PE=2 SV=1	34684
O43488	ARK72	ARK72_HUMAN Aflatoxin B1 aldehyde reductase member 2 OS=Homo sapiens GN=AKR7A2 PE=1 SV=3	39589
Q9UIA9	XPO7	XPO7_HUMAN Exportin-7 OS=Homo sapiens GN=XPO7 PE=1 SV=3	123907
E9PEN8	E9PEN8	E9PEN8_HUMAN Exportin-7 OS=Homo sapiens GN=XPO7 PE=2 SV=1	124839
E7EUY0	E7EUY0	E7EUY0_HUMAN DNA-dependent protein kinase catalytic subunit OS=Homo sapiens GN=PRKDC PE=2 SV=1	465391
P78527-2	PRKDC	PRKDC_HUMAN Isoform 2 of DNA-dependent protein kinase catalytic subunit OS=Homo sapiens GN=PRKDC	465505
P78527	PRKDC	PRKDC_HUMAN DNA-dependent protein kinase catalytic subunit OS=Homo sapiens GN=PRKDC PE=1 SV=3	469093
Q96RL7	VP13A	VP13A_HUMAN Vacuolar protein sorting-associated protein 13A OS=Homo sapiens GN=VPS13A PE=1 SV=2	360277
G3V576	G3V576	G3V576_HUMAN Heterogeneous nuclear ribonucleoproteins C1/C2 OS=Homo sapiens GN=HNRNPC PE=4 SV=1	25257
P07910-4	HNRPC	HNRPC_HUMAN Isoform 4 of Heterogeneous nuclear ribonucleoproteins C1/C2 OS=Homo sapiens GN=HNRNPC	27821
G3V4W0	G3V4W0	G3V4W0_HUMAN Heterogeneous nuclear ribonucleoproteins C1/C2 (Fragment) OS=Homo sapiens GN=HNRNPC PE=2 SV=1	28916
B4DY08	B4DY08	B4DY08_HUMAN Heterogeneous nuclear ribonucleoproteins C1/C2 OS=Homo sapiens GN=HNRNPC PE=2 SV=1	31972
G3V4C1	G3V4C1	G3V4C1_HUMAN Heterogeneous nuclear ribonucleoproteins C1/C2 OS=Homo sapiens GN=HNRNPC PE=2 SV=1	32238
P07910-2	HNRPC	HNRPC_HUMAN Isoform C1 of Heterogeneous nuclear ribonucleoproteins C1/C2 OS=Homo sapiens GN=HNRNPC	32338
G3V2Q1	G3V2Q1	G3V2Q1_HUMAN Heterogeneous nuclear ribonucleoproteins C1/C2 OS=Homo sapiens GN=HNRNPC PE=2 SV=1	33571
P07910	HNRPC	HNRPC_HUMAN Heterogeneous nuclear ribonucleoproteins C1/C2 OS=Homo sapiens GN=HNRNPC PE=1 SV=4	33670
Q13362-2	2A5G	2A5G_HUMAN Isoform Gamma-1 of Serine/threonine-protein phosphatase 2A 56 kDa regulatory subunit gamma isoform OS=Homo sapiens GN=PPP2R5C	52626
Q13362-3	2A5G	2A5G_HUMAN Isoform Gamma-2 of Serine/threonine-protein phosphatase 2A 56 kDa regulatory subunit gamma isoform OS=Homo sapiens GN=PPP2R5C	56661
Q13362	2A5G	2A5G_HUMAN Serine/threonine-protein phosphatase 2A 56 kDa regulatory subunit gamma isoform OS=Homo sapiens GN=PPP2R5C PE=1 SV=3	61061
Q13362-4	2A5G	2A5G_HUMAN Isoform 4 of Serine/threonine-protein phosphatase 2A 56 kDa regulatory subunit gamma isoform OS=Homo sapiens GN=PPP2R5C	62755
H0YJ75	H0YJ75	H0YJ75_HUMAN Serine/threonine-protein phosphatase 2A 56 kDa regulatory subunit gamma isoform (Fragment) OS=Homo sapiens GN=PPP2R5C PE=2 SV=1	64064
Q13362-5	2A5G	2A5G_HUMAN Isoform 5 of Serine/threonine-protein phosphatase 2A 56 kDa regulatory subunit gamma isoform OS=Homo sapiens GN=PPP2R5C	64292
Q92841-1	DDX17	DDX17_HUMAN Isoform 2 of Probable ATP-dependent RNA helicase DDX17 OS=Homo sapiens GN=DDX17	72372
Q92841-3	DDX17	DDX17_HUMAN Isoform 4 of Probable ATP-dependent RNA helicase DDX17 OS=Homo sapiens GN=DDX17	72557
C9JMU5	C9JMU5	C9JMU5_HUMAN Probable ATP-dependent RNA helicase DDX17 OS=Homo sapiens GN=DDX17 PE=2 SV=1	72576
Q92841-2	DDX17	DDX17_HUMAN Isoform 3 of Probable ATP-dependent RNA helicase DDX17 OS=Homo sapiens GN=DDX17	72542
Q92841	DDX17	DDX17_HUMAN Probable ATP-dependent RNA helicase DDX17 OS=Homo sapiens GN=DDX17 PE=1 SV=2	80273
H3BLZ8	H3BLZ8	H3BLZ8_HUMAN Probable ATP-dependent RNA helicase DDX17 OS=Homo sapiens GN=DDX17 PE=2 SV=1	80440
Q8IWA5	CTL2	CTL2_HUMAN Choline transporter-like protein 2 OS=Homo sapiens GN=SLC44A2 PE=1 SV=3	80124
Q8IWA5-2	CTL2	CTL2_HUMAN Isoform 2 of Choline transporter-like protein 2 OS=Homo sapiens GN=SLC44A2	80737
Q99497	PARK7	PARK7_HUMAN Protein DJ-1 OS=Homo sapiens GN=PARK7 PE=1 SV=2	19891
Q13618-2	CUL3	CUL3_HUMAN Isoform 2 of Cullin-3 OS=Homo sapiens GN=CUL3	86234
Q13618	CUL3	CUL3_HUMAN Cullin-3 OS=Homo sapiens GN=CUL3 PE=1 SV=2	88930
Q15691	MARE1	MARE1_HUMAN Microtubule-associated protein RP/EB family member 1 OS=Homo sapiens GN=MAPRE1 PE=1 SV=3	29999
H7C5H4	H7C5H4	H7C5H4_HUMAN Neuronal membrane glycoprotein M6-b (Fragment) OS=Homo sapiens GN=GPM6B PE=4 SV=1	20711
Q86Y39-2	NDUAB	NDUAB_HUMAN Isoform 2 of NADH dehydrogenase [ubiquinone] 1 alpha subcomplex subunit 11 OS=Homo sapiens GN=NDUFA11	23411
P55795	HNRH2	HNRH2_HUMAN Heterogeneous nuclear ribonucleoprotein H2 OS=Homo sapiens GN=HNRNPH2 PE=1 SV=1	49264
P22748	CAH4	CAH4_HUMAN Carbonic anhydrase 4 OS=Homo sapiens GN=CA4 PE=1 SV=2	35032
Q9Y4C0	NRX3A	NRX3A_HUMAN Neurexin-3 OS=Homo sapiens GN=NRXN3 PE=1 SV=4	180598
Q9Y4C0-4	NRX3A	NRX3A_HUMAN Isoform 4a of Neurexin-3 OS=Homo sapiens GN=NRXN3	153885
O95970	LGI1	LGI1_HUMAN Leucine-rich glioma-inactivated protein 1 OS=Homo sapiens GN=LGI1 PE=1 SV=1	63818
P20340-2	RAB6A	RAB6A_HUMAN Isoform 2 of Ras-related protein Rab-6A OS=Homo sapiens GN=RAB6A	23549
J3QLD9	J3QLD9	J3QLD9_HUMAN Flotillin-2 OS=Homo sapiens GN=FLOT2 PE=2 SV=1	47142
Q14254	FLOT2	FLOT2_HUMAN Flotillin-2 OS=Homo sapiens GN=FLOT2 PE=1 SV=2	47064
E7EMK3	E7EMK3	E7EMK3_HUMAN Flotillin-2 OS=Homo sapiens GN=FLOT2 PE=2 SV=1	53137
O75061-4	AUXI	AUXI_HUMAN Isoform 4 of Putative tyrosine-protein phosphatase auxilin OS=Homo sapiens GN=DNAJC6	98649
O75061	AUXI	AUXI_HUMAN Putative tyrosine-protein phosphatase auxilin OS=Homo sapiens GN=DNAJC6 PE=1 SV=3	99997
O75061-2	AUXI	AUXI_HUMAN Isoform 2 of Putative tyrosine-protein phosphatase auxilin OS=Homo sapiens GN=DNAJC6	105675
P24821	TENA	TENA_HUMAN Tenascin OS=Homo sapiens GN=TNC PE=1 SV=3	240851
O43837-2	IDH3B	IDH3B_HUMAN Isoform A of Isocitrate dehydrogenase [NAD] subunit beta mitochondrial OS=Homo sapiens GN=IDH3B	41887
O43837	IDH3B	IDH3B_HUMAN Isocitrate dehydrogenase [NAD] subunit beta mitochondrial OS=Homo sapiens GN=IDH3B PE=1 SV=2	42184
O15173	PGRC2	PGRC2_HUMAN Membrane-associated progesterone receptor component 2 OS=Homo sapiens GN=PGRMC2 PE=1 SV=1	23818
P52597	HNRPF	HNRPF_HUMAN Heterogeneous nuclear ribonucleoprotein F OS=Homo sapiens GN=HNRNPF PE=1 SV=3	45672
P08247	SYPH	SYPH_HUMAN Synaptophysin OS=Homo sapiens GN=SYP PE=1 SV=3	33845
Q96CV9-3	OPTN	OPTN_HUMAN Isoform 3 of Optineurin OS=Homo sapiens GN=OPTN	59559
Q96CV9-2	OPTN	OPTN_HUMAN Isoform 2 of Optineurin OS=Homo sapiens GN=OPTN	65202
Q96CV9	OPTN	OPTN_HUMAN Optineurin OS=Homo sapiens GN=OPTN PE=1 SV=2	65921
Q5SQI0-5	ATAT	ATAT_HUMAN Isoform 5 of Alpha-tubulin N-acetyltransferase OS=Homo sapiens GN=ATAT1	36342
Q5SQI0-4	ATAT	ATAT_HUMAN Isoform 4 of Alpha-tubulin N-acetyltransferase OS=Homo sapiens GN=ATAT1	37478
Q5SQI0-2	ATAT	ATAT_HUMAN Isoform 2 of Alpha-tubulin N-acetyltransferase OS=Homo sapiens GN=ATAT1	45574
Q5SQI0	ATAT	ATAT_HUMAN Alpha-tubulin N-acetyltransferase OS=Homo sapiens GN=ATAT1 PE=1 SV=1	46810
P63151	2ABA	2ABA_HUMAN Serine/threonine-protein phosphatase 2A 55 kDa regulatory subunit B alpha isoform OS=Homo sapiens GN=PPP2R2A PE=1 SV=1	51692
P63151-2	2ABA	2ABA_HUMAN Isoform 2 of Serine/threonine-protein phosphatase 2A 55 kDa regulatory subunit B alpha isoform OS=Homo sapiens GN=PPP2R2A	53000
P02671-2	FIBA	FIBA_HUMAN Isoform 2 of Fibrinogen alpha chain OS=Homo sapiens GN=FGA	69757
P02671	FIBA	FIBA_HUMAN Fibrinogen alpha chain OS=Homo sapiens GN=FGA PE=1 SV=2	94973
F5H780	F5H780	F5H780_HUMAN Thioredoxin reductase 1 cytoplasmic OS=Homo sapiens GN=TXNRD1 PE=2 SV=1	50666
E9PMY9	E9PMY9	E9PMY9_HUMAN Thioredoxin reductase 1 cytoplasmic OS=Homo sapiens GN=TXNRD1 PE=3 SV=1	50826
E9PIR7	E9PIR7	E9PIR7_HUMAN Thioredoxin reductase 1 cytoplasmic OS=Homo sapiens GN=TXNRD1 PE=2 SV=1	53167
B2R5P6	B2R5P6	B2R5P6_HUMAN Thioredoxin reductase 1 cytoplasmic OS=Homo sapiens GN=TXNRD1 PE=2 SV=1	54547
Q16881-5	TRXR1	TRXR1_HUMAN Isoform 5 of Thioredoxin reductase 1 cytoplasmic OS=Homo sapiens GN=TXNRD1	54754
E2QRB9	E2QRB9	E2QRB9_HUMAN Thioredoxin reductase 1 cytoplasmic OS=Homo sapiens GN=TXNRD1 PE=2 SV=1	59580
Q16881-2	TRXR1	TRXR1_HUMAN Isoform 2 of Thioredoxin reductase 1 cytoplasmic OS=Homo sapiens GN=TXNRD1	59787
B7Z2S5	B7Z2S5	B7Z2S5_HUMAN Thioredoxin reductase 1 cytoplasmic OS=Homo sapiens GN=TXNRD1 PE=2 SV=1	60022
Q16881-4	TRXR1	TRXR1_HUMAN Isoform 4 of Thioredoxin reductase 1 cytoplasmic OS=Homo sapiens GN=TXNRD1	60419
E9PNQ6	E9PNQ6	E9PNQ6_HUMAN Thioredoxin reductase 1 cytoplasmic OS=Homo sapiens GN=TXNRD1 PE=3 SV=1	62036
E7ESI6	E7ESI6	E7ESI6_HUMAN Thioredoxin reductase 1 cytoplasmic OS=Homo sapiens GN=TXNRD1 PE=2 SV=2	63981
Q16881-3	TRXR1	TRXR1_HUMAN Isoform 3 of Thioredoxin reductase 1 cytoplasmic OS=Homo sapiens GN=TXNRD1	65567
E7EW10	E7EW10	E7EW10_HUMAN Thioredoxin reductase 1 cytoplasmic OS=Homo sapiens GN=TXNRD1 PE=2 SV=1	67059
Q16881-6	TRXR1	TRXR1_HUMAN Isoform 6 of Thioredoxin reductase 1 cytoplasmic OS=Homo sapiens GN=TXNRD1	67266
B7Z904	B7Z904	B7Z904_HUMAN Thioredoxin reductase 1 OS=Homo sapiens GN=TXNRD1 PE=2 SV=1	70699
Q16881	TRXR1	TRXR1_HUMAN Thioredoxin reductase 1 cytoplasmic OS=Homo sapiens GN=TXNRD1 PE=1 SV=3	70906
Q9UJ70	NAGK	NAGK_HUMAN N-acetyl-D-glucosamine kinase OS=Homo sapiens GN=NAGK PE=1 SV=4	37376
Q9UJ70-2	NAGK	NAGK_HUMAN Isoform 2 of N-acetyl-D-glucosamine kinase OS=Homo sapiens GN=NAGK	42038
F8VXU5	F8VXU5	F8VXU5_HUMAN Vacuolar protein sorting-associated protein 29 OS=Homo sapiens GN=VPS29 PE=2 SV=1	23980
O43181	NDUS4	NDUS4_HUMAN NADH dehydrogenase [ubiquinone] iron-sulfur protein 4 mitochondrial OS=Homo sapiens GN=NDUFS4 PE=1 SV=1	20108
O75828	CBR3	CBR3_HUMAN Carbonyl reductase [NADPH] 3 OS=Homo sapiens GN=CBR3 PE=1 SV=3	30850
J3KNA1	J3KNA1	J3KNA1_HUMAN Kinesin heavy chain isoform 5A OS=Homo sapiens GN=KIF5A PE=2 SV=1	107253
Q12840	KIF5A	KIF5A_HUMAN Kinesin heavy chain isoform 5A OS=Homo sapiens GN=KIF5A PE=1 SV=2	117378
P01860	IGHG3	IGHG3_HUMAN Ig gamma-3 chain C region OS=Homo sapiens GN=IGHG3 PE=1 SV=2	41287
P36969-2	GPX4	GPX4_HUMAN Isoform Cytoplasmic of Phospholipid hydroperoxide glutathione peroxidase mitochondrial OS=Homo sapiens GN=GPX4	19525
P36969	GPX4	GPX4_HUMAN Phospholipid hydroperoxide glutathione peroxidase mitochondrial OS=Homo sapiens GN=GPX4 PE=1 SV=3	22175
O00194	RB27B	RB27B_HUMAN Ras-related protein Rab-27B OS=Homo sapiens GN=RAB27B PE=1 SV=4	24608
Q9Y3L5	RAP2C	RAP2C_HUMAN Ras-related protein Rap-2c OS=Homo sapiens GN=RAP2C PE=1 SV=1	20745
P22612	KAPCG	KAPCG_HUMAN cAMP-dependent protein kinase catalytic subunit gamma OS=Homo sapiens GN=PRKACG PE=1 SV=3	40435
B4DSW8	B4DSW8	B4DSW8_HUMAN CaM kinase-like vesicle-associated protein OS=Homo sapiens GN=CAMKV PE=2 SV=1	16688
Q14344	GNA13	GNA13_HUMAN Guanine nucleotide-binding protein subunit alpha-13 OS=Homo sapiens GN=GNA13 PE=1 SV=2	44050
H7C1U8	H7C1U8	H7C1U8_HUMAN Apolipoprotein O (Fragment) OS=Homo sapiens GN=APOO PE=2 SV=1	20080
C9J574	C9J574	C9J574_HUMAN Apolipoprotein O OS=Homo sapiens GN=APOO PE=2 SV=1	20084
Q9BUR5-2	APOO	APOO_HUMAN Isoform 2 of Apolipoprotein O OS=Homo sapiens GN=APOO	20199
Q9BUR5	APOO	APOO_HUMAN Apolipoprotein O OS=Homo sapiens GN=APOO PE=1 SV=1	22285
P43007	SATT	SATT_HUMAN Neutral amino acid transporter A OS=Homo sapiens GN=SLC1A4 PE=1 SV=1	55723
Q5TE61	Q5TE61	Q5TE61_HUMAN Ganglioside-induced differentiation-associated protein 1-like 1 (Fragment) OS=Homo sapiens GN=GDAP1L1 PE=2 SV=1	32875
Q96MZ0	GD1L1	GD1L1_HUMAN Ganglioside-induced differentiation-associated protein 1-like 1 OS=Homo sapiens GN=GDAP1L1 PE=2 SV=2	41973
K7ES89	K7ES89	K7ES89_HUMAN Dual-specificity protein phosphatase 3 (Fragment) OS=Homo sapiens GN=DUSP3 PE=4 SV=1	14365
B7ZC39	B7ZC39	B7ZC39_HUMAN Endophilin-B2 OS=Homo sapiens GN=SH3GLB2 PE=2 SV=1	41668
Q9NR46	SHLB2	SHLB2_HUMAN Endophilin-B2 OS=Homo sapiens GN=SH3GLB2 PE=1 SV=1	43974
B7ZC38	B7ZC38	B7ZC38_HUMAN Endophilin-B2 OS=Homo sapiens GN=SH3GLB2 PE=2 SV=1	44361
Q9NR46-2	SHLB2	SHLB2_HUMAN Isoform 2 of Endophilin-B2 OS=Homo sapiens GN=SH3GLB2	44766
P36404	ARL2	ARL2_HUMAN ADP-ribosylation factor-like protein 2 OS=Homo sapiens GN=ARL2 PE=1 SV=4	20878
O75382-4	TRIM3	TRIM3_HUMAN Isoform 4 of Tripartite motif-containing protein 3 OS=Homo sapiens GN=TRIM3	67726
O75382-2	TRIM3	TRIM3_HUMAN Isoform Beta of Tripartite motif-containing protein 3 OS=Homo sapiens GN=TRIM3	79610
O75382	TRIM3	TRIM3_HUMAN Tripartite motif-containing protein 3 OS=Homo sapiens GN=TRIM3 PE=1 SV=2	80830
O43295-2	SRGP3	SRGP3_HUMAN Isoform 2 of SLIT-ROBO Rho GTPase-activating protein 3 OS=Homo sapiens GN=SRGAP3	121780
O43295	SRGP3	SRGP3_HUMAN SLIT-ROBO Rho GTPase-activating protein 3 OS=Homo sapiens GN=SRGAP3 PE=1 SV=3	124504
Q7KZI7-15	MARK2	MARK2_HUMAN Isoform 15 of Serine/threonine-protein kinase MARK2 OS=Homo sapiens GN=MARK2	79427
Q7KZI7-5	MARK2	MARK2_HUMAN Isoform 5 of Serine/threonine-protein kinase MARK2 OS=Homo sapiens GN=MARK2	80647
Q7KZI7-16	MARK2	MARK2_HUMAN Isoform 16 of Serine/threonine-protein kinase MARK2 OS=Homo sapiens GN=MARK2	81209
Q7KZI7-4	MARK2	MARK2_HUMAN Isoform 4 of Serine/threonine-protein kinase MARK2 OS=Homo sapiens GN=MARK2	81280
Q7KZI7-9	MARK2	MARK2_HUMAN Isoform 9 of Serine/threonine-protein kinase MARK2 OS=Homo sapiens GN=MARK2	82429
Q7KZI7-11	MARK2	MARK2_HUMAN Isoform 11 of Serine/threonine-protein kinase MARK2 OS=Homo sapiens GN=MARK2	86129
E9PC69	E9PC69	E9PC69_HUMAN Serine/threonine-protein kinase MARK2 OS=Homo sapiens GN=MARK2 PE=4 SV=3	86691
Q7KZI7-8	MARK2	MARK2_HUMAN Isoform 8 of Serine/threonine-protein kinase MARK2 OS=Homo sapiens GN=MARK2	86762
Q7KZI7	MARK2	MARK2_HUMAN Serine/threonine-protein kinase MARK2 OS=Homo sapiens GN=MARK2 PE=1 SV=2	87911
Q9Y6R1-4	S4A4	S4A4_HUMAN Isoform 4 of Electrogenic sodium bicarbonate cotransporter 1 OS=Homo sapiens GN=SLC4A4	112271
Q9Y6R1-2	S4A4	S4A4_HUMAN Isoform 2 of Electrogenic sodium bicarbonate cotransporter 1 OS=Homo sapiens GN=SLC4A4	116039
Q9Y6R1	S4A4	S4A4_HUMAN Electrogenic sodium bicarbonate cotransporter 1 OS=Homo sapiens GN=SLC4A4 PE=1 SV=1	121460
Q9Y6R1-5	S4A4	S4A4_HUMAN Isoform 5 of Electrogenic sodium bicarbonate cotransporter 1 OS=Homo sapiens GN=SLC4A4	123180
H7C469	H7C469	H7C469_HUMAN Uncharacterized protein (Fragment) OS=Homo sapiens PE=3 SV=1	40453
F8VQX6	F8VQX6	F8VQX6_HUMAN Methyltransferase-like protein 7A (Fragment) OS=Homo sapiens GN=METTL7A PE=2 SV=1	20662
H0YI09	H0YI09	H0YI09_HUMAN Methyltransferase-like protein 7A (Fragment) OS=Homo sapiens GN=METTL7A PE=4 SV=1	28307
Q9H8H3	MET7A	MET7A_HUMAN Methyltransferase-like protein 7A OS=Homo sapiens GN=METTL7A PE=1 SV=1	28319
H7C0C1	H7C0C1	H7C0C1_HUMAN Uncharacterized protein (Fragment) OS=Homo sapiens PE=4 SV=1	21349
P01861	IGHG4	IGHG4_HUMAN Ig gamma-4 chain C region OS=Homo sapiens GN=IGHG4 PE=1 SV=1	35941
O75569-3	PRKRA	PRKRA_HUMAN Isoform 3 of Interferon-inducible double-stranded RNA-dependent protein kinase activator A OS=Homo sapiens GN=PRKRA	31635
O75569-2	PRKRA	PRKRA_HUMAN Isoform 2 of Interferon-inducible double-stranded RNA-dependent protein kinase activator A OS=Homo sapiens GN=PRKRA	33123
O75569	PRKRA	PRKRA_HUMAN Interferon-inducible double-stranded RNA-dependent protein kinase activator A OS=Homo sapiens GN=PRKRA PE=1 SV=1	34404
A0AVT1	UBA6	UBA6_HUMAN Ubiquitin-like modifier-activating enzyme 6 OS=Homo sapiens GN=UBA6 PE=1 SV=1	117970
O00217	NDUS8	NDUS8_HUMAN NADH dehydrogenase [ubiquinone] iron-sulfur protein 8 mitochondrial OS=Homo sapiens GN=NDUFS8 PE=1 SV=1	23705
Q96GD0	PLPP	PLPP_HUMAN Pyridoxal phosphate phosphatase OS=Homo sapiens GN=PDXP PE=1 SV=2	31698
H0YNE9	H0YNE9	H0YNE9_HUMAN Ras-related protein Rab-8B (Fragment) OS=Homo sapiens GN=RAB8B PE=2 SV=1	21868
Q92930	RAB8B	RAB8B_HUMAN Ras-related protein Rab-8B OS=Homo sapiens GN=RAB8B PE=1 SV=2	23584
E9PNW4	E9PNW4	E9PNW4_HUMAN CD59 glycoprotein OS=Homo sapiens GN=CD59 PE=2 SV=1	11985
P13987	CD59	CD59_HUMAN CD59 glycoprotein OS=Homo sapiens GN=CD59 PE=1 SV=1	14177
E9PR17	E9PR17	E9PR17_HUMAN CD59 glycoprotein OS=Homo sapiens GN=CD59 PE=2 SV=1	14529
P16157-2	ANK1	ANK1_HUMAN Isoform Er16 of Ankyrin-1 OS=Homo sapiens GN=ANK1	166479
P16157-11	ANK1	ANK1_HUMAN Isoform Er10 of Ankyrin-1 OS=Homo sapiens GN=ANK1	180486
P16157-9	ANK1	ANK1_HUMAN Isoform Er8 of Ankyrin-1 OS=Homo sapiens GN=ANK1	183648
P16157-6	ANK1	ANK1_HUMAN Isoform Er4 of Ankyrin-1 OS=Homo sapiens GN=ANK1	186138
P16157-7	ANK1	ANK1_HUMAN Isoform Er6 of Ankyrin-1 OS=Homo sapiens GN=ANK1	188759
P16157-4	ANK1	ANK1_HUMAN Isoform Er2 of Ankyrin-1 OS=Homo sapiens GN=ANK1	188998
P16157-13	ANK1	ANK1_HUMAN Isoform Er12 of Ankyrin-1 OS=Homo sapiens GN=ANK1	191619
P16157-10	ANK1	ANK1_HUMAN Isoform Er9 of Ankyrin-1 OS=Homo sapiens GN=ANK1	197751
P16157-15	ANK1	ANK1_HUMAN Isoform Er14 of Ankyrin-1 OS=Homo sapiens GN=ANK1	200212
P16157-8	ANK1	ANK1_HUMAN Isoform Er7 of Ankyrin-1 OS=Homo sapiens GN=ANK1	200913
P16157-5	ANK1	ANK1_HUMAN Isoform Er3 of Ankyrin-1 OS=Homo sapiens GN=ANK1	203403
P16157-16	ANK1	ANK1_HUMAN Isoform Er15 of Ankyrin-1 OS=Homo sapiens GN=ANK1	203534
P16157-3	ANK1	ANK1_HUMAN Isoform Er5 of Ankyrin-1 OS=Homo sapiens GN=ANK1	206024
P16157	ANK1	ANK1_HUMAN Ankyrin-1 OS=Homo sapiens GN=ANK1 PE=1 SV=3	206263
P16157-21	ANK1	ANK1_HUMAN Isoform Br21 of Ankyrin-1 OS=Homo sapiens GN=ANK1	208238
P16157-12	ANK1	ANK1_HUMAN Isoform Er11 of Ankyrin-1 OS=Homo sapiens GN=ANK1	208884
P16157-14	ANK1	ANK1_HUMAN Isoform Er13 of Ankyrin-1 OS=Homo sapiens GN=ANK1	217477
O43761	SNG3	SNG3_HUMAN Synaptogyrin-3 OS=Homo sapiens GN=SYNGR3 PE=1 SV=2	24555
Q9UHD9	UBQL2	UBQL2_HUMAN Ubiquilin-2 OS=Homo sapiens GN=UBQLN2 PE=1 SV=2	65696
Q9UH03-2	2017-09-03	SEPT3_HUMAN Isoform 2 of Neuronal-specific septin-3 OS=Homo sapiens GN=SEPT3	40100
Q9UH03	2017-09-03	SEPT3_HUMAN Neuronal-specific septin-3 OS=Homo sapiens GN=SEPT3 PE=1 SV=3	40704
Q9UJW0	DCTN4	DCTN4_HUMAN Dynactin subunit 4 OS=Homo sapiens GN=DCTN4 PE=1 SV=1	52337
Q9UJW0-3	DCTN4	DCTN4_HUMAN Isoform 3 of Dynactin subunit 4 OS=Homo sapiens GN=DCTN4	53152
P36405	ARL3	ARL3_HUMAN ADP-ribosylation factor-like protein 3 OS=Homo sapiens GN=ARL3 PE=1 SV=2	20456
Q9UM19	HPCL4	HPCL4_HUMAN Hippocalcin-like protein 4 OS=Homo sapiens GN=HPCAL4 PE=2 SV=3	22202
Q9NS69	TOM22	TOM22_HUMAN Mitochondrial import receptor subunit TOM22 homolog OS=Homo sapiens GN=TOMM22 PE=1 SV=3	15522
P14868	SYDC	SYDC_HUMAN Aspartate--tRNA ligase cytoplasmic OS=Homo sapiens GN=DARS PE=1 SV=2	57136
O14576-3	DC1I1	DC1I1_HUMAN Isoform 3 of Cytoplasmic dynein 1 intermediate chain 1 OS=Homo sapiens GN=DYNC1I1	68576
G5E9K1	G5E9K1	G5E9K1_HUMAN Cytoplasmic dynein 1 intermediate chain 1 OS=Homo sapiens GN=DYNC1I1 PE=2 SV=1	70741
O14576-2	DC1I1	DC1I1_HUMAN Isoform 2 of Cytoplasmic dynein 1 intermediate chain 1 OS=Homo sapiens GN=DYNC1I1	70790
O14576	DC1I1	DC1I1_HUMAN Cytoplasmic dynein 1 intermediate chain 1 OS=Homo sapiens GN=DYNC1I1 PE=1 SV=2	72955
Q9Y2X7-3	GIT1	GIT1_HUMAN Isoform 3 of ARF GTPase-activating protein GIT1 OS=Homo sapiens GN=GIT1	85446
P29692-2	EF1D	EF1D_HUMAN Isoform 2 of Elongation factor 1-delta OS=Homo sapiens GN=EEF1D	71408
E9PRY8	E9PRY8	E9PRY8_HUMAN Elongation factor 1-delta OS=Homo sapiens GN=EEF1D PE=2 SV=1	76570
Q08722	CD47	CD47_HUMAN Leukocyte surface antigen CD47 OS=Homo sapiens GN=CD47 PE=1 SV=1	35214
H0YB39	H0YB39	H0YB39_HUMAN Heterogeneous nuclear ribonucleoprotein H (Fragment) OS=Homo sapiens GN=HNRNPH1 PE=4 SV=1	30503
B4DLW8	B4DLW8	B4DLW8_HUMAN Probable ATP-dependent RNA helicase DDX5 OS=Homo sapiens GN=DDX5 PE=2 SV=1	60563
J3KTA4	J3KTA4	J3KTA4_HUMAN Probable ATP-dependent RNA helicase DDX5 OS=Homo sapiens GN=DDX5 PE=2 SV=1	69087
P17844	DDX5	DDX5_HUMAN Probable ATP-dependent RNA helicase DDX5 OS=Homo sapiens GN=DDX5 PE=1 SV=1	69148
Q96S97	MYADM	MYADM_HUMAN Myeloid-associated differentiation marker OS=Homo sapiens GN=MYADM PE=1 SV=2	35274
Q9ULC3	RAB23	RAB23_HUMAN Ras-related protein Rab-23 OS=Homo sapiens GN=RAB23 PE=1 SV=1	26659
Q9HDC9	APMAP	APMAP_HUMAN Adipocyte plasma membrane-associated protein OS=Homo sapiens GN=APMAP PE=1 SV=2	46480
P21964-2	COMT	COMT_HUMAN Isoform Soluble of Catechol O-methyltransferase OS=Homo sapiens GN=COMT	24449
P21964	COMT	COMT_HUMAN Catechol O-methyltransferase OS=Homo sapiens GN=COMT PE=1 SV=2	30037
K7ELN1	K7ELN1	K7ELN1_HUMAN UBX domain-containing protein 6 (Fragment) OS=Homo sapiens GN=UBXN6 PE=2 SV=1	14006
Q9UMY4-3	SNX12	SNX12_HUMAN Isoform 3 of Sorting nexin-12 OS=Homo sapiens GN=SNX12	18342
Q9UMY4-2	SNX12	SNX12_HUMAN Isoform 2 of Sorting nexin-12 OS=Homo sapiens GN=SNX12	18885
Q9UMY4	SNX12	SNX12_HUMAN Sorting nexin-12 OS=Homo sapiens GN=SNX12 PE=1 SV=3	19730
Q16774	KGUA	KGUA_HUMAN Guanylate kinase OS=Homo sapiens GN=GUK1 PE=1 SV=2	21726
B1ANH5	B1ANH5	B1ANH5_HUMAN Guanylate kinase OS=Homo sapiens GN=GUK1 PE=2 SV=1	21999
B1ANH0	B1ANH0	B1ANH0_HUMAN Guanylate kinase (Fragment) OS=Homo sapiens GN=GUK1 PE=2 SV=1	23711
Q16774-2	KGUA	KGUA_HUMAN Isoform 2 of Guanylate kinase OS=Homo sapiens GN=GUK1	23782
Q9Y4G8	RPGF2	RPGF2_HUMAN Rap guanine nucleotide exchange factor 2 OS=Homo sapiens GN=RAPGEF2 PE=1 SV=1	167416
C9JNK6	C9JNK6	C9JNK6_HUMAN Metaxin-2 OS=Homo sapiens GN=MTX2 PE=2 SV=1	23643
C9JAZ1	C9JAZ1	C9JAZ1_HUMAN Metaxin-2 (Fragment) OS=Homo sapiens GN=MTX2 PE=2 SV=1	25718
Q8IZ68	Q8IZ68	Q8IZ68_HUMAN Metaxin 2 OS=Homo sapiens GN=MTX2 PE=2 SV=1	28823
O75431	MTX2	MTX2_HUMAN Metaxin-2 OS=Homo sapiens GN=MTX2 PE=1 SV=1	29763
Q9BX67-2	JAM3	JAM3_HUMAN Isoform 2 of Junctional adhesion molecule C OS=Homo sapiens GN=JAM3	29223
Q9BX67	JAM3	JAM3_HUMAN Junctional adhesion molecule C OS=Homo sapiens GN=JAM3 PE=1 SV=1	35020
Q96JE9	MAP6	MAP6_HUMAN Microtubule-associated protein 6 OS=Homo sapiens GN=MAP6 PE=1 SV=2	86505
B4DPX4	B4DPX4	B4DPX4_HUMAN Chromaffin granule amine transporter OS=Homo sapiens GN=VAT1 PE=2 SV=1	34890
Q99536	VAT1	VAT1_HUMAN Synaptic vesicle membrane protein VAT-1 homolog OS=Homo sapiens GN=VAT1 PE=1 SV=2	41920
E9PF58	E9PF58	E9PF58_HUMAN Actin-related protein 2/3 complex subunit 1A OS=Homo sapiens GN=ARPC1A PE=2 SV=1	30888
Q92747	ARC1A	ARC1A_HUMAN Actin-related protein 2/3 complex subunit 1A OS=Homo sapiens GN=ARPC1A PE=1 SV=2	41569
F8VWC5	F8VWC5	F8VWC5_HUMAN 60S ribosomal protein L18 OS=Homo sapiens GN=RPL18 PE=2 SV=1	18091
G3V203	G3V203	G3V203_HUMAN 60S ribosomal protein L18 OS=Homo sapiens GN=RPL18 PE=3 SV=1	18756
H0YHA7	H0YHA7	H0YHA7_HUMAN 60S ribosomal protein L18 (Fragment) OS=Homo sapiens GN=RPL18 PE=3 SV=1	18982
Q07020	RL18	RL18_HUMAN 60S ribosomal protein L18 OS=Homo sapiens GN=RPL18 PE=1 SV=2	21634
J3QQ67	J3QQ67	J3QQ67_HUMAN 60S ribosomal protein L18 (Fragment) OS=Homo sapiens GN=RPL18 PE=3 SV=1	21847
Q13151	ROA0	ROA0_HUMAN Heterogeneous nuclear ribonucleoprotein A0 OS=Homo sapiens GN=HNRNPA0 PE=1 SV=1	30841
Q9NZN4	EHD2	EHD2_HUMAN EH domain-containing protein 2 OS=Homo sapiens GN=EHD2 PE=1 SV=2	61162
Q9H0C2	ADT4	ADT4_HUMAN ADP/ATP translocase 4 OS=Homo sapiens GN=SLC25A31 PE=2 SV=1	35022
P42262	GRIA2	GRIA2_HUMAN Glutamate receptor 2 OS=Homo sapiens GN=GRIA2 PE=1 SV=3	98821
P42262-3	GRIA2	GRIA2_HUMAN Isoform 3 of Glutamate receptor 2 OS=Homo sapiens GN=GRIA2	100594
G3XAD5	G3XAD5	G3XAD5_HUMAN Protein tyrosine phosphatase receptor type D isoform CRA_c OS=Homo sapiens GN=PTPRD PE=4 SV=1	212158
P23468-2	PTPRD	PTPRD_HUMAN Isoform 2 of Receptor-type tyrosine-protein phosphatase delta OS=Homo sapiens GN=PTPRD	212131
G3XAE2	G3XAE2	G3XAE2_HUMAN Protein tyrosine phosphatase receptor type D isoform CRA_f OS=Homo sapiens GN=PTPRD PE=4 SV=1	213319
P23468	PTPRD	PTPRD_HUMAN Receptor-type tyrosine-protein phosphatase delta OS=Homo sapiens GN=PTPRD PE=1 SV=2	214758
Q13505-3	MTX1	MTX1_HUMAN Isoform 3 of Metaxin-1 OS=Homo sapiens GN=MTX1	35777
Q13505	MTX1	MTX1_HUMAN Metaxin-1 OS=Homo sapiens GN=MTX1 PE=1 SV=2	51477
Q14141-2	2017-09-06	SEPT6_HUMAN Isoform I of Septin-6 OS=Homo sapiens GN=SEPT6	48873
Q14141-4	2017-09-06	SEPT6_HUMAN Isoform V of Septin-6 OS=Homo sapiens GN=SEPT6	49167
B1AMS2	B1AMS2	B1AMS2_HUMAN Septin 6 isoform CRA_b OS=Homo sapiens GN=SEPT6 PE=2 SV=1	49303
Q14141	2017-09-06	SEPT6_HUMAN Septin-6 OS=Homo sapiens GN=SEPT6 PE=1 SV=4	49717
P84074	HPCA	HPCA_HUMAN Neuron-specific calcium-binding protein hippocalcin OS=Homo sapiens GN=HPCA PE=1 SV=2	22427
F8W7Q4	F8W7Q4	F8W7Q4_HUMAN Protein FAM162A OS=Homo sapiens GN=FAM162A PE=2 SV=1	16515
Q96A26	F162A	F162A_HUMAN Protein FAM162A OS=Homo sapiens GN=FAM162A PE=1 SV=2	17342
K7N7A8	K7N7A8	K7N7A8_HUMAN Uncharacterized protein (Fragment) OS=Homo sapiens PE=3 SV=1	48456
B4DVE7	B4DVE7	B4DVE7_HUMAN Annexin OS=Homo sapiens GN=ANXA11 PE=2 SV=1	51242
P50995	ANX11	ANX11_HUMAN Annexin A11 OS=Homo sapiens GN=ANXA11 PE=1 SV=1	54390
Q14643-4	ITPR1	ITPR1_HUMAN Isoform 4 of Inositol 1 4 5-trisphosphate receptor type 1 OS=Homo sapiens GN=ITPR1	306772
Q14643-3	ITPR1	ITPR1_HUMAN Isoform 3 of Inositol 1 4 5-trisphosphate receptor type 1 OS=Homo sapiens GN=ITPR1	308538
G5E9P1	G5E9P1	G5E9P1_HUMAN Inositol 1 4 5-triphosphate receptor type 1 isoform CRA_d OS=Homo sapiens GN=ITPR1 PE=2 SV=1	308606
Q14643-8	ITPR1	ITPR1_HUMAN Isoform 8 of Inositol 1 4 5-trisphosphate receptor type 1 OS=Homo sapiens GN=ITPR1	309337
Q14643-7	ITPR1	ITPR1_HUMAN Isoform 7 of Inositol 1 4 5-trisphosphate receptor type 1 OS=Homo sapiens GN=ITPR1	310365
Q14643-5	ITPR1	ITPR1_HUMAN Isoform 5 of Inositol 1 4 5-trisphosphate receptor type 1 OS=Homo sapiens GN=ITPR1	311134
Q14643-6	ITPR1	ITPR1_HUMAN Isoform 6 of Inositol 1 4 5-trisphosphate receptor type 1 OS=Homo sapiens GN=ITPR1	312131
E7EVP7	E7EVP7	E7EVP7_HUMAN Inositol 1 4 5-trisphosphate receptor type 1 OS=Homo sapiens GN=ITPR1 PE=2 SV=2	312130
Q14643-2	ITPR1	ITPR1_HUMAN Isoform 2 of Inositol 1 4 5-trisphosphate receptor type 1 OS=Homo sapiens GN=ITPR1	312162
Q14643	ITPR1	ITPR1_HUMAN Inositol 1 4 5-trisphosphate receptor type 1 OS=Homo sapiens GN=ITPR1 PE=1 SV=3	313928
Q9BY67-2	CADM1	CADM1_HUMAN Isoform 2 of Cell adhesion molecule 1 OS=Homo sapiens GN=CADM1	36915
Q9BY67-5	CADM1	CADM1_HUMAN Isoform 5 of Cell adhesion molecule 1 OS=Homo sapiens GN=CADM1	45624
Q9BY67	CADM1	CADM1_HUMAN Cell adhesion molecule 1 OS=Homo sapiens GN=CADM1 PE=1 SV=2	48509
Q9BY67-4	CADM1	CADM1_HUMAN Isoform 4 of Cell adhesion molecule 1 OS=Homo sapiens GN=CADM1	49633
Q9BY67-3	CADM1	CADM1_HUMAN Isoform 3 of Cell adhesion molecule 1 OS=Homo sapiens GN=CADM1	51533
O60645-2	EXOC3	EXOC3_HUMAN Isoform 2 of Exocyst complex component 3 OS=Homo sapiens GN=EXOC3	73797
O60645-3	EXOC3	EXOC3_HUMAN Isoform 3 of Exocyst complex component 3 OS=Homo sapiens GN=EXOC3	85567
O60645	EXOC3	EXOC3_HUMAN Exocyst complex component 3 OS=Homo sapiens GN=EXOC3 PE=1 SV=2	86845
Q14108	SCRB2	SCRB2_HUMAN Lysosome membrane protein 2 OS=Homo sapiens GN=SCARB2 PE=1 SV=2	54290
F8W0F6	F8W0F6	F8W0F6_HUMAN Tubulin alpha-1A chain OS=Homo sapiens GN=TUBA1A PE=2 SV=1	24844
P35498-3	SCN1A	SCN1A_HUMAN Isoform 3 of Sodium channel protein type 1 subunit alpha OS=Homo sapiens GN=SCN1A	226172
P35498-2	SCN1A	SCN1A_HUMAN Isoform 2 of Sodium channel protein type 1 subunit alpha OS=Homo sapiens GN=SCN1A	227787
P35498	SCN1A	SCN1A_HUMAN Sodium channel protein type 1 subunit alpha OS=Homo sapiens GN=SCN1A PE=1 SV=2	228970
Q9Y2I8	WDR37	WDR37_HUMAN WD repeat-containing protein 37 OS=Homo sapiens GN=WDR37 PE=1 SV=2	54665
Q9Y617-2	SERC	SERC_HUMAN Isoform 2 of Phosphoserine aminotransferase OS=Homo sapiens GN=PSAT1	35189
Q9Y617	SERC	SERC_HUMAN Phosphoserine aminotransferase OS=Homo sapiens GN=PSAT1 PE=1 SV=2	40423
Q9P260	K1468	K1468_HUMAN LisH domain and HEAT repeat-containing protein KIAA1468 OS=Homo sapiens GN=KIAA1468 PE=1 SV=2	134630
Q9P260-2	K1468	K1468_HUMAN Isoform 2 of LisH domain and HEAT repeat-containing protein KIAA1468 OS=Homo sapiens GN=KIAA1468	138744
O00139-2	KIF2A	KIF2A_HUMAN Isoform 2 of Kinesin-like protein KIF2A OS=Homo sapiens GN=KIF2A	75043
P55290	CAD13	CAD13_HUMAN Cadherin-13 OS=Homo sapiens GN=CDH13 PE=1 SV=1	78287
P55290-4	CAD13	CAD13_HUMAN Isoform 4 of Cadherin-13 OS=Homo sapiens GN=CDH13	83397
Q3B7A4	Q3B7A4	Q3B7A4_HUMAN 60S acidic ribosomal protein P0 OS=Homo sapiens GN=RPLP0 PE=2 SV=1	27436
F8VWS0	F8VWS0	F8VWS0_HUMAN 60S acidic ribosomal protein P0 OS=Homo sapiens GN=RPLP0 PE=2 SV=1	30456
P05388	RLA0	RLA0_HUMAN 60S acidic ribosomal protein P0 OS=Homo sapiens GN=RPLP0 PE=1 SV=1	34274
Q9NX14	NDUBB	NDUBB_HUMAN NADH dehydrogenase [ubiquinone] 1 beta subcomplex subunit 11 mitochondrial OS=Homo sapiens GN=NDUFB11 PE=1 SV=1	17317
Q9NX14-2	NDUBB	NDUBB_HUMAN Isoform 2 of NADH dehydrogenase [ubiquinone] 1 beta subcomplex subunit 11 mitochondrial OS=Homo sapiens GN=NDUFB11	18364
E5RI99	E5RI99	E5RI99_HUMAN 60S ribosomal protein L30 (Fragment) OS=Homo sapiens GN=RPL30 PE=2 SV=1	12656
P62888	RL30	RL30_HUMAN 60S ribosomal protein L30 OS=Homo sapiens GN=RPL30 PE=1 SV=2	12784
Q9H1V8	S6A17	S6A17_HUMAN Sodium-dependent neutral amino acid transporter SLC6A17 OS=Homo sapiens GN=SLC6A17 PE=2 SV=3	81001
Q9Y512	SAM50	SAM50_HUMAN Sorting and assembly machinery component 50 homolog OS=Homo sapiens GN=SAMM50 PE=1 SV=3	51976
Q13057	COASY	COASY_HUMAN Bifunctional coenzyme A synthase OS=Homo sapiens GN=COASY PE=1 SV=4	62329
Q13057-2	COASY	COASY_HUMAN Isoform 2 of Bifunctional coenzyme A synthase OS=Homo sapiens GN=COASY	65339
B4DGT0	B4DGT0	B4DGT0_HUMAN N(G) N(G)-dimethylarginine dimethylaminohydrolase 1 OS=Homo sapiens GN=DDAH1 PE=2 SV=1	21353
P07954-2	FUMH	FUMH_HUMAN Isoform Cytoplasmic of Fumarate hydratase mitochondrial OS=Homo sapiens GN=FH	50213
P07954	FUMH	FUMH_HUMAN Fumarate hydratase mitochondrial OS=Homo sapiens GN=FH PE=1 SV=3	54637
Q9Y2Q3	GSTK1	GSTK1_HUMAN Glutathione S-transferase kappa 1 OS=Homo sapiens GN=GSTK1 PE=1 SV=3	25497
Q9Y2Q3-2	GSTK1	GSTK1_HUMAN Isoform 2 of Glutathione S-transferase kappa 1 OS=Homo sapiens GN=GSTK1	31566
Q68D91	MBLC2	MBLC2_HUMAN Metallo-beta-lactamase domain-containing protein 2 OS=Homo sapiens GN=MBLAC2 PE=1 SV=3	31372
B3KUK2	B3KUK2	B3KUK2_HUMAN Superoxide dismutase OS=Homo sapiens GN=SOD2 PE=2 SV=1	19730
P04179-2	SODM	SODM_HUMAN Isoform 2 of Superoxide dismutase [Mn] mitochondrial OS=Homo sapiens GN=SOD2	20696
P04179	SODM	SODM_HUMAN Superoxide dismutase [Mn] mitochondrial OS=Homo sapiens GN=SOD2 PE=1 SV=2	24722
C9J7E5	C9J7E5	C9J7E5_HUMAN Transportin-3 OS=Homo sapiens GN=TNPO3 PE=2 SV=1	108048
Q15907	RB11B	RB11B_HUMAN Ras-related protein Rab-11B OS=Homo sapiens GN=RAB11B PE=1 SV=4	24488
B7Z3A7	B7Z3A7	B7Z3A7_HUMAN Calcium/calmodulin-dependent 3' 5'-cyclic nucleotide phosphodiesterase 1A OS=Homo sapiens GN=PDE1A PE=2 SV=1	50324
P54750-8	PDE1A	PDE1A_HUMAN Isoform 8 of Calcium/calmodulin-dependent 3' 5'-cyclic nucleotide phosphodiesterase 1A OS=Homo sapiens GN=PDE1A	58540
P54750-6	PDE1A	PDE1A_HUMAN Isoform 6 of Calcium/calmodulin-dependent 3' 5'-cyclic nucleotide phosphodiesterase 1A OS=Homo sapiens GN=PDE1A	60649
P54750-4	PDE1A	PDE1A_HUMAN Isoform 4 of Calcium/calmodulin-dependent 3' 5'-cyclic nucleotide phosphodiesterase 1A OS=Homo sapiens GN=PDE1A	62309
P52272-2	HNRPM	HNRPM_HUMAN Isoform 2 of Heterogeneous nuclear ribonucleoprotein M OS=Homo sapiens GN=HNRNPM	73621
P52272	HNRPM	HNRPM_HUMAN Heterogeneous nuclear ribonucleoprotein M OS=Homo sapiens GN=HNRNPM PE=1 SV=3	77516
O94903	PROSC	PROSC_HUMAN Proline synthase co-transcribed bacterial homolog protein OS=Homo sapiens GN=PROSC PE=1 SV=1	30344
Q9H479	FN3K	FN3K_HUMAN Fructosamine-3-kinase OS=Homo sapiens GN=FN3K PE=1 SV=1	35171
F5H5N1	F5H5N1	F5H5N1_HUMAN NADH dehydrogenase [ubiquinone] iron-sulfur protein 7 mitochondrial OS=Homo sapiens GN=NDUFS7 PE=2 SV=1	19770
B3KRI2	B3KRI2	B3KRI2_HUMAN NADH dehydrogenase [ubiquinone] iron-sulfur protein 7 mitochondrial OS=Homo sapiens GN=NDUFS7 PE=2 SV=1	22203
O75251	NDUS7	NDUS7_HUMAN NADH dehydrogenase [ubiquinone] iron-sulfur protein 7 mitochondrial OS=Homo sapiens GN=NDUFS7 PE=1 SV=3	23564
Q15126	PMVK	PMVK_HUMAN Phosphomevalonate kinase OS=Homo sapiens GN=PMVK PE=1 SV=3	21995
K7ESF4	K7ESF4	K7ESF4_HUMAN Uncharacterized protein (Fragment) OS=Homo sapiens PE=4 SV=1	22790
P23246	SFPQ	SFPQ_HUMAN Splicing factor proline- and glutamine-rich OS=Homo sapiens GN=SFPQ PE=1 SV=2	76150
O43747	AP1G1	AP1G1_HUMAN AP-1 complex subunit gamma-1 OS=Homo sapiens GN=AP1G1 PE=1 SV=5	91351
O43747-2	AP1G1	AP1G1_HUMAN Isoform 2 of AP-1 complex subunit gamma-1 OS=Homo sapiens GN=AP1G1	91723
J3KQU9	J3KQU9	J3KQU9_HUMAN AP-1 complex subunit gamma-1 OS=Homo sapiens GN=AP1G1 PE=2 SV=1	91696
B3KXW5	B3KXW5	B3KXW5_HUMAN AP-1 complex subunit gamma-1 OS=Homo sapiens GN=AP1G1 PE=2 SV=1	94140
H0YIA8	H0YIA8	H0YIA8_HUMAN Protein lin-7 homolog A (Fragment) OS=Homo sapiens GN=LIN7A PE=2 SV=1	19699
Q6UWR7	ENPP6	ENPP6_HUMAN Ectonucleotide pyrophosphatase/phosphodiesterase family member 6 OS=Homo sapiens GN=ENPP6 PE=1 SV=2	50241
P11940-2	PABP1	PABP1_HUMAN Isoform 2 of Polyadenylate-binding protein 1 OS=Homo sapiens GN=PABPC1	61181
P11940	PABP1	PABP1_HUMAN Polyadenylate-binding protein 1 OS=Homo sapiens GN=PABPC1 PE=1 SV=2	70671
Q9NR31	SAR1A	SAR1A_HUMAN GTP-binding protein SAR1a OS=Homo sapiens GN=SAR1A PE=1 SV=1	22367
E9PNZ4	E9PNZ4	E9PNZ4_HUMAN Microtubule-actin cross-linking factor 1 isoforms 1/2/3/5 (Fragment) OS=Homo sapiens GN=MACF1 PE=2 SV=1	231089
Q14008-3	CKAP5	CKAP5_HUMAN Isoform 3 of Cytoskeleton-associated protein 5 OS=Homo sapiens GN=CKAP5	226256
O75131	CPNE3	CPNE3_HUMAN Copine-3 OS=Homo sapiens GN=CPNE3 PE=1 SV=1	60131
P33176	KINH	KINH_HUMAN Kinesin-1 heavy chain OS=Homo sapiens GN=KIF5B PE=1 SV=1	109685
Q5JX83	Q5JX83	Q5JX83_HUMAN Heat shock 70 kDa protein 12B OS=Homo sapiens GN=HSPA12B PE=2 SV=2	66803
Q96MM6	HS12B	HS12B_HUMAN Heat shock 70 kDa protein 12B OS=Homo sapiens GN=HSPA12B PE=2 SV=2	75688
H0Y507	H0Y507	H0Y507_HUMAN SH3 and PX domain-containing protein 2A (Fragment) OS=Homo sapiens GN=SH3PXD2A PE=4 SV=1	116487
Q5TCZ1-3	SPD2A	SPD2A_HUMAN Isoform 3 of SH3 and PX domain-containing protein 2A OS=Homo sapiens GN=SH3PXD2A	121836
Q5TCZ1	SPD2A	SPD2A_HUMAN SH3 and PX domain-containing protein 2A OS=Homo sapiens GN=SH3PXD2A PE=1 SV=1	125289
Q9NRV9	HEBP1	HEBP1_HUMAN Heme-binding protein 1 OS=Homo sapiens GN=HEBP1 PE=1 SV=1	21097
Q9UHY7	ENOPH	ENOPH_HUMAN Enolase-phosphatase E1 OS=Homo sapiens GN=ENOPH1 PE=1 SV=1	28933
Q9H4G4	GAPR1	GAPR1_HUMAN Golgi-associated plant pathogenesis-related protein 1 OS=Homo sapiens GN=GLIPR2 PE=1 SV=3	17218
Q15811-8	ITSN1	ITSN1_HUMAN Isoform 8 of Intersectin-1 OS=Homo sapiens GN=ITSN1	194821
Q15811	ITSN1	ITSN1_HUMAN Intersectin-1 OS=Homo sapiens GN=ITSN1 PE=1 SV=3	195420
E9PD98	E9PD98	E9PD98_HUMAN Intersectin-1 OS=Homo sapiens GN=ITSN1 PE=2 SV=2	195379
F5GZV7	F5GZV7	F5GZV7_HUMAN Vesicle-associated membrane protein 1 OS=Homo sapiens GN=VAMP1 PE=2 SV=1	12600
P23763-2	VAMP1	VAMP1_HUMAN Isoform 3 of Vesicle-associated membrane protein 1 OS=Homo sapiens GN=VAMP1	12658
P23763-3	VAMP1	VAMP1_HUMAN Isoform 2 of Vesicle-associated membrane protein 1 OS=Homo sapiens GN=VAMP1	12765
P23763	VAMP1	VAMP1_HUMAN Vesicle-associated membrane protein 1 OS=Homo sapiens GN=VAMP1 PE=1 SV=1	12902
P62269	RS18	RS18_HUMAN 40S ribosomal protein S18 OS=Homo sapiens GN=RPS18 PE=1 SV=3	17719
P00918	CAH2	CAH2_HUMAN Carbonic anhydrase 2 OS=Homo sapiens GN=CA2 PE=1 SV=2	29246
Q13303-4	KCAB2	KCAB2_HUMAN Isoform 4 of Voltage-gated potassium channel subunit beta-2 OS=Homo sapiens GN=KCNAB2	33657
Q13303-2	KCAB2	KCAB2_HUMAN Isoform 2 of Voltage-gated potassium channel subunit beta-2 OS=Homo sapiens GN=KCNAB2	39287
Q13303	KCAB2	KCAB2_HUMAN Voltage-gated potassium channel subunit beta-2 OS=Homo sapiens GN=KCNAB2 PE=1 SV=2	41000
Q15382	RHEB	RHEB_HUMAN GTP-binding protein Rheb OS=Homo sapiens GN=RHEB PE=1 SV=1	20497
Q13177	PAK2	PAK2_HUMAN Serine/threonine-protein kinase PAK 2 OS=Homo sapiens GN=PAK2 PE=1 SV=3	58043
Q9NRG7-2	D39U1	D39U1_HUMAN Isoform 2 of Epimerase family protein SDR39U1 OS=Homo sapiens GN=SDR39U1	31077
O75396	SC22B	SC22B_HUMAN Vesicle-trafficking protein SEC22b OS=Homo sapiens GN=SEC22B PE=1 SV=4	24593
C9J0K6	C9J0K6	C9J0K6_HUMAN Sorcin OS=Homo sapiens GN=SRI PE=2 SV=1	17605
B4DKK2	B4DKK2	B4DKK2_HUMAN Sorcin OS=Homo sapiens GN=SRI PE=2 SV=1	20006
P30626-2	SORCN	SORCN_HUMAN Isoform 2 of Sorcin OS=Homo sapiens GN=SRI	20345
P30626	SORCN	SORCN_HUMAN Sorcin OS=Homo sapiens GN=SRI PE=1 SV=1	21676
Q9H008	LHPP	LHPP_HUMAN Phospholysine phosphohistidine inorganic pyrophosphate phosphatase OS=Homo sapiens GN=LHPP PE=1 SV=2	29165
P60520	GBRL2	GBRL2_HUMAN Gamma-aminobutyric acid receptor-associated protein-like 2 OS=Homo sapiens GN=GABARAPL2 PE=1 SV=1	13667
O94772	LY6H	LY6H_HUMAN Lymphocyte antigen 6H OS=Homo sapiens GN=LY6H PE=2 SV=1	14669
J3KQI0	J3KQI0	J3KQI0_HUMAN Lymphocyte antigen 6H OS=Homo sapiens GN=LY6H PE=2 SV=1	16969
I3L397	I3L397	I3L397_HUMAN Eukaryotic translation initiation factor 5A-1 (Fragment) OS=Homo sapiens GN=EIF5A PE=2 SV=1	16118
P63241	IF5A1	IF5A1_HUMAN Eukaryotic translation initiation factor 5A-1 OS=Homo sapiens GN=EIF5A PE=1 SV=2	16832
P63241-2	IF5A1	IF5A1_HUMAN Isoform 2 of Eukaryotic translation initiation factor 5A-1 OS=Homo sapiens GN=EIF5A	20170
I3L504	I3L504	I3L504_HUMAN Eukaryotic translation initiation factor 5A-1 OS=Homo sapiens GN=EIF5A PE=2 SV=1	20504
P30048	PRDX3	PRDX3_HUMAN Thioredoxin-dependent peroxide reductase mitochondrial OS=Homo sapiens GN=PRDX3 PE=1 SV=3	27693
F5H1L6	F5H1L6	F5H1L6_HUMAN Serine/threonine-protein phosphatase PP1-alpha catalytic subunit (Fragment) OS=Homo sapiens GN=PPP1CA PE=2 SV=1	18410
F5H037	F5H037	F5H037_HUMAN Serine/threonine-protein phosphatase PP1-alpha catalytic subunit (Fragment) OS=Homo sapiens GN=PPP1CA PE=2 SV=1	19299
Q9BQ69	MACD1	MACD1_HUMAN O-acetyl-ADP-ribose deacetylase MACROD1 OS=Homo sapiens GN=MACROD1 PE=1 SV=2	35505
Q5STU3	Q5STU3	Q5STU3_HUMAN Spliceosome RNA helicase DDX39B OS=Homo sapiens GN=DDX39B PE=2 SV=2	48826
Q13838	DX39B	DX39B_HUMAN Spliceosome RNA helicase DDX39B OS=Homo sapiens GN=DDX39B PE=1 SV=1	48991
Q13838-2	DX39B	DX39B_HUMAN Isoform 2 of Spliceosome RNA helicase DDX39B OS=Homo sapiens GN=DDX39B	50679
F8VQ10	F8VQ10	F8VQ10_HUMAN Spliceosome RNA helicase DDX39B OS=Homo sapiens GN=DDX39B PE=2 SV=1	50746
Q96IX5	USMG5	USMG5_HUMAN Up-regulated during skeletal muscle growth protein 5 OS=Homo sapiens GN=USMG5 PE=1 SV=1	6458
O96011-2	PX11B	PX11B_HUMAN Isoform 2 of Peroxisomal membrane protein 11B OS=Homo sapiens GN=PEX11B	26724
O96011	PX11B	PX11B_HUMAN Peroxisomal membrane protein 11B OS=Homo sapiens GN=PEX11B PE=1 SV=1	28431
E9PJK0	E9PJK0	E9PJK0_HUMAN Seipin (Fragment) OS=Homo sapiens GN=BSCL2 PE=2 SV=1	9950
E9PSB5	E9PSB5	E9PSB5_HUMAN Seipin (Fragment) OS=Homo sapiens GN=BSCL2 PE=2 SV=1	13504
E9PIU3	E9PIU3	E9PIU3_HUMAN Seipin (Fragment) OS=Homo sapiens GN=BSCL2 PE=2 SV=1	25083
H7BXM1	H7BXM1	H7BXM1_HUMAN Seipin OS=Homo sapiens GN=BSCL2 PE=2 SV=1	30610
Q96G97-4	BSCL2	BSCL2_HUMAN Isoform 3 of Seipin OS=Homo sapiens GN=BSCL2	51159
J3KQ12	J3KQ12	J3KQ12_HUMAN HCG2020143 isoform CRA_b OS=Homo sapiens GN=BSCL2 PE=2 SV=1	51287
H3BV16	H3BV16	H3BV16_HUMAN NADH dehydrogenase [ubiquinone] 1 beta subcomplex subunit 10 (Fragment) OS=Homo sapiens GN=NDUFB10 PE=2 SV=1	17482
Q13825	AUHM	AUHM_HUMAN Methylglutaconyl-CoA hydratase mitochondrial OS=Homo sapiens GN=AUH PE=1 SV=1	35609
P05091	ALDH2	ALDH2_HUMAN Aldehyde dehydrogenase mitochondrial OS=Homo sapiens GN=ALDH2 PE=1 SV=2	56381
Q96PY5	FMNL2	FMNL2_HUMAN Formin-like protein 2 OS=Homo sapiens GN=FMNL2 PE=1 SV=3	123321
Q96PY5-3	FMNL2	FMNL2_HUMAN Isoform 2 of Formin-like protein 2 OS=Homo sapiens GN=FMNL2	124106
O43920	NDUS5	NDUS5_HUMAN NADH dehydrogenase [ubiquinone] iron-sulfur protein 5 OS=Homo sapiens GN=NDUFS5 PE=1 SV=3	12517
Q8N1G4	LRC47	LRC47_HUMAN Leucine-rich repeat-containing protein 47 OS=Homo sapiens GN=LRRC47 PE=1 SV=1	63473
Q9UI15	TAGL3	TAGL3_HUMAN Transgelin-3 OS=Homo sapiens GN=TAGLN3 PE=1 SV=2	22473
G5E9Q7	G5E9Q7	G5E9Q7_HUMAN HCG2004980 isoform CRA_d OS=Homo sapiens GN=IDH3G PE=2 SV=1	35430
P51553-2	IDH3G	IDH3G_HUMAN Isoform 2 of Isocitrate dehydrogenase [NAD] subunit gamma mitochondrial OS=Homo sapiens GN=IDH3G	41468
P51553	IDH3G	IDH3G_HUMAN Isocitrate dehydrogenase [NAD] subunit gamma mitochondrial OS=Homo sapiens GN=IDH3G PE=1 SV=1	42794
Q8WY22	BRI3B	BRI3B_HUMAN BRI3-binding protein OS=Homo sapiens GN=BRI3BP PE=1 SV=1	27836
Q9Y6I3-3	EPN1	EPN1_HUMAN Isoform 3 of Epsin-1 OS=Homo sapiens GN=EPN1	57504
Q9Y6I3	EPN1	EPN1_HUMAN Epsin-1 OS=Homo sapiens GN=EPN1 PE=1 SV=2	60293
Q9Y6I3-1	EPN1	EPN1_HUMAN Isoform 2 of Epsin-1 OS=Homo sapiens GN=EPN1	69040
P11171-4	41	41_HUMAN Isoform 4 of Protein 4.1 OS=Homo sapiens GN=EPB41	66399
P11171-2	41	41_HUMAN Isoform 2 of Protein 4.1 OS=Homo sapiens GN=EPB41	93238
P11171	41	41_HUMAN Protein 4.1 OS=Homo sapiens GN=EPB41 PE=1 SV=4	97017
E9PLY5	E9PLY5	E9PLY5_HUMAN Microtubule-actin cross-linking factor 1 isoforms 1/2/3/5 (Fragment) OS=Homo sapiens GN=MACF1 PE=2 SV=1	159923
B7Z300	B7Z300	B7Z300_HUMAN Synaptotagmin-5 OS=Homo sapiens GN=SYT5 PE=2 SV=1	42474
F5H365	F5H365	F5H365_HUMAN Protein transport protein Sec23A OS=Homo sapiens GN=SEC23A PE=2 SV=1	82969
Q15436	SC23A	SC23A_HUMAN Protein transport protein Sec23A OS=Homo sapiens GN=SEC23A PE=1 SV=2	86161
P20338	RAB4A	RAB4A_HUMAN Ras-related protein Rab-4A OS=Homo sapiens GN=RAB4A PE=1 SV=3	24390
C9J7D1	C9J7D1	C9J7D1_HUMAN Ras-related protein Rab-7a OS=Homo sapiens GN=RAB7A PE=2 SV=1	10253
B4DSS5	B4DSS5	B4DSS5_HUMAN Uncharacterized protein KIAA0513 OS=Homo sapiens GN=KIAA0513 PE=2 SV=1	45538
O60268	K0513	K0513_HUMAN Uncharacterized protein KIAA0513 OS=Homo sapiens GN=KIAA0513 PE=2 SV=1	46639
B1ALA9	B1ALA9	B1ALA9_HUMAN Ribose-phosphate pyrophosphokinase 1 OS=Homo sapiens GN=PRPS1 PE=2 SV=1	24084
B4DNL6	B4DNL6	B4DNL6_HUMAN Ribose-phosphate pyrophosphokinase 1 OS=Homo sapiens GN=PRPS1 PE=2 SV=1	27526
P60891	PRPS1	PRPS1_HUMAN Ribose-phosphate pyrophosphokinase 1 OS=Homo sapiens GN=PRPS1 PE=1 SV=2	34834
P02545-2	LMNA	LMNA_HUMAN Isoform C of Prelamin-A/C OS=Homo sapiens GN=LMNA	65135
Q6UYC3	Q6UYC3	Q6UYC3_HUMAN Prelamin-A/C OS=Homo sapiens GN=LMNA PE=1 SV=1	69249
P02545-3	LMNA	LMNA_HUMAN Isoform ADelta10 of Prelamin-A/C OS=Homo sapiens GN=LMNA	70661
P02545	LMNA	LMNA_HUMAN Prelamin-A/C OS=Homo sapiens GN=LMNA PE=1 SV=1	74140
H3BRW9	H3BRW9	H3BRW9_HUMAN Dual-specificity mitogen-activated protein kinase kinase 1 OS=Homo sapiens GN=MAP2K1 PE=2 SV=1	23947
B4E2W0	B4E2W0	B4E2W0_HUMAN 3-ketoacyl-CoA thiolase OS=Homo sapiens GN=HADHB PE=2 SV=1	48880
P55084	ECHB	ECHB_HUMAN Trifunctional enzyme subunit beta mitochondrial OS=Homo sapiens GN=HADHB PE=1 SV=3	51294
Q04695	K1C17	K1C17_HUMAN Keratin type I cytoskeletal 17 OS=Homo sapiens GN=KRT17 PE=1 SV=2	48106
G5E945	G5E945	G5E945_HUMAN Myelin-associated oligodendrocyte basic protein OS=Homo sapiens GN=MOBP PE=2 SV=1	23381
A8MUT9	A8MUT9	A8MUT9_HUMAN MAGUK p55 subfamily member 2 (Fragment) OS=Homo sapiens GN=DLG2 PE=2 SV=1	25149
G3V1D4	G3V1D4	G3V1D4_HUMAN Lin-7 homolog C (C. elegans) isoform CRA_b OS=Homo sapiens GN=LIN7C PE=4 SV=1	19186
Q9NUP9	LIN7C	LIN7C_HUMAN Protein lin-7 homolog C OS=Homo sapiens GN=LIN7C PE=1 SV=1	21834
B1AN99	B1AN99	B1AN99_HUMAN Trypsin-3 (Fragment) OS=Homo sapiens GN=PRSS3 PE=2 SV=1	19401
F8W7P3	F8W7P3	F8W7P3_HUMAN Trypsin-3 OS=Homo sapiens GN=PRSS3 PE=2 SV=1	25924
P35030-3	TRY3	TRY3_HUMAN Isoform C of Trypsin-3 OS=Homo sapiens GN=PRSS3	26727
P35030-2	TRY3	TRY3_HUMAN Isoform B of Trypsin-3 OS=Homo sapiens GN=PRSS3	28161
P35030-4	TRY3	TRY3_HUMAN Isoform D of Trypsin-3 OS=Homo sapiens GN=PRSS3	28402
P35030	TRY3	TRY3_HUMAN Trypsin-3 OS=Homo sapiens GN=PRSS3 PE=1 SV=2	32529
Q9UQ03-2	COR2B	COR2B_HUMAN Isoform 2 of Coronin-2B OS=Homo sapiens GN=CORO2B	54393
Q9UQ03	COR2B	COR2B_HUMAN Coronin-2B OS=Homo sapiens GN=CORO2B PE=2 SV=4	54954
Q9NZJ7-2	MTCH1	MTCH1_HUMAN Isoform 2 of Mitochondrial carrier homolog 1 OS=Homo sapiens GN=MTCH1	39920
Q9NZJ7	MTCH1	MTCH1_HUMAN Mitochondrial carrier homolog 1 OS=Homo sapiens GN=MTCH1 PE=1 SV=1	41544
Q8NBX0	SCPDL	SCPDL_HUMAN Saccharopine dehydrogenase-like oxidoreductase OS=Homo sapiens GN=SCCPDH PE=1 SV=1	47151
E9PBA5	E9PBA5	E9PBA5_HUMAN Sodium channel protein type 9 subunit alpha OS=Homo sapiens GN=SCN9A PE=2 SV=1	226472
E9PF08	E9PF08	E9PF08_HUMAN Sodium channel protein type 9 subunit alpha OS=Homo sapiens GN=SCN9A PE=2 SV=1	226459
P52907	CAZA1	CAZA1_HUMAN F-actin-capping protein subunit alpha-1 OS=Homo sapiens GN=CAPZA1 PE=1 SV=3	32923
O75914-2	PAK3	PAK3_HUMAN Isoform 2 of Serine/threonine-protein kinase PAK 3 OS=Homo sapiens GN=PAK3	60693
O75914	PAK3	PAK3_HUMAN Serine/threonine-protein kinase PAK 3 OS=Homo sapiens GN=PAK3 PE=1 SV=2	62310
O75914-4	PAK3	PAK3_HUMAN Isoform 4 of Serine/threonine-protein kinase PAK 3 OS=Homo sapiens GN=PAK3	62913
O75914-3	PAK3	PAK3_HUMAN Isoform 3 of Serine/threonine-protein kinase PAK 3 OS=Homo sapiens GN=PAK3	64530
O95837	GNA14	GNA14_HUMAN Guanine nucleotide-binding protein subunit alpha-14 OS=Homo sapiens GN=GNA14 PE=2 SV=1	41571
C9JQ45	C9JQ45	C9JQ45_HUMAN Profilin OS=Homo sapiens GN=PFN2 PE=2 SV=1	11790
P35080-2	PROF2	PROF2_HUMAN Isoform IIb of Profilin-2 OS=Homo sapiens GN=PFN2	15088
P35080	PROF2	PROF2_HUMAN Profilin-2 OS=Homo sapiens GN=PFN2 PE=1 SV=3	15046
G5E9Q6	G5E9Q6	G5E9Q6_HUMAN Profilin OS=Homo sapiens GN=PFN2 PE=2 SV=1	20787
P12074	CX6A1	CX6A1_HUMAN Cytochrome c oxidase subunit 6A1 mitochondrial OS=Homo sapiens GN=COX6A1 PE=1 SV=4	12155
Q5T8I0	Q5T8I0	Q5T8I0_HUMAN Cytochrome c oxidase subunit 6A mitochondrial OS=Homo sapiens GN=COX6A1P2 PE=2 SV=1	12187
Q9UL26	RB22A	RB22A_HUMAN Ras-related protein Rab-22A OS=Homo sapiens GN=RAB22A PE=1 SV=2	21855
Q6PIK3	Q6PIK3	Q6PIK3_HUMAN HCG1995540 isoform CRA_b OS=Homo sapiens GN=RAB4B PE=2 SV=1	13536
P13797	PLST	PLST_HUMAN Plastin-3 OS=Homo sapiens GN=PLS3 PE=1 SV=4	70811
O15540	FABP7	FABP7_HUMAN Fatty acid-binding protein brain OS=Homo sapiens GN=FABP7 PE=1 SV=3	14889
Q9H047	Q9H047	Q9H047_HUMAN Fatty acid binding protein 7 brain isoform CRA_b OS=Homo sapiens GN=DKFZp547J2313 PE=2 SV=1	18829
H0Y482	H0Y482	H0Y482_HUMAN Band 4.1-like protein 1 (Fragment) OS=Homo sapiens GN=EPB41L1 PE=4 SV=1	12989
Q8IYB5-3	SMAP1	SMAP1_HUMAN Isoform 3 of Stromal membrane-associated protein 1 OS=Homo sapiens GN=SMAP1	47862
Q8IYB5-2	SMAP1	SMAP1_HUMAN Isoform 2 of Stromal membrane-associated protein 1 OS=Homo sapiens GN=SMAP1	47609
Q8IYB5	SMAP1	SMAP1_HUMAN Stromal membrane-associated protein 1 OS=Homo sapiens GN=SMAP1 PE=1 SV=2	50386
Q16849-3	PTPRN	PTPRN_HUMAN Isoform 3 of Receptor-type tyrosine-protein phosphatase-like N OS=Homo sapiens GN=PTPRN	96261
Q16849-2	PTPRN	PTPRN_HUMAN Isoform 2 of Receptor-type tyrosine-protein phosphatase-like N OS=Homo sapiens GN=PTPRN	102817
Q16849	PTPRN	PTPRN_HUMAN Receptor-type tyrosine-protein phosphatase-like N OS=Homo sapiens GN=PTPRN PE=1 SV=1	105847
Q9Y6B6	SAR1B	SAR1B_HUMAN GTP-binding protein SAR1b OS=Homo sapiens GN=SAR1B PE=1 SV=1	22410
P30050	RL12	RL12_HUMAN 60S ribosomal protein L12 OS=Homo sapiens GN=RPL12 PE=1 SV=1	17819
P14854	CX6B1	CX6B1_HUMAN Cytochrome c oxidase subunit 6B1 OS=Homo sapiens GN=COX6B1 PE=1 SV=2	10192
O00533	CHL1	CHL1_HUMAN Neural cell adhesion molecule L1-like protein OS=Homo sapiens GN=CHL1 PE=1 SV=4	135071
O00533-2	CHL1	CHL1_HUMAN Isoform 2 of Neural cell adhesion molecule L1-like protein OS=Homo sapiens GN=CHL1	136698
O94967-2	WDR47	WDR47_HUMAN Isoform 2 of WD repeat-containing protein 47 OS=Homo sapiens GN=WDR47	98516
O94967	WDR47	WDR47_HUMAN WD repeat-containing protein 47 OS=Homo sapiens GN=WDR47 PE=1 SV=1	101949
O94967-3	WDR47	WDR47_HUMAN Isoform 3 of WD repeat-containing protein 47 OS=Homo sapiens GN=WDR47	102036
O94967-4	WDR47	WDR47_HUMAN Isoform 4 of WD repeat-containing protein 47 OS=Homo sapiens GN=WDR47	102940
O75340-2	PDCD6	PDCD6_HUMAN Isoform 2 of Programmed cell death protein 6 OS=Homo sapiens GN=PDCD6	21664
O75340	PDCD6	PDCD6_HUMAN Programmed cell death protein 6 OS=Homo sapiens GN=PDCD6 PE=1 SV=1	21868
Q4J6C6-3	PPCEL	PPCEL_HUMAN Isoform 3 of Prolyl endopeptidase-like OS=Homo sapiens GN=PREPL	76758
Q4J6C6	PPCEL	PPCEL_HUMAN Prolyl endopeptidase-like OS=Homo sapiens GN=PREPL PE=1 SV=1	83927
F5H459	F5H459	F5H459_HUMAN AP-3 complex subunit sigma-1 OS=Homo sapiens GN=AP3S1 PE=2 SV=1	18772
Q9ULV0	MYO5B	MYO5B_HUMAN Unconventional myosin-Vb OS=Homo sapiens GN=MYO5B PE=1 SV=3	213671
P53004	BIEA	BIEA_HUMAN Biliverdin reductase A OS=Homo sapiens GN=BLVRA PE=1 SV=2	33428
Q9NRW7	VPS45	VPS45_HUMAN Vacuolar protein sorting-associated protein 45 OS=Homo sapiens GN=VPS45 PE=1 SV=1	65077
P62263	RS14	RS14_HUMAN 40S ribosomal protein S14 OS=Homo sapiens GN=RPS14 PE=1 SV=3	16273
Q16864	VATF	VATF_HUMAN V-type proton ATPase subunit F OS=Homo sapiens GN=ATP6V1F PE=1 SV=2	13370
Q16864-2	VATF	VATF_HUMAN Isoform 2 of V-type proton ATPase subunit F OS=Homo sapiens GN=ATP6V1F	16402
O43865-2	SAHH2	SAHH2_HUMAN Isoform 2 of Putative adenosylhomocysteinase 2 OS=Homo sapiens GN=AHCYL1	53754
O43865	SAHH2	SAHH2_HUMAN Putative adenosylhomocysteinase 2 OS=Homo sapiens GN=AHCYL1 PE=1 SV=2	58952
P61006	RAB8A	RAB8A_HUMAN Ras-related protein Rab-8A OS=Homo sapiens GN=RAB8A PE=1 SV=1	23668
E7ENU7	E7ENU7	E7ENU7_HUMAN Ribosomal protein L15 (Fragment) OS=Homo sapiens GN=RPL15 PE=2 SV=1	20495
P63215	GBG3	GBG3_HUMAN Guanine nucleotide-binding protein G(I)/G(S)/G(O) subunit gamma-3 OS=Homo sapiens GN=GNG3 PE=2 SV=1	8305
G3V325	G3V325	G3V325_HUMAN Pentatricopeptide repeat-containing protein 1 mitochondrial OS=Homo sapiens GN=ATP5J2-PTCD1 PE=4 SV=1	84110
P56134-2	ATPK	ATPK_HUMAN Isoform 2 of ATP synthase subunit f mitochondrial OS=Homo sapiens GN=ATP5J2	10363
F5H4H2	F5H4H2	F5H4H2_HUMAN ATP synthase subunit f mitochondrial OS=Homo sapiens GN=ATP5J2 PE=2 SV=1	10422
P56134	ATPK	ATPK_HUMAN ATP synthase subunit f mitochondrial OS=Homo sapiens GN=ATP5J2 PE=1 SV=3	10918
C9JU26	C9JU26	C9JU26_HUMAN ATP synthase subunit f mitochondrial OS=Homo sapiens GN=ATP5J2 PE=2 SV=1	11364
H0Y6A7	H0Y6A7	H0Y6A7_HUMAN Ganglioside-induced differentiation-associated protein 1-like 1 (Fragment) OS=Homo sapiens GN=GDAP1L1 PE=4 SV=1	28894
P56385	ATP5I	ATP5I_HUMAN ATP synthase subunit e mitochondrial OS=Homo sapiens GN=ATP5I PE=1 SV=2	7933
Q8TAT6	NPL4	NPL4_HUMAN Nuclear protein localization protein 4 homolog OS=Homo sapiens GN=NPLOC4 PE=1 SV=3	68120
Q8TAT6-2	NPL4	NPL4_HUMAN Isoform 2 of Nuclear protein localization protein 4 homolog OS=Homo sapiens GN=NPLOC4	69461
Q9GZY8-2	MFF	MFF_HUMAN Isoform 2 of Mitochondrial fission factor OS=Homo sapiens GN=MFF	32973
P67870	CSK2B	CSK2B_HUMAN Casein kinase II subunit beta OS=Homo sapiens GN=CSNK2B PE=1 SV=1	24942
Q5SRQ6	Q5SRQ6	Q5SRQ6_HUMAN Casein kinase 2 beta polypeptide isoform CRA_d OS=Homo sapiens GN=CSNK2B PE=2 SV=2	26926
Q5T0D9	TPRGL	TPRGL_HUMAN Tumor protein p63-regulated gene 1-like protein OS=Homo sapiens GN=TPRG1L PE=1 SV=1	30212
P61018	RAB4B	RAB4B_HUMAN Ras-related protein Rab-4B OS=Homo sapiens GN=RAB4B PE=1 SV=1	23587
H3BSK5	H3BSK5	H3BSK5_HUMAN Signal-regulatory protein beta-1 isoform 3 (Fragment) OS=Homo sapiens GN=SIRPB1 PE=4 SV=1	14719
O43236-2	2017-09-04	SEPT4_HUMAN Isoform 2 of Septin-4 OS=Homo sapiens GN=SEPT4	53042
O43236-3	2017-09-04	SEPT4_HUMAN Isoform 3 of Septin-4 OS=Homo sapiens GN=SEPT4	54298
O43236	2017-09-04	SEPT4_HUMAN Septin-4 OS=Homo sapiens GN=SEPT4 PE=1 SV=1	55098
O43236-4	2017-09-04	SEPT4_HUMAN Isoform 4 of Septin-4 OS=Homo sapiens GN=SEPT4	56613
P62249	RS16	RS16_HUMAN 40S ribosomal protein S16 OS=Homo sapiens GN=RPS16 PE=1 SV=2	16445
F8WAD8	F8WAD8	F8WAD8_HUMAN Disintegrin and metalloproteinase domain-containing protein 22 (Fragment) OS=Homo sapiens GN=ADAM22 PE=2 SV=1	89520
Q9P0K1-3	ADA22	ADA22_HUMAN Isoform 3 of Disintegrin and metalloproteinase domain-containing protein 22 OS=Homo sapiens GN=ADAM22	95288
Q9P0K1	ADA22	ADA22_HUMAN Disintegrin and metalloproteinase domain-containing protein 22 OS=Homo sapiens GN=ADAM22 PE=1 SV=1	100433
E7EV03	E7EV03	E7EV03_HUMAN Microtubule-associated protein 2 (Fragment) OS=Homo sapiens GN=MAP2 PE=2 SV=1	61755
O75146	HIP1R	HIP1R_HUMAN Huntingtin-interacting protein 1-related protein OS=Homo sapiens GN=HIP1R PE=1 SV=2	119388
O14495	LPP3	LPP3_HUMAN Lipid phosphate phosphohydrolase 3 OS=Homo sapiens GN=PPAP2B PE=1 SV=1	35116
P46109	CRKL	CRKL_HUMAN Crk-like protein OS=Homo sapiens GN=CRKL PE=1 SV=1	33777
P46783	RS10	RS10_HUMAN 40S ribosomal protein S10 OS=Homo sapiens GN=RPS10 PE=1 SV=1	18898
C9JFR7	C9JFR7	C9JFR7_HUMAN Cytochrome c (Fragment) OS=Homo sapiens GN=CYCS PE=2 SV=1	11333
P99999	CYC	CYC_HUMAN Cytochrome c OS=Homo sapiens GN=CYCS PE=1 SV=2	11749
O95298	NDUC2	NDUC2_HUMAN NADH dehydrogenase [ubiquinone] 1 subunit C2 OS=Homo sapiens GN=NDUFC2 PE=1 SV=1	14188
F6U1T9	F6U1T9	F6U1T9_HUMAN Calcineurin subunit B type 1 OS=Homo sapiens GN=PPP3R1 PE=2 SV=1	18208
P63098	CANB1	CANB1_HUMAN Calcineurin subunit B type 1 OS=Homo sapiens GN=PPP3R1 PE=1 SV=2	19300
D3YTA9	D3YTA9	D3YTA9_HUMAN Calcineurin subunit B type 1 OS=Homo sapiens GN=PPP3R1 PE=2 SV=1	21445
Q5T2N8	ATD3C	ATD3C_HUMAN ATPase family AAA domain-containing protein 3C OS=Homo sapiens GN=ATAD3C PE=2 SV=2	46380
P06737-2	PYGL	PYGL_HUMAN Isoform 2 of Glycogen phosphorylase liver form OS=Homo sapiens GN=PYGL	93134
E9PK47	E9PK47	E9PK47_HUMAN Phosphorylase OS=Homo sapiens GN=PYGL PE=2 SV=1	94070
P06737	PYGL	PYGL_HUMAN Glycogen phosphorylase liver form OS=Homo sapiens GN=PYGL PE=1 SV=4	97149
Q8WVM8	SCFD1	SCFD1_HUMAN Sec1 family domain-containing protein 1 OS=Homo sapiens GN=SCFD1 PE=1 SV=4	72380
H3BSW0	H3BSW0	H3BSW0_HUMAN Leucine-rich repeat-containing protein 57 (Fragment) OS=Homo sapiens GN=LRRC57 PE=2 SV=1	16324
Q8N9N7	LRC57	LRC57_HUMAN Leucine-rich repeat-containing protein 57 OS=Homo sapiens GN=LRRC57 PE=1 SV=1	26754
O95373	IPO7	IPO7_HUMAN Importin-7 OS=Homo sapiens GN=IPO7 PE=1 SV=1	119516
Q13492-4	PICAL	PICAL_HUMAN Isoform 4 of Phosphatidylinositol-binding clathrin assembly protein OS=Homo sapiens GN=PICALM	59918
Q13492-3	PICAL	PICAL_HUMAN Isoform 3 of Phosphatidylinositol-binding clathrin assembly protein OS=Homo sapiens GN=PICALM	66393
Q13492-2	PICAL	PICAL_HUMAN Isoform 2 of Phosphatidylinositol-binding clathrin assembly protein OS=Homo sapiens GN=PICALM	68764
Q13492-5	PICAL	PICAL_HUMAN Isoform 5 of Phosphatidylinositol-binding clathrin assembly protein OS=Homo sapiens GN=PICALM	70037
Q13492	PICAL	PICAL_HUMAN Phosphatidylinositol-binding clathrin assembly protein OS=Homo sapiens GN=PICALM PE=1 SV=2	70755
P14923	PLAK	PLAK_HUMAN Junction plakoglobin OS=Homo sapiens GN=JUP PE=1 SV=3	81745
P53621	COPA	COPA_HUMAN Coatomer subunit alpha OS=Homo sapiens GN=COPA PE=1 SV=2	138345
P53621-2	COPA	COPA_HUMAN Isoform 2 of Coatomer subunit alpha OS=Homo sapiens GN=COPA	139324
P28074	PSB5	PSB5_HUMAN Proteasome subunit beta type-5 OS=Homo sapiens GN=PSMB5 PE=1 SV=3	28480
O60939	SCN2B	SCN2B_HUMAN Sodium channel subunit beta-2 OS=Homo sapiens GN=SCN2B PE=1 SV=1	24326
Q15819	UB2V2	UB2V2_HUMAN Ubiquitin-conjugating enzyme E2 variant 2 OS=Homo sapiens GN=UBE2V2 PE=1 SV=4	16363
F5H8E5	F5H8E5	F5H8E5_HUMAN Ubiquitin carboxyl-terminal hydrolase OS=Homo sapiens GN=USP7 PE=2 SV=1	116999
B7Z815	B7Z815	B7Z815_HUMAN Ubiquitin carboxyl-terminal hydrolase OS=Homo sapiens GN=USP7 PE=2 SV=1	126269
Q93009	UBP7	UBP7_HUMAN Ubiquitin carboxyl-terminal hydrolase 7 OS=Homo sapiens GN=USP7 PE=1 SV=2	128302
P18507-2	GBRG2	GBRG2_HUMAN Isoform 2 of Gamma-aminobutyric acid receptor subunit gamma-2 OS=Homo sapiens GN=GABRG2	55186
P18507-3	GBRG2	GBRG2_HUMAN Isoform 3 of Gamma-aminobutyric acid receptor subunit gamma-2 OS=Homo sapiens GN=GABRG2	59344
Q9Y224	CN166	CN166_HUMAN UPF0568 protein C14orf166 OS=Homo sapiens GN=C14orf166 PE=1 SV=1	28068
F5H470	F5H470	F5H470_HUMAN Glutamate receptor 3 OS=Homo sapiens GN=GRIA3 PE=2 SV=1	93415
P42263	GRIA3	GRIA3_HUMAN Glutamate receptor 3 OS=Homo sapiens GN=GRIA3 PE=1 SV=2	101157
Q9Y2Q3-3	GSTK1	GSTK1_HUMAN Isoform 3 of Glutathione S-transferase kappa 1 OS=Homo sapiens GN=GSTK1	24185
E5RHG8	E5RHG8	E5RHG8_HUMAN Transcription elongation factor B polypeptide 1 (Fragment) OS=Homo sapiens GN=TCEB1 PE=2 SV=1	9960
Q15369	ELOC	ELOC_HUMAN Transcription elongation factor B polypeptide 1 OS=Homo sapiens GN=TCEB1 PE=1 SV=1	12473
Q9GZT4	SRR	SRR_HUMAN Serine racemase OS=Homo sapiens GN=SRR PE=1 SV=1	36566
Q14CZ8-2	HECAM	HECAM_HUMAN Isoform 2 of Hepatocyte cell adhesion molecule OS=Homo sapiens GN=HEPACAM	40564
F8VZH8	F8VZH8	F8VZH8_HUMAN Protein unc-13 homolog A OS=Homo sapiens GN=UNC13A PE=2 SV=1	190057
F8W0P6	F8W0P6	F8W0P6_HUMAN Protein unc-13 homolog A OS=Homo sapiens GN=UNC13A PE=2 SV=1	192376
H7BXE5	H7BXE5	H7BXE5_HUMAN Protein unc-13 homolog A OS=Homo sapiens GN=UNC13A PE=2 SV=1	193036
Q9UPW8	UN13A	UN13A_HUMAN Protein unc-13 homolog A OS=Homo sapiens GN=UNC13A PE=2 SV=4	193013
F8W059	F8W059	F8W059_HUMAN Protein unc-13 homolog A OS=Homo sapiens GN=UNC13A PE=2 SV=1	195129
J3KQI7	J3KQI7	J3KQI7_HUMAN Protein unc-13 homolog A OS=Homo sapiens GN=UNC13A PE=2 SV=1	202122
Q13404-2	UB2V1	UB2V1_HUMAN Isoform 2 of Ubiquitin-conjugating enzyme E2 variant 1 OS=Homo sapiens GN=UBE2V1	19228
Q13404-7	UB2V1	UB2V1_HUMAN Isoform 5 of Ubiquitin-conjugating enzyme E2 variant 1 OS=Homo sapiens GN=UBE2V1	19307
Q13404-1	UB2V1	UB2V1_HUMAN Isoform 1 of Ubiquitin-conjugating enzyme E2 variant 1 OS=Homo sapiens GN=UBE2V1	25797
G3V2F7	G3V2F7	G3V2F7_HUMAN HCG2044781 OS=Homo sapiens GN=TMEM189 PE=4 SV=1	42209
O75116	ROCK2	ROCK2_HUMAN Rho-associated protein kinase 2 OS=Homo sapiens GN=ROCK2 PE=1 SV=4	160899
Q9NRG7	D39U1	D39U1_HUMAN Epimerase family protein SDR39U1 OS=Homo sapiens GN=SDR39U1 PE=1 SV=2	34748
Q92796	DLG3	DLG3_HUMAN Disks large homolog 3 OS=Homo sapiens GN=DLG3 PE=1 SV=2	90314
Q5JUW8	Q5JUW8	Q5JUW8_HUMAN Discs large homolog 3 (Neuroendocrine-dlg Drosophila) isoform CRA_b OS=Homo sapiens GN=DLG3 PE=2 SV=1	93607
F5GWP8	F5GWP8	F5GWP8_HUMAN Junction plakoglobin OS=Homo sapiens GN=JUP PE=2 SV=1	66351
P17661	DESM	DESM_HUMAN Desmin OS=Homo sapiens GN=DES PE=1 SV=3	53536
Q96HU8	DIRA2	DIRA2_HUMAN GTP-binding protein Di-Ras2 OS=Homo sapiens GN=DIRAS2 PE=1 SV=1	22485
K7EMD9	K7EMD9	K7EMD9_HUMAN Keratin type I cytoskeletal 13 (Fragment) OS=Homo sapiens GN=KRT13 PE=2 SV=1	19214
P13646-2	K1C13	K1C13_HUMAN Isoform 2 of Keratin type I cytoskeletal 13 OS=Homo sapiens GN=KRT13	38581
K7ERE3	K7ERE3	K7ERE3_HUMAN Keratin type I cytoskeletal 13 OS=Homo sapiens GN=KRT13 PE=2 SV=1	45261
P13646-3	K1C13	K1C13_HUMAN Isoform 3 of Keratin type I cytoskeletal 13 OS=Homo sapiens GN=KRT13	45867
P13646	K1C13	K1C13_HUMAN Keratin type I cytoskeletal 13 OS=Homo sapiens GN=KRT13 PE=1 SV=4	49588
P59998	ARPC4	ARPC4_HUMAN Actin-related protein 2/3 complex subunit 4 OS=Homo sapiens GN=ARPC4 PE=1 SV=3	19667
F8WCF6	F8WCF6	F8WCF6_HUMAN Actin-related protein 2/3 complex subunit 4 OS=Homo sapiens GN=ARPC4 PE=2 SV=1	21059
P59998-3	ARPC4	ARPC4_HUMAN Isoform 3 of Actin-related protein 2/3 complex subunit 4 OS=Homo sapiens GN=ARPC4	21588
Q5TA02	Q5TA02	Q5TA02_HUMAN Glutathione S-transferase omega-1 (Fragment) OS=Homo sapiens GN=GSTO1 PE=2 SV=1	23341
P78417-3	GSTO1	GSTO1_HUMAN Isoform 3 of Glutathione S-transferase omega-1 OS=Homo sapiens GN=GSTO1	24796
P78417	GSTO1	GSTO1_HUMAN Glutathione S-transferase omega-1 OS=Homo sapiens GN=GSTO1 PE=1 SV=2	27566
Q5R3B4	Q5R3B4	Q5R3B4_HUMAN Mitochondrial pyruvate carrier 2 (Fragment) OS=Homo sapiens GN=MPC2 PE=2 SV=1	11681
O95563	MPC2	MPC2_HUMAN Mitochondrial pyruvate carrier 2 OS=Homo sapiens GN=MPC2 PE=1 SV=1	14279
B4E102	B4E102	B4E102_HUMAN Eukaryotic initiation factor 4A-I OS=Homo sapiens GN=EIF4A1 PE=2 SV=1	15900
O75110	ATP9A	ATP9A_HUMAN Probable phospholipid-transporting ATPase IIA OS=Homo sapiens GN=ATP9A PE=1 SV=3	118582
Q14832-2	GRM3	GRM3_HUMAN Isoform 2 of Metabotropic glutamate receptor 3 OS=Homo sapiens GN=GRM3	60749
Q14832	GRM3	GRM3_HUMAN Metabotropic glutamate receptor 3 OS=Homo sapiens GN=GRM3 PE=1 SV=2	98879
P81605	DCD	DCD_HUMAN Dermcidin OS=Homo sapiens GN=DCD PE=1 SV=2	11284
P81605-2	DCD	DCD_HUMAN Isoform 2 of Dermcidin OS=Homo sapiens GN=DCD	12414
O75380	NDUS6	NDUS6_HUMAN NADH dehydrogenase [ubiquinone] iron-sulfur protein 6 mitochondrial OS=Homo sapiens GN=NDUFS6 PE=1 SV=1	13712
Q9UN86-2	G3BP2	G3BP2_HUMAN Isoform B of Ras GTPase-activating protein-binding protein 2 OS=Homo sapiens GN=G3BP2	50817
Q9UN86	G3BP2	G3BP2_HUMAN Ras GTPase-activating protein-binding protein 2 OS=Homo sapiens GN=G3BP2 PE=1 SV=2	54121
Q96P70	IPO9	IPO9_HUMAN Importin-9 OS=Homo sapiens GN=IPO9 PE=1 SV=3	115963
Q5XKE5	K2C79	K2C79_HUMAN Keratin type II cytoskeletal 79 OS=Homo sapiens GN=KRT79 PE=1 SV=2	57836
H7C3M2	H7C3M2	H7C3M2_HUMAN 60S ribosomal protein L3 (Fragment) OS=Homo sapiens GN=RPL3 PE=4 SV=1	29647
H7C422	H7C422	H7C422_HUMAN 60S ribosomal protein L3 (Fragment) OS=Homo sapiens GN=RPL3 PE=2 SV=1	34968
G3V3I1	G3V3I1	G3V3I1_HUMAN Proteasome subunit alpha type OS=Homo sapiens GN=PSMA6 PE=2 SV=1	16645
G3V295	G3V295	G3V295_HUMAN Proteasome subunit alpha type OS=Homo sapiens GN=PSMA6 PE=2 SV=1	22842
B4DXJ9	B4DXJ9	B4DXJ9_HUMAN Proteasome (Prosome macropain) subunit alpha type 6 isoform CRA_a OS=Homo sapiens GN=PSMA6 PE=2 SV=1	25290
P60900	PSA6	PSA6_HUMAN Proteasome subunit alpha type-6 OS=Homo sapiens GN=PSMA6 PE=1 SV=1	27399
G3V5Z7	G3V5Z7	G3V5Z7_HUMAN Proteasome subunit alpha type OS=Homo sapiens GN=PSMA6 PE=2 SV=1	28147
P20618	PSB1	PSB1_HUMAN Proteasome subunit beta type-1 OS=Homo sapiens GN=PSMB1 PE=1 SV=2	26489
Q9UL25	RAB21	RAB21_HUMAN Ras-related protein Rab-21 OS=Homo sapiens GN=RAB21 PE=1 SV=3	24348
E7EV50	E7EV50	E7EV50_HUMAN Gamma-aminobutyric acid receptor subunit beta-2 OS=Homo sapiens GN=GABRB2 PE=2 SV=1	47559
P47870-1	GBRB2	GBRB2_HUMAN Isoform 2 of Gamma-aminobutyric acid receptor subunit beta-2 OS=Homo sapiens GN=GABRB2	54607
P47870	GBRB2	GBRB2_HUMAN Gamma-aminobutyric acid receptor subunit beta-2 OS=Homo sapiens GN=GABRB2 PE=1 SV=2	59151
Q8IYJ1	CPNE9	CPNE9_HUMAN Copine-9 OS=Homo sapiens GN=CPNE9 PE=1 SV=3	61864
P15880	RS2	RS2_HUMAN 40S ribosomal protein S2 OS=Homo sapiens GN=RPS2 PE=1 SV=2	31324
Q16643	DREB	DREB_HUMAN Drebrin OS=Homo sapiens GN=DBN1 PE=1 SV=4	71429
Q16643-2	DREB	DREB_HUMAN Isoform 2 of Drebrin OS=Homo sapiens GN=DBN1	71599
Q16643-3	DREB	DREB_HUMAN Isoform 3 of Drebrin OS=Homo sapiens GN=DBN1	76300
D6RAF8	D6RAF8	D6RAF8_HUMAN Heterogeneous nuclear ribonucleoprotein D0 (Fragment) OS=Homo sapiens GN=HNRNPD PE=2 SV=1	23076
Q14103-4	HNRPD	HNRPD_HUMAN Isoform 4 of Heterogeneous nuclear ribonucleoprotein D0 OS=Homo sapiens GN=HNRNPD	30672
Q14103-3	HNRPD	HNRPD_HUMAN Isoform 3 of Heterogeneous nuclear ribonucleoprotein D0 OS=Homo sapiens GN=HNRNPD	32835
Q14103-2	HNRPD	HNRPD_HUMAN Isoform 2 of Heterogeneous nuclear ribonucleoprotein D0 OS=Homo sapiens GN=HNRNPD	36272
Q14103	HNRPD	HNRPD_HUMAN Heterogeneous nuclear ribonucleoprotein D0 OS=Homo sapiens GN=HNRNPD PE=1 SV=1	38434
P62330	ARF6	ARF6_HUMAN ADP-ribosylation factor 6 OS=Homo sapiens GN=ARF6 PE=1 SV=2	20082
O15230	LAMA5	LAMA5_HUMAN Laminin subunit alpha-5 OS=Homo sapiens GN=LAMA5 PE=1 SV=8	399740
P31948	STIP1	STIP1_HUMAN Stress-induced-phosphoprotein 1 OS=Homo sapiens GN=STIP1 PE=1 SV=1	62639
G3XAD8	G3XAD8	G3XAD8_HUMAN Stress-induced-phosphoprotein 1 OS=Homo sapiens GN=STIP1 PE=4 SV=1	68080
Q4G0F5	VP26B	VP26B_HUMAN Vacuolar protein sorting-associated protein 26B OS=Homo sapiens GN=VPS26B PE=1 SV=2	39155
Q9NZ01	TECR	TECR_HUMAN Very-long-chain enoyl-CoA reductase OS=Homo sapiens GN=TECR PE=1 SV=1	36034
Q96RR4-6	KKCC2	KKCC2_HUMAN Isoform 6 of Calcium/calmodulin-dependent protein kinase kinase 2 OS=Homo sapiens GN=CAMKK2	54124
Q96RR4-2	KKCC2	KKCC2_HUMAN Isoform 2 of Calcium/calmodulin-dependent protein kinase kinase 2 OS=Homo sapiens GN=CAMKK2	58899
O75663	TIPRL	TIPRL_HUMAN TIP41-like protein OS=Homo sapiens GN=TIPRL PE=1 SV=2	31444
Q9H1K4	GHC2	GHC2_HUMAN Mitochondrial glutamate carrier 2 OS=Homo sapiens GN=SLC25A18 PE=2 SV=1	33849
Q02246	CNTN2	CNTN2_HUMAN Contactin-2 OS=Homo sapiens GN=CNTN2 PE=1 SV=1	113393
P62906	RL10A	RL10A_HUMAN 60S ribosomal protein L10a OS=Homo sapiens GN=RPL10A PE=1 SV=2	24831
Q9Y3F4	STRAP	STRAP_HUMAN Serine-threonine kinase receptor-associated protein OS=Homo sapiens GN=STRAP PE=1 SV=1	38438
B4DNJ6	B4DNJ6	B4DNJ6_HUMAN Serine-threonine kinase receptor-associated protein OS=Homo sapiens GN=STRAP PE=2 SV=1	39778
E9PH18	E9PH18	E9PH18_HUMAN DnaJ homolog subfamily B member 6 OS=Homo sapiens GN=DNAJB6 PE=2 SV=1	23841
O75190	DNJB6	DNJB6_HUMAN DnaJ homolog subfamily B member 6 OS=Homo sapiens GN=DNAJB6 PE=1 SV=2	36087
O15530-2	PDPK1	PDPK1_HUMAN Isoform 2 of 3-phosphoinositide-dependent protein kinase 1 OS=Homo sapiens GN=PDPK1	58035
E9PER6	E9PER6	E9PER6_HUMAN 3-phosphoinositide-dependent protein kinase 1 OS=Homo sapiens GN=PDPK1 PE=2 SV=1	60329
O15530-3	PDPK1	PDPK1_HUMAN Isoform 3 of 3-phosphoinositide-dependent protein kinase 1 OS=Homo sapiens GN=PDPK1	60396
C9JWR9	C9JWR9	C9JWR9_HUMAN 3-phosphoinositide-dependent protein kinase 1 OS=Homo sapiens GN=PDPK1 PE=2 SV=1	60568
O15530	PDPK1	PDPK1_HUMAN 3-phosphoinositide-dependent protein kinase 1 OS=Homo sapiens GN=PDPK1 PE=1 SV=1	63152
B7Z254	B7Z254	B7Z254_HUMAN Protein disulfide-isomerase A6 OS=Homo sapiens GN=PDIA6 PE=2 SV=1	47838
Q15084	PDIA6	PDIA6_HUMAN Protein disulfide-isomerase A6 OS=Homo sapiens GN=PDIA6 PE=1 SV=1	48121
F8WA83	F8WA83	F8WA83_HUMAN Protein disulfide-isomerase A6 OS=Homo sapiens GN=PDIA6 PE=2 SV=1	48646
B5MCQ5	B5MCQ5	B5MCQ5_HUMAN Protein disulfide-isomerase A6 OS=Homo sapiens GN=PDIA6 PE=2 SV=1	53261
Q15084-2	PDIA6	PDIA6_HUMAN Isoform 2 of Protein disulfide-isomerase A6 OS=Homo sapiens GN=PDIA6	53901
P43155-2	CACP	CACP_HUMAN Isoform 2 of Carnitine O-acetyltransferase OS=Homo sapiens GN=CRAT	68569
P43155	CACP	CACP_HUMAN Carnitine O-acetyltransferase OS=Homo sapiens GN=CRAT PE=1 SV=5	70858
A6PVN3	A6PVN3	A6PVN3_HUMAN Carnitine O-acetyltransferase OS=Homo sapiens GN=CRAT PE=2 SV=1	18233
Q7Z3Y8	K1C27	K1C27_HUMAN Keratin type I cytoskeletal 27 OS=Homo sapiens GN=KRT27 PE=1 SV=2	49822
B4DJV2	B4DJV2	B4DJV2_HUMAN Citrate synthase OS=Homo sapiens GN=CS PE=2 SV=1	50432
O75390	CISY	CISY_HUMAN Citrate synthase mitochondrial OS=Homo sapiens GN=CS PE=1 SV=2	51712
P23526-2	SAHH	SAHH_HUMAN Isoform 2 of Adenosylhomocysteinase OS=Homo sapiens GN=AHCY	44659
P23526	SAHH	SAHH_HUMAN Adenosylhomocysteinase OS=Homo sapiens GN=AHCY PE=1 SV=4	47716
F8W1R7	F8W1R7	F8W1R7_HUMAN Myosin light polypeptide 6 OS=Homo sapiens GN=MYL6 PE=2 SV=1	16290
P60660-2	MYL6	MYL6_HUMAN Isoform Smooth muscle of Myosin light polypeptide 6 OS=Homo sapiens GN=MYL6	16961
P60660	MYL6	MYL6_HUMAN Myosin light polypeptide 6 OS=Homo sapiens GN=MYL6 PE=1 SV=2	16930
G8JLA2	G8JLA2	G8JLA2_HUMAN Myosin light polypeptide 6 OS=Homo sapiens GN=MYL6 PE=2 SV=1	17089
J3KND3	J3KND3	J3KND3_HUMAN Myosin light polypeptide 6 OS=Homo sapiens GN=MYL6 PE=2 SV=1	17058
G3V1V0	G3V1V0	G3V1V0_HUMAN Myosin light polypeptide 6 OS=Homo sapiens GN=MYL6 PE=4 SV=1	18037
B7Z6Z4	B7Z6Z4	B7Z6Z4_HUMAN Myosin light polypeptide 6 OS=Homo sapiens GN=MYL6 PE=2 SV=1	26707
Q9P0L2-2	MARK1	MARK1_HUMAN Isoform 2 of Serine/threonine-protein kinase MARK1 OS=Homo sapiens GN=MARK1	72073
Q9P0L2-3	MARK1	MARK1_HUMAN Isoform 3 of Serine/threonine-protein kinase MARK1 OS=Homo sapiens GN=MARK1	84911
Q9P0L2	MARK1	MARK1_HUMAN Serine/threonine-protein kinase MARK1 OS=Homo sapiens GN=MARK1 PE=1 SV=2	89003
P61086-3	UBE2K	UBE2K_HUMAN Isoform 3 of Ubiquitin-conjugating enzyme E2 K OS=Homo sapiens GN=UBE2K	17447
P61086	UBE2K	UBE2K_HUMAN Ubiquitin-conjugating enzyme E2 K OS=Homo sapiens GN=UBE2K PE=1 SV=3	22407
F8W882	F8W882	F8W882_HUMAN Phosphatase and actin regulator 1 OS=Homo sapiens GN=PHACTR1 PE=2 SV=1	66249
Q9C0D0	PHAR1	PHAR1_HUMAN Phosphatase and actin regulator 1 OS=Homo sapiens GN=PHACTR1 PE=2 SV=3	66308
P07947	YES	YES_HUMAN Tyrosine-protein kinase Yes OS=Homo sapiens GN=YES1 PE=1 SV=3	60801
J3QRU1	J3QRU1	J3QRU1_HUMAN Tyrosine-protein kinase Yes OS=Homo sapiens GN=YES1 PE=2 SV=1	61387
Q9ULC4-2	MCTS1	MCTS1_HUMAN Isoform 2 of Malignant T-cell-amplified sequence 1 OS=Homo sapiens GN=MCTS1	19229
Q9ULC4	MCTS1	MCTS1_HUMAN Malignant T-cell-amplified sequence 1 OS=Homo sapiens GN=MCTS1 PE=1 SV=1	20555
Q9ULC4-3	MCTS1	MCTS1_HUMAN Isoform 3 of Malignant T-cell-amplified sequence 1 OS=Homo sapiens GN=MCTS1	20550
O60493-4	SNX3	SNX3_HUMAN Isoform 4 of Sorting nexin-3 OS=Homo sapiens GN=SNX3	16316
O60493	SNX3	SNX3_HUMAN Sorting nexin-3 OS=Homo sapiens GN=SNX3 PE=1 SV=3	18762
E9PH05	E9PH05	E9PH05_HUMAN Protein FAM162A OS=Homo sapiens GN=FAM162A PE=2 SV=1	15959
P07602	SAP	SAP_HUMAN Proactivator polypeptide OS=Homo sapiens GN=PSAP PE=1 SV=2	58113
C9JIZ6	C9JIZ6	C9JIZ6_HUMAN Pulmonary surfactant-associated protein A2 OS=Homo sapiens GN=PSAP PE=2 SV=1	58354
P07602-2	SAP	SAP_HUMAN Isoform Sap-mu-6 of Proactivator polypeptide OS=Homo sapiens GN=PSAP	58356
P07602-3	SAP	SAP_HUMAN Isoform Sap-mu-9 of Proactivator polypeptide OS=Homo sapiens GN=PSAP	58484
B1AVU8	B1AVU8	B1AVU8_HUMAN Saposin-D OS=Homo sapiens GN=PSAP PE=4 SV=1	61693
Q5T321	Q5T321	Q5T321_HUMAN Neurobeachin OS=Homo sapiens GN=NBEA PE=2 SV=1	327548
F5GXV7	F5GXV7	F5GXV7_HUMAN Neurobeachin OS=Homo sapiens GN=NBEA PE=2 SV=1	327863
Q8NFP9	NBEA	NBEA_HUMAN Neurobeachin OS=Homo sapiens GN=NBEA PE=1 SV=3	327821
Q99643-5	C560	C560_HUMAN Isoform 5 of Succinate dehydrogenase cytochrome b560 subunit mitochondrial OS=Homo sapiens GN=SDHC	12474
Q99643-3	C560	C560_HUMAN Isoform 3 of Succinate dehydrogenase cytochrome b560 subunit mitochondrial OS=Homo sapiens GN=SDHC	14770
Q99643	C560	C560_HUMAN Succinate dehydrogenase cytochrome b560 subunit mitochondrial OS=Homo sapiens GN=SDHC PE=1 SV=1	18610
Q7Z794	K2C1B	K2C1B_HUMAN Keratin type II cytoskeletal 1b OS=Homo sapiens GN=KRT77 PE=2 SV=3	61901
A8MUS3	A8MUS3	A8MUS3_HUMAN 60S ribosomal protein L23a OS=Homo sapiens GN=RPL23A PE=2 SV=1	21916
P61081	UBC12	UBC12_HUMAN NEDD8-conjugating enzyme Ubc12 OS=Homo sapiens GN=UBE2M PE=1 SV=1	20900
Q9Y3D6	FIS1	FIS1_HUMAN Mitochondrial fission 1 protein OS=Homo sapiens GN=FIS1 PE=1 SV=2	16938
O43678	NDUA2	NDUA2_HUMAN NADH dehydrogenase [ubiquinone] 1 alpha subcomplex subunit 2 OS=Homo sapiens GN=NDUFA2 PE=1 SV=3	10922
O00401	WASL	WASL_HUMAN Neural Wiskott-Aldrich syndrome protein OS=Homo sapiens GN=WASL PE=1 SV=2	54827
G3V5T1	G3V5T1	G3V5T1_HUMAN Epimerase family protein SDR39U1 OS=Homo sapiens GN=SDR39U1 PE=2 SV=1	17492
O14818-2	PSA7	PSA7_HUMAN Isoform 2 of Proteasome subunit alpha type-7 OS=Homo sapiens GN=PSMA7	20193
O14818	PSA7	PSA7_HUMAN Proteasome subunit alpha type-7 OS=Homo sapiens GN=PSMA7 PE=1 SV=1	27887
Q709C8-4	VP13C	VP13C_HUMAN Isoform 4 of Vacuolar protein sorting-associated protein 13C OS=Homo sapiens GN=VPS13C	403087
Q709C8-2	VP13C	VP13C_HUMAN Isoform 2 of Vacuolar protein sorting-associated protein 13C OS=Homo sapiens GN=VPS13C	408201
Q709C8-3	VP13C	VP13C_HUMAN Isoform 3 of Vacuolar protein sorting-associated protein 13C OS=Homo sapiens GN=VPS13C	417279
Q709C8	VP13C	VP13C_HUMAN Vacuolar protein sorting-associated protein 13C OS=Homo sapiens GN=VPS13C PE=1 SV=1	422393
[truncated: 2,184 more rows]

## Sheet: SDC_particulate_AD+CVD
Supplementary Dataset 2.2: List of total proteins identified in the particulate brain fraction of AD+CVD (Demendia 3 subject) by SDC coupled to in-solution digestion.
Accession	Gene Symbol	Description	Avg. Mass
Q13813-2	SPTN1	SPTN1_HUMAN Isoform 2 of Spectrin alpha chain non-erythrocytic 1 OS=Homo sapiens GN=SPTAN1	285093
Q13813	SPTN1	SPTN1_HUMAN Spectrin alpha chain non-erythrocytic 1 OS=Homo sapiens GN=SPTAN1 PE=1 SV=3	284538
Q01082	SPTB2	SPTB2_HUMAN Spectrin beta chain non-erythrocytic 1 OS=Homo sapiens GN=SPTBN1 PE=1 SV=2	274608
Q01082-3	SPTB2	SPTB2_HUMAN Isoform 2 of Spectrin beta chain non-erythrocytic 1 OS=Homo sapiens GN=SPTBN1	251395
Q01082-2	SPTB2	SPTB2_HUMAN Isoform Short of Spectrin beta chain non-erythrocytic 1 OS=Homo sapiens GN=SPTBN1	253089
P68371	TBB4B	TBB4B_HUMAN Tubulin beta-4B chain OS=Homo sapiens GN=TUBB4B PE=1 SV=1	49831
P13637	AT1A3	AT1A3_HUMAN Sodium/potassium-transporting ATPase subunit alpha-3 OS=Homo sapiens GN=ATP1A3 PE=1 SV=3	111748
P13637-2	AT1A3	AT1A3_HUMAN Isoform 2 of Sodium/potassium-transporting ATPase subunit alpha-3 OS=Homo sapiens GN=ATP1A3	113134
P13637-3	AT1A3	AT1A3_HUMAN Isoform 3 of Sodium/potassium-transporting ATPase subunit alpha-3 OS=Homo sapiens GN=ATP1A3	113059
Q13885	TBB2A	TBB2A_HUMAN Tubulin beta-2A chain OS=Homo sapiens GN=TUBB2A PE=1 SV=1	49907
P04350	TBB4A	TBB4A_HUMAN Tubulin beta-4A chain OS=Homo sapiens GN=TUBB4A PE=1 SV=2	49586
Q9BVA1	TBB2B	TBB2B_HUMAN Tubulin beta-2B chain OS=Homo sapiens GN=TUBB2B PE=1 SV=1	49953
P63261	ACTG	ACTG_HUMAN Actin cytoplasmic 2 OS=Homo sapiens GN=ACTG1 PE=1 SV=1	41793
P60709	ACTB	ACTB_HUMAN Actin cytoplasmic 1 OS=Homo sapiens GN=ACTB PE=1 SV=1	41737
P68363	TBA1B	TBA1B_HUMAN Tubulin alpha-1B chain OS=Homo sapiens GN=TUBA1B PE=1 SV=1	50152
Q71U36	TBA1A	TBA1A_HUMAN Tubulin alpha-1A chain OS=Homo sapiens GN=TUBA1A PE=1 SV=1	50136
Q9BQE3	TBA1C	TBA1C_HUMAN Tubulin alpha-1C chain OS=Homo sapiens GN=TUBA1C PE=1 SV=1	49895
F5H5D3	F5H5D3	F5H5D3_HUMAN Tubulin alpha-1C chain OS=Homo sapiens GN=TUBA1C PE=2 SV=1	57730
P07437	TBB5	TBB5_HUMAN Tubulin beta chain OS=Homo sapiens GN=TUBB PE=1 SV=2	49671
Q00610	CLH1	CLH1_HUMAN Clathrin heavy chain 1 OS=Homo sapiens GN=CLTC PE=1 SV=5	191613
Q00610-2	CLH1	CLH1_HUMAN Isoform 2 of Clathrin heavy chain 1 OS=Homo sapiens GN=CLTC	187889
P68366	TBA4A	TBA4A_HUMAN Tubulin alpha-4A chain OS=Homo sapiens GN=TUBA4A PE=1 SV=1	49924
P05023	AT1A1	AT1A1_HUMAN Sodium/potassium-transporting ATPase subunit alpha-1 OS=Homo sapiens GN=ATP1A1 PE=1 SV=1	112896
P05023-4	AT1A1	AT1A1_HUMAN Isoform 4 of Sodium/potassium-transporting ATPase subunit alpha-1 OS=Homo sapiens GN=ATP1A1	113000
P80723	BASP1	BASP1_HUMAN Brain acid soluble protein 1 OS=Homo sapiens GN=BASP1 PE=1 SV=2	22693
B1AKY9	B1AKY9	B1AKY9_HUMAN Sodium/potassium-transporting ATPase subunit alpha-2 OS=Homo sapiens GN=ATP1A2 PE=2 SV=1	110863
Q15149-2	PLEC	PLEC_HUMAN Isoform 2 of Plectin OS=Homo sapiens GN=PLEC	518478
Q15149-5	PLEC	PLEC_HUMAN Isoform 5 of Plectin OS=Homo sapiens GN=PLEC	516282
Q15149-4	PLEC	PLEC_HUMAN Isoform 4 of Plectin OS=Homo sapiens GN=PLEC	516204
Q15149-6	PLEC	PLEC_HUMAN Isoform 6 of Plectin OS=Homo sapiens GN=PLEC	516484
Q15149	PLEC	PLEC_HUMAN Plectin OS=Homo sapiens GN=PLEC PE=1 SV=3	531796
Q15149-8	PLEC	PLEC_HUMAN Isoform 8 of Plectin OS=Homo sapiens GN=PLEC	513712
Q15149-3	PLEC	PLEC_HUMAN Isoform 3 of Plectin OS=Homo sapiens GN=PLEC	518037
P61764-2	STXB1	STXB1_HUMAN Isoform 2 of Syntaxin-binding protein 1 OS=Homo sapiens GN=STXBP1	68736
P61764	STXB1	STXB1_HUMAN Syntaxin-binding protein 1 OS=Homo sapiens GN=STXBP1 PE=1 SV=1	67569
I6L894	I6L894	I6L894_HUMAN Ankyrin-2 OS=Homo sapiens GN=ANK2 PE=2 SV=1	430259
Q01484	ANK2	ANK2_HUMAN Ankyrin-2 OS=Homo sapiens GN=ANK2 PE=1 SV=4	433719
Q16555	DPYL2	DPYL2_HUMAN Dihydropyrimidinase-related protein 2 OS=Homo sapiens GN=DPYSL2 PE=1 SV=1	62294
P21796	VDAC1	VDAC1_HUMAN Voltage-dependent anion-selective channel protein 1 OS=Homo sapiens GN=VDAC1 PE=1 SV=2	30773
Q14204	DYHC1	DYHC1_HUMAN Cytoplasmic dynein 1 heavy chain 1 OS=Homo sapiens GN=DYNC1H1 PE=1 SV=5	532412
Q13509	TBB3	TBB3_HUMAN Tubulin beta-3 chain OS=Homo sapiens GN=TUBB3 PE=1 SV=2	50433
P14136	GFAP	GFAP_HUMAN Glial fibrillary acidic protein OS=Homo sapiens GN=GFAP PE=1 SV=1	49880
Q01814-4	AT2B2	AT2B2_HUMAN Isoform ZA of Plasma membrane calcium-transporting ATPase 2 OS=Homo sapiens GN=ATP2B2	127335
P14136-2	GFAP	GFAP_HUMAN Isoform 2 of Glial fibrillary acidic protein OS=Homo sapiens GN=GFAP	50289
Q01814-6	AT2B2	AT2B2_HUMAN Isoform ZB of Plasma membrane calcium-transporting ATPase 2 OS=Homo sapiens GN=ATP2B2	132593
P07900-2	HS90A	HS90A_HUMAN Isoform 2 of Heat shock protein HSP 90-alpha OS=Homo sapiens GN=HSP90AA1	98161
Q01484-2	ANK2	ANK2_HUMAN Isoform 2 of Ankyrin-2 OS=Homo sapiens GN=ANK2	205793
Q16555-2	DPYL2	DPYL2_HUMAN Isoform 2 of Dihydropyrimidinase-related protein 2 OS=Homo sapiens GN=DPYSL2	58163
P02768	ALBU	ALBU_HUMAN Serum albumin OS=Homo sapiens GN=ALB PE=1 SV=2	69367
P09543	CN37	CN37_HUMAN 2' 3'-cyclic-nucleotide 3'-phosphodiesterase OS=Homo sapiens GN=CNP PE=1 SV=2	47579
E9PHW9	E9PHW9	E9PHW9_HUMAN Ankyrin-2 (Fragment) OS=Homo sapiens GN=ANK2 PE=2 SV=1	189105
P68032	ACTC	ACTC_HUMAN Actin alpha cardiac muscle 1 OS=Homo sapiens GN=ACTC1 PE=1 SV=1	42019
H0Y7C1	H0Y7C1	H0Y7C1_HUMAN Sodium/potassium-transporting ATPase subunit alpha-2 (Fragment) OS=Homo sapiens GN=ATP1A2 PE=3 SV=1	78916
P06744	G6PI	G6PI_HUMAN Glucose-6-phosphate isomerase OS=Homo sapiens GN=GPI PE=1 SV=4	63147
P07196	NFL	NFL_HUMAN Neurofilament light polypeptide OS=Homo sapiens GN=NEFL PE=1 SV=3	61517
P68133	ACTS	ACTS_HUMAN Actin alpha skeletal muscle OS=Homo sapiens GN=ACTA1 PE=1 SV=1	42051
P06744-2	G6PI	G6PI_HUMAN Isoform 2 of Glucose-6-phosphate isomerase OS=Homo sapiens GN=GPI	64325
M0R278	M0R278	M0R278_HUMAN Tubulin beta-4A chain (Fragment) OS=Homo sapiens GN=TUBB4A PE=2 SV=1	17642
A8K854	A8K854	A8K854_HUMAN HCG1983504 isoform CRA_f OS=Homo sapiens GN=TUBB3 PE=2 SV=1	42433
Q13748	TBA3C	TBA3C_HUMAN Tubulin alpha-3C/D chain OS=Homo sapiens GN=TUBA3C PE=1 SV=3	49960
P12277	KCRB	KCRB_HUMAN Creatine kinase B-type OS=Homo sapiens GN=CKB PE=1 SV=1	42644
P04406	G3P	G3P_HUMAN Glyceraldehyde-3-phosphate dehydrogenase OS=Homo sapiens GN=GAPDH PE=1 SV=3	36053
Q9Y2J2	E41L3	E41L3_HUMAN Band 4.1-like protein 3 OS=Homo sapiens GN=EPB41L3 PE=1 SV=2	120677
P08238	HS90B	HS90B_HUMAN Heat shock protein HSP 90-beta OS=Homo sapiens GN=HSP90AB1 PE=1 SV=4	83264
P20020-5	AT2B1	AT2B1_HUMAN Isoform E of Plasma membrane calcium-transporting ATPase 1 OS=Homo sapiens GN=ATP2B1	129152
P20020-2	AT2B1	AT2B1_HUMAN Isoform A of Plasma membrane calcium-transporting ATPase 1 OS=Homo sapiens GN=ATP2B1	129516
P20020	AT2B1	AT2B1_HUMAN Plasma membrane calcium-transporting ATPase 1 OS=Homo sapiens GN=ATP2B1 PE=1 SV=3	138755
P17600	SYN1	SYN1_HUMAN Synapsin-1 OS=Homo sapiens GN=SYN1 PE=1 SV=3	74111
Q05193-2	DYN1	DYN1_HUMAN Isoform 2 of Dynamin-1 OS=Homo sapiens GN=DNM1	97263
I3L4N8	I3L4N8	I3L4N8_HUMAN Actin cytoplasmic 2 N-terminally processed (Fragment) OS=Homo sapiens GN=ACTG1 PE=2 SV=1	26935
Q05193-5	DYN1	DYN1_HUMAN Isoform 5 of Dynamin-1 OS=Homo sapiens GN=DNM1	95896
P20020-6	AT2B1	AT2B1_HUMAN Isoform K of Plasma membrane calcium-transporting ATPase 1 OS=Homo sapiens GN=ATP2B1	130617
P20020-3	AT2B1	AT2B1_HUMAN Isoform B of Plasma membrane calcium-transporting ATPase 1 OS=Homo sapiens GN=ATP2B1	134685
F5GX05	F5GX05	F5GX05_HUMAN Band 4.1-like protein 3 OS=Homo sapiens GN=EPB41L3 PE=2 SV=1	98461
M0R2D3	M0R2D3	M0R2D3_HUMAN Tubulin beta-4A chain (Fragment) OS=Homo sapiens GN=TUBB4A PE=2 SV=1	17400
Q05193	DYN1	DYN1_HUMAN Dynamin-1 OS=Homo sapiens GN=DNM1 PE=1 SV=2	97408
Q9Y2J2-2	E41L3	E41L3_HUMAN Isoform B of Band 4.1-like protein 3 OS=Homo sapiens GN=EPB41L3	96514
P49327	FAS	FAS_HUMAN Fatty acid synthase OS=Homo sapiens GN=FASN PE=1 SV=3	273424
Q05193-4	DYN1	DYN1_HUMAN Isoform 4 of Dynamin-1 OS=Homo sapiens GN=DNM1	96397
Q05193-3	DYN1	DYN1_HUMAN Isoform 3 of Dynamin-1 OS=Homo sapiens GN=DNM1	96041
P62736	ACTA	ACTA_HUMAN Actin aortic smooth muscle OS=Homo sapiens GN=ACTA2 PE=1 SV=1	42009
Q16720-5	AT2B3	AT2B3_HUMAN Isoform XE of Plasma membrane calcium-transporting ATPase 3 OS=Homo sapiens GN=ATP2B3	128110
Q16720-2	AT2B3	AT2B3_HUMAN Isoform XA of Plasma membrane calcium-transporting ATPase 3 OS=Homo sapiens GN=ATP2B3	128545
Q16720-6	AT2B3	AT2B3_HUMAN Isoform ZE of Plasma membrane calcium-transporting ATPase 3 OS=Homo sapiens GN=ATP2B3	126634
Q16720-3	AT2B3	AT2B3_HUMAN Isoform ZA of Plasma membrane calcium-transporting ATPase 3 OS=Homo sapiens GN=ATP2B3	127068
P05023-2	AT1A1	AT1A1_HUMAN Isoform 2 of Sodium/potassium-transporting ATPase subunit alpha-1 OS=Homo sapiens GN=ATP1A1	74140
Q16720	AT2B3	AT2B3_HUMAN Plasma membrane calcium-transporting ATPase 3 OS=Homo sapiens GN=ATP2B3 PE=1 SV=3	134197
Q16720-4	AT2B3	AT2B3_HUMAN Isoform ZB of Plasma membrane calcium-transporting ATPase 3 OS=Homo sapiens GN=ATP2B3	132720
P14618	KPYM	KPYM_HUMAN Pyruvate kinase PKM OS=Homo sapiens GN=PKM PE=1 SV=4	57937
P14618-2	KPYM	KPYM_HUMAN Isoform M1 of Pyruvate kinase PKM OS=Homo sapiens GN=PKM	58062
P17600-2	SYN1	SYN1_HUMAN Isoform IB of Synapsin-1 OS=Homo sapiens GN=SYN1	70033
I3L0N3	I3L0N3	I3L0N3_HUMAN Vesicle-fusing ATPase OS=Homo sapiens GN=NSF PE=2 SV=1	82092
P46459	NSF	NSF_HUMAN Vesicle-fusing ATPase OS=Homo sapiens GN=NSF PE=1 SV=3	82594
Q6PEY2	TBA3E	TBA3E_HUMAN Tubulin alpha-3E chain OS=Homo sapiens GN=TUBA3E PE=1 SV=2	49859
P17677	NEUM	NEUM_HUMAN Neuromodulin OS=Homo sapiens GN=GAP43 PE=1 SV=1	24803
P23634-5	AT2B4	AT2B4_HUMAN Isoform ZK of Plasma membrane calcium-transporting ATPase 4 OS=Homo sapiens GN=ATP2B4	124007
P23634-4	AT2B4	AT2B4_HUMAN Isoform XK of Plasma membrane calcium-transporting ATPase 4 OS=Homo sapiens GN=ATP2B4	125344
P23634-3	AT2B4	AT2B4_HUMAN Isoform ZA of Plasma membrane calcium-transporting ATPase 4 OS=Homo sapiens GN=ATP2B4	128066
P23634-2	AT2B4	AT2B4_HUMAN Isoform XA of Plasma membrane calcium-transporting ATPase 4 OS=Homo sapiens GN=ATP2B4	129403
P23634-8	AT2B4	AT2B4_HUMAN Isoform ZD of Plasma membrane calcium-transporting ATPase 4 OS=Homo sapiens GN=ATP2B4	136583
P23634	AT2B4	AT2B4_HUMAN Plasma membrane calcium-transporting ATPase 4 OS=Homo sapiens GN=ATP2B4 PE=1 SV=2	137920
P06733	ENOA	ENOA_HUMAN Alpha-enolase OS=Homo sapiens GN=ENO1 PE=1 SV=2	47169
Q9NY65	TBA8	TBA8_HUMAN Tubulin alpha-8 chain OS=Homo sapiens GN=TUBA8 PE=1 SV=1	50094
C9J2C0	C9J2C0	C9J2C0_HUMAN Tubulin alpha-8 chain (Fragment) OS=Homo sapiens GN=TUBA8 PE=2 SV=1	51985
Q9UQM7	KCC2A	KCC2A_HUMAN Calcium/calmodulin-dependent protein kinase type II subunit alpha OS=Homo sapiens GN=CAMK2A PE=1 SV=2	54088
J3KT65	J3KT65	J3KT65_HUMAN Actin cytoplasmic 2 N-terminally processed OS=Homo sapiens GN=ACTG1 PE=2 SV=1	21804
P09471	GNAO	GNAO_HUMAN Guanine nucleotide-binding protein G(o) subunit alpha OS=Homo sapiens GN=GNAO1 PE=1 SV=4	40051
P31150	GDIA	GDIA_HUMAN Rab GDP dissociation inhibitor alpha OS=Homo sapiens GN=GDI1 PE=1 SV=2	50583
O94925	GLSK	GLSK_HUMAN Glutaminase kidney isoform mitochondrial OS=Homo sapiens GN=GLS PE=1 SV=1	73461
Q9UQM7-2	KCC2A	KCC2A_HUMAN Isoform B of Calcium/calmodulin-dependent protein kinase type II subunit alpha OS=Homo sapiens GN=CAMK2A	55320
P46821	MAP1B	MAP1B_HUMAN Microtubule-associated protein 1B OS=Homo sapiens GN=MAP1B PE=1 SV=2	270632
P19367	HXK1	HXK1_HUMAN Hexokinase-1 OS=Homo sapiens GN=HK1 PE=1 SV=3	102486
P07197	NFM	NFM_HUMAN Neurofilament medium polypeptide OS=Homo sapiens GN=NEFM PE=1 SV=3	102472
Q12860	CNTN1	CNTN1_HUMAN Contactin-1 OS=Homo sapiens GN=CNTN1 PE=1 SV=1	113320
P09104	ENOG	ENOG_HUMAN Gamma-enolase OS=Homo sapiens GN=ENO2 PE=1 SV=3	47269
P09471-2	GNAO	GNAO_HUMAN Isoform Alpha-2 of Guanine nucleotide-binding protein G(o) subunit alpha OS=Homo sapiens GN=GNAO1	40087
C9JUM1	C9JUM1	C9JUM1_HUMAN Actin cytoplasmic 2 (Fragment) OS=Homo sapiens GN=ACTB PE=2 SV=1	10979
P61266-2	STX1B	STX1B_HUMAN Isoform 2 of Syntaxin-1B OS=Homo sapiens GN=STX1B	31787
P61266	STX1B	STX1B_HUMAN Syntaxin-1B OS=Homo sapiens GN=STX1B PE=1 SV=1	33245
P04075	ALDOA	ALDOA_HUMAN Fructose-bisphosphate aldolase A OS=Homo sapiens GN=ALDOA PE=1 SV=2	39420
P04075-2	ALDOA	ALDOA_HUMAN Isoform 2 of Fructose-bisphosphate aldolase A OS=Homo sapiens GN=ALDOA	45261
P06576	ATPB	ATPB_HUMAN ATP synthase subunit beta mitochondrial OS=Homo sapiens GN=ATP5B PE=1 SV=3	56560
P38606	VATA	VATA_HUMAN V-type proton ATPase catalytic subunit A OS=Homo sapiens GN=ATP6V1A PE=1 SV=2	68304
E7EMV2	E7EMV2	E7EMV2_HUMAN Neurofilament medium polypeptide OS=Homo sapiens GN=NEFM PE=2 SV=1	78882
P22314	UBA1	UBA1_HUMAN Ubiquitin-like modifier-activating enzyme 1 OS=Homo sapiens GN=UBA1 PE=1 SV=3	117849
P25705	ATPA	ATPA_HUMAN ATP synthase subunit alpha mitochondrial OS=Homo sapiens GN=ATP5A1 PE=1 SV=1	59751
P13591	NCAM1	NCAM1_HUMAN Neural cell adhesion molecule 1 OS=Homo sapiens GN=NCAM1 PE=1 SV=3	94574
P08133	ANXA6	ANXA6_HUMAN Annexin A6 OS=Homo sapiens GN=ANXA6 PE=1 SV=3	75873
Q9Y277-2	VDAC3	VDAC3_HUMAN Isoform 2 of Voltage-dependent anion-selective channel protein 3 OS=Homo sapiens GN=VDAC3	30790
A6NN80	A6NN80	A6NN80_HUMAN Annexin OS=Homo sapiens GN=ANXA6 PE=2 SV=3	75277
P05026	AT1B1	AT1B1_HUMAN Sodium/potassium-transporting ATPase subunit beta-1 OS=Homo sapiens GN=ATP1B1 PE=1 SV=1	35061
J3KQA0	J3KQA0	J3KQA0_HUMAN Synaptotagmin I isoform CRA_b OS=Homo sapiens GN=SYT1 PE=2 SV=1	47261
H3BQN4	H3BQN4	H3BQN4_HUMAN Fructose-bisphosphate aldolase OS=Homo sapiens GN=ALDOA PE=2 SV=1	39340
Q969P0	IGSF8	IGSF8_HUMAN Immunoglobulin superfamily member 8 OS=Homo sapiens GN=IGSF8 PE=1 SV=1	65034
P09936	UCHL1	UCHL1_HUMAN Ubiquitin carboxyl-terminal hydrolase isozyme L1 OS=Homo sapiens GN=UCHL1 PE=1 SV=2	24824
Q99798	ACON	ACON_HUMAN Aconitate hydratase mitochondrial OS=Homo sapiens GN=ACO2 PE=1 SV=2	85425
P13591-1	NCAM1	NCAM1_HUMAN Isoform 2 of Neural cell adhesion molecule 1 OS=Homo sapiens GN=NCAM1	93361
S4R389	S4R389	S4R389_HUMAN Neural cell adhesion molecule 1 (Fragment) OS=Homo sapiens GN=NCAM1 PE=4 SV=1	99763
P00367	DHE3	DHE3_HUMAN Glutamate dehydrogenase 1 mitochondrial OS=Homo sapiens GN=GLUD1 PE=1 SV=2	61398
P07195	LDHB	LDHB_HUMAN L-lactate dehydrogenase B chain OS=Homo sapiens GN=LDHB PE=1 SV=2	36639
O94856-6	NFASC	NFASC_HUMAN Isoform 6 of Neurofascin OS=Homo sapiens GN=NFASC	137531
O94856-7	NFASC	NFASC_HUMAN Isoform 7 of Neurofascin OS=Homo sapiens GN=NFASC	139881
O94856-13	NFASC	NFASC_HUMAN Isoform 13 of Neurofascin OS=Homo sapiens GN=NFASC	142474
O94856	NFASC	NFASC_HUMAN Neurofascin OS=Homo sapiens GN=NFASC PE=1 SV=4	150026
P21579	SYT1	SYT1_HUMAN Synaptotagmin-1 OS=Homo sapiens GN=SYT1 PE=1 SV=1	47573
O94856-4	NFASC	NFASC_HUMAN Isoform 4 of Neurofascin OS=Homo sapiens GN=NFASC	119470
O94856-12	NFASC	NFASC_HUMAN Isoform 12 of Neurofascin OS=Homo sapiens GN=NFASC	119911
O94856-9	NFASC	NFASC_HUMAN Isoform 9 of Neurofascin OS=Homo sapiens GN=NFASC	137608
P29401-2	TKT	TKT_HUMAN Isoform 2 of Transketolase OS=Homo sapiens GN=TKT	68814
Q9H115	SNAB	SNAB_HUMAN Beta-soluble NSF attachment protein OS=Homo sapiens GN=NAPB PE=1 SV=2	33557
P63104	1433Z	1433Z_HUMAN 14-3-3 protein zeta/delta OS=Homo sapiens GN=YWHAZ PE=1 SV=1	27745
E7EUF8	E7EUF8	E7EUF8_HUMAN Band 4.1-like protein 3 OS=Homo sapiens GN=EPB41L3 PE=2 SV=2	41649
O94856-11	NFASC	NFASC_HUMAN Isoform 11 of Neurofascin OS=Homo sapiens GN=NFASC	133659
C9JFL5	C9JFL5	C9JFL5_HUMAN Actin gamma-enteric smooth muscle (Fragment) OS=Homo sapiens GN=ACTG2 PE=2 SV=1	16271
M0R042	M0R042	M0R042_HUMAN Tubulin beta-4A chain (Fragment) OS=Homo sapiens GN=TUBB4A PE=2 SV=1	15825
Q3ZCM7	TBB8	TBB8_HUMAN Tubulin beta-8 chain OS=Homo sapiens GN=TUBB8 PE=1 SV=2	49776
E9PCH6	E9PCH6	E9PCH6_HUMAN Ankyrin-2 OS=Homo sapiens GN=ANK2 PE=2 SV=1	117845
B4DIR1	B4DIR1	B4DIR1_HUMAN Glial fibrillary acidic protein OS=Homo sapiens GN=GFAP PE=2 SV=1	20548
P13591-3	NCAM1	NCAM1_HUMAN Isoform 3 of Neural cell adhesion molecule 1 OS=Homo sapiens GN=NCAM1	83770
S4R3Z6	S4R3Z6	S4R3Z6_HUMAN Neural cell adhesion molecule 1 (Fragment) OS=Homo sapiens GN=NCAM1 PE=4 SV=1	88671
Q9BUF5	TBB6	TBB6_HUMAN Tubulin beta-6 chain OS=Homo sapiens GN=TUBB6 PE=1 SV=1	49857
D6R956	D6R956	D6R956_HUMAN Ubiquitin carboxyl-terminal hydrolase isozyme L1 OS=Homo sapiens GN=UCHL1 PE=2 SV=1	26840
P60174	TPIS	TPIS_HUMAN Triosephosphate isomerase OS=Homo sapiens GN=TPI1 PE=1 SV=3	30791
Q6S8J3	POTEE	POTEE_HUMAN POTE ankyrin domain family member E OS=Homo sapiens GN=POTEE PE=1 SV=3	121363
P18669	PGAM1	PGAM1_HUMAN Phosphoglycerate mutase 1 OS=Homo sapiens GN=PGAM1 PE=1 SV=2	28804
P17174	AATC	AATC_HUMAN Aspartate aminotransferase cytoplasmic OS=Homo sapiens GN=GOT1 PE=1 SV=3	46248
Q5SWX3	Q5SWX3	Q5SWX3_HUMAN Calcium/calmodulin-dependent protein kinase (CaM kinase) II gamma isoform CRA_n OS=Homo sapiens GN=CAMK2G PE=2 SV=1	57797
P31946	1433B	1433B_HUMAN 14-3-3 protein beta/alpha OS=Homo sapiens GN=YWHAB PE=1 SV=3	28082
P09972	ALDOC	ALDOC_HUMAN Fructose-bisphosphate aldolase C OS=Homo sapiens GN=ALDOC PE=1 SV=2	39456
I3L2F9	I3L2F9	I3L2F9_HUMAN Uncharacterized protein OS=Homo sapiens PE=3 SV=1	45399
A6NNZ2	TBB8L	TBB8L_HUMAN Tubulin beta-8 chain-like protein LOC260334 OS=Homo sapiens PE=1 SV=1	49573
B8ZZJ2	B8ZZJ2	B8ZZJ2_HUMAN Actin gamma-enteric smooth muscle OS=Homo sapiens GN=ACTG2 PE=2 SV=1	12969
O43301	HS12A	HS12A_HUMAN Heat shock 70 kDa protein 12A OS=Homo sapiens GN=HSPA12A PE=1 SV=2	74978
Q13554-2	KCC2B	KCC2B_HUMAN Isoform 1 of Calcium/calmodulin-dependent protein kinase type II subunit beta OS=Homo sapiens GN=CAMK2B	60387
Q16181	2017-09-07	SEPT7_HUMAN Septin-7 OS=Homo sapiens GN=SEPT7 PE=1 SV=2	50680
Q13555-6	KCC2G	KCC2G_HUMAN Isoform 6 of Calcium/calmodulin-dependent protein kinase type II subunit gamma OS=Homo sapiens GN=CAMK2G	65242
B4DJV2	B4DJV2	B4DJV2_HUMAN Citrate synthase OS=Homo sapiens GN=CS PE=2 SV=1	50432
O75390	CISY	CISY_HUMAN Citrate synthase mitochondrial OS=Homo sapiens GN=CS PE=1 SV=2	51712
Q13555-7	KCC2G	KCC2G_HUMAN Isoform 7 of Calcium/calmodulin-dependent protein kinase type II subunit gamma OS=Homo sapiens GN=CAMK2G	59760
Q9UN36	NDRG2	NDRG2_HUMAN Protein NDRG2 OS=Homo sapiens GN=NDRG2 PE=1 SV=2	40798
Q93050-1	VPP1	VPP1_HUMAN Isoform 2 of V-type proton ATPase 116 kDa subunit a isoform 1 OS=Homo sapiens GN=ATP6V0A1	95756
F5H569	F5H569	F5H569_HUMAN V-type proton ATPase 116 kDa subunit a isoform 1 OS=Homo sapiens GN=ATP6V0A1 PE=2 SV=1	96314
Q93050	VPP1	VPP1_HUMAN V-type proton ATPase 116 kDa subunit a isoform 1 OS=Homo sapiens GN=ATP6V0A1 PE=1 SV=3	96413
Q13733	AT1A4	AT1A4_HUMAN Sodium/potassium-transporting ATPase subunit alpha-4 OS=Homo sapiens GN=ATP1A4 PE=1 SV=3	114166
P00558	PGK1	PGK1_HUMAN Phosphoglycerate kinase 1 OS=Homo sapiens GN=PGK1 PE=1 SV=3	44615
H7BYX6	H7BYX6	H7BYX6_HUMAN Neural cell adhesion molecule 1 OS=Homo sapiens GN=NCAM1 PE=2 SV=1	73442
O75746	CMC1	CMC1_HUMAN Calcium-binding mitochondrial carrier protein Aralar1 OS=Homo sapiens GN=SLC25A12 PE=1 SV=2	74762
P11216	PYGB	PYGB_HUMAN Glycogen phosphorylase brain form OS=Homo sapiens GN=PYGB PE=1 SV=5	96696
P61981	1433G	1433G_HUMAN 14-3-3 protein gamma OS=Homo sapiens GN=YWHAG PE=1 SV=2	28303
P12532	KCRU	KCRU_HUMAN Creatine kinase U-type mitochondrial OS=Homo sapiens GN=CKMT1A PE=1 SV=1	47037
O75083	WDR1	WDR1_HUMAN WD repeat-containing protein 1 OS=Homo sapiens GN=WDR1 PE=1 SV=4	66194
Q9Y277	VDAC3	VDAC3_HUMAN Voltage-dependent anion-selective channel protein 3 OS=Homo sapiens GN=VDAC3 PE=1 SV=1	30659
Q02218-2	ODO1	ODO1_HUMAN Isoform 2 of 2-oxoglutarate dehydrogenase mitochondrial OS=Homo sapiens GN=OGDH	115514
Q02218	ODO1	ODO1_HUMAN 2-oxoglutarate dehydrogenase mitochondrial OS=Homo sapiens GN=OGDH PE=1 SV=3	115935
E9PDF2	E9PDF2	E9PDF2_HUMAN 2-oxoglutarate dehydrogenase mitochondrial OS=Homo sapiens GN=OGDH PE=2 SV=1	117244
E9PCR7	E9PCR7	E9PCR7_HUMAN 2-oxoglutarate dehydrogenase mitochondrial OS=Homo sapiens GN=OGDH PE=2 SV=1	117665
P78324	SHPS1	SHPS1_HUMAN Tyrosine-protein phosphatase non-receptor type substrate 1 OS=Homo sapiens GN=SIRPA PE=1 SV=2	54967
E9PBG7	E9PBG7	E9PBG7_HUMAN Calcium/calmodulin-dependent protein kinase type II subunit delta OS=Homo sapiens GN=CAMK2D PE=2 SV=1	57763
E9PF82	E9PF82	E9PF82_HUMAN Calcium/calmodulin-dependent protein kinase type II subunit delta OS=Homo sapiens GN=CAMK2D PE=2 SV=1	60005
P01024	CO3	CO3_HUMAN Complement C3 OS=Homo sapiens GN=C3 PE=1 SV=2	187147
J3QRU4	J3QRU4	J3QRU4_HUMAN Vesicle-associated membrane protein 2 OS=Homo sapiens GN=VAMP2 PE=2 SV=2	12251
P63027	VAMP2	VAMP2_HUMAN Vesicle-associated membrane protein 2 OS=Homo sapiens GN=VAMP2 PE=1 SV=3	12663
F8WCA0	F8WCA0	F8WCA0_HUMAN Vesicle-associated membrane protein 2 OS=Homo sapiens GN=VAMP2 PE=2 SV=1	12934
L7N2F9	L7N2F9	L7N2F9_HUMAN Uncharacterized protein (Fragment) OS=Homo sapiens PE=4 SV=1	13068
P01023	A2MG	A2MG_HUMAN Alpha-2-macroglobulin OS=Homo sapiens GN=A2M PE=1 SV=3	163290
P02686	MBP	MBP_HUMAN Myelin basic protein OS=Homo sapiens GN=MBP PE=1 SV=3	33117
P30086	PEBP1	PEBP1_HUMAN Phosphatidylethanolamine-binding protein 1 OS=Homo sapiens GN=PEBP1 PE=1 SV=3	21057
D6RA32	D6RA32	D6RA32_HUMAN Microtubule-associated protein 1B (Fragment) OS=Homo sapiens GN=MAP1B PE=2 SV=2	75027
P50395	GDIB	GDIB_HUMAN Rab GDP dissociation inhibitor beta OS=Homo sapiens GN=GDI2 PE=1 SV=2	50663
E7EU23	E7EU23	E7EU23_HUMAN Rab GDP dissociation inhibitor beta OS=Homo sapiens GN=GDI2 PE=2 SV=1	51181
H0YJG0	H0YJG0	H0YJG0_HUMAN Creatine kinase B-type (Fragment) OS=Homo sapiens GN=CKB PE=2 SV=1	20147
F8W6L6	F8W6L6	F8W6L6_HUMAN Myosin-10 OS=Homo sapiens GN=MYH10 PE=2 SV=1	230775
P45880	VDAC2	VDAC2_HUMAN Voltage-dependent anion-selective channel protein 2 OS=Homo sapiens GN=VDAC2 PE=1 SV=2	31567
P35580-2	MYH10	MYH10_HUMAN Isoform 2 of Myosin-10 OS=Homo sapiens GN=MYH10	230777
P12236	ADT3	ADT3_HUMAN ADP/ATP translocase 3 OS=Homo sapiens GN=SLC25A6 PE=1 SV=4	32866
P21281	VATB2	VATB2_HUMAN V-type proton ATPase subunit B brain isoform OS=Homo sapiens GN=ATP6V1B2 PE=1 SV=3	56501
Q9UQ16-2	DYN3	DYN3_HUMAN Isoform 2 of Dynamin-3 OS=Homo sapiens GN=DNM3	96682
Q9UQ16-3	DYN3	DYN3_HUMAN Isoform 3 of Dynamin-3 OS=Homo sapiens GN=DNM3	97095
Q9UQ16	DYN3	DYN3_HUMAN Dynamin-3 OS=Homo sapiens GN=DNM3 PE=1 SV=4	97746
Q9UQ16-4	DYN3	DYN3_HUMAN Isoform 4 of Dynamin-3 OS=Homo sapiens GN=DNM3	98160
F5H740	F5H740	F5H740_HUMAN Voltage-dependent anion-selective channel protein 3 OS=Homo sapiens GN=VDAC3 PE=2 SV=1	30758
E5RHK8	E5RHK8	E5RHK8_HUMAN Dynamin-3 OS=Homo sapiens GN=DNM3 PE=2 SV=1	72890
P11142	HSP7C	HSP7C_HUMAN Heat shock cognate 71 kDa protein OS=Homo sapiens GN=HSPA8 PE=1 SV=1	70898
O94973	AP2A2	AP2A2_HUMAN AP-2 complex subunit alpha-2 OS=Homo sapiens GN=AP2A2 PE=1 SV=2	103960
Q8NCB2-3	CAMKV	CAMKV_HUMAN Isoform 3 of CaM kinase-like vesicle-associated protein OS=Homo sapiens GN=CAMKV	51687
Q92752	TENR	TENR_HUMAN Tenascin-R OS=Homo sapiens GN=TNR PE=1 SV=3	149561
E7ETR1	E7ETR1	E7ETR1_HUMAN CaM kinase-like vesicle-associated protein OS=Homo sapiens GN=CAMKV PE=2 SV=1	46669
P43004	EAA2	EAA2_HUMAN Excitatory amino acid transporter 2 OS=Homo sapiens GN=SLC1A2 PE=1 SV=2	62104
P68104	EF1A1	EF1A1_HUMAN Elongation factor 1-alpha 1 OS=Homo sapiens GN=EEF1A1 PE=1 SV=1	50141
Q58FF7	H90B3	H90B3_HUMAN Putative heat shock protein HSP 90-beta-3 OS=Homo sapiens GN=HSP90AB3P PE=5 SV=1	68325
A8MVZ9	A8MVZ9	A8MVZ9_HUMAN Fructose-bisphosphate aldolase OS=Homo sapiens GN=ALDOC PE=2 SV=1	36295
P62873	GBB1	GBB1_HUMAN Guanine nucleotide-binding protein G(I)/G(S)/G(T) subunit beta-1 OS=Homo sapiens GN=GNB1 PE=1 SV=3	37377
O15020	SPTN2	SPTN2_HUMAN Spectrin beta chain non-erythrocytic 2 OS=Homo sapiens GN=SPTBN2 PE=1 SV=3	271323
F8WE88	F8WE88	F8WE88_HUMAN Unconventional myosin-Va OS=Homo sapiens GN=MYO5A PE=2 SV=1	215045
H3BTM2	H3BTM2	H3BTM2_HUMAN Guanine nucleotide-binding protein G(o) subunit alpha (Fragment) OS=Homo sapiens GN=GNAO1 PE=2 SV=1	12726
P20336	RAB3A	RAB3A_HUMAN Ras-related protein Rab-3A OS=Homo sapiens GN=RAB3A PE=1 SV=1	24984
Q01813	K6PP	K6PP_HUMAN 6-phosphofructokinase type C OS=Homo sapiens GN=PFKP PE=1 SV=2	85596
Q08209	PP2BA	PP2BA_HUMAN Serine/threonine-protein phosphatase 2B catalytic subunit alpha isoform OS=Homo sapiens GN=PPP3CA PE=1 SV=1	58688
H3BN82	H3BN82	H3BN82_HUMAN Guanine nucleotide-binding protein G(o) subunit alpha (Fragment) OS=Homo sapiens GN=GNAO1 PE=2 SV=1	14598
P61204	ARF3	ARF3_HUMAN ADP-ribosylation factor 3 OS=Homo sapiens GN=ARF3 PE=1 SV=2	20601
G3V3R4	G3V3R4	G3V3R4_HUMAN HCG1983504 isoform CRA_c OS=Homo sapiens GN=TUBB3 PE=4 SV=1	16432
G3V394	G3V394	G3V394_HUMAN Unconventional myosin-Va OS=Homo sapiens GN=MYO5A PE=2 SV=1	215473
Q9Y4I1-3	MYO5A	MYO5A_HUMAN Isoform 3 of Unconventional myosin-Va OS=Homo sapiens GN=MYO5A	218606
F8W6H6	F8W6H6	F8W6H6_HUMAN Unconventional myosin-Va OS=Homo sapiens GN=MYO5A PE=2 SV=1	218627
Q04917	1433F	1433F_HUMAN 14-3-3 protein eta OS=Homo sapiens GN=YWHAH PE=1 SV=4	28219
Q5VTE0	EF1A3	EF1A3_HUMAN Putative elongation factor 1-alpha-like 3 OS=Homo sapiens GN=EEF1A1P5 PE=5 SV=1	50185
F5H1A8	F5H1A8	F5H1A8_HUMAN Gelsolin OS=Homo sapiens GN=GSN PE=2 SV=1	81485
P63010	AP2B1	AP2B1_HUMAN AP-2 complex subunit beta OS=Homo sapiens GN=AP2B1 PE=1 SV=1	104553
P63010-2	AP2B1	AP2B1_HUMAN Isoform 2 of AP-2 complex subunit beta OS=Homo sapiens GN=AP2B1	105692
P12235	ADT1	ADT1_HUMAN ADP/ATP translocase 1 OS=Homo sapiens GN=SLC25A4 PE=1 SV=4	33065
Q8N126	CADM3	CADM3_HUMAN Cell adhesion molecule 3 OS=Homo sapiens GN=CADM3 PE=1 SV=1	43300
P45974-2	UBP5	UBP5_HUMAN Isoform Short of Ubiquitin carboxyl-terminal hydrolase 5 OS=Homo sapiens GN=USP5	93308
P45974	UBP5	UBP5_HUMAN Ubiquitin carboxyl-terminal hydrolase 5 OS=Homo sapiens GN=USP5 PE=1 SV=2	95786
G3V4S9	G3V4S9	G3V4S9_HUMAN Protein NDRG2 (Fragment) OS=Homo sapiens GN=NDRG2 PE=2 SV=1	33479
Q16352	AINX	AINX_HUMAN Alpha-internexin OS=Homo sapiens GN=INA PE=1 SV=2	55391
O14880	MGST3	MGST3_HUMAN Microsomal glutathione S-transferase 3 OS=Homo sapiens GN=MGST3 PE=1 SV=1	16516
Q5VV89	Q5VV89	Q5VV89_HUMAN Microsomal glutathione S-transferase 3 OS=Homo sapiens GN=MGST3 PE=2 SV=1	18417
Q14194-2	DPYL1	DPYL1_HUMAN Isoform LCRMP-1 of Dihydropyrimidinase-related protein 1 OS=Homo sapiens GN=CRMP1	74262
Q02750	MP2K1	MP2K1_HUMAN Dual specificity mitogen-activated protein kinase kinase 1 OS=Homo sapiens GN=MAP2K1 PE=1 SV=2	43439
Q14194	DPYL1	DPYL1_HUMAN Dihydropyrimidinase-related protein 1 OS=Homo sapiens GN=CRMP1 PE=1 SV=1	62184
Q01813-2	K6PP	K6PP_HUMAN Isoform 2 of 6-phosphofructokinase type C OS=Homo sapiens GN=PFKP	85316
P15104	GLNA	GLNA_HUMAN Glutamine synthetase OS=Homo sapiens GN=GLUL PE=1 SV=4	42064
P60880	SNP25	SNP25_HUMAN Synaptosomal-associated protein 25 OS=Homo sapiens GN=SNAP25 PE=1 SV=1	23315
Q92599	2017-09-08	SEPT8_HUMAN Septin-8 OS=Homo sapiens GN=SEPT8 PE=1 SV=4	55756
P00738	HPT	HPT_HUMAN Haptoglobin OS=Homo sapiens GN=HP PE=1 SV=1	45205
P23528	COF1	COF1_HUMAN Cofilin-1 OS=Homo sapiens GN=CFL1 PE=1 SV=3	18502
E9PK25	E9PK25	E9PK25_HUMAN Cofilin-1 OS=Homo sapiens GN=CFL1 PE=2 SV=1	22728
P53675-2	CLH2	CLH2_HUMAN Isoform 2 of Clathrin heavy chain 2 OS=Homo sapiens GN=CLTCL1	180295
P53675	CLH2	CLH2_HUMAN Clathrin heavy chain 2 OS=Homo sapiens GN=CLTCL1 PE=1 SV=2	187029
P40925-3	MDHC	MDHC_HUMAN Isoform 3 of Malate dehydrogenase cytoplasmic OS=Homo sapiens GN=MDH1	38628
P84077	ARF1	ARF1_HUMAN ADP-ribosylation factor 1 OS=Homo sapiens GN=ARF1 PE=1 SV=2	20697
P78324-4	SHPS1	SHPS1_HUMAN Isoform 4 of Tyrosine-protein phosphatase non-receptor type substrate 1 OS=Homo sapiens GN=SIRPA	54852
Q8NCB2	CAMKV	CAMKV_HUMAN CaM kinase-like vesicle-associated protein OS=Homo sapiens GN=CAMKV PE=2 SV=2	54354
P00918	CAH2	CAH2_HUMAN Carbonic anhydrase 2 OS=Homo sapiens GN=CA2 PE=1 SV=2	29246
Q12860-3	CNTN1	CNTN1_HUMAN Isoform 3 of Contactin-1 OS=Homo sapiens GN=CNTN1	70604
Q16891-2	IMMT	IMMT_HUMAN Isoform 2 of Mitochondrial inner membrane protein OS=Homo sapiens GN=IMMT	82625
P27348	1433T	1433T_HUMAN 14-3-3 protein theta OS=Homo sapiens GN=YWHAQ PE=1 SV=1	27764
Q13557-12	KCC2D	KCC2D_HUMAN Isoform Delta 12 of Calcium/calmodulin-dependent protein kinase type II subunit delta OS=Homo sapiens GN=CAMK2D	54114
Q13423	NNTM	NNTM_HUMAN NAD(P) transhydrogenase mitochondrial OS=Homo sapiens GN=NNT PE=1 SV=3	113895
P62258	1433E	1433E_HUMAN 14-3-3 protein epsilon OS=Homo sapiens GN=YWHAE PE=1 SV=1	29174
Q13557-5	KCC2D	KCC2D_HUMAN Isoform Delta 8 of Calcium/calmodulin-dependent protein kinase type II subunit delta OS=Homo sapiens GN=CAMK2D	56230
Q13557-4	KCC2D	KCC2D_HUMAN Isoform Delta 4 of Calcium/calmodulin-dependent protein kinase type II subunit delta OS=Homo sapiens GN=CAMK2D	58472
D6R938	D6R938	D6R938_HUMAN Calcium/calmodulin-dependent protein kinase (CaM kinase) II delta isoform CRA_e OS=Homo sapiens GN=CAMK2D PE=2 SV=1	56298
P00505	AATM	AATM_HUMAN Aspartate aminotransferase mitochondrial OS=Homo sapiens GN=GOT2 PE=1 SV=3	47518
B9A067	B9A067	B9A067_HUMAN Mitochondrial inner membrane protein OS=Homo sapiens GN=IMMT PE=2 SV=2	78974
P68871	HBB	HBB_HUMAN Hemoglobin subunit beta OS=Homo sapiens GN=HBB PE=1 SV=2	15998
P08237-3	K6PF	K6PF_HUMAN Isoform 3 of 6-phosphofructokinase muscle type OS=Homo sapiens GN=PFKM	93254
D6RGI3	D6RGI3	D6RGI3_HUMAN Septin 11 isoform CRA_b OS=Homo sapiens GN=SEPT11 PE=2 SV=1	49006
Q9NVA2	2017-09-11	SEP11_HUMAN Septin-11 OS=Homo sapiens GN=SEPT11 PE=1 SV=3	49398
D6RER5	D6RER5	D6RER5_HUMAN Septin-11 OS=Homo sapiens GN=SEPT11 PE=2 SV=1	49809
P02511	CRYAB	CRYAB_HUMAN Alpha-crystallin B chain OS=Homo sapiens GN=CRYAB PE=1 SV=2	20159
P02686-6	MBP	MBP_HUMAN Isoform 6 of Myelin basic protein OS=Homo sapiens GN=MBP	17343
P02686-4	MBP	MBP_HUMAN Isoform 4 of Myelin basic protein OS=Homo sapiens GN=MBP	20246
Q8IXJ6	SIR2	SIR2_HUMAN NAD-dependent protein deacetylase sirtuin-2 OS=Homo sapiens GN=SIRT2 PE=1 SV=2	43182
Q96KP4	CNDP2	CNDP2_HUMAN Cytosolic non-specific dipeptidase OS=Homo sapiens GN=CNDP2 PE=1 SV=2	52879
P02787	TRFE	TRFE_HUMAN Serotransferrin OS=Homo sapiens GN=TF PE=1 SV=3	77064
P78352-3	DLG4	DLG4_HUMAN Isoform 3 of Disks large homolog 4 OS=Homo sapiens GN=DLG4	80125
P11217	PYGM	PYGM_HUMAN Glycogen phosphorylase muscle form OS=Homo sapiens GN=PYGM PE=1 SV=6	97092
P28482	MK01	MK01_HUMAN Mitogen-activated protein kinase 1 OS=Homo sapiens GN=MAPK1 PE=1 SV=3	41390
P80404	GABT	GABT_HUMAN 4-aminobutyrate aminotransferase mitochondrial OS=Homo sapiens GN=ABAT PE=1 SV=3	56439
H3BRN4	H3BRN4	H3BRN4_HUMAN 4-aminobutyrate aminotransferase mitochondrial OS=Homo sapiens GN=ABAT PE=2 SV=1	58141
G3V578	G3V578	G3V578_HUMAN Protein NDRG2 OS=Homo sapiens GN=NDRG2 PE=2 SV=1	31093
Q9NVA2-2	2017-09-11	SEP11_HUMAN Isoform 2 of Septin-11 OS=Homo sapiens GN=SEPT11	50823
H7BYR8	H7BYR8	H7BYR8_HUMAN Myelin basic protein OS=Homo sapiens GN=MBP PE=2 SV=1	25742
P36871	PGM1	PGM1_HUMAN Phosphoglucomutase-1 OS=Homo sapiens GN=PGM1 PE=1 SV=3	61449
Q562R1	ACTBL	ACTBL_HUMAN Beta-actin-like protein 2 OS=Homo sapiens GN=ACTBL2 PE=1 SV=2	42003
Q9H4G0	E41L1	E41L1_HUMAN Band 4.1-like protein 1 OS=Homo sapiens GN=EPB41L1 PE=1 SV=2	98503
P05141	ADT2	ADT2_HUMAN ADP/ATP translocase 2 OS=Homo sapiens GN=SLC25A5 PE=1 SV=7	32852
Q96CW1-2	AP2M1	AP2M1_HUMAN Isoform 2 of AP-2 complex subunit mu OS=Homo sapiens GN=AP2M1	49389
Q96CW1	AP2M1	AP2M1_HUMAN AP-2 complex subunit mu OS=Homo sapiens GN=AP2M1 PE=1 SV=2	49655
E9PFW3	E9PFW3	E9PFW3_HUMAN AP-2 complex subunit mu OS=Homo sapiens GN=AP2M1 PE=2 SV=1	52304
P30153	2AAA	2AAA_HUMAN Serine/threonine-protein phosphatase 2A 65 kDa regulatory subunit A alpha isoform OS=Homo sapiens GN=PPP2R1A PE=1 SV=4	65309
P69905	HBA	HBA_HUMAN Hemoglobin subunit alpha OS=Homo sapiens GN=HBA1 PE=1 SV=2	15258
Q9ULD0	OGDHL	OGDHL_HUMAN 2-oxoglutarate dehydrogenase-like mitochondrial OS=Homo sapiens GN=OGDHL PE=1 SV=3	114481
P28482-2	MK01	MK01_HUMAN Isoform 2 of Mitogen-activated protein kinase 1 OS=Homo sapiens GN=MAPK1	36432
P60880-2	SNP25	SNP25_HUMAN Isoform 2 of Synaptosomal-associated protein 25 OS=Homo sapiens GN=SNAP25	23336
P16152	CBR1	CBR1_HUMAN Carbonyl reductase [NADPH] 1 OS=Homo sapiens GN=CBR1 PE=1 SV=3	30375
Q16623	STX1A	STX1A_HUMAN Syntaxin-1A OS=Homo sapiens GN=STX1A PE=1 SV=1	33023
O95782-2	AP2A1	AP2A1_HUMAN Isoform B of AP-2 complex subunit alpha-1 OS=Homo sapiens GN=AP2A1	105361
O95782	AP2A1	AP2A1_HUMAN AP-2 complex subunit alpha-1 OS=Homo sapiens GN=AP2A1 PE=1 SV=3	107546
J3KNT0	J3KNT0	J3KNT0_HUMAN Fascin OS=Homo sapiens GN=FSCN1 PE=2 SV=1	52262
Q16658	FSCN1	FSCN1_HUMAN Fascin OS=Homo sapiens GN=FSCN1 PE=1 SV=3	54530
P08670	VIME	VIME_HUMAN Vimentin OS=Homo sapiens GN=VIM PE=1 SV=4	53652
P00338	LDHA	LDHA_HUMAN L-lactate dehydrogenase A chain OS=Homo sapiens GN=LDHA PE=1 SV=2	36689
P00338-3	LDHA	LDHA_HUMAN Isoform 3 of L-lactate dehydrogenase A chain OS=Homo sapiens GN=LDHA	39837
P22695	QCR2	QCR2_HUMAN Cytochrome b-c1 complex subunit 2 mitochondrial OS=Homo sapiens GN=UQCRC2 PE=1 SV=3	48443
B4DM24	B4DM24	B4DM24_HUMAN CaM kinase-like vesicle-associated protein OS=Homo sapiens GN=CAMKV PE=2 SV=1	45721
Q9H3Z4	DNJC5	DNJC5_HUMAN DnaJ homolog subfamily C member 5 OS=Homo sapiens GN=DNAJC5 PE=1 SV=1	22149
E9PLK3	E9PLK3	E9PLK3_HUMAN Puromycin-sensitive aminopeptidase OS=Homo sapiens GN=NPEPPS PE=2 SV=1	102988
P55786	PSA	PSA_HUMAN Puromycin-sensitive aminopeptidase OS=Homo sapiens GN=NPEPPS PE=1 SV=2	103276
P26232-2	CTNA2	CTNA2_HUMAN Isoform 2 of Catenin alpha-2 OS=Homo sapiens GN=CTNNA2	100447
P26232-5	CTNA2	CTNA2_HUMAN Isoform 5 of Catenin alpha-2 OS=Homo sapiens GN=CTNNA2	104273
P24539	AT5F1	AT5F1_HUMAN ATP synthase F(0) complex subunit B1 mitochondrial OS=Homo sapiens GN=ATP5F1 PE=1 SV=2	28909
A8MZ54	A8MZ54	A8MZ54_HUMAN Syntaxin-1A OS=Homo sapiens GN=STX1A PE=2 SV=1	31608
F5H3X9	F5H3X9	F5H3X9_HUMAN Serine/threonine-protein phosphatase 2A 65 kDa regulatory subunit A alpha isoform OS=Homo sapiens GN=PPP2R1A PE=2 SV=1	59204
Q9Y4G6	TLN2	TLN2_HUMAN Talin-2 OS=Homo sapiens GN=TLN2 PE=1 SV=4	271611
Q8IXJ6-3	SIR2	SIR2_HUMAN Isoform 3 of NAD-dependent protein deacetylase sirtuin-2 OS=Homo sapiens GN=SIRT2	41353
Q9H4G0-4	E41L1	E41L1_HUMAN Isoform 4 of Band 4.1-like protein 1 OS=Homo sapiens GN=EPB41L1	78831
Q86VP6	CAND1	CAND1_HUMAN Cullin-associated NEDD8-dissociated protein 1 OS=Homo sapiens GN=CAND1 PE=1 SV=2	136375
P16615	AT2A2	AT2A2_HUMAN Sarcoplasmic/endoplasmic reticulum calcium ATPase 2 OS=Homo sapiens GN=ATP2A2 PE=1 SV=1	114757
G3V2I9	G3V2I9	G3V2I9_HUMAN Protein NDRG2 (Fragment) OS=Homo sapiens GN=NDRG2 PE=2 SV=1	28181
P02675	FIBB	FIBB_HUMAN Fibrinogen beta chain OS=Homo sapiens GN=FGB PE=1 SV=2	55928
Q5JRR6	Q5JRR6	Q5JRR6_HUMAN Ubiquitin-like modifier-activating enzyme 1 OS=Homo sapiens GN=UBA1 PE=2 SV=1	56852
Q05639	EF1A2	EF1A2_HUMAN Elongation factor 1-alpha 2 OS=Homo sapiens GN=EEF1A2 PE=1 SV=1	50470
H3BRG4	H3BRG4	H3BRG4_HUMAN Cytochrome b-c1 complex subunit 2 mitochondrial OS=Homo sapiens GN=UQCRC2 PE=2 SV=1	44635
P08107	HSP71	HSP71_HUMAN Heat shock 70 kDa protein 1A/1B OS=Homo sapiens GN=HSPA1A PE=1 SV=5	70052
O43426-4	SYNJ1	SYNJ1_HUMAN Isoform 3 of Synaptojanin-1 OS=Homo sapiens GN=SYNJ1	143253
O43426-2	SYNJ1	SYNJ1_HUMAN Isoform 2 of Synaptojanin-1 OS=Homo sapiens GN=SYNJ1	144859
C9JFZ1	C9JFZ1	C9JFZ1_HUMAN Synaptojanin-1 OS=Homo sapiens GN=SYNJ1 PE=2 SV=1	149305
P62937	PPIA	PPIA_HUMAN Peptidyl-prolyl cis-trans isomerase A OS=Homo sapiens GN=PPIA PE=1 SV=2	18012
P26232	CTNA2	CTNA2_HUMAN Catenin alpha-2 OS=Homo sapiens GN=CTNNA2 PE=1 SV=5	105313
O94811	TPPP	TPPP_HUMAN Tubulin polymerization-promoting protein OS=Homo sapiens GN=TPPP PE=1 SV=1	23694
P78357	CNTP1	CNTP1_HUMAN Contactin-associated protein 1 OS=Homo sapiens GN=CNTNAP1 PE=1 SV=1	156266
P62879	GBB2	GBB2_HUMAN Guanine nucleotide-binding protein G(I)/G(S)/G(T) subunit beta-2 OS=Homo sapiens GN=GNB2 PE=1 SV=3	37331
Q06830	PRDX1	PRDX1_HUMAN Peroxiredoxin-1 OS=Homo sapiens GN=PRDX1 PE=1 SV=1	22110
A5A3E0	POTEF	POTEF_HUMAN POTE ankyrin domain family member F OS=Homo sapiens GN=POTEF PE=1 SV=2	121444
P49588	SYAC	SYAC_HUMAN Alanine--tRNA ligase cytoplasmic OS=Homo sapiens GN=AARS PE=1 SV=2	106810
P42704	LPPRC	LPPRC_HUMAN Leucine-rich PPR motif-containing protein mitochondrial OS=Homo sapiens GN=LRPPRC PE=1 SV=3	157904
O00429	DNM1L	DNM1L_HUMAN Dynamin-1-like protein OS=Homo sapiens GN=DNM1L PE=1 SV=2	81877
O00429-6	DNM1L	DNM1L_HUMAN Isoform 6 of Dynamin-1-like protein OS=Homo sapiens GN=DNM1L	83399
P36871-2	PGM1	PGM1_HUMAN Isoform 2 of Phosphoglucomutase-1 OS=Homo sapiens GN=PGM1	63791
Q5SX87	Q5SX87	Q5SX87_HUMAN Rab GDP dissociation inhibitor beta (Fragment) OS=Homo sapiens GN=GDI2 PE=2 SV=1	29856
P27338	AOFB	AOFB_HUMAN Amine oxidase [flavin-containing] B OS=Homo sapiens GN=MAOB PE=1 SV=3	58763
O43426	SYNJ1	SYNJ1_HUMAN Synaptojanin-1 OS=Homo sapiens GN=SYNJ1 PE=1 SV=2	173102
J3KQV8	J3KQV8	J3KQV8_HUMAN Synaptojanin-1 OS=Homo sapiens GN=SYNJ1 PE=2 SV=1	177548
P40926	MDHM	MDHM_HUMAN Malate dehydrogenase mitochondrial OS=Homo sapiens GN=MDH2 PE=1 SV=3	35503
P27361	MK03	MK03_HUMAN Mitogen-activated protein kinase 3 OS=Homo sapiens GN=MAPK3 PE=1 SV=4	43136
P12814-2	ACTN1	ACTN1_HUMAN Isoform 2 of Alpha-actinin-1 OS=Homo sapiens GN=ACTN1	102709
P12814	ACTN1	ACTN1_HUMAN Alpha-actinin-1 OS=Homo sapiens GN=ACTN1 PE=1 SV=2	103058
P12814-3	ACTN1	ACTN1_HUMAN Isoform 3 of Alpha-actinin-1 OS=Homo sapiens GN=ACTN1	105568
P54920	SNAA	SNAA_HUMAN Alpha-soluble NSF attachment protein OS=Homo sapiens GN=NAPA PE=1 SV=3	33233
P48735	IDHP	IDHP_HUMAN Isocitrate dehydrogenase [NADP] mitochondrial OS=Homo sapiens GN=IDH2 PE=1 SV=2	50909
P0C0L5	CO4B	CO4B_HUMAN Complement C4-B OS=Homo sapiens GN=C4B PE=1 SV=2	192750
P01857	IGHG1	IGHG1_HUMAN Ig gamma-1 chain C region OS=Homo sapiens GN=IGHG1 PE=1 SV=1	36106
P16615-4	AT2A2	AT2A2_HUMAN Isoform 4 of Sarcoplasmic/endoplasmic reticulum calcium ATPase 2 OS=Homo sapiens GN=ATP2A2	111847
P04899	GNAI2	GNAI2_HUMAN Guanine nucleotide-binding protein G(i) subunit alpha-2 OS=Homo sapiens GN=GNAI2 PE=1 SV=3	40451
P0C0L4	CO4A	CO4A_HUMAN Complement C4-A OS=Homo sapiens GN=C4A PE=1 SV=2	192784
O75781	PALM	PALM_HUMAN Paralemmin-1 OS=Homo sapiens GN=PALM PE=1 SV=2	42076
P30041	PRDX6	PRDX6_HUMAN Peroxiredoxin-6 OS=Homo sapiens GN=PRDX6 PE=1 SV=3	25035
Q9ULU8	CAPS1	CAPS1_HUMAN Calcium-dependent secretion activator 1 OS=Homo sapiens GN=CADPS PE=1 SV=3	152786
Q96QK1	VPS35	VPS35_HUMAN Vacuolar protein sorting-associated protein 35 OS=Homo sapiens GN=VPS35 PE=1 SV=2	91707
O60313	OPA1	OPA1_HUMAN Dynamin-like 120 kDa protein mitochondrial OS=Homo sapiens GN=OPA1 PE=1 SV=3	111630
O60313-2	OPA1	OPA1_HUMAN Isoform 2 of Dynamin-like 120 kDa protein mitochondrial OS=Homo sapiens GN=OPA1	115884
P78356	PI42B	PI42B_HUMAN Phosphatidylinositol 5-phosphate 4-kinase type-2 beta OS=Homo sapiens GN=PIP4K2B PE=1 SV=1	47378
Q16795	NDUA9	NDUA9_HUMAN NADH dehydrogenase [ubiquinone] 1 alpha subcomplex subunit 9 mitochondrial OS=Homo sapiens GN=NDUFA9 PE=1 SV=2	42510
C9J9E2	C9J9E2	C9J9E2_HUMAN CaM kinase-like vesicle-associated protein OS=Homo sapiens GN=CAMKV PE=2 SV=1	49638
Q9UBB6-2	NCDN	NCDN_HUMAN Isoform 2 of Neurochondrin OS=Homo sapiens GN=NCDN	77243
O00429-2	DNM1L	DNM1L_HUMAN Isoform 4 of Dynamin-1-like protein OS=Homo sapiens GN=DNM1L	80536
J3KPI2	J3KPI2	J3KPI2_HUMAN Dynamin-1-like protein OS=Homo sapiens GN=DNM1L PE=2 SV=1	82057
P01009	A1AT	A1AT_HUMAN Alpha-1-antitrypsin OS=Homo sapiens GN=SERPINA1 PE=1 SV=3	46737
B7Z463	B7Z463	B7Z463_HUMAN Puromycin-sensitive aminopeptidase OS=Homo sapiens GN=NPEPPS PE=2 SV=1	94516
P27824	CALX	CALX_HUMAN Calnexin OS=Homo sapiens GN=CANX PE=1 SV=2	67568
B4DGP8	B4DGP8	B4DGP8_HUMAN Calnexin OS=Homo sapiens GN=CANX PE=2 SV=1	71503
Q5QNZ2	Q5QNZ2	Q5QNZ2_HUMAN ATP synthase F(0) complex subunit B1 mitochondrial OS=Homo sapiens GN=ATP5F1 PE=2 SV=1	22275
P14625	ENPL	ENPL_HUMAN Endoplasmin OS=Homo sapiens GN=HSP90B1 PE=1 SV=1	92469
Q9NZN3	EHD3	EHD3_HUMAN EH domain-containing protein 3 OS=Homo sapiens GN=EHD3 PE=1 SV=2	60887
P31930	QCR1	QCR1_HUMAN Cytochrome b-c1 complex subunit 1 mitochondrial OS=Homo sapiens GN=UQCRC1 PE=1 SV=3	52646
M0R0Y2	M0R0Y2	M0R0Y2_HUMAN Napsin-A OS=Homo sapiens GN=NAPA PE=2 SV=1	29163
P11137	MTAP2	MTAP2_HUMAN Microtubule-associated protein 2 OS=Homo sapiens GN=MAP2 PE=1 SV=4	199525
K7EJJ5	K7EJJ5	K7EJJ5_HUMAN Clathrin heavy chain 1 (Fragment) OS=Homo sapiens GN=CLTC PE=4 SV=1	25780
P17252	KPCA	KPCA_HUMAN Protein kinase C alpha type OS=Homo sapiens GN=PRKCA PE=1 SV=4	76750
Q9Y6C9	MTCH2	MTCH2_HUMAN Mitochondrial carrier homolog 2 OS=Homo sapiens GN=MTCH2 PE=1 SV=1	33331
Q9BYX7	ACTBM	ACTBM_HUMAN Putative beta-actin-like protein 3 OS=Homo sapiens GN=POTEKP PE=5 SV=1	42016
P54652	HSP72	HSP72_HUMAN Heat shock-related 70 kDa protein 2 OS=Homo sapiens GN=HSPA2 PE=1 SV=1	70021
P35611	ADDA	ADDA_HUMAN Alpha-adducin OS=Homo sapiens GN=ADD1 PE=1 SV=2	80955
P35611-3	ADDA	ADDA_HUMAN Isoform 3 of Alpha-adducin OS=Homo sapiens GN=ADD1	84303
Q9P2R7-2	SUCB1	SUCB1_HUMAN Isoform 2 of Succinyl-CoA ligase [ADP-forming] subunit beta mitochondrial OS=Homo sapiens GN=SUCLA2	48040
Q9P2R7	SUCB1	SUCB1_HUMAN Succinyl-CoA ligase [ADP-forming] subunit beta mitochondrial OS=Homo sapiens GN=SUCLA2 PE=1 SV=3	50317
Q9ULU8-3	CAPS1	CAPS1_HUMAN Isoform 3 of Calcium-dependent secretion activator 1 OS=Homo sapiens GN=CADPS	148776
Q10567-2	AP1B1	AP1B1_HUMAN Isoform B of AP-1 complex subunit beta-1 OS=Homo sapiens GN=AP1B1	103921
Q10567	AP1B1	AP1B1_HUMAN AP-1 complex subunit beta-1 OS=Homo sapiens GN=AP1B1 PE=1 SV=2	104637
E9PDG8	E9PDG8	E9PDG8_HUMAN Clathrin coat assembly protein AP180 OS=Homo sapiens GN=SNAP91 PE=2 SV=1	91971
O60641	AP180	AP180_HUMAN Clathrin coat assembly protein AP180 OS=Homo sapiens GN=SNAP91 PE=1 SV=2	92502
Q15836	VAMP3	VAMP3_HUMAN Vesicle-associated membrane protein 3 OS=Homo sapiens GN=VAMP3 PE=1 SV=3	11309
Q92598-2	HS105	HS105_HUMAN Isoform Beta of Heat shock protein 105 kDa OS=Homo sapiens GN=HSPH1	92116
Q92598-3	HS105	HS105_HUMAN Isoform 3 of Heat shock protein 105 kDa OS=Homo sapiens GN=HSPH1	92255
Q92598	HS105	HS105_HUMAN Heat shock protein 105 kDa OS=Homo sapiens GN=HSPH1 PE=1 SV=1	96865
Q9H2X9-2	S12A5	S12A5_HUMAN Isoform 2 of Solute carrier family 12 member 5 OS=Homo sapiens GN=SLC12A5	123511
Q9H2X9	S12A5	S12A5_HUMAN Solute carrier family 12 member 5 OS=Homo sapiens GN=SLC12A5 PE=2 SV=3	126183
F8WCP6	F8WCP6	F8WCP6_HUMAN Kinesin-like protein KIF21A OS=Homo sapiens GN=KIF21A PE=2 SV=1	187457
P43003-2	EAA1	EAA1_HUMAN Isoform 2 of Excitatory amino acid transporter 1 OS=Homo sapiens GN=SLC1A3	55149
P43003	EAA1	EAA1_HUMAN Excitatory amino acid transporter 1 OS=Homo sapiens GN=SLC1A3 PE=1 SV=1	59572
Q7Z4S6-5	KI21A	KI21A_HUMAN Isoform 5 of Kinesin-like protein KIF21A OS=Homo sapiens GN=KIF21A	182853
Q7Z4S6-2	KI21A	KI21A_HUMAN Isoform 2 of Kinesin-like protein KIF21A OS=Homo sapiens GN=KIF21A	185509
Q92777	SYN2	SYN2_HUMAN Synapsin-2 OS=Homo sapiens GN=SYN2 PE=1 SV=3	62847
P05771-2	KPCB	KPCB_HUMAN Isoform Beta-II of Protein kinase C beta type OS=Homo sapiens GN=PRKCB	77012
G3XAH0	G3XAH0	G3XAH0_HUMAN HCG2002594 isoform CRA_c OS=Homo sapiens GN=SEPT5 PE=3 SV=1	43845
M0R2M1	M0R2M1	M0R2M1_HUMAN Napsin-A (Fragment) OS=Homo sapiens GN=NAPA PE=2 SV=1	29832
Q8WXF7	ATLA1	ATLA1_HUMAN Atlastin-1 OS=Homo sapiens GN=ATL1 PE=1 SV=1	63544
P49411	EFTU	EFTU_HUMAN Elongation factor Tu mitochondrial OS=Homo sapiens GN=TUFM PE=1 SV=2	49542
Q86XM2	Q86XM2	Q86XM2_HUMAN ADD1 protein OS=Homo sapiens GN=ADD1 PE=2 SV=1	73382
P02671-2	FIBA	FIBA_HUMAN Isoform 2 of Fibrinogen alpha chain OS=Homo sapiens GN=FGA	69757
P02671	FIBA	FIBA_HUMAN Fibrinogen alpha chain OS=Homo sapiens GN=FGA PE=1 SV=2	94973
H0YEA2	H0YEA2	H0YEA2_HUMAN Myelin basic protein OS=Homo sapiens GN=MBP PE=2 SV=2	13061
Q9H936	GHC1	GHC1_HUMAN Mitochondrial glutamate carrier 1 OS=Homo sapiens GN=SLC25A22 PE=1 SV=1	34470
P62760	VISL1	VISL1_HUMAN Visinin-like protein 1 OS=Homo sapiens GN=VSNL1 PE=1 SV=2	22142
Q8N111	CEND	CEND_HUMAN Cell cycle exit and neuronal differentiation protein 1 OS=Homo sapiens GN=CEND1 PE=2 SV=1	14954
O00264	PGRC1	PGRC1_HUMAN Membrane-associated progesterone receptor component 1 OS=Homo sapiens GN=PGRMC1 PE=1 SV=3	21671
Q969P0-2	IGSF8	IGSF8_HUMAN Isoform 2 of Immunoglobulin superfamily member 8 OS=Homo sapiens GN=IGSF8	40191
O94819	KBTBB	KBTBB_HUMAN Kelch repeat and BTB domain-containing protein 11 OS=Homo sapiens GN=KBTBD11 PE=1 SV=1	65720
Q12765-2	SCRN1	SCRN1_HUMAN Isoform 2 of Secernin-1 OS=Homo sapiens GN=SCRN1	48714
Q8N3J6-2	CADM2	CADM2_HUMAN Isoform 2 of Cell adhesion molecule 2 OS=Homo sapiens GN=CADM2	44423
Q8N3J6	CADM2	CADM2_HUMAN Cell adhesion molecule 2 OS=Homo sapiens GN=CADM2 PE=2 SV=1	47554
Q8N3J6-3	CADM2	CADM2_HUMAN Isoform 3 of Cell adhesion molecule 2 OS=Homo sapiens GN=CADM2	47564
E9PGC8	E9PGC8	E9PGC8_HUMAN MAP1 light chain LC2 OS=Homo sapiens GN=MAP1A PE=2 SV=1	331259
Q5VV87	Q5VV87	Q5VV87_HUMAN Microsomal glutathione S-transferase 3 OS=Homo sapiens GN=MGST3 PE=2 SV=1	14379
Q9UI12-2	VATH	VATH_HUMAN Isoform 2 of V-type proton ATPase subunit H OS=Homo sapiens GN=ATP6V1H	54151
Q9UI12	VATH	VATH_HUMAN V-type proton ATPase subunit H OS=Homo sapiens GN=ATP6V1H PE=1 SV=1	55883
P02679-2	FIBG	FIBG_HUMAN Isoform Gamma-A of Fibrinogen gamma chain OS=Homo sapiens GN=FGG	49497
P02679	FIBG	FIBG_HUMAN Fibrinogen gamma chain OS=Homo sapiens GN=FGG PE=1 SV=3	51512
Q13449	LSAMP	LSAMP_HUMAN Limbic system-associated membrane protein OS=Homo sapiens GN=LSAMP PE=1 SV=2	37394
H3BLU2	H3BLU2	H3BLU2_HUMAN Limbic system-associated membrane protein (Fragment) OS=Homo sapiens GN=LSAMP PE=2 SV=1	38014
F5H5G1	F5H5G1	F5H5G1_HUMAN Limbic system-associated membrane protein OS=Homo sapiens GN=LSAMP PE=2 SV=1	39704
Q14195-2	DPYL3	DPYL3_HUMAN Isoform LCRMP-4 of Dihydropyrimidinase-related protein 3 OS=Homo sapiens GN=DPYSL3	73911
Q14195	DPYL3	DPYL3_HUMAN Dihydropyrimidinase-related protein 3 OS=Homo sapiens GN=DPYSL3 PE=1 SV=1	61963
Q14568	HS902	HS902_HUMAN Putative heat shock protein HSP 90-alpha A2 OS=Homo sapiens GN=HSP90AA2 PE=1 SV=2	39365
F5H4R9	F5H4R9	F5H4R9_HUMAN Dynamin-2 OS=Homo sapiens GN=DNM2 PE=2 SV=1	97994
P05129	KPCG	KPCG_HUMAN Protein kinase C gamma type OS=Homo sapiens GN=PRKCG PE=1 SV=3	78448
F5H5C4	F5H5C4	F5H5C4_HUMAN Protein kinase C OS=Homo sapiens GN=PRKCG PE=2 SV=1	79839
Q58FF8	H90B2	H90B2_HUMAN Putative heat shock protein HSP 90-beta 2 OS=Homo sapiens GN=HSP90AB2P PE=1 SV=2	44349
C9J1E7	C9J1E7	C9J1E7_HUMAN AP-1 complex subunit beta-1 (Fragment) OS=Homo sapiens GN=AP1B1 PE=2 SV=1	65315
P21397	AOFA	AOFA_HUMAN Amine oxidase [flavin-containing] A OS=Homo sapiens GN=MAOA PE=1 SV=1	59682
P63096	GNAI1	GNAI1_HUMAN Guanine nucleotide-binding protein G(i) subunit alpha-1 OS=Homo sapiens GN=GNAI1 PE=1 SV=2	40361
P30101	PDIA3	PDIA3_HUMAN Protein disulfide-isomerase A3 OS=Homo sapiens GN=PDIA3 PE=1 SV=4	56782
P01834	IGKC	IGKC_HUMAN Ig kappa chain C region OS=Homo sapiens GN=IGKC PE=1 SV=1	11609
O94826	TOM70	TOM70_HUMAN Mitochondrial import receptor subunit TOM70 OS=Homo sapiens GN=TOMM70A PE=1 SV=1	67455
Q7L0J3	SV2A	SV2A_HUMAN Synaptic vesicle glycoprotein 2A OS=Homo sapiens GN=SV2A PE=1 SV=1	82695
Q99832	TCPH	TCPH_HUMAN T-complex protein 1 subunit eta OS=Homo sapiens GN=CCT7 PE=1 SV=2	59367
P00403	COX2	COX2_HUMAN Cytochrome c oxidase subunit 2 OS=Homo sapiens GN=MT-CO2 PE=1 SV=1	25565
P31040	DHSA	DHSA_HUMAN Succinate dehydrogenase [ubiquinone] flavoprotein subunit mitochondrial OS=Homo sapiens GN=SDHA PE=1 SV=2	72692
Q16799	RTN1	RTN1_HUMAN Reticulon-1 OS=Homo sapiens GN=RTN1 PE=1 SV=1	83618
Q8WXF7-2	ATLA1	ATLA1_HUMAN Isoform 2 of Atlastin-1 OS=Homo sapiens GN=ATL1	63055
K7EN36	K7EN36	K7EN36_HUMAN V-type proton ATPase 116 kDa subunit a isoform 1 (Fragment) OS=Homo sapiens GN=ATP6V0A1 PE=2 SV=1	22451
B4DGU4	B4DGU4	B4DGU4_HUMAN Catenin beta-1 OS=Homo sapiens GN=CTNNB1 PE=2 SV=1	84766
P35222	CTNB1	CTNB1_HUMAN Catenin beta-1 OS=Homo sapiens GN=CTNNB1 PE=1 SV=1	85497
P48426	PI42A	PI42A_HUMAN Phosphatidylinositol 5-phosphate 4-kinase type-2 alpha OS=Homo sapiens GN=PIP4K2A PE=1 SV=2	46225
E9PJH7	E9PJH7	E9PJH7_HUMAN Mitochondrial glutamate carrier 1 (Fragment) OS=Homo sapiens GN=SLC25A22 PE=2 SV=1	27715
P50570-2	DYN2	DYN2_HUMAN Isoform 2 of Dynamin-2 OS=Homo sapiens GN=DNM2	97652
P50570-5	DYN2	DYN2_HUMAN Isoform 5 of Dynamin-2 OS=Homo sapiens GN=DNM2	97977
P50570	DYN2	DYN2_HUMAN Dynamin-2 OS=Homo sapiens GN=DNM2 PE=1 SV=2	98064
P13639	EF2	EF2_HUMAN Elongation factor 2 OS=Homo sapiens GN=EEF2 PE=1 SV=4	95338
Q9UPN3	MACF1	MACF1_HUMAN Microtubule-actin cross-linking factor 1 isoforms 1/2/3/5 OS=Homo sapiens GN=MACF1 PE=1 SV=4	838323
F5GZL7	F5GZL7	F5GZL7_HUMAN Microtubule-actin cross-linking factor 1 isoforms 1/2/3/5 OS=Homo sapiens GN=MACF1 PE=2 SV=1	606141
Q9UPN3-3	MACF1	MACF1_HUMAN Isoform 3 of Microtubule-actin cross-linking factor 1 isoforms 1/2/3/5 OS=Homo sapiens GN=MACF1	614160
F8W8Q1	F8W8Q1	F8W8Q1_HUMAN Microtubule-actin cross-linking factor 1 isoforms 1/2/3/5 OS=Homo sapiens GN=MACF1 PE=2 SV=1	620396
Q9UPN3-2	MACF1	MACF1_HUMAN Isoform 2 of Microtubule-actin cross-linking factor 1 isoforms 1/2/3/5 OS=Homo sapiens GN=MACF1	620426
P51674-3	GPM6A	GPM6A_HUMAN Isoform 3 of Neuronal membrane glycoprotein M6-a OS=Homo sapiens GN=GPM6A	29905
P51674-2	GPM6A	GPM6A_HUMAN Isoform 2 of Neuronal membrane glycoprotein M6-a OS=Homo sapiens GN=GPM6A	30364
P51674	GPM6A	GPM6A_HUMAN Neuronal membrane glycoprotein M6-a OS=Homo sapiens GN=GPM6A PE=2 SV=2	31210
P16298	PP2BB	PP2BB_HUMAN Serine/threonine-protein phosphatase 2B catalytic subunit beta isoform OS=Homo sapiens GN=PPP3CB PE=1 SV=2	59024
P16298-4	PP2BB	PP2BB_HUMAN Isoform 4 of Serine/threonine-protein phosphatase 2B catalytic subunit beta isoform OS=Homo sapiens GN=PPP3CB	59123
Q8NBX0	SCPDL	SCPDL_HUMAN Saccharopine dehydrogenase-like oxidoreductase OS=Homo sapiens GN=SCCPDH PE=1 SV=1	47151
P13073	COX41	COX41_HUMAN Cytochrome c oxidase subunit 4 isoform 1 mitochondrial OS=Homo sapiens GN=COX4I1 PE=1 SV=1	19577
J3QL20	J3QL20	J3QL20_HUMAN Clathrin heavy chain 1 OS=Homo sapiens GN=CLTC PE=2 SV=1	10617
P36507	MP2K2	MP2K2_HUMAN Dual specificity mitogen-activated protein kinase kinase 2 OS=Homo sapiens GN=MAP2K2 PE=1 SV=1	44424
A6NKZ8	YI016	YI016_HUMAN Putative tubulin beta chain-like protein ENSP00000290377 OS=Homo sapiens PE=5 SV=2	41775
P32119	PRDX2	PRDX2_HUMAN Peroxiredoxin-2 OS=Homo sapiens GN=PRDX2 PE=1 SV=5	21892
P53396-2	ACLY	ACLY_HUMAN Isoform 2 of ATP-citrate synthase OS=Homo sapiens GN=ACLY	119772
P53396	ACLY	ACLY_HUMAN ATP-citrate synthase OS=Homo sapiens GN=ACLY PE=1 SV=3	120839
P62820	RAB1A	RAB1A_HUMAN Ras-related protein Rab-1A OS=Homo sapiens GN=RAB1A PE=1 SV=3	22678
Q92614-4	MY18A	MY18A_HUMAN Isoform 4 of Unconventional myosin-XVIIIa OS=Homo sapiens GN=MYO18A	231238
J3KNX9	J3KNX9	J3KNX9_HUMAN Unconventional myosin-XVIIIa OS=Homo sapiens GN=MYO18A PE=2 SV=1	233137
Q92614	MY18A	MY18A_HUMAN Unconventional myosin-XVIIIa OS=Homo sapiens GN=MYO18A PE=1 SV=3	233113
B1AK87	B1AK87	B1AK87_HUMAN Capping protein (Actin filament) muscle Z-line beta isoform CRA_a OS=Homo sapiens GN=CAPZB PE=2 SV=1	29295
P47756-2	CAPZB	CAPZB_HUMAN Isoform 2 of F-actin-capping protein subunit beta OS=Homo sapiens GN=CAPZB	30629
B1AK88	B1AK88	B1AK88_HUMAN Capping protein (Actin filament) muscle Z-line beta isoform CRA_d OS=Homo sapiens GN=CAPZB PE=2 SV=1	33781
P04271	S100B	S100B_HUMAN Protein S100-B OS=Homo sapiens GN=S100B PE=1 SV=2	10713
E5RIU8	E5RIU8	E5RIU8_HUMAN Annexin OS=Homo sapiens GN=ANXA6 PE=2 SV=1	10436
P10636-7	TAU	TAU_HUMAN Isoform Tau-E of Microtubule-associated protein tau OS=Homo sapiens GN=MAPT	42967
P01859	IGHG2	IGHG2_HUMAN Ig gamma-2 chain C region OS=Homo sapiens GN=IGHG2 PE=1 SV=2	35901
Q00577	PURA	PURA_HUMAN Transcriptional activator protein Pur-alpha OS=Homo sapiens GN=PURA PE=1 SV=2	34911
B7Z5H3	B7Z5H3	B7Z5H3_HUMAN Amine oxidase [flavin-containing] B OS=Homo sapiens GN=MAOB PE=2 SV=1	46539
Q9H9B4	SFXN1	SFXN1_HUMAN Sideroflexin-1 OS=Homo sapiens GN=SFXN1 PE=1 SV=4	35619
P04179	SODM	SODM_HUMAN Superoxide dismutase [Mn] mitochondrial OS=Homo sapiens GN=SOD2 PE=1 SV=2	24722
E9PDL6	E9PDL6	E9PDL6_HUMAN Protein NDRG1 OS=Homo sapiens GN=NDRG1 PE=2 SV=2	35297
Q92597	NDRG1	NDRG1_HUMAN Protein NDRG1 OS=Homo sapiens GN=NDRG1 PE=1 SV=1	42835
C9J8Q5	C9J8Q5	C9J8Q5_HUMAN Succinate-semialdehyde dehydrogenase mitochondrial OS=Homo sapiens GN=ALDH5A1 PE=2 SV=1	53868
P51649	SSDH	SSDH_HUMAN Succinate-semialdehyde dehydrogenase mitochondrial OS=Homo sapiens GN=ALDH5A1 PE=1 SV=2	57215
P51649-2	SSDH	SSDH_HUMAN Isoform 2 of Succinate-semialdehyde dehydrogenase mitochondrial OS=Homo sapiens GN=ALDH5A1	58653
P49189	AL9A1	AL9A1_HUMAN 4-trimethylaminobutyraldehyde dehydrogenase OS=Homo sapiens GN=ALDH9A1 PE=1 SV=3	53802
Q9UPA5	BSN	BSN_HUMAN Protein bassoon OS=Homo sapiens GN=BSN PE=2 SV=4	416475
P12036-2	NFH	NFH_HUMAN Isoform 2 of Neurofilament heavy polypeptide OS=Homo sapiens GN=NEFH	105639
P12036	NFH	NFH_HUMAN Neurofilament heavy polypeptide OS=Homo sapiens GN=NEFH PE=1 SV=4	112479
O43707	ACTN4	ACTN4_HUMAN Alpha-actinin-4 OS=Homo sapiens GN=ACTN4 PE=1 SV=2	104854
H3BPE1	H3BPE1	H3BPE1_HUMAN Microtubule-actin cross-linking factor 1 isoforms 1/2/3/5 OS=Homo sapiens GN=MACF1 PE=2 SV=1	856894
H3BQK9	H3BQK9	H3BQK9_HUMAN Microtubule-actin cross-linking factor 1 isoforms 1/2/3/5 OS=Homo sapiens GN=MACF1 PE=2 SV=1	861093
Q15019	2017-09-02	SEPT2_HUMAN Septin-2 OS=Homo sapiens GN=SEPT2 PE=1 SV=1	41487
Q15019-2	2017-09-02	SEPT2_HUMAN Isoform 2 of Septin-2 OS=Homo sapiens GN=SEPT2	45461
O75947	ATP5H	ATP5H_HUMAN ATP synthase subunit d mitochondrial OS=Homo sapiens GN=ATP5H PE=1 SV=3	18491
E9PKX9	E9PKX9	E9PKX9_HUMAN Myelin basic protein OS=Homo sapiens GN=MBP PE=2 SV=1	11890
O75061-4	AUXI	AUXI_HUMAN Isoform 4 of Putative tyrosine-protein phosphatase auxilin OS=Homo sapiens GN=DNAJC6	98649
O75061	AUXI	AUXI_HUMAN Putative tyrosine-protein phosphatase auxilin OS=Homo sapiens GN=DNAJC6 PE=1 SV=3	99997
O75061-2	AUXI	AUXI_HUMAN Isoform 2 of Putative tyrosine-protein phosphatase auxilin OS=Homo sapiens GN=DNAJC6	105675
Q14CZ8	HECAM	HECAM_HUMAN Hepatocyte cell adhesion molecule OS=Homo sapiens GN=HEPACAM PE=1 SV=1	46027
P14415	AT1B2	AT1B2_HUMAN Sodium/potassium-transporting ATPase subunit beta-2 OS=Homo sapiens GN=ATP1B2 PE=1 SV=3	33367
Q9Y2Q0-3	AT8A1	AT8A1_HUMAN Isoform 3 of Probable phospholipid-transporting ATPase IA OS=Homo sapiens GN=ATP8A1	129723
Q9Y2Q0-2	AT8A1	AT8A1_HUMAN Isoform 2 of Probable phospholipid-transporting ATPase IA OS=Homo sapiens GN=ATP8A1	129627
Q9Y2Q0	AT8A1	AT8A1_HUMAN Probable phospholipid-transporting ATPase IA OS=Homo sapiens GN=ATP8A1 PE=1 SV=1	131369
P61421	VA0D1	VA0D1_HUMAN V-type proton ATPase subunit d 1 OS=Homo sapiens GN=ATP6V0D1 PE=1 SV=1	40329
F5GYQ1	F5GYQ1	F5GYQ1_HUMAN V-type proton ATPase subunit d 1 OS=Homo sapiens GN=ATP6V0D1 PE=2 SV=1	44660
P11498	PYC	PYC_HUMAN Pyruvate carboxylase mitochondrial OS=Homo sapiens GN=PC PE=1 SV=2	129634
Q9Y490	TLN1	TLN1_HUMAN Talin-1 OS=Homo sapiens GN=TLN1 PE=1 SV=3	269765
O75306	NDUS2	NDUS2_HUMAN NADH dehydrogenase [ubiquinone] iron-sulfur protein 2 mitochondrial OS=Homo sapiens GN=NDUFS2 PE=1 SV=2	52546
H0YH82	H0YH82	H0YH82_HUMAN Citrate synthase mitochondrial (Fragment) OS=Homo sapiens GN=CS PE=2 SV=1	21074
E5RK27	E5RK27	E5RK27_HUMAN Voltage-dependent anion-selective channel protein 3 (Fragment) OS=Homo sapiens GN=VDAC3 PE=2 SV=1	11854
F5GZS6	F5GZS6	F5GZS6_HUMAN 4F2 cell-surface antigen heavy chain OS=Homo sapiens GN=SLC3A2 PE=2 SV=1	64873
P51149	RAB7A	RAB7A_HUMAN Ras-related protein Rab-7a OS=Homo sapiens GN=RAB7A PE=1 SV=1	23490
Q8N9I0	SYT2	SYT2_HUMAN Synaptotagmin-2 OS=Homo sapiens GN=SYT2 PE=1 SV=2	46872
Q99623	PHB2	PHB2_HUMAN Prohibitin-2 OS=Homo sapiens GN=PHB2 PE=1 SV=2	33296
Q9UEY8-2	ADDG	ADDG_HUMAN Isoform 1 of Gamma-adducin OS=Homo sapiens GN=ADD3	75671
P61019	RAB2A	RAB2A_HUMAN Ras-related protein Rab-2A OS=Homo sapiens GN=RAB2A PE=1 SV=1	23546
P01861	IGHG4	IGHG4_HUMAN Ig gamma-4 chain C region OS=Homo sapiens GN=IGHG4 PE=1 SV=1	35941
Q12955	ANK3	ANK3_HUMAN Ankyrin-3 OS=Homo sapiens GN=ANK3 PE=1 SV=3	480416
P0CG38	POTEI	POTEI_HUMAN POTE ankyrin domain family member I OS=Homo sapiens GN=POTEI PE=3 SV=1	121282
P49419-2	AL7A1	AL7A1_HUMAN Isoform 2 of Alpha-aminoadipic semialdehyde dehydrogenase OS=Homo sapiens GN=ALDH7A1	55366
P49419	AL7A1	AL7A1_HUMAN Alpha-aminoadipic semialdehyde dehydrogenase OS=Homo sapiens GN=ALDH7A1 PE=1 SV=5	58487
P61163	ACTZ	ACTZ_HUMAN Alpha-centractin OS=Homo sapiens GN=ACTR1A PE=1 SV=1	42614
Q96E17	RAB3C	RAB3C_HUMAN Ras-related protein Rab-3C OS=Homo sapiens GN=RAB3C PE=2 SV=1	25952
Q14141-4	2017-09-06	SEPT6_HUMAN Isoform V of Septin-6 OS=Homo sapiens GN=SEPT6	49167
Q9H0U4	RAB1B	RAB1B_HUMAN Ras-related protein Rab-1B OS=Homo sapiens GN=RAB1B PE=1 SV=1	22171
P61106	RAB14	RAB14_HUMAN Ras-related protein Rab-14 OS=Homo sapiens GN=RAB14 PE=1 SV=4	23897
Q9C040-2	TRIM2	TRIM2_HUMAN Isoform 2 of Tripartite motif-containing protein 2 OS=Homo sapiens GN=TRIM2	84545
Q8TB36	GDAP1	GDAP1_HUMAN Ganglioside-induced differentiation-associated protein 1 OS=Homo sapiens GN=GDAP1 PE=1 SV=3	41346
Q02978	M2OM	M2OM_HUMAN Mitochondrial 2-oxoglutarate/malate carrier protein OS=Homo sapiens GN=SLC25A11 PE=1 SV=3	34062
O75955	FLOT1	FLOT1_HUMAN Flotillin-1 OS=Homo sapiens GN=FLOT1 PE=1 SV=3	47355
P28331-4	NDUS1	NDUS1_HUMAN Isoform 4 of NADH-ubiquinone oxidoreductase 75 kDa subunit mitochondrial OS=Homo sapiens GN=NDUFS1	73528
P28331-5	NDUS1	NDUS1_HUMAN Isoform 5 of NADH-ubiquinone oxidoreductase 75 kDa subunit mitochondrial OS=Homo sapiens GN=NDUFS1	75375
P28331	NDUS1	NDUS1_HUMAN NADH-ubiquinone oxidoreductase 75 kDa subunit mitochondrial OS=Homo sapiens GN=NDUFS1 PE=1 SV=3	79468
P28331-2	NDUS1	NDUS1_HUMAN Isoform 2 of NADH-ubiquinone oxidoreductase 75 kDa subunit mitochondrial OS=Homo sapiens GN=NDUFS1	80997
P35579	MYH9	MYH9_HUMAN Myosin-9 OS=Homo sapiens GN=MYH9 PE=1 SV=4	226530
P30042	ES1	ES1_HUMAN ES1 protein homolog mitochondrial OS=Homo sapiens GN=C21orf33 PE=1 SV=3	28170
P61978	HNRPK	HNRPK_HUMAN Heterogeneous nuclear ribonucleoprotein K OS=Homo sapiens GN=HNRNPK PE=1 SV=1	50976
H0YCW8	H0YCW8	H0YCW8_HUMAN Alpha-crystallin B chain (Fragment) OS=Homo sapiens GN=CRYAB PE=3 SV=1	11854
P17858	K6PL	K6PL_HUMAN 6-phosphofructokinase liver type OS=Homo sapiens GN=PFKL PE=1 SV=6	85018
P00492	HPRT	HPRT_HUMAN Hypoxanthine-guanine phosphoribosyltransferase OS=Homo sapiens GN=HPRT1 PE=1 SV=2	24579
P52306-2	GDS1	GDS1_HUMAN Isoform 2 of Rap1 GTPase-GDP dissociation stimulator 1 OS=Homo sapiens GN=RAP1GDS1	61037
P52306	GDS1	GDS1_HUMAN Rap1 GTPase-GDP dissociation stimulator 1 OS=Homo sapiens GN=RAP1GDS1 PE=1 SV=3	66317
Q9NZ45	CISD1	CISD1_HUMAN CDGSH iron-sulfur domain-containing protein 1 OS=Homo sapiens GN=CISD1 PE=1 SV=1	12199
P01860	IGHG3	IGHG3_HUMAN Ig gamma-3 chain C region OS=Homo sapiens GN=IGHG3 PE=1 SV=2	41287
P29966	MARCS	MARCS_HUMAN Myristoylated alanine-rich C-kinase substrate OS=Homo sapiens GN=MARCKS PE=1 SV=4	31555
P04792	HSPB1	HSPB1_HUMAN Heat shock protein beta-1 OS=Homo sapiens GN=HSPB1 PE=1 SV=2	22783
K7EK07	K7EK07	K7EK07_HUMAN Histone H3 (Fragment) OS=Homo sapiens GN=H3F3B PE=2 SV=1	14914
P84243	H33	H33_HUMAN Histone H3.3 OS=Homo sapiens GN=H3F3A PE=1 SV=2	15328
O95674	CDS2	CDS2_HUMAN Phosphatidate cytidylyltransferase 2 OS=Homo sapiens GN=CDS2 PE=1 SV=1	51418
P60953	CDC42	CDC42_HUMAN Cell division control protein 42 homolog OS=Homo sapiens GN=CDC42 PE=1 SV=2	21259
P10636-6	TAU	TAU_HUMAN Isoform Tau-D of Microtubule-associated protein tau OS=Homo sapiens GN=MAPT	40007
Q9Y2X7-3	GIT1	GIT1_HUMAN Isoform 3 of ARF GTPase-activating protein GIT1 OS=Homo sapiens GN=GIT1	85446
Q5JWF2	GNAS1	GNAS1_HUMAN Guanine nucleotide-binding protein G(s) subunit alpha isoforms XLas OS=Homo sapiens GN=GNAS PE=1 SV=2	111024
Q7Z6Z7-2	HUWE1	HUWE1_HUMAN Isoform 2 of E3 ubiquitin-protein ligase HUWE1 OS=Homo sapiens GN=HUWE1	480203
Q7Z6Z7-3	HUWE1	HUWE1_HUMAN Isoform 3 of E3 ubiquitin-protein ligase HUWE1 OS=Homo sapiens GN=HUWE1	481023
Q7Z6Z7	HUWE1	HUWE1_HUMAN E3 ubiquitin-protein ligase HUWE1 OS=Homo sapiens GN=HUWE1 PE=1 SV=3	481896
Q99536	VAT1	VAT1_HUMAN Synaptic vesicle membrane protein VAT-1 homolog OS=Homo sapiens GN=VAT1 PE=1 SV=2	41920
F5GZV7	F5GZV7	F5GZV7_HUMAN Vesicle-associated membrane protein 1 OS=Homo sapiens GN=VAMP1 PE=2 SV=1	12600
P23763-2	VAMP1	VAMP1_HUMAN Isoform 3 of Vesicle-associated membrane protein 1 OS=Homo sapiens GN=VAMP1	12658
P23763-3	VAMP1	VAMP1_HUMAN Isoform 2 of Vesicle-associated membrane protein 1 OS=Homo sapiens GN=VAMP1	12765
P23763	VAMP1	VAMP1_HUMAN Vesicle-associated membrane protein 1 OS=Homo sapiens GN=VAMP1 PE=1 SV=1	12902
Q08211	DHX9	DHX9_HUMAN ATP-dependent RNA helicase A OS=Homo sapiens GN=DHX9 PE=1 SV=4	140958
F5H4R2	F5H4R2	F5H4R2_HUMAN Superoxide dismutase [Mn] mitochondrial (Fragment) OS=Homo sapiens GN=SOD2 PE=2 SV=1	20020
F5GYZ5	F5GYZ5	F5GYZ5_HUMAN Superoxide dismutase [Mn] mitochondrial (Fragment) OS=Homo sapiens GN=SOD2 PE=2 SV=1	21105
B4DEM7	B4DEM7	B4DEM7_HUMAN T-complex protein 1 subunit theta OS=Homo sapiens GN=CCT8 PE=2 SV=1	57645
P50990	TCPQ	TCPQ_HUMAN T-complex protein 1 subunit theta OS=Homo sapiens GN=CCT8 PE=1 SV=4	59621
P49773	HINT1	HINT1_HUMAN Histidine triad nucleotide-binding protein 1 OS=Homo sapiens GN=HINT1 PE=1 SV=2	13802
Q8N8K8	Q8N8K8	Q8N8K8_HUMAN Lon protease homolog mitochondrial OS=Homo sapiens GN=LONP1 PE=2 SV=1	100397
Q14203-6	DCTN1	DCTN1_HUMAN Isoform 6 of Dynactin subunit 1 OS=Homo sapiens GN=DCTN1	140886
Q14203	DCTN1	DCTN1_HUMAN Dynactin subunit 1 OS=Homo sapiens GN=DCTN1 PE=1 SV=3	141694
O96000	NDUBA	NDUBA_HUMAN NADH dehydrogenase [ubiquinone] 1 beta subcomplex subunit 10 OS=Homo sapiens GN=NDUFB10 PE=1 SV=3	20777
Q9NX63	CHCH3	CHCH3_HUMAN Coiled-coil-helix-coiled-coil-helix domain-containing protein 3 mitochondrial OS=Homo sapiens GN=CHCHD3 PE=1 SV=1	26152
C9JRZ6	C9JRZ6	C9JRZ6_HUMAN Coiled-coil-helix-coiled-coil-helix domain-containing protein 3 mitochondrial OS=Homo sapiens GN=CHCHD3 PE=2 SV=1	26694
Q5W145	Q5W145	Q5W145_HUMAN NADH dehydrogenase (Ubiquinone) 1 beta subcomplex 8 19kDa isoform CRA_a OS=Homo sapiens GN=NDUFB8 PE=2 SV=1	18479
O95169	NDUB8	NDUB8_HUMAN NADH dehydrogenase [ubiquinone] 1 beta subcomplex subunit 8 mitochondrial OS=Homo sapiens GN=NDUFB8 PE=1 SV=1	21766
P52306-6	GDS1	GDS1_HUMAN Isoform 6 of Rap1 GTPase-GDP dissociation stimulator 1 OS=Homo sapiens GN=RAP1GDS1	56536
E7ETU3	E7ETU3	E7ETU3_HUMAN Cell division control protein 42 homolog OS=Homo sapiens GN=CDC42 PE=2 SV=1	26591
E9PS95	E9PS95	E9PS95_HUMAN Mitochondrial glutamate carrier 1 (Fragment) OS=Homo sapiens GN=SLC25A22 PE=2 SV=1	20846
Q00839-2	HNRPU	HNRPU_HUMAN Isoform Short of Heterogeneous nuclear ribonucleoprotein U OS=Homo sapiens GN=HNRNPU	88980
Q00839	HNRPU	HNRPU_HUMAN Heterogeneous nuclear ribonucleoprotein U OS=Homo sapiens GN=HNRNPU PE=1 SV=6	90585
P34931	HS71L	HS71L_HUMAN Heat shock 70 kDa protein 1-like OS=Homo sapiens GN=HSPA1L PE=1 SV=2	70375
P08574	CY1	CY1_HUMAN Cytochrome c1 heme protein mitochondrial OS=Homo sapiens GN=CYC1 PE=1 SV=3	35422
P09417	DHPR	DHPR_HUMAN Dihydropteridine reductase OS=Homo sapiens GN=QDPR PE=1 SV=2	25790
B4DKM5	B4DKM5	B4DKM5_HUMAN Voltage-dependent anion-selective channel protein 2 OS=Homo sapiens GN=VDAC2 PE=2 SV=1	27479
Q9P0L0-2	VAPA	VAPA_HUMAN Isoform 2 of Vesicle-associated membrane protein-associated protein A OS=Homo sapiens GN=VAPA	32614
E9PF59	E9PF59	E9PF59_HUMAN Dipeptidyl aminopeptidase-like protein 6 OS=Homo sapiens GN=DPP6 PE=2 SV=1	91246
Q8WXD9	CSKI1	CSKI1_HUMAN Caskin-1 OS=Homo sapiens GN=CASKIN1 PE=1 SV=1	149813
E9PHT9	E9PHT9	E9PHT9_HUMAN Annexin OS=Homo sapiens GN=ANXA5 PE=2 SV=1	18224
P08758	ANXA5	ANXA5_HUMAN Annexin A5 OS=Homo sapiens GN=ANXA5 PE=1 SV=2	35937
P31323	KAP3	KAP3_HUMAN cAMP-dependent protein kinase type II-beta regulatory subunit OS=Homo sapiens GN=PRKAR2B PE=1 SV=3	46302
O95197-7	RTN3	RTN3_HUMAN Isoform 7 of Reticulon-3 OS=Homo sapiens GN=RTN3	100824
Q14982-3	OPCM	OPCM_HUMAN Isoform 3 of Opioid-binding protein/cell adhesion molecule OS=Homo sapiens GN=OPCML	33574
Q14982-2	OPCM	OPCM_HUMAN Isoform 2 of Opioid-binding protein/cell adhesion molecule OS=Homo sapiens GN=OPCML	37267
Q14982	OPCM	OPCM_HUMAN Opioid-binding protein/cell adhesion molecule OS=Homo sapiens GN=OPCML PE=1 SV=1	38008
P67775	PP2AA	PP2AA_HUMAN Serine/threonine-protein phosphatase 2A catalytic subunit alpha isoform OS=Homo sapiens GN=PPP2CA PE=1 SV=1	35594
Q5HY54	Q5HY54	Q5HY54_HUMAN Filamin-A OS=Homo sapiens GN=FLNA PE=2 SV=1	276548
P21333-2	FLNA	FLNA_HUMAN Isoform 2 of Filamin-A OS=Homo sapiens GN=FLNA	280016
P21333	FLNA	FLNA_HUMAN Filamin-A OS=Homo sapiens GN=FLNA PE=1 SV=4	280737
E9PJK1	E9PJK1	E9PJK1_HUMAN CD81 antigen OS=Homo sapiens GN=CD81 PE=2 SV=1	17963
E9PRJ8	E9PRJ8	E9PRJ8_HUMAN CD81 antigen (Fragment) OS=Homo sapiens GN=CD81 PE=2 SV=1	22516
H0YDL9	H0YDL9	H0YDL9_HUMAN CD81 antigen (Fragment) OS=Homo sapiens GN=CD81 PE=4 SV=1	23803
H0YDJ9	H0YDJ9	H0YDJ9_HUMAN CD81 antigen (Fragment) OS=Homo sapiens GN=CD81 PE=2 SV=1	24440
P60033	CD81	CD81_HUMAN CD81 antigen OS=Homo sapiens GN=CD81 PE=1 SV=1	25809
E9PIF1	E9PIF1	E9PIF1_HUMAN CD81 antigen OS=Homo sapiens GN=CD81 PE=2 SV=1	25903
A6NMH8	A6NMH8	A6NMH8_HUMAN CD81 antigen OS=Homo sapiens GN=CD81 PE=2 SV=1	29806
Q8WUM4	PDC6I	PDC6I_HUMAN Programmed cell death 6-interacting protein OS=Homo sapiens GN=PDCD6IP PE=1 SV=1	96023
Q8WUM4-2	PDC6I	PDC6I_HUMAN Isoform 2 of Programmed cell death 6-interacting protein OS=Homo sapiens GN=PDCD6IP	96772
Q6FGY5	Q6FGY5	Q6FGY5_HUMAN CKAP1 protein OS=Homo sapiens GN=CKAP1 PE=2 SV=1	21801
Q99426	TBCB	TBCB_HUMAN Tubulin-folding cofactor B OS=Homo sapiens GN=TBCB PE=1 SV=2	27326
F8WAR4	F8WAR4	F8WAR4_HUMAN Coiled-coil-helix-coiled-coil-helix domain-containing protein 3 mitochondrial OS=Homo sapiens GN=CHCHD3 PE=2 SV=1	27735
P13929-2	ENOB	ENOB_HUMAN Isoform 2 of Beta-enolase OS=Homo sapiens GN=ENO3	44115
P13929	ENOB	ENOB_HUMAN Beta-enolase OS=Homo sapiens GN=ENO3 PE=1 SV=5	46987
Q9UPR5	NAC2	NAC2_HUMAN Sodium/calcium exchanger 2 OS=Homo sapiens GN=SLC8A2 PE=2 SV=2	100368
Q14894	CRYM	CRYM_HUMAN Ketimine reductase mu-crystallin OS=Homo sapiens GN=CRYM PE=1 SV=1	33776
Q9GZV7	HPLN2	HPLN2_HUMAN Hyaluronan and proteoglycan link protein 2 OS=Homo sapiens GN=HAPLN2 PE=1 SV=1	37775
P37837	TALDO	TALDO_HUMAN Transaldolase OS=Homo sapiens GN=TALDO1 PE=1 SV=2	37540
P22626	ROA2	ROA2_HUMAN Heterogeneous nuclear ribonucleoproteins A2/B1 OS=Homo sapiens GN=HNRNPA2B1 PE=1 SV=2	37430
B7ZKR7	B7ZKR7	B7ZKR7_HUMAN AP-3 complex subunit beta-2 OS=Homo sapiens GN=AP3B2 PE=2 SV=1	115305
Q13367	AP3B2	AP3B2_HUMAN AP-3 complex subunit beta-2 OS=Homo sapiens GN=AP3B2 PE=1 SV=2	119059
B7ZKS0	B7ZKS0	B7ZKS0_HUMAN AP-3 complex subunit beta-2 OS=Homo sapiens GN=AP3B2 PE=2 SV=1	121189
Q9UKU0-9	ACSL6	ACSL6_HUMAN Isoform 9 of Long-chain-fatty-acid--CoA ligase 6 OS=Homo sapiens GN=ACSL6	79040
Q9UKU0-1	ACSL6	ACSL6_HUMAN Isoform 1 of Long-chain-fatty-acid--CoA ligase 6 OS=Homo sapiens GN=ACSL6	80610
P54289-5	CA2D1	CA2D1_HUMAN Isoform 5 of Voltage-dependent calcium channel subunit alpha-2/delta-1 OS=Homo sapiens GN=CACNA2D1	122443
P54289-2	CA2D1	CA2D1_HUMAN Isoform 2 of Voltage-dependent calcium channel subunit alpha-2/delta-1 OS=Homo sapiens GN=CACNA2D1	123183
P54289	CA2D1	CA2D1_HUMAN Voltage-dependent calcium channel subunit alpha-2/delta-1 OS=Homo sapiens GN=CACNA2D1 PE=1 SV=3	124568
Q7L099	RUFY3	RUFY3_HUMAN Protein RUFY3 OS=Homo sapiens GN=RUFY3 PE=1 SV=1	52965
F5H6L7	F5H6L7	F5H6L7_HUMAN Sodium/calcium exchanger 2 OS=Homo sapiens GN=SLC8A2 PE=2 SV=1	74399
Q00325-2	MPCP	MPCP_HUMAN Isoform B of Phosphate carrier protein mitochondrial OS=Homo sapiens GN=SLC25A3	39959
P31146	COR1A	COR1A_HUMAN Coronin-1A OS=Homo sapiens GN=CORO1A PE=1 SV=4	51026
B5MCX3	B5MCX3	B5MCX3_HUMAN Septin-2 OS=Homo sapiens GN=SEPT2 PE=2 SV=1	36940
P50148	GNAQ	GNAQ_HUMAN Guanine nucleotide-binding protein G(q) subunit alpha OS=Homo sapiens GN=GNAQ PE=1 SV=4	42142
J3QLD9	J3QLD9	J3QLD9_HUMAN Flotillin-2 OS=Homo sapiens GN=FLOT2 PE=2 SV=1	47142
E7EMK3	E7EMK3	E7EMK3_HUMAN Flotillin-2 OS=Homo sapiens GN=FLOT2 PE=2 SV=1	53137
Q9BWM7	SFXN3	SFXN3_HUMAN Sideroflexin-3 OS=Homo sapiens GN=SFXN3 PE=1 SV=2	35979
E7ERD7	E7ERD7	E7ERD7_HUMAN Long-chain-fatty-acid--CoA ligase 6 OS=Homo sapiens GN=ACSL6 PE=2 SV=1	75247
P35232	PHB	PHB_HUMAN Prohibitin OS=Homo sapiens GN=PHB PE=1 SV=1	29804
Q6U841-3	S4A10	S4A10_HUMAN Isoform 3 of Sodium-driven chloride bicarbonate exchanger OS=Homo sapiens GN=SLC4A10	123777
F5H328	F5H328	F5H328_HUMAN Succinate-semialdehyde dehydrogenase mitochondrial OS=Homo sapiens GN=ALDH5A1 PE=2 SV=1	48310
Q9NS86	LANC2	LANC2_HUMAN LanC-like protein 2 OS=Homo sapiens GN=LANCL2 PE=1 SV=1	50854
E9PLD0	E9PLD0	E9PLD0_HUMAN Ras-related protein Rab-1B OS=Homo sapiens GN=RAB1B PE=2 SV=1	18483
F5H423	F5H423	F5H423_HUMAN ADP-ribosylation factor 3 OS=Homo sapiens GN=ARF3 PE=2 SV=1	23346
Q9UKU0-8	ACSL6	ACSL6_HUMAN Isoform 8 of Long-chain-fatty-acid--CoA ligase 6 OS=Homo sapiens GN=ACSL6	80529
P11233	RALA	RALA_HUMAN Ras-related protein Ral-A OS=Homo sapiens GN=RALA PE=1 SV=1	23567
J3KNU8	J3KNU8	J3KNU8_HUMAN Methylmalonate-semialdehyde dehydrogenase [acylating] mitochondrial OS=Homo sapiens GN=ALDH6A1 PE=2 SV=1	56228
Q02252	MMSA	MMSA_HUMAN Methylmalonate-semialdehyde dehydrogenase [acylating] mitochondrial OS=Homo sapiens GN=ALDH6A1 PE=1 SV=2	57840
A8MWK3	A8MWK3	A8MWK3_HUMAN Cadherin-2 OS=Homo sapiens GN=CDH2 PE=2 SV=1	97040
P19022	CADH2	CADH2_HUMAN Cadherin-2 OS=Homo sapiens GN=CDH2 PE=1 SV=4	99809
Q9NUQ9	FA49B	FA49B_HUMAN Protein FAM49B OS=Homo sapiens GN=FAM49B PE=1 SV=1	36748
B7Z9X4	B7Z9X4	B7Z9X4_HUMAN Protein NDRG4 OS=Homo sapiens GN=NDRG4 PE=2 SV=1	30762
Q9ULP0-2	NDRG4	NDRG4_HUMAN Isoform 2 of Protein NDRG4 OS=Homo sapiens GN=NDRG4	37089
Q9ULP0-4	NDRG4	NDRG4_HUMAN Isoform 4 of Protein NDRG4 OS=Homo sapiens GN=NDRG4	37045
Q9ULP0	NDRG4	NDRG4_HUMAN Protein NDRG4 OS=Homo sapiens GN=NDRG4 PE=1 SV=2	38459
Q9ULP0-8	NDRG4	NDRG4_HUMAN Isoform 8 of Protein NDRG4 OS=Homo sapiens GN=NDRG4	39168
Q9ULP0-5	NDRG4	NDRG4_HUMAN Isoform 5 of Protein NDRG4 OS=Homo sapiens GN=NDRG4	38900
Q9ULP0-7	NDRG4	NDRG4_HUMAN Isoform 7 of Protein NDRG4 OS=Homo sapiens GN=NDRG4	40049
Q9ULP0-3	NDRG4	NDRG4_HUMAN Isoform 3 of Protein NDRG4 OS=Homo sapiens GN=NDRG4	40645
Q9ULP0-6	NDRG4	NDRG4_HUMAN Isoform 6 of Protein NDRG4 OS=Homo sapiens GN=NDRG4	42886
P30519	HMOX2	HMOX2_HUMAN Heme oxygenase 2 OS=Homo sapiens GN=HMOX2 PE=1 SV=2	36033
O75363-2	BCAS1	BCAS1_HUMAN Isoform 2 of Breast carcinoma-amplified sequence 1 OS=Homo sapiens GN=BCAS1	65663
K7EQD6	K7EQD6	K7EQD6_HUMAN Vesicle-fusing ATPase (Fragment) OS=Homo sapiens GN=NSF PE=4 SV=1	20097
P01871	IGHM	IGHM_HUMAN Ig mu chain C region OS=Homo sapiens GN=IGHM PE=1 SV=3	49307
O00499-3	BIN1	BIN1_HUMAN Isoform IIC1 of Myc box-dependent-interacting protein 1 OS=Homo sapiens GN=BIN1	55175
O00499-5	BIN1	BIN1_HUMAN Isoform IID of Myc box-dependent-interacting protein 1 OS=Homo sapiens GN=BIN1	59937
O00499	BIN1	BIN1_HUMAN Myc box-dependent-interacting protein 1 OS=Homo sapiens GN=BIN1 PE=1 SV=1	64699
O95197-3	RTN3	RTN3_HUMAN Isoform 3 of Reticulon-3 OS=Homo sapiens GN=RTN3	25609
C9JL73	C9JL73	C9JL73_HUMAN V-type proton ATPase subunit B kidney isoform OS=Homo sapiens GN=ATP6V1B1 PE=2 SV=1	55081
P15313	VATB1	VATB1_HUMAN V-type proton ATPase subunit B kidney isoform OS=Homo sapiens GN=ATP6V1B1 PE=1 SV=3	56833
P01871-2	IGHM	IGHM_HUMAN Isoform 2 of Ig mu chain C region OS=Homo sapiens GN=IGHM	51790
Q9NQC3	RTN4	RTN4_HUMAN Reticulon-4 OS=Homo sapiens GN=RTN4 PE=1 SV=2	129931
P61224-3	RAP1B	RAP1B_HUMAN Isoform 3 of Ras-related protein Rap-1b OS=Homo sapiens GN=RAP1B	18778
P61224	RAP1B	RAP1B_HUMAN Ras-related protein Rap-1b OS=Homo sapiens GN=RAP1B PE=1 SV=1	20825
Q7L099-3	RUFY3	RUFY3_HUMAN Isoform 3 of Protein RUFY3 OS=Homo sapiens GN=RUFY3	70610
C9JB30	C9JB30	C9JB30_HUMAN Microtubule-associated protein RP/EB family member 3 (Fragment) OS=Homo sapiens GN=MAPRE3 PE=2 SV=1	24582
Q9UPY8	MARE3	MARE3_HUMAN Microtubule-associated protein RP/EB family member 3 OS=Homo sapiens GN=MAPRE3 PE=1 SV=1	31982
H3BRP9	H3BRP9	H3BRP9_HUMAN Signal-regulatory protein beta-1 isoform 3 (Fragment) OS=Homo sapiens GN=SIRPB1 PE=2 SV=1	16611
H3BV43	H3BV43	H3BV43_HUMAN Uncharacterized protein OS=Homo sapiens PE=4 SV=1	18885
H3BML4	H3BML4	H3BML4_HUMAN Uncharacterized protein (Fragment) OS=Homo sapiens PE=4 SV=1	19003
H9KV29	H9KV29	H9KV29_HUMAN Signal-regulatory protein beta-1 isoform 3 OS=Homo sapiens GN=SIRPB1 PE=2 SV=1	19219
O00241-2	SIRB1	SIRB1_HUMAN Isoform 2 of Signal-regulatory protein beta-1 OS=Homo sapiens GN=SIRPB1	19394
O00241	SIRB1	SIRB1_HUMAN Signal-regulatory protein beta-1 OS=Homo sapiens GN=SIRPB1 PE=1 SV=5	43211
Q8N0Y7	PGAM4	PGAM4_HUMAN Probable phosphoglycerate mutase 4 OS=Homo sapiens GN=PGAM4 PE=2 SV=1	28777
P55072	TERA	TERA_HUMAN Transitional endoplasmic reticulum ATPase OS=Homo sapiens GN=VCP PE=1 SV=4	89322
O43491-4	E41L2	E41L2_HUMAN Isoform 4 of Band 4.1-like protein 2 OS=Homo sapiens GN=EPB41L2	95542
H7BXS3	H7BXS3	H7BXS3_HUMAN Phosphatidylinositol 5-phosphate 4-kinase type-2 alpha OS=Homo sapiens GN=PIP4K2A PE=2 SV=1	30127
Q8TDJ6	DMXL2	DMXL2_HUMAN DmX-like protein 2 OS=Homo sapiens GN=DMXL2 PE=1 SV=2	339642
Q8TDJ6-3	DMXL2	DMXL2_HUMAN Isoform 3 of DmX-like protein 2 OS=Homo sapiens GN=DMXL2	339729
P04908	H2A1B	H2A1B_HUMAN Histone H2A type 1-B/E OS=Homo sapiens GN=HIST1H2AB PE=1 SV=2	14135
Q93077	H2A1C	H2A1C_HUMAN Histone H2A type 1-C OS=Homo sapiens GN=HIST1H2AC PE=1 SV=3	14105
Q7L7L0	H2A3	H2A3_HUMAN Histone H2A type 3 OS=Homo sapiens GN=HIST3H2A PE=1 SV=3	14121
E9PDE8	E9PDE8	E9PDE8_HUMAN Heat shock 70 kDa protein 4L OS=Homo sapiens GN=HSPA4L PE=2 SV=1	91954
O95757	HS74L	HS74L_HUMAN Heat shock 70 kDa protein 4L OS=Homo sapiens GN=HSPA4L PE=1 SV=3	94512
E7ES43	E7ES43	E7ES43_HUMAN Heat shock 70 kDa protein 4L OS=Homo sapiens GN=HSPA4L PE=2 SV=2	97659
Q14974	IMB1	IMB1_HUMAN Importin subunit beta-1 OS=Homo sapiens GN=KPNB1 PE=1 SV=2	97170
F5H1B9	F5H1B9	F5H1B9_HUMAN Myosin light chain 4 OS=Homo sapiens GN=MLC1 PE=2 SV=1	37387
J3KQZ9	J3KQZ9	J3KQZ9_HUMAN Myosin light chain 4 OS=Homo sapiens GN=MLC1 PE=2 SV=1	35471
P21291	CSRP1	CSRP1_HUMAN Cysteine and glycine-rich protein 1 OS=Homo sapiens GN=CSRP1 PE=1 SV=3	20567
P50213	IDH3A	IDH3A_HUMAN Isocitrate dehydrogenase [NAD] subunit alpha mitochondrial OS=Homo sapiens GN=IDH3A PE=1 SV=1	39592
E9PR62	E9PR62	E9PR62_HUMAN AP-2 complex subunit alpha-2 OS=Homo sapiens GN=AP2A2 PE=2 SV=1	41975
O00499-4	BIN1	BIN1_HUMAN Isoform IIC2 of Myc box-dependent-interacting protein 1 OS=Homo sapiens GN=BIN1	51737
O00499-2	BIN1	BIN1_HUMAN Isoform IIB of Myc box-dependent-interacting protein 1 OS=Homo sapiens GN=BIN1	56499
O15394	NCAM2	NCAM2_HUMAN Neural cell adhesion molecule 2 OS=Homo sapiens GN=NCAM2 PE=1 SV=2	93046
Q9P2U7	VGLU1	VGLU1_HUMAN Vesicular glutamate transporter 1 OS=Homo sapiens GN=SLC17A7 PE=1 SV=1	61613
J3QKT2	J3QKT2	J3QKT2_HUMAN Cytosolic non-specific dipeptidase (Fragment) OS=Homo sapiens GN=CNDP2 PE=2 SV=1	27710
Q9Y2T3	GUAD	GUAD_HUMAN Guanine deaminase OS=Homo sapiens GN=GDA PE=1 SV=1	51003
Q9Y2T3-3	GUAD	GUAD_HUMAN Isoform 3 of Guanine deaminase OS=Homo sapiens GN=GDA	52837
O95716	RAB3D	RAB3D_HUMAN Ras-related protein Rab-3D OS=Homo sapiens GN=RAB3D PE=1 SV=1	24267
O95248	MTMR5	MTMR5_HUMAN Myotubularin-related protein 5 OS=Homo sapiens GN=SBF1 PE=1 SV=3	208314
G5E933	G5E933	G5E933_HUMAN Myotubularin-related protein 5 OS=Homo sapiens GN=SBF1 PE=2 SV=1	208442
O95248-4	MTMR5	MTMR5_HUMAN Isoform 4 of Myotubularin-related protein 5 OS=Homo sapiens GN=SBF1	211047
P40227	TCPZ	TCPZ_HUMAN T-complex protein 1 subunit zeta OS=Homo sapiens GN=CCT6A PE=1 SV=3	58024
Q02790	FKBP4	FKBP4_HUMAN Peptidyl-prolyl cis-trans isomerase FKBP4 OS=Homo sapiens GN=FKBP4 PE=1 SV=3	51805
Q9Y696	CLIC4	CLIC4_HUMAN Chloride intracellular channel protein 4 OS=Homo sapiens GN=CLIC4 PE=1 SV=4	28772
P61026	RAB10	RAB10_HUMAN Ras-related protein Rab-10 OS=Homo sapiens GN=RAB10 PE=1 SV=1	22541
F8WAM4	F8WAM4	F8WAM4_HUMAN Reticulon OS=Homo sapiens GN=RTN4 PE=2 SV=1	106386
P02042	HBD	HBD_HUMAN Hemoglobin subunit delta OS=Homo sapiens GN=HBD PE=1 SV=2	16055
P84085	ARF5	ARF5_HUMAN ADP-ribosylation factor 5 OS=Homo sapiens GN=ARF5 PE=1 SV=2	20530
G3V3J9	G3V3J9	G3V3J9_HUMAN Guanine nucleotide-binding protein subunit gamma OS=Homo sapiens GN=GNG2 PE=2 SV=1	11232
G3V2N0	G3V2N0	G3V2N0_HUMAN Guanine nucleotide-binding protein subunit gamma OS=Homo sapiens GN=GNG2 PE=2 SV=1	12387
P10636	TAU	TAU_HUMAN Microtubule-associated protein tau OS=Homo sapiens GN=MAPT PE=1 SV=5	78928
F5H6X6	F5H6X6	F5H6X6_HUMAN Neutral alpha-glucosidase AB OS=Homo sapiens GN=GANAB PE=2 SV=1	96216
Q16798	MAON	MAON_HUMAN NADP-dependent malic enzyme mitochondrial OS=Homo sapiens GN=ME3 PE=2 SV=2	67069
O14576-2	DC1I1	DC1I1_HUMAN Isoform 2 of Cytoplasmic dynein 1 intermediate chain 1 OS=Homo sapiens GN=DYNC1I1	70790
Q9C0H9-5	SRCN1	SRCN1_HUMAN Isoform 4 of SRC kinase signaling inhibitor 1 OS=Homo sapiens GN=SRCIN1	127105
J3KRM1	J3KRM1	J3KRM1_HUMAN SRC kinase-signaling inhibitor 1 OS=Homo sapiens GN=SRCIN1 PE=2 SV=1	130462
K7ENF6	K7ENF6	K7ENF6_HUMAN Heat shock 70 kDa protein 12A (Fragment) OS=Homo sapiens GN=HSPA12A PE=2 SV=1	15154
P07099	HYEP	HYEP_HUMAN Epoxide hydrolase 1 OS=Homo sapiens GN=EPHX1 PE=1 SV=1	52949
P60953-1	CDC42	CDC42_HUMAN Isoform 1 of Cell division control protein 42 homolog OS=Homo sapiens GN=CDC42	21311
Q9Y6R1	S4A4	S4A4_HUMAN Electrogenic sodium bicarbonate cotransporter 1 OS=Homo sapiens GN=SLC4A4 PE=1 SV=1	121460
Q9Y6R1-5	S4A4	S4A4_HUMAN Isoform 5 of Electrogenic sodium bicarbonate cotransporter 1 OS=Homo sapiens GN=SLC4A4	123180
O95197-4	RTN3	RTN3_HUMAN Isoform 4 of Reticulon-3 OS=Homo sapiens GN=RTN3	27568
P62820-2	RAB1A	RAB1A_HUMAN Isoform 2 of Ras-related protein Rab-1A OS=Homo sapiens GN=RAB1A	15331
P51659	DHB4	DHB4_HUMAN Peroxisomal multifunctional enzyme type 2 OS=Homo sapiens GN=HSD17B4 PE=1 SV=3	79686
P49821	NDUV1	NDUV1_HUMAN NADH dehydrogenase [ubiquinone] flavoprotein 1 mitochondrial OS=Homo sapiens GN=NDUFV1 PE=1 SV=4	50817
H0YDD4	H0YDD4	H0YDD4_HUMAN Dihydrolipoyllysine-residue acetyltransferase component of pyruvate dehydrogenase complex mitochondrial (Fragment) OS=Homo sapiens GN=DLAT PE=2 SV=1	51201
P10515	ODP2	ODP2_HUMAN Dihydrolipoyllysine-residue acetyltransferase component of pyruvate dehydrogenase complex mitochondrial OS=Homo sapiens GN=DLAT PE=1 SV=3	68997
P42025	ACTY	ACTY_HUMAN Beta-centractin OS=Homo sapiens GN=ACTR1B PE=1 SV=1	42293
A6NHL2-2	TBAL3	TBAL3_HUMAN Isoform 2 of Tubulin alpha chain-like 3 OS=Homo sapiens GN=TUBAL3	45518
A6NHL2	TBAL3	TBAL3_HUMAN Tubulin alpha chain-like 3 OS=Homo sapiens GN=TUBAL3 PE=1 SV=2	49909
P00450	CERU	CERU_HUMAN Ceruloplasmin OS=Homo sapiens GN=CP PE=1 SV=1	122205
P17302	CXA1	CXA1_HUMAN Gap junction alpha-1 protein OS=Homo sapiens GN=GJA1 PE=1 SV=2	43008
Q9C0H9	SRCN1	SRCN1_HUMAN SRC kinase signaling inhibitor 1 OS=Homo sapiens GN=SRCIN1 PE=1 SV=3	112453
Q9UPY8-2	MARE3	MARE3_HUMAN Isoform 2 of Microtubule-associated protein RP/EB family member 3 OS=Homo sapiens GN=MAPRE3	30380
P60201	MYPR	MYPR_HUMAN Myelin proteolipid protein OS=Homo sapiens GN=PLP1 PE=1 SV=2	30077
B4DQJ8	B4DQJ8	B4DQJ8_HUMAN 6-phosphogluconate dehydrogenase decarboxylating OS=Homo sapiens GN=PGD PE=2 SV=1	51872
P52209	6PGD	6PGD_HUMAN 6-phosphogluconate dehydrogenase decarboxylating OS=Homo sapiens GN=PGD PE=1 SV=3	53140
G3XAF7	G3XAF7	G3XAF7_HUMAN Breast carcinoma amplified sequence 1 isoform CRA_c OS=Homo sapiens GN=BCAS1 PE=4 SV=1	53267
O75363	BCAS1	BCAS1_HUMAN Breast carcinoma-amplified sequence 1 OS=Homo sapiens GN=BCAS1 PE=1 SV=2	61709
P78371	TCPB	TCPB_HUMAN T-complex protein 1 subunit beta OS=Homo sapiens GN=CCT2 PE=1 SV=4	57488
Q14240	IF4A2	IF4A2_HUMAN Eukaryotic initiation factor 4A-II OS=Homo sapiens GN=EIF4A2 PE=1 SV=2	46402
Q14240-2	IF4A2	IF4A2_HUMAN Isoform 2 of Eukaryotic initiation factor 4A-II OS=Homo sapiens GN=EIF4A2	46489
P04003	C4BPA	C4BPA_HUMAN C4b-binding protein alpha chain OS=Homo sapiens GN=C4BPA PE=1 SV=2	67033
Q13153	PAK1	PAK1_HUMAN Serine/threonine-protein kinase PAK 1 OS=Homo sapiens GN=PAK1 PE=1 SV=2	60647
P35612	ADDB	ADDB_HUMAN Beta-adducin OS=Homo sapiens GN=ADD2 PE=1 SV=3	80854
P55087-2	AQP4	AQP4_HUMAN Isoform 1 of Aquaporin-4 OS=Homo sapiens GN=AQP4	32300
P55087	AQP4	AQP4_HUMAN Aquaporin-4 OS=Homo sapiens GN=AQP4 PE=1 SV=2	34830
E9PFZ2	E9PFZ2	E9PFZ2_HUMAN Ceruloplasmin OS=Homo sapiens GN=CP PE=2 SV=1	108820
C9JTE0	C9JTE0	C9JTE0_HUMAN Myelin-oligodendrocyte glycoprotein OS=Homo sapiens GN=MOG PE=2 SV=1	23869
Q16653	MOG	MOG_HUMAN Myelin-oligodendrocyte glycoprotein OS=Homo sapiens GN=MOG PE=1 SV=2	28193
E9PNQ8	E9PNQ8	E9PNQ8_HUMAN Thy-1 membrane glycoprotein (Fragment) OS=Homo sapiens GN=THY1 PE=2 SV=1	18165
Q9Y281	COF2	COF2_HUMAN Cofilin-2 OS=Homo sapiens GN=CFL2 PE=1 SV=1	18737
B4DPJ8	B4DPJ8	B4DPJ8_HUMAN T-complex protein 1 subunit zeta OS=Homo sapiens GN=CCT6A PE=2 SV=1	54868
Q9H0Q3	FXYD6	FXYD6_HUMAN FXYD domain-containing ion transport regulator 6 OS=Homo sapiens GN=FXYD6 PE=2 SV=1	10542
P18085	ARF4	ARF4_HUMAN ADP-ribosylation factor 4 OS=Homo sapiens GN=ARF4 PE=1 SV=3	20511
P08603	CFAH	CFAH_HUMAN Complement factor H OS=Homo sapiens GN=CFH PE=1 SV=4	139096
P00739	HPTR	HPTR_HUMAN Haptoglobin-related protein OS=Homo sapiens GN=HPR PE=1 SV=2	39030
P00739-2	HPTR	HPTR_HUMAN Isoform 2 of Haptoglobin-related protein OS=Homo sapiens GN=HPR	43078
Q9Y639-5	NPTN	NPTN_HUMAN Isoform 5 of Neuroplastin OS=Homo sapiens GN=NPTN	43931
Q9HDC9	APMAP	APMAP_HUMAN Adipocyte plasma membrane-associated protein OS=Homo sapiens GN=APMAP PE=1 SV=2	46480
P62714	PP2AB	PP2AB_HUMAN Serine/threonine-protein phosphatase 2A catalytic subunit beta isoform OS=Homo sapiens GN=PPP2CB PE=1 SV=1	35575
P23297	S10A1	S10A1_HUMAN Protein S100-A1 OS=Homo sapiens GN=S100A1 PE=1 SV=2	10546
Q9BPU6	DPYL5	DPYL5_HUMAN Dihydropyrimidinase-related protein 5 OS=Homo sapiens GN=DPYSL5 PE=1 SV=1	61421
E5RJ24	E5RJ24	E5RJ24_HUMAN TBC1 domain family member 3 (Fragment) OS=Homo sapiens GN=TBC1D3 PE=2 SV=1	53145
A6NEC2	PSAL	PSAL_HUMAN Puromycin-sensitive aminopeptidase-like protein OS=Homo sapiens GN=NPEPPSL1 PE=2 SV=3	53747
E7EWZ2	E7EWZ2	E7EWZ2_HUMAN TBC1 domain family member 3 OS=Homo sapiens GN=TBC1D3 PE=2 SV=1	53718
P54707	AT12A	AT12A_HUMAN Potassium-transporting ATPase alpha chain 2 OS=Homo sapiens GN=ATP12A PE=1 SV=3	115510
P54707-2	AT12A	AT12A_HUMAN Isoform 2 of Potassium-transporting ATPase alpha chain 2 OS=Homo sapiens GN=ATP12A	116053
H0Y9H2	H0Y9H2	H0Y9H2_HUMAN Alpha-adducin (Fragment) OS=Homo sapiens GN=ADD1 PE=4 SV=1	48527
P63000	RAC1	RAC1_HUMAN Ras-related C3 botulinum toxin substrate 1 OS=Homo sapiens GN=RAC1 PE=1 SV=1	21450
O00154	BACH	BACH_HUMAN Cytosolic acyl coenzyme A thioester hydrolase OS=Homo sapiens GN=ACOT7 PE=1 SV=3	41796
P61160	ARP2	ARP2_HUMAN Actin-related protein 2 OS=Homo sapiens GN=ACTR2 PE=1 SV=1	44761
P61160-2	ARP2	ARP2_HUMAN Isoform 2 of Actin-related protein 2 OS=Homo sapiens GN=ACTR2	45377
Q58FG0	HS905	HS905_HUMAN Putative heat shock protein HSP 90-alpha A5 OS=Homo sapiens GN=HSP90AA5P PE=1 SV=1	38738
E7ESM1	E7ESM1	E7ESM1_HUMAN Protein NDRG1 OS=Homo sapiens GN=NDRG1 PE=2 SV=1	15000
P02647	APOA1	APOA1_HUMAN Apolipoprotein A-I OS=Homo sapiens GN=APOA1 PE=1 SV=1	30778
H3BQJ4	H3BQJ4	H3BQJ4_HUMAN Protein NDRG4 OS=Homo sapiens GN=NDRG4 PE=2 SV=1	35904
O00154-4	BACH	BACH_HUMAN Isoform 4 of Cytosolic acyl coenzyme A thioester hydrolase OS=Homo sapiens GN=ACOT7	37420
O95197-6	RTN3	RTN3_HUMAN Isoform 6 of Reticulon-3 OS=Homo sapiens GN=RTN3	23489
P22830	HEMH	HEMH_HUMAN Ferrochelatase mitochondrial OS=Homo sapiens GN=FECH PE=1 SV=2	47862
P22830-2	HEMH	HEMH_HUMAN Isoform 2 of Ferrochelatase mitochondrial OS=Homo sapiens GN=FECH	48625
H7C4C3	H7C4C3	H7C4C3_HUMAN AP-2 complex subunit mu (Fragment) OS=Homo sapiens GN=AP2M1 PE=2 SV=1	14079
P55809	SCOT1	SCOT1_HUMAN Succinyl-CoA:3-ketoacid coenzyme A transferase 1 mitochondrial OS=Homo sapiens GN=OXCT1 PE=1 SV=1	56158
P60981	DEST	DEST_HUMAN Destrin OS=Homo sapiens GN=DSTN PE=1 SV=3	18506
C9J8C7	C9J8C7	C9J8C7_HUMAN Long-chain-fatty-acid--CoA ligase 6 (Fragment) OS=Homo sapiens GN=ACSL6 PE=2 SV=1	40821
P07205	PGK2	PGK2_HUMAN Phosphoglycerate kinase 2 OS=Homo sapiens GN=PGK2 PE=1 SV=3	44796
Q9HCH3	CPNE5	CPNE5_HUMAN Copine-5 OS=Homo sapiens GN=CPNE5 PE=1 SV=2	65734
Q96KK5	H2A1H	H2A1H_HUMAN Histone H2A type 1-H OS=Homo sapiens GN=HIST1H2AH PE=1 SV=3	13906
Q99878	H2A1J	H2A1J_HUMAN Histone H2A type 1-J OS=Homo sapiens GN=HIST1H2AJ PE=1 SV=3	13936
Q16777	H2A2C	H2A2C_HUMAN Histone H2A type 2-C OS=Homo sapiens GN=HIST2H2AC PE=1 SV=4	13988
Q9BTM1	H2AJ	H2AJ_HUMAN Histone H2A.J OS=Homo sapiens GN=H2AFJ PE=1 SV=1	14019
P0C0S8	H2A1	H2A1_HUMAN Histone H2A type 1 OS=Homo sapiens GN=HIST1H2AG PE=1 SV=2	14091
Q6FI13	H2A2A	H2A2A_HUMAN Histone H2A type 2-A OS=Homo sapiens GN=HIST2H2AA3 PE=1 SV=3	14095
P20671	H2A1D	H2A1D_HUMAN Histone H2A type 1-D OS=Homo sapiens GN=HIST1H2AD PE=1 SV=2	14107
P09651	ROA1	ROA1_HUMAN Heterogeneous nuclear ribonucleoprotein A1 OS=Homo sapiens GN=HNRNPA1 PE=1 SV=5	38747
P09651-2	ROA1	ROA1_HUMAN Isoform A1-A of Heterogeneous nuclear ribonucleoprotein A1 OS=Homo sapiens GN=HNRNPA1	34196
H7C2K6	H7C2K6	H7C2K6_HUMAN Band 4.1-like protein 1 (Fragment) OS=Homo sapiens GN=EPB41L1 PE=4 SV=1	29170
Q96JE9	MAP6	MAP6_HUMAN Microtubule-associated protein 6 OS=Homo sapiens GN=MAP6 PE=1 SV=2	86505
Q58FF6	H90B4	H90B4_HUMAN Putative heat shock protein HSP 90-beta 4 OS=Homo sapiens GN=HSP90AB4P PE=5 SV=1	58264
P17066	HSP76	HSP76_HUMAN Heat shock 70 kDa protein 6 OS=Homo sapiens GN=HSPA6 PE=1 SV=2	71028
Q16851-2	UGPA	UGPA_HUMAN Isoform 2 of UTP--glucose-1-phosphate uridylyltransferase OS=Homo sapiens GN=UGP2	55677
Q16851	UGPA	UGPA_HUMAN UTP--glucose-1-phosphate uridylyltransferase OS=Homo sapiens GN=UGP2 PE=1 SV=5	56940
E7EUC7	E7EUC7	E7EUC7_HUMAN UTP--glucose-1-phosphate uridylyltransferase OS=Homo sapiens GN=UGP2 PE=2 SV=1	57805
Q6AWB1	Q6AWB1	Q6AWB1_HUMAN Dynactin subunit 1 OS=Homo sapiens GN=DKFZp686E0752 PE=2 SV=1	98518
B7Z1I4	B7Z1I4	B7Z1I4_HUMAN Neurotrimin OS=Homo sapiens GN=NTM PE=2 SV=1	38249
Q9P121-4	NTRI	NTRI_HUMAN Isoform 4 of Neurotrimin OS=Homo sapiens GN=NTM	39227
B7Z1Z5	B7Z1Z5	B7Z1Z5_HUMAN Neurotrimin OS=Homo sapiens GN=NTM PE=2 SV=1	39210
Q15102	PA1B3	PA1B3_HUMAN Platelet-activating factor acetylhydrolase IB subunit gamma OS=Homo sapiens GN=PAFAH1B3 PE=1 SV=1	25734
B4DJF2	B4DJF2	B4DJF2_HUMAN 14-3-3 protein epsilon OS=Homo sapiens GN=YWHAE PE=2 SV=1	10949
P21266	GSTM3	GSTM3_HUMAN Glutathione S-transferase Mu 3 OS=Homo sapiens GN=GSTM3 PE=1 SV=3	26560
F6U236	F6U236	F6U236_HUMAN Protein kinase C and casein kinase substrate in neurons protein 1 OS=Homo sapiens GN=PACSIN1 PE=2 SV=1	46146
Q9BY11	PACN1	PACN1_HUMAN Protein kinase C and casein kinase substrate in neurons protein 1 OS=Homo sapiens GN=PACSIN1 PE=1 SV=1	50966
P21283	VATC1	VATC1_HUMAN V-type proton ATPase subunit C 1 OS=Homo sapiens GN=ATP6V1C1 PE=1 SV=4	43942
Q14318-2	FKBP8	FKBP8_HUMAN Isoform 2 of Peptidyl-prolyl cis-trans isomerase FKBP8 OS=Homo sapiens GN=FKBP8	44649
O00154-5	BACH	BACH_HUMAN Isoform 5 of Cytosolic acyl coenzyme A thioester hydrolase OS=Homo sapiens GN=ACOT7	38991
P01116-2	RASK	RASK_HUMAN Isoform 2B of GTPase KRas OS=Homo sapiens GN=KRAS	21425
P35612-3	ADDB	ADDB_HUMAN Isoform 3 of Beta-adducin OS=Homo sapiens GN=ADD2	72721
P13489	RINI	RINI_HUMAN Ribonuclease inhibitor OS=Homo sapiens GN=RNH1 PE=1 SV=2	49974
O75915	PRAF3	PRAF3_HUMAN PRA1 family protein 3 OS=Homo sapiens GN=ARL6IP5 PE=1 SV=1	21615
P11766	ADHX	ADHX_HUMAN Alcohol dehydrogenase class-3 OS=Homo sapiens GN=ADH5 PE=1 SV=4	39724
P84095	RHOG	RHOG_HUMAN Rho-related GTP-binding protein RhoG OS=Homo sapiens GN=RHOG PE=1 SV=1	21308
P47755	CAZA2	CAZA2_HUMAN F-actin-capping protein subunit alpha-2 OS=Homo sapiens GN=CAPZA2 PE=1 SV=3	32949
P27797	CALR	CALR_HUMAN Calreticulin OS=Homo sapiens GN=CALR PE=1 SV=1	48142
P08123	CO1A2	CO1A2_HUMAN Collagen alpha-2(I) chain OS=Homo sapiens GN=COL1A2 PE=1 SV=7	129314
P26038	MOES	MOES_HUMAN Moesin OS=Homo sapiens GN=MSN PE=1 SV=3	67820
H0YFA4	H0YFA4	H0YFA4_HUMAN Cysteine-rich protein 2 (Fragment) OS=Homo sapiens GN=CRIP2 PE=4 SV=1	20719
P52943	CRIP2	CRIP2_HUMAN Cysteine-rich protein 2 OS=Homo sapiens GN=CRIP2 PE=1 SV=1	22493
P52943-2	CRIP2	CRIP2_HUMAN Isoform 2 of Cysteine-rich protein 2 OS=Homo sapiens GN=CRIP2	30221
J3KT01	J3KT01	J3KT01_HUMAN Myelin basic protein (Fragment) OS=Homo sapiens GN=MBP PE=4 SV=1	19489
Q7Z3B1	NEGR1	NEGR1_HUMAN Neuronal growth regulator 1 OS=Homo sapiens GN=NEGR1 PE=1 SV=3	38719
Q9Y2J0-2	RP3A	RP3A_HUMAN Isoform 2 of Rabphilin-3A OS=Homo sapiens GN=RPH3A	76386
Q9Y2J0	RP3A	RP3A_HUMAN Rabphilin-3A OS=Homo sapiens GN=RPH3A PE=1 SV=1	76872
P01112	RASH	RASH_HUMAN GTPase HRas OS=Homo sapiens GN=HRAS PE=1 SV=1	21298
P43034	LIS1	LIS1_HUMAN Platelet-activating factor acetylhydrolase IB subunit alpha OS=Homo sapiens GN=PAFAH1B1 PE=1 SV=2	46638
O43776	SYNC	SYNC_HUMAN Asparagine--tRNA ligase cytoplasmic OS=Homo sapiens GN=NARS PE=1 SV=1	62943
P47985	UCRI	UCRI_HUMAN Cytochrome b-c1 complex subunit Rieske mitochondrial OS=Homo sapiens GN=UQCRFS1 PE=1 SV=2	29668
O43865	SAHH2	SAHH2_HUMAN Putative adenosylhomocysteinase 2 OS=Homo sapiens GN=AHCYL1 PE=1 SV=2	58952
Q15907	RB11B	RB11B_HUMAN Ras-related protein Rab-11B OS=Homo sapiens GN=RAB11B PE=1 SV=4	24488
E9PEB9	E9PEB9	E9PEB9_HUMAN Dystonin OS=Homo sapiens GN=DST PE=2 SV=2	880575
P19086	GNAZ	GNAZ_HUMAN Guanine nucleotide-binding protein G(z) subunit alpha OS=Homo sapiens GN=GNAZ PE=2 SV=3	40924
Q99962	SH3G2	SH3G2_HUMAN Endophilin-A1 OS=Homo sapiens GN=SH3GL2 PE=1 SV=1	39962
O43237	DC1L2	DC1L2_HUMAN Cytoplasmic dynein 1 light intermediate chain 2 OS=Homo sapiens GN=DYNC1LI2 PE=1 SV=1	54099
P35612-8	ADDB	ADDB_HUMAN Isoform 8 of Beta-adducin OS=Homo sapiens GN=ADD2	64086
P30044-2	PRDX5	PRDX5_HUMAN Isoform Cytoplasmic+peroxisomal of Peroxiredoxin-5 mitochondrial OS=Homo sapiens GN=PRDX5	17031
P30044-3	PRDX5	PRDX5_HUMAN Isoform 3 of Peroxiredoxin-5 mitochondrial OS=Homo sapiens GN=PRDX5	17454
P30044	PRDX5	PRDX5_HUMAN Peroxiredoxin-5 mitochondrial OS=Homo sapiens GN=PRDX5 PE=1 SV=4	22086
P15121	ALDR	ALDR_HUMAN Aldose reductase OS=Homo sapiens GN=AKR1B1 PE=1 SV=3	35853
P26641	EF1G	EF1G_HUMAN Elongation factor 1-gamma OS=Homo sapiens GN=EEF1G PE=1 SV=3	50119
O14745	NHRF1	NHRF1_HUMAN Na(+)/H(+) exchange regulatory cofactor NHE-RF1 OS=Homo sapiens GN=SLC9A3R1 PE=1 SV=4	38868
P09211	GSTP1	GSTP1_HUMAN Glutathione S-transferase P OS=Homo sapiens GN=GSTP1 PE=1 SV=2	23356
B4DUR9	B4DUR9	B4DUR9_HUMAN Activator of 90 kDa heat shock protein ATPase homolog 1 OS=Homo sapiens GN=AHSA1 PE=2 SV=1	32340
O95433	AHSA1	AHSA1_HUMAN Activator of 90 kDa heat shock protein ATPase homolog 1 OS=Homo sapiens GN=AHSA1 PE=1 SV=1	38274
Q96II6	Q96II6	Q96II6_HUMAN NADH dehydrogenase (Ubiquinone) 1 beta subcomplex 10 22kDa isoform CRA_a OS=Homo sapiens GN=NDUFB10 PE=2 SV=1	20143
Q9Y639	NPTN	NPTN_HUMAN Neuroplastin OS=Homo sapiens GN=NPTN PE=1 SV=2	44387
H7BXJ1	H7BXJ1	H7BXJ1_HUMAN Neuroplastin OS=Homo sapiens GN=NPTN PE=2 SV=1	37921
O95202	LETM1	LETM1_HUMAN LETM1 and EF-hand domain-containing protein 1 mitochondrial OS=Homo sapiens GN=LETM1 PE=1 SV=1	83354
P55060-4	XPO2	XPO2_HUMAN Isoform 4 of Exportin-2 OS=Homo sapiens GN=CSE1L	103879
P55060-3	XPO2	XPO2_HUMAN Isoform 3 of Exportin-2 OS=Homo sapiens GN=CSE1L	107777
P55060	XPO2	XPO2_HUMAN Exportin-2 OS=Homo sapiens GN=CSE1L PE=1 SV=3	110417
Q7Z6L0	PRRT2	PRRT2_HUMAN Proline-rich transmembrane protein 2 OS=Homo sapiens GN=PRRT2 PE=1 SV=1	34945
Q7Z6L0-2	PRRT2	PRRT2_HUMAN Isoform 2 of Proline-rich transmembrane protein 2 OS=Homo sapiens GN=PRRT2	40228
Q96F85	CNRP1	CNRP1_HUMAN CB1 cannabinoid receptor-interacting protein 1 OS=Homo sapiens GN=CNRIP1 PE=1 SV=1	18648
K7N7A8	K7N7A8	K7N7A8_HUMAN Uncharacterized protein (Fragment) OS=Homo sapiens PE=3 SV=1	48456
P29972	AQP1	AQP1_HUMAN Aquaporin-1 OS=Homo sapiens GN=AQP1 PE=1 SV=3	28526
P32004	L1CAM	L1CAM_HUMAN Neural cell adhesion molecule L1 OS=Homo sapiens GN=L1CAM PE=1 SV=2	140003
F5H025	F5H025	F5H025_HUMAN Neural cell adhesion molecule L1 OS=Homo sapiens GN=L1CAM PE=2 SV=1	140160
Q5T985	Q5T985	Q5T985_HUMAN Inter-alpha-trypsin inhibitor heavy chain H2 OS=Homo sapiens GN=ITIH2 PE=2 SV=1	105216
P19823	ITIH2	ITIH2_HUMAN Inter-alpha-trypsin inhibitor heavy chain H2 OS=Homo sapiens GN=ITIH2 PE=1 SV=2	106463
B4DTG2	B4DTG2	B4DTG2_HUMAN Elongation factor 1-gamma OS=Homo sapiens GN=EEF1G PE=2 SV=1	56150
Q96F07	CYFP2	CYFP2_HUMAN Cytoplasmic FMR1-interacting protein 2 OS=Homo sapiens GN=CYFIP2 PE=1 SV=2	148398
E7EWA4	E7EWA4	E7EWA4_HUMAN Cytoplasmic FMR1-interacting protein 2 OS=Homo sapiens GN=CYFIP2 PE=2 SV=1	148426
E7ETZ0	E7ETZ0	E7ETZ0_HUMAN Calmodulin OS=Homo sapiens GN=CALM1 PE=2 SV=1	16966
C9JYY6	C9JYY6	C9JYY6_HUMAN Neuronal cell adhesion molecule OS=Homo sapiens GN=NRCAM PE=2 SV=2	130663
Q92823-3	NRCAM	NRCAM_HUMAN Isoform 3 of Neuronal cell adhesion molecule OS=Homo sapiens GN=NRCAM	130668
Q92823-4	NRCAM	NRCAM_HUMAN Isoform 4 of Neuronal cell adhesion molecule OS=Homo sapiens GN=NRCAM	131046
Q92823-6	NRCAM	NRCAM_HUMAN Isoform 6 of Neuronal cell adhesion molecule OS=Homo sapiens GN=NRCAM	131744
F8W775	F8W775	F8W775_HUMAN Neuronal cell adhesion molecule OS=Homo sapiens GN=NRCAM PE=2 SV=1	136609
Q92823-2	NRCAM	NRCAM_HUMAN Isoform 2 of Neuronal cell adhesion molecule OS=Homo sapiens GN=NRCAM	136614
Q92823-5	NRCAM	NRCAM_HUMAN Isoform 5 of Neuronal cell adhesion molecule OS=Homo sapiens GN=NRCAM	144375
O00410	IPO5	IPO5_HUMAN Importin-5 OS=Homo sapiens GN=IPO5 PE=1 SV=4	123630
O00410-3	IPO5	IPO5_HUMAN Isoform 3 of Importin-5 OS=Homo sapiens GN=IPO5	125545
B3KNX7	B3KNX7	B3KNX7_HUMAN Serine/threonine-protein kinase PAK 1 OS=Homo sapiens GN=PAK1 PE=2 SV=1	58203
Q7Z3D6-3	CN159	CN159_HUMAN Isoform 3 of UPF0317 protein C14orf159 mitochondrial OS=Homo sapiens GN=C14orf159	62783
Q7Z3D6	CN159	CN159_HUMAN UPF0317 protein C14orf159 mitochondrial OS=Homo sapiens GN=C14orf159 PE=1 SV=2	66437
Q7Z3D6-2	CN159	CN159_HUMAN Isoform 2 of UPF0317 protein C14orf159 mitochondrial OS=Homo sapiens GN=C14orf159	66927
P05090	APOD	APOD_HUMAN Apolipoprotein D OS=Homo sapiens GN=APOD PE=1 SV=1	21276
C9JF17	C9JF17	C9JF17_HUMAN Apolipoprotein D (Fragment) OS=Homo sapiens GN=APOD PE=2 SV=1	24158
O00764	PDXK	PDXK_HUMAN Pyridoxal kinase OS=Homo sapiens GN=PDXK PE=1 SV=1	35102
P11586	C1TC	C1TC_HUMAN C-1-tetrahydrofolate synthase cytoplasmic OS=Homo sapiens GN=MTHFD1 PE=1 SV=3	101559
E9PBE8	E9PBE8	E9PBE8_HUMAN Calcium/calmodulin-dependent protein kinase type II subunit beta (Fragment) OS=Homo sapiens GN=CAMK2B PE=2 SV=1	18996
E7ERU2	E7ERU2	E7ERU2_HUMAN Dystonin OS=Homo sapiens GN=DST PE=2 SV=2	860820
E5RJR5	E5RJR5	E5RJR5_HUMAN S-phase kinase-associated protein 1 OS=Homo sapiens GN=SKP1 PE=2 SV=1	18720
P63208	SKP1	SKP1_HUMAN S-phase kinase-associated protein 1 OS=Homo sapiens GN=SKP1 PE=1 SV=2	18658
P08754	GNAI3	GNAI3_HUMAN Guanine nucleotide-binding protein G(k) subunit alpha OS=Homo sapiens GN=GNAI3 PE=1 SV=3	40532
B4DKK2	B4DKK2	B4DKK2_HUMAN Sorcin OS=Homo sapiens GN=SRI PE=2 SV=1	20006
P30626-2	SORCN	SORCN_HUMAN Isoform 2 of Sorcin OS=Homo sapiens GN=SRI	20345
P30626	SORCN	SORCN_HUMAN Sorcin OS=Homo sapiens GN=SRI PE=1 SV=1	21676
P04220	MUCB	MUCB_HUMAN Ig mu heavy chain disease protein OS=Homo sapiens PE=1 SV=1	43057
Q96FW1	OTUB1	OTUB1_HUMAN Ubiquitin thioesterase OTUB1 OS=Homo sapiens GN=OTUB1 PE=1 SV=2	31284
F5GYJ8	F5GYJ8	F5GYJ8_HUMAN Ubiquitin thioesterase OTUB1 OS=Homo sapiens GN=OTUB1 PE=2 SV=1	32360
J3KR44	J3KR44	J3KR44_HUMAN Ubiquitin thioesterase OTUB1 OS=Homo sapiens GN=OTUB1 PE=2 SV=1	35215
F8VZI9	F8VZI9	F8VZI9_HUMAN Protein lifeguard 2 OS=Homo sapiens GN=FAIM2 PE=2 SV=1	22680
Q9BWQ8	LFG2	LFG2_HUMAN Protein lifeguard 2 OS=Homo sapiens GN=FAIM2 PE=1 SV=1	35110
Q9Y5S2	MRCKB	MRCKB_HUMAN Serine/threonine-protein kinase MRCK beta OS=Homo sapiens GN=CDC42BPB PE=1 SV=2	194314
P08247	SYPH	SYPH_HUMAN Synaptophysin OS=Homo sapiens GN=SYP PE=1 SV=3	33845
F8W9J4	F8W9J4	F8W9J4_HUMAN Dystonin OS=Homo sapiens GN=DST PE=2 SV=1	847987
F8VP47	F8VP47	F8VP47_HUMAN Rabphilin-3A OS=Homo sapiens GN=RPH3A PE=2 SV=1	71144
J3KR03	J3KR03	J3KR03_HUMAN Rabphilin-3A OS=Homo sapiens GN=RPH3A PE=2 SV=1	71170
P07814	SYEP	SYEP_HUMAN Bifunctional glutamate/proline--tRNA ligase OS=Homo sapiens GN=EPRS PE=1 SV=5	170590
P30531	SC6A1	SC6A1_HUMAN Sodium- and chloride-dependent GABA transporter 1 OS=Homo sapiens GN=SLC6A1 PE=1 SV=2	67074
G5E951	G5E951	G5E951_HUMAN ADAM metallopeptidase domain 22 isoform CRA_l OS=Homo sapiens GN=ADAM22 PE=2 SV=1	100200
Q9P0K1-3	ADA22	ADA22_HUMAN Isoform 3 of Disintegrin and metalloproteinase domain-containing protein 22 OS=Homo sapiens GN=ADAM22	95288
Q9P0K1	ADA22	ADA22_HUMAN Disintegrin and metalloproteinase domain-containing protein 22 OS=Homo sapiens GN=ADAM22 PE=1 SV=1	100433
P01116	RASK	RASK_HUMAN GTPase KRas OS=Homo sapiens GN=KRAS PE=1 SV=1	21656
E9PEX6	E9PEX6	E9PEX6_HUMAN Dihydrolipoyl dehydrogenase mitochondrial OS=Homo sapiens GN=DLD PE=2 SV=1	51816
P09622	DLDH	DLDH_HUMAN Dihydrolipoyl dehydrogenase mitochondrial OS=Homo sapiens GN=DLD PE=1 SV=2	54177
F5H2F4	F5H2F4	F5H2F4_HUMAN C-1-tetrahydrofolate synthase cytoplasmic OS=Homo sapiens GN=MTHFD1 PE=2 SV=1	110613
G5E9S2	G5E9S2	G5E9S2_HUMAN Hydroxysteroid (17-beta) dehydrogenase 4 isoform CRA_a OS=Homo sapiens GN=HSD17B4 PE=2 SV=1	64593
P13611	CSPG2	CSPG2_HUMAN Versican core protein OS=Homo sapiens GN=VCAN PE=1 SV=3	372821
P15311	EZRI	EZRI_HUMAN Ezrin OS=Homo sapiens GN=EZR PE=1 SV=4	69413
Q9UHD8-7	2017-09-09	SEPT9_HUMAN Isoform 7 of Septin-9 OS=Homo sapiens GN=SEPT9	63503
Q9UHD8-2	2017-09-09	SEPT9_HUMAN Isoform 2 of Septin-9 OS=Homo sapiens GN=SEPT9	63666
Q9UHD8-5	2017-09-09	SEPT9_HUMAN Isoform 5 of Septin-9 OS=Homo sapiens GN=SEPT9	64682
Q9UHD8	2017-09-09	SEPT9_HUMAN Septin-9 OS=Homo sapiens GN=SEPT9 PE=1 SV=2	65402
E9PHS0	E9PHS0	E9PHS0_HUMAN LanC-like protein 1 (Fragment) OS=Homo sapiens GN=LANCL1 PE=2 SV=1	22042
O43813	LANC1	LANC1_HUMAN LanC-like protein 1 OS=Homo sapiens GN=LANCL1 PE=1 SV=1	45283
P63098	CANB1	CANB1_HUMAN Calcineurin subunit B type 1 OS=Homo sapiens GN=PPP3R1 PE=1 SV=2	19300
D3YTA9	D3YTA9	D3YTA9_HUMAN Calcineurin subunit B type 1 OS=Homo sapiens GN=PPP3R1 PE=2 SV=1	21445
E7ESZ7	E7ESZ7	E7ESZ7_HUMAN NADH dehydrogenase [ubiquinone] 1 alpha subcomplex subunit 10 mitochondrial OS=Homo sapiens GN=NDUFA10 PE=2 SV=1	44738
Q15555-4	MARE2	MARE2_HUMAN Isoform 4 of Microtubule-associated protein RP/EB family member 2 OS=Homo sapiens GN=MAPRE2	30691
G5E9I6	G5E9I6	G5E9I6_HUMAN Microtubule-associated protein RP/EB family member 2 OS=Homo sapiens GN=MAPRE2 PE=2 SV=1	32236
Q15555-3	MARE2	MARE2_HUMAN Isoform 3 of Microtubule-associated protein RP/EB family member 2 OS=Homo sapiens GN=MAPRE2	35741
Q15555	MARE2	MARE2_HUMAN Microtubule-associated protein RP/EB family member 2 OS=Homo sapiens GN=MAPRE2 PE=1 SV=1	37031
Q6UWR7	ENPP6	ENPP6_HUMAN Ectonucleotide pyrophosphatase/phosphodiesterase family member 6 OS=Homo sapiens GN=ENPP6 PE=1 SV=2	50241
Q8NFZ8	CADM4	CADM4_HUMAN Cell adhesion molecule 4 OS=Homo sapiens GN=CADM4 PE=1 SV=1	42785
P52565	GDIR1	GDIR1_HUMAN Rho GDP-dissociation inhibitor 1 OS=Homo sapiens GN=ARHGDIA PE=1 SV=3	23207
P52907	CAZA1	CAZA1_HUMAN F-actin-capping protein subunit alpha-1 OS=Homo sapiens GN=CAPZA1 PE=1 SV=3	32923
E9PF17	E9PF17	E9PF17_HUMAN Versican core protein OS=Homo sapiens GN=VCAN PE=2 SV=2	176829
P13611-3	CSPG2	CSPG2_HUMAN Isoform V2 of Versican core protein OS=Homo sapiens GN=VCAN	182062
Q92747	ARC1A	ARC1A_HUMAN Actin-related protein 2/3 complex subunit 1A OS=Homo sapiens GN=ARPC1A PE=1 SV=2	41569
P36578	RL4	RL4_HUMAN 60S ribosomal protein L4 OS=Homo sapiens GN=RPL4 PE=1 SV=5	47697
J3KN69	J3KN69	J3KN69_HUMAN Arylacetamide deacetylase-like 1 OS=Homo sapiens GN=NCEH1 PE=2 SV=1	49063
F5H7K4	F5H7K4	F5H7K4_HUMAN Neutral cholesterol ester hydrolase 1 OS=Homo sapiens GN=NCEH1 PE=2 SV=1	49881
P61586	RHOA	RHOA_HUMAN Transforming protein RhoA OS=Homo sapiens GN=RHOA PE=1 SV=1	21768
P07384	CAN1	CAN1_HUMAN Calpain-1 catalytic subunit OS=Homo sapiens GN=CAPN1 PE=1 SV=1	81890
Q9BPW8	NIPS1	NIPS1_HUMAN Protein NipSnap homolog 1 OS=Homo sapiens GN=NIPSNAP1 PE=1 SV=1	33310
Q3B7A4	Q3B7A4	Q3B7A4_HUMAN 60S acidic ribosomal protein P0 OS=Homo sapiens GN=RPLP0 PE=2 SV=1	27436
F8VWS0	F8VWS0	F8VWS0_HUMAN 60S acidic ribosomal protein P0 OS=Homo sapiens GN=RPLP0 PE=2 SV=1	30456
P05388	RLA0	RLA0_HUMAN 60S acidic ribosomal protein P0 OS=Homo sapiens GN=RPLP0 PE=1 SV=1	34274
Q02952	AKA12	AKA12_HUMAN A-kinase anchor protein 12 OS=Homo sapiens GN=AKAP12 PE=1 SV=4	191480
B8ZZP4	B8ZZP4	B8ZZP4_HUMAN Secernin-1 OS=Homo sapiens GN=SCRN1 PE=2 SV=1	15642
H7BZD1	H7BZD1	H7BZD1_HUMAN Glutaminase kidney isoform mitochondrial (Fragment) OS=Homo sapiens GN=GLS PE=2 SV=1	12622
O14531	DPYL4	DPYL4_HUMAN Dihydropyrimidinase-related protein 4 OS=Homo sapiens GN=DPYSL4 PE=1 SV=2	61878
P42356	PI4KA	PI4KA_HUMAN Phosphatidylinositol 4-kinase alpha OS=Homo sapiens GN=PI4KA PE=1 SV=3	231317
P10809	CH60	CH60_HUMAN 60 kDa heat shock protein mitochondrial OS=Homo sapiens GN=HSPD1 PE=1 SV=2	61055
A8MUD9	A8MUD9	A8MUD9_HUMAN 60S ribosomal protein L7 OS=Homo sapiens GN=RPL7 PE=2 SV=1	24433
P18124	RL7	RL7_HUMAN 60S ribosomal protein L7 OS=Homo sapiens GN=RPL7 PE=1 SV=1	29226
E7EQM7	E7EQM7	E7EQM7_HUMAN Septin-5 OS=Homo sapiens GN=SEPT5 PE=2 SV=1	28644
P11137-4	MTAP2	MTAP2_HUMAN Isoform 4 of Microtubule-associated protein 2 OS=Homo sapiens GN=MAP2	58954
Q5JRS3	Q5JRS3	Q5JRS3_HUMAN Ubiquitin-like modifier-activating enzyme 1 (Fragment) OS=Homo sapiens GN=UBA1 PE=2 SV=1	20746
Q5JRS2	Q5JRS2	Q5JRS2_HUMAN Ubiquitin-like modifier-activating enzyme 1 (Fragment) OS=Homo sapiens GN=UBA1 PE=2 SV=1	25052
P10768	ESTD	ESTD_HUMAN S-formylglutathione hydrolase OS=Homo sapiens GN=ESD PE=1 SV=2	31463
H7C144	H7C144	H7C144_HUMAN Alpha-actinin-4 (Fragment) OS=Homo sapiens GN=ACTN4 PE=2 SV=1	39002
P62805	H4	H4_HUMAN Histone H4 OS=Homo sapiens GN=HIST1H4A PE=1 SV=2	11367
O14994	SYN3	SYN3_HUMAN Synapsin-3 OS=Homo sapiens GN=SYN3 PE=1 SV=2	63303
P23526	SAHH	SAHH_HUMAN Adenosylhomocysteinase OS=Homo sapiens GN=AHCY PE=1 SV=4	47716
P11277-2	SPTB1	SPTB1_HUMAN Isoform 2 of Spectrin beta chain erythrocytic OS=Homo sapiens GN=SPTB	267824
P06703	S10A6	S10A6_HUMAN Protein S100-A6 OS=Homo sapiens GN=S100A6 PE=1 SV=1	10180
B7Z9L0	B7Z9L0	B7Z9L0_HUMAN T-complex protein 1 subunit delta OS=Homo sapiens GN=CCT4 PE=2 SV=1	52331
P50991	TCPD	TCPD_HUMAN T-complex protein 1 subunit delta OS=Homo sapiens GN=CCT4 PE=1 SV=4	57924
P63215	GBG3	GBG3_HUMAN Guanine nucleotide-binding protein G(I)/G(S)/G(O) subunit gamma-3 OS=Homo sapiens GN=GNG3 PE=2 SV=1	8305
F8WAD8	F8WAD8	F8WAD8_HUMAN Disintegrin and metalloproteinase domain-containing protein 22 (Fragment) OS=Homo sapiens GN=ADAM22 PE=2 SV=1	89520
Q96HN2-2	SAHH3	SAHH3_HUMAN Isoform 2 of Putative adenosylhomocysteinase 3 OS=Homo sapiens GN=AHCYL2	66593
Q96HN2	SAHH3	SAHH3_HUMAN Putative adenosylhomocysteinase 3 OS=Homo sapiens GN=AHCYL2 PE=1 SV=1	66721
O75251	NDUS7	NDUS7_HUMAN NADH dehydrogenase [ubiquinone] iron-sulfur protein 7 mitochondrial OS=Homo sapiens GN=NDUFS7 PE=1 SV=3	23564
Q7KZF4	SND1	SND1_HUMAN Staphylococcal nuclease domain-containing protein 1 OS=Homo sapiens GN=SND1 PE=1 SV=1	101997
Q6VY07	PACS1	PACS1_HUMAN Phosphofurin acidic cluster sorting protein 1 OS=Homo sapiens GN=PACS1 PE=1 SV=2	104898
Q6VY07-2	PACS1	PACS1_HUMAN Isoform 2 of Phosphofurin acidic cluster sorting protein 1 OS=Homo sapiens GN=PACS1	109342
P00387-2	NB5R3	NB5R3_HUMAN Isoform 2 of NADH-cytochrome b5 reductase 3 OS=Homo sapiens GN=CYB5R3	31629
P00387	NB5R3	NB5R3_HUMAN NADH-cytochrome b5 reductase 3 OS=Homo sapiens GN=CYB5R3 PE=1 SV=3	34235
P00387-3	NB5R3	NB5R3_HUMAN Isoform 3 of NADH-cytochrome b5 reductase 3 OS=Homo sapiens GN=CYB5R3	38226
P16104	H2AX	H2AX_HUMAN Histone H2AX OS=Homo sapiens GN=H2AFX PE=1 SV=2	15145
Q13642-1	FHL1	FHL1_HUMAN Isoform 1 of Four and a half LIM domains protein 1 OS=Homo sapiens GN=FHL1	31895
Q13642-5	FHL1	FHL1_HUMAN Isoform 5 of Four and a half LIM domains protein 1 OS=Homo sapiens GN=FHL1	33579
Q13642-4	FHL1	FHL1_HUMAN Isoform 4 of Four and a half LIM domains protein 1 OS=Homo sapiens GN=FHL1	34997
P43304	GPDM	GPDM_HUMAN Glycerol-3-phosphate dehydrogenase mitochondrial OS=Homo sapiens GN=GPD2 PE=1 SV=3	80853
Q9BWD1	THIC	THIC_HUMAN Acetyl-CoA acetyltransferase cytosolic OS=Homo sapiens GN=ACAT2 PE=1 SV=2	41351
P10114	RAP2A	RAP2A_HUMAN Ras-related protein Rap-2a OS=Homo sapiens GN=RAP2A PE=1 SV=1	20615
P02649	APOE	APOE_HUMAN Apolipoprotein E OS=Homo sapiens GN=APOE PE=1 SV=1	36154
Q15121	PEA15	PEA15_HUMAN Astrocytic phosphoprotein PEA-15 OS=Homo sapiens GN=PEA15 PE=1 SV=2	15040
B1AKZ3	B1AKZ3	B1AKZ3_HUMAN Astrocytic phosphoprotein PEA-15 OS=Homo sapiens GN=PEA15 PE=2 SV=1	17307
P37840-2	SYUA	SYUA_HUMAN Isoform 2-4 of Alpha-synuclein OS=Homo sapiens GN=SNCA	11372
Q9Y6D5	BIG2	BIG2_HUMAN Brefeldin A-inhibited guanine nucleotide-exchange protein 2 OS=Homo sapiens GN=ARFGEF2 PE=1 SV=3	202037
P01876	IGHA1	IGHA1_HUMAN Ig alpha-1 chain C region OS=Homo sapiens GN=IGHA1 PE=1 SV=2	37655
Q15365	PCBP1	PCBP1_HUMAN Poly(rC)-binding protein 1 OS=Homo sapiens GN=PCBP1 PE=1 SV=2	37498
P20648	ATP4A	ATP4A_HUMAN Potassium-transporting ATPase alpha chain 1 OS=Homo sapiens GN=ATP4A PE=2 SV=5	114119
Q99460-2	PSMD1	PSMD1_HUMAN Isoform 2 of 26S proteasome non-ATPase regulatory subunit 1 OS=Homo sapiens GN=PSMD1	102258
Q99460	PSMD1	PSMD1_HUMAN 26S proteasome non-ATPase regulatory subunit 1 OS=Homo sapiens GN=PSMD1 PE=1 SV=2	105836
F5H6Q1	F5H6Q1	F5H6Q1_HUMAN Ubiquitin thioesterase OTUB1 OS=Homo sapiens GN=OTUB1 PE=2 SV=1	32301
P17987	TCPA	TCPA_HUMAN T-complex protein 1 subunit alpha OS=Homo sapiens GN=TCP1 PE=1 SV=1	60344
F5H617	F5H617	F5H617_HUMAN Reticulon (Fragment) OS=Homo sapiens GN=RTN3 PE=2 SV=1	19919
P13611-5	CSPG2	CSPG2_HUMAN Isoform Vint of Versican core protein OS=Homo sapiens GN=VCAN	369689
O75396	SC22B	SC22B_HUMAN Vesicle-trafficking protein SEC22b OS=Homo sapiens GN=SEC22B PE=1 SV=4	24593
P33778	H2B1B	H2B1B_HUMAN Histone H2B type 1-B OS=Homo sapiens GN=HIST1H2BB PE=1 SV=2	13950
P23527	H2B1O	H2B1O_HUMAN Histone H2B type 1-O OS=Homo sapiens GN=HIST1H2BO PE=1 SV=3	13906
P06899	H2B1J	H2B1J_HUMAN Histone H2B type 1-J OS=Homo sapiens GN=HIST1H2BJ PE=1 SV=3	13904
Q16778	H2B2E	H2B2E_HUMAN Histone H2B type 2-E OS=Homo sapiens GN=HIST2H2BE PE=1 SV=3	13920
P36543	VATE1	VATE1_HUMAN V-type proton ATPase subunit E 1 OS=Homo sapiens GN=ATP6V1E1 PE=1 SV=1	26145
Q01518	CAP1	CAP1_HUMAN Adenylyl cyclase-associated protein 1 OS=Homo sapiens GN=CAP1 PE=1 SV=5	51902
Q9UQ03-2	COR2B	COR2B_HUMAN Isoform 2 of Coronin-2B OS=Homo sapiens GN=CORO2B	54393
Q9UQ03	COR2B	COR2B_HUMAN Coronin-2B OS=Homo sapiens GN=CORO2B PE=2 SV=4	54954
O75489	NDUS3	NDUS3_HUMAN NADH dehydrogenase [ubiquinone] iron-sulfur protein 3 mitochondrial OS=Homo sapiens GN=NDUFS3 PE=1 SV=1	30242
Q9Y4E6	WDR7	WDR7_HUMAN WD repeat-containing protein 7 OS=Homo sapiens GN=WDR7 PE=1 SV=2	163809
P10909	CLUS	CLUS_HUMAN Clusterin OS=Homo sapiens GN=CLU PE=1 SV=1	52495
P10909-5	CLUS	CLUS_HUMAN Isoform 5 of Clusterin OS=Homo sapiens GN=CLU	53643
P10909-2	CLUS	CLUS_HUMAN Isoform 2 of Clusterin OS=Homo sapiens GN=CLU	57833
P01112-2	RASH	RASH_HUMAN Isoform 2 of GTPase HRas OS=Homo sapiens GN=HRAS	18870
J3QTQ0	J3QTQ0	J3QTQ0_HUMAN Dystonin OS=Homo sapiens GN=DST PE=2 SV=1	822068
P63167	DYL1	DYL1_HUMAN Dynein light chain 1 cytoplasmic OS=Homo sapiens GN=DYNLL1 PE=1 SV=1	10366
P60842	IF4A1	IF4A1_HUMAN Eukaryotic initiation factor 4A-I OS=Homo sapiens GN=EIF4A1 PE=1 SV=1	46154
P51970	NDUA8	NDUA8_HUMAN NADH dehydrogenase [ubiquinone] 1 alpha subcomplex subunit 8 OS=Homo sapiens GN=NDUFA8 PE=1 SV=3	20105
F8W9J0	F8W9J0	F8W9J0_HUMAN Calcium-binding mitochondrial carrier protein Aralar1 OS=Homo sapiens GN=SLC25A12 PE=2 SV=1	10118
B4DGK6	B4DGK6	B4DGK6_HUMAN Calcium-binding mitochondrial carrier protein Aralar1 OS=Homo sapiens GN=SLC25A12 PE=2 SV=1	23721
P23396-2	RS3	RS3_HUMAN Isoform 2 of 40S ribosomal protein S3 OS=Homo sapiens GN=RPS3	28487
P30084	ECHM	ECHM_HUMAN Enoyl-CoA hydratase mitochondrial OS=Homo sapiens GN=ECHS1 PE=1 SV=4	31387
P49418	AMPH	AMPH_HUMAN Amphiphysin OS=Homo sapiens GN=AMPH PE=1 SV=1	76257
H7C5E8	H7C5E8	H7C5E8_HUMAN Serotransferrin (Fragment) OS=Homo sapiens GN=TF PE=4 SV=1	15847
Q14CZ8-2	HECAM	HECAM_HUMAN Isoform 2 of Hepatocyte cell adhesion molecule OS=Homo sapiens GN=HEPACAM	40564
Q07960	RHG01	RHG01_HUMAN Rho GTPase-activating protein 1 OS=Homo sapiens GN=ARHGAP1 PE=1 SV=1	50436
P45985	MP2K4	MP2K4_HUMAN Dual specificity mitogen-activated protein kinase kinase 4 OS=Homo sapiens GN=MAP2K4 PE=1 SV=1	44288
Q2M2I8-2	AAK1	AAK1_HUMAN Isoform 2 of AP2-associated protein kinase 1 OS=Homo sapiens GN=AAK1	93578
E9PG46	E9PG46	E9PG46_HUMAN AP2-associated protein kinase 1 OS=Homo sapiens GN=AAK1 PE=2 SV=1	73770
O14980	XPO1	XPO1_HUMAN Exportin-1 OS=Homo sapiens GN=XPO1 PE=1 SV=1	123386
O43681	ASNA	ASNA_HUMAN ATPase ASNA1 OS=Homo sapiens GN=ASNA1 PE=1 SV=2	38793
P01019	ANGT	ANGT_HUMAN Angiotensinogen OS=Homo sapiens GN=AGT PE=1 SV=1	53154
Q9H4B7	TBB1	TBB1_HUMAN Tubulin beta-1 chain OS=Homo sapiens GN=TUBB1 PE=1 SV=1	50327
P11169	GTR3	GTR3_HUMAN Solute carrier family 2 facilitated glucose transporter member 3 OS=Homo sapiens GN=SLC2A3 PE=1 SV=1	53924
Q12906-3	ILF3	ILF3_HUMAN Isoform 3 of Interleukin enhancer-binding factor 3 OS=Homo sapiens GN=ILF3	82802
Q12906	ILF3	ILF3_HUMAN Interleukin enhancer-binding factor 3 OS=Homo sapiens GN=ILF3 PE=1 SV=3	95339
Q12906-7	ILF3	ILF3_HUMAN Isoform 7 of Interleukin enhancer-binding factor 3 OS=Homo sapiens GN=ILF3	95808
P22694-5	KAPCB	KAPCB_HUMAN Isoform 5 of cAMP-dependent protein kinase catalytic subunit beta OS=Homo sapiens GN=PRKACB	40947
P22694-7	KAPCB	KAPCB_HUMAN Isoform 7 of cAMP-dependent protein kinase catalytic subunit beta OS=Homo sapiens GN=PRKACB	41046
O15075-2	DCLK1	DCLK1_HUMAN Isoform 1 of Serine/threonine-protein kinase DCLK1 OS=Homo sapiens GN=DCLK1	81100
O15075	DCLK1	DCLK1_HUMAN Serine/threonine-protein kinase DCLK1 OS=Homo sapiens GN=DCLK1 PE=1 SV=2	82224
P35241	RADI	RADI_HUMAN Radixin OS=Homo sapiens GN=RDX PE=1 SV=1	68564
P35241-5	RADI	RADI_HUMAN Isoform 5 of Radixin OS=Homo sapiens GN=RDX	71049
Q92561	PHYIP	PHYIP_HUMAN Phytanoyl-CoA hydroxylase-interacting protein OS=Homo sapiens GN=PHYHIP PE=1 SV=1	37573
Q7Z406	MYH14	MYH14_HUMAN Myosin-14 OS=Homo sapiens GN=MYH14 PE=1 SV=2	227868
F2Z2U8	F2Z2U8	F2Z2U8_HUMAN Myosin-14 OS=Homo sapiens GN=MYH14 PE=2 SV=1	231214
Q9H0C2	ADT4	ADT4_HUMAN ADP/ATP translocase 4 OS=Homo sapiens GN=SLC25A31 PE=2 SV=1	35022
P42262	GRIA2	GRIA2_HUMAN Glutamate receptor 2 OS=Homo sapiens GN=GRIA2 PE=1 SV=3	98821
P42262-2	GRIA2	GRIA2_HUMAN Isoform Flip of Glutamate receptor 2 OS=Homo sapiens GN=GRIA2	98878
P61158	ARP3	ARP3_HUMAN Actin-related protein 3 OS=Homo sapiens GN=ACTR3 PE=1 SV=3	47371
P30419	NMT1	NMT1_HUMAN Glycylpeptide N-tetradecanoyltransferase 1 OS=Homo sapiens GN=NMT1 PE=1 SV=2	56806
Q96BM9	ARL8A	ARL8A_HUMAN ADP-ribosylation factor-like protein 8A OS=Homo sapiens GN=ARL8A PE=1 SV=1	21416
P07910-2	HNRPC	HNRPC_HUMAN Isoform C1 of Heterogeneous nuclear ribonucleoproteins C1/C2 OS=Homo sapiens GN=HNRNPC	32338
P07910	HNRPC	HNRPC_HUMAN Heterogeneous nuclear ribonucleoproteins C1/C2 OS=Homo sapiens GN=HNRNPC PE=1 SV=4	33670
P0CG06	LAC3	LAC3_HUMAN Ig lambda-3 chain C regions OS=Homo sapiens GN=IGLC3 PE=1 SV=1	11237
P0CG05	LAC2	LAC2_HUMAN Ig lambda-2 chain C regions OS=Homo sapiens GN=IGLC2 PE=1 SV=1	11294
P49006	MRP	MRP_HUMAN MARCKS-related protein OS=Homo sapiens GN=MARCKSL1 PE=1 SV=2	19529
Q8IUE6	H2A2B	H2A2B_HUMAN Histone H2A type 2-B OS=Homo sapiens GN=HIST2H2AB PE=1 SV=3	13995
P58876	H2B1D	H2B1D_HUMAN Histone H2B type 1-D OS=Homo sapiens GN=HIST1H2BD PE=1 SV=2	13936
Q93079	H2B1H	H2B1H_HUMAN Histone H2B type 1-H OS=Homo sapiens GN=HIST1H2BH PE=1 SV=3	13892
Q99879	H2B1M	H2B1M_HUMAN Histone H2B type 1-M OS=Homo sapiens GN=HIST1H2BM PE=1 SV=3	13989
Q99877	H2B1N	H2B1N_HUMAN Histone H2B type 1-N OS=Homo sapiens GN=HIST1H2BN PE=1 SV=3	13922
O60814	H2B1K	H2B1K_HUMAN Histone H2B type 1-K OS=Homo sapiens GN=HIST1H2BK PE=1 SV=3	13890
Q5QNW6	H2B2F	H2B2F_HUMAN Histone H2B type 2-F OS=Homo sapiens GN=HIST2H2BF PE=1 SV=3	13920
P62807	H2B1C	H2B1C_HUMAN Histone H2B type 1-C/E/F/G/I OS=Homo sapiens GN=HIST1H2BC PE=1 SV=4	13906
P57053	H2BFS	H2BFS_HUMAN Histone H2B type F-S OS=Homo sapiens GN=H2BFS PE=1 SV=2	13944
Q5QNW6-2	H2B2F	H2B2F_HUMAN Isoform 2 of Histone H2B type 2-F OS=Homo sapiens GN=HIST2H2BF	14841
B4DR52	B4DR52	B4DR52_HUMAN Histone H2B OS=Homo sapiens GN=HIST2H2BF PE=2 SV=1	18041
U3KQK0	U3KQK0	U3KQK0_HUMAN Histone 1 H2bn isoform CRA_b OS=Homo sapiens GN=HIST1H2BN PE=4 SV=1	18804
Q9BSJ8	ESYT1	ESYT1_HUMAN Extended synaptotagmin-1 OS=Homo sapiens GN=ESYT1 PE=1 SV=1	122856
Q01650	LAT1	LAT1_HUMAN Large neutral amino acids transporter small subunit 1 OS=Homo sapiens GN=SLC7A5 PE=1 SV=2	55010
Q9BQ69	MACD1	MACD1_HUMAN O-acetyl-ADP-ribose deacetylase MACROD1 OS=Homo sapiens GN=MACROD1 PE=1 SV=2	35505
P00568	KAD1	KAD1_HUMAN Adenylate kinase isoenzyme 1 OS=Homo sapiens GN=AK1 PE=1 SV=3	21635
Q5T9B7	Q5T9B7	Q5T9B7_HUMAN Adenylate kinase isoenzyme 1 OS=Homo sapiens GN=AK1 PE=2 SV=1	23411
P51148	RAB5C	RAB5C_HUMAN Ras-related protein Rab-5C OS=Homo sapiens GN=RAB5C PE=1 SV=2	23483
P51148-2	RAB5C	RAB5C_HUMAN Isoform 2 of Ras-related protein Rab-5C OS=Homo sapiens GN=RAB5C	27036
Q32P51	RA1L2	RA1L2_HUMAN Heterogeneous nuclear ribonucleoprotein A1-like 2 OS=Homo sapiens GN=HNRNPA1L2 PE=2 SV=2	34225
Q9UH03-2	2017-09-03	SEPT3_HUMAN Isoform 2 of Neuronal-specific septin-3 OS=Homo sapiens GN=SEPT3	40100
Q9UH03	2017-09-03	SEPT3_HUMAN Neuronal-specific septin-3 OS=Homo sapiens GN=SEPT3 PE=1 SV=3	40704
Q08722	CD47	CD47_HUMAN Leukocyte surface antigen CD47 OS=Homo sapiens GN=CD47 PE=1 SV=1	35214
Q9UBQ7	GRHPR	GRHPR_HUMAN Glyoxylate reductase/hydroxypyruvate reductase OS=Homo sapiens GN=GRHPR PE=1 SV=1	35668
U3KQ56	U3KQ56	U3KQ56_HUMAN Glyoxylate reductase/hydroxypyruvate reductase OS=Homo sapiens GN=GRHPR PE=4 SV=1	38696
F5H018	F5H018	F5H018_HUMAN GTP-binding nuclear protein Ran (Fragment) OS=Homo sapiens GN=RAN PE=2 SV=1	22535
P62826	RAN	RAN_HUMAN GTP-binding nuclear protein Ran OS=Homo sapiens GN=RAN PE=1 SV=3	24423
B5MDF5	B5MDF5	B5MDF5_HUMAN GTP-binding nuclear protein Ran OS=Homo sapiens GN=RAN PE=2 SV=1	26224
J3KQE5	J3KQE5	J3KQE5_HUMAN GTP-binding nuclear protein Ran (Fragment) OS=Homo sapiens GN=RAN PE=2 SV=1	26816
U3KQP4	U3KQP4	U3KQP4_HUMAN Gamma-enolase (Fragment) OS=Homo sapiens GN=ENO2 PE=4 SV=1	8122
E7EWP0	E7EWP0	E7EWP0_HUMAN NADH dehydrogenase [ubiquinone] 1 beta subcomplex subunit 5 mitochondrial OS=Homo sapiens GN=NDUFB5 PE=2 SV=1	20038
H0Y886	H0Y886	H0Y886_HUMAN NADH dehydrogenase [ubiquinone] 1 beta subcomplex subunit 5 mitochondrial (Fragment) OS=Homo sapiens GN=NDUFB5 PE=4 SV=1	23553
C9JFR7	C9JFR7	C9JFR7_HUMAN Cytochrome c (Fragment) OS=Homo sapiens GN=CYCS PE=2 SV=1	11333
P99999	CYC	CYC_HUMAN Cytochrome c OS=Homo sapiens GN=CYCS PE=1 SV=2	11749
P10412	H14	H14_HUMAN Histone H1.4 OS=Homo sapiens GN=HIST1H1E PE=1 SV=2	21865
C9JAK5	C9JAK5	C9JAK5_HUMAN ADP-ribosylation factor 4 OS=Homo sapiens GN=ARF4 PE=2 SV=1	17699
P48741	HSP77	HSP77_HUMAN Putative heat shock 70 kDa protein 7 OS=Homo sapiens GN=HSPA7 PE=5 SV=2	40244
K7ELJ7	K7ELJ7	K7ELJ7_HUMAN Calpain small subunit 1 OS=Homo sapiens GN=CAPNS1 PE=2 SV=1	29440
C9JMG9	C9JMG9	C9JMG9_HUMAN IQ motif and SEC7 domain-containing protein 1 (Fragment) OS=Homo sapiens GN=IQSEC1 PE=2 SV=1	128324
Q02878	RL6	RL6_HUMAN 60S ribosomal protein L6 OS=Homo sapiens GN=RPL6 PE=1 SV=3	32728
J3KN00	J3KN00	J3KN00_HUMAN NADH dehydrogenase (Ubiquinone) 1 alpha subcomplex 13 OS=Homo sapiens GN=NDUFA13 PE=2 SV=1	25821
Q96JJ7	TMX3	TMX3_HUMAN Protein disulfide-isomerase TMX3 OS=Homo sapiens GN=TMX3 PE=1 SV=2	51872
P53597	SUCA	SUCA_HUMAN Succinyl-CoA ligase [ADP/GDP-forming] subunit alpha mitochondrial OS=Homo sapiens GN=SUCLG1 PE=1 SV=4	36250
P09382	LEG1	LEG1_HUMAN Galectin-1 OS=Homo sapiens GN=LGALS1 PE=1 SV=2	14716
E9PEF1	E9PEF1	E9PEF1_HUMAN cGMP-dependent 3' 5'-cyclic phosphodiesterase OS=Homo sapiens GN=PDE2A PE=2 SV=2	93624
O00408-4	PDE2A	PDE2A_HUMAN Isoform PDE2A4 of cGMP-dependent 3' 5'-cyclic phosphodiesterase OS=Homo sapiens GN=PDE2A	104955
F6W5Z0	F6W5Z0	F6W5Z0_HUMAN cGMP-dependent 3' 5'-cyclic phosphodiesterase OS=Homo sapiens GN=PDE2A PE=2 SV=1	105146
O00408	PDE2A	PDE2A_HUMAN cGMP-dependent 3' 5'-cyclic phosphodiesterase OS=Homo sapiens GN=PDE2A PE=1 SV=1	105717
B9A064	IGLL5	IGLL5_HUMAN Immunoglobulin lambda-like polypeptide 5 OS=Homo sapiens GN=IGLL5 PE=2 SV=2	23063
C9JCA9	C9JCA9	C9JCA9_HUMAN Leucine-rich PPR motif-containing protein mitochondrial (Fragment) OS=Homo sapiens GN=LRPPRC PE=2 SV=1	40126
B4DVQ3	B4DVQ3	B4DVQ3_HUMAN Calcium/calmodulin-dependent protein kinase type II subunit gamma OS=Homo sapiens GN=CAMK2G PE=2 SV=1	20474
Q9UK22	FBX2	FBX2_HUMAN F-box only protein 2 OS=Homo sapiens GN=FBXO2 PE=1 SV=2	33328
A2A2V1	A2A2V1	A2A2V1_HUMAN Major prion protein (Fragment) OS=Homo sapiens GN=PRNP PE=2 SV=1	27279
P04156	PRIO	PRIO_HUMAN Major prion protein OS=Homo sapiens GN=PRNP PE=1 SV=1	27661
F5H6C1	F5H6C1	F5H6C1_HUMAN Synaptotagmin-7 OS=Homo sapiens GN=SYT7 PE=2 SV=1	58019
F5H126	F5H126	F5H126_HUMAN Synaptotagmin-7 OS=Homo sapiens GN=SYT7 PE=2 SV=1	75797
F5H3X0	F5H3X0	F5H3X0_HUMAN CLIP-associating protein 2 OS=Homo sapiens GN=CLASP2 PE=2 SV=1	116034
O75122	CLAP2	CLAP2_HUMAN CLIP-associating protein 2 OS=Homo sapiens GN=CLASP2 PE=1 SV=2	141132
F5H604	F5H604	F5H604_HUMAN CLIP-associating protein 2 OS=Homo sapiens GN=CLASP2 PE=2 SV=1	164730
E7ERI8	E7ERI8	E7ERI8_HUMAN CLIP-associating protein 2 OS=Homo sapiens GN=CLASP2 PE=2 SV=1	165627
E7EW49	E7EW49	E7EW49_HUMAN CLIP-associating protein 2 OS=Homo sapiens GN=CLASP2 PE=2 SV=1	165698
Q96PV0-3	SYGP1	SYGP1_HUMAN Isoform 3 of Ras/Rap GTPase-activating protein SynGAP OS=Homo sapiens GN=SYNGAP1	140929
H7BYZ3	H7BYZ3	H7BYZ3_HUMAN Calcineurin subunit B type 1 OS=Homo sapiens GN=PPP3R1 PE=2 SV=1	36877
Q8WXG6-4	MADD	MADD_HUMAN Isoform 4 of MAP kinase-activating death domain protein OS=Homo sapiens GN=MADD	173394
Q8WXG6-2	MADD	MADD_HUMAN Isoform 2 of MAP kinase-activating death domain protein OS=Homo sapiens GN=MADD	178557
P0CF74	LAC6	LAC6_HUMAN Ig lambda-6 chain C region OS=Homo sapiens GN=IGLC6 PE=4 SV=1	11277
P48643	TCPE	TCPE_HUMAN T-complex protein 1 subunit epsilon OS=Homo sapiens GN=CCT5 PE=1 SV=1	59671
E9PK47	E9PK47	E9PK47_HUMAN Phosphorylase OS=Homo sapiens GN=PYGL PE=2 SV=1	94070
A8MRB1	A8MRB1	A8MRB1_HUMAN Protein S100-B OS=Homo sapiens GN=S100B PE=2 SV=1	10343
E9PIT3	E9PIT3	E9PIT3_HUMAN Thrombin light chain OS=Homo sapiens GN=F2 PE=2 SV=1	65409
P00734	THRB	THRB_HUMAN Prothrombin OS=Homo sapiens GN=F2 PE=1 SV=2	70037
P04264	K2C1	K2C1_HUMAN Keratin type II cytoskeletal 1 OS=Homo sapiens GN=KRT1 PE=1 SV=6	66039
P11021	GRP78	GRP78_HUMAN 78 kDa glucose-regulated protein OS=Homo sapiens GN=HSPA5 PE=1 SV=2	72333
O60939	SCN2B	SCN2B_HUMAN Sodium channel subunit beta-2 OS=Homo sapiens GN=SCN2B PE=1 SV=1	24326
Q8N573-5	OXR1	OXR1_HUMAN Isoform 5 of Oxidation resistance protein 1 OS=Homo sapiens GN=OXR1	94692
Q8N573-8	OXR1	OXR1_HUMAN Isoform 8 of Oxidation resistance protein 1 OS=Homo sapiens GN=OXR1	97916
Q8N573	OXR1	OXR1_HUMAN Oxidation resistance protein 1 OS=Homo sapiens GN=OXR1 PE=1 SV=2	97970
F5H5N1	F5H5N1	F5H5N1_HUMAN NADH dehydrogenase [ubiquinone] iron-sulfur protein 7 mitochondrial OS=Homo sapiens GN=NDUFS7 PE=2 SV=1	19770
F5GXJ1	F5GXJ1	F5GXJ1_HUMAN NADH dehydrogenase [ubiquinone] iron-sulfur protein 7 mitochondrial OS=Homo sapiens GN=NDUFS7 PE=2 SV=1	25384
Q7L576	CYFP1	CYFP1_HUMAN Cytoplasmic FMR1-interacting protein 1 OS=Homo sapiens GN=CYFIP1 PE=1 SV=1	145182
Q9Y4G8	RPGF2	RPGF2_HUMAN Rap guanine nucleotide exchange factor 2 OS=Homo sapiens GN=RAPGEF2 PE=1 SV=1	167416
P02751-8	FINC	FINC_HUMAN Isoform 8 of Fibronectin OS=Homo sapiens GN=FN1	252808
P02751	FINC	FINC_HUMAN Fibronectin OS=Homo sapiens GN=FN1 PE=1 SV=4	262622
P02751-15	FINC	FINC_HUMAN Isoform 15 of Fibronectin OS=Homo sapiens GN=FN1	272318
P55263-3	ADK	ADK_HUMAN Isoform 3 of Adenosine kinase OS=Homo sapiens GN=ADK	34084
P55263-4	ADK	ADK_HUMAN Isoform 4 of Adenosine kinase OS=Homo sapiens GN=ADK	36580
P55263-2	ADK	ADK_HUMAN Isoform 2 of Adenosine kinase OS=Homo sapiens GN=ADK	38703
P55263	ADK	ADK_HUMAN Adenosine kinase OS=Homo sapiens GN=ADK PE=1 SV=2	40545
Q9UHC6	CNTP2	CNTP2_HUMAN Contactin-associated protein-like 2 OS=Homo sapiens GN=CNTNAP2 PE=1 SV=1	148167
Q13838	DX39B	DX39B_HUMAN Spliceosome RNA helicase DDX39B OS=Homo sapiens GN=DDX39B PE=1 SV=1	48991
F8VQ10	F8VQ10	F8VQ10_HUMAN Spliceosome RNA helicase DDX39B OS=Homo sapiens GN=DDX39B PE=2 SV=1	50746
Q13838-2	DX39B	DX39B_HUMAN Isoform 2 of Spliceosome RNA helicase DDX39B OS=Homo sapiens GN=DDX39B	50679
P05091	ALDH2	ALDH2_HUMAN Aldehyde dehydrogenase mitochondrial OS=Homo sapiens GN=ALDH2 PE=1 SV=2	56381
O75367-3	H2AY	H2AY_HUMAN Isoform 3 of Core histone macro-H2A.1 OS=Homo sapiens GN=H2AFY	39489
O75367	H2AY	H2AY_HUMAN Core histone macro-H2A.1 OS=Homo sapiens GN=H2AFY PE=1 SV=4	39617
P00747	PLMN	PLMN_HUMAN Plasminogen OS=Homo sapiens GN=PLG PE=1 SV=2	90569
O75891-3	AL1L1	AL1L1_HUMAN Isoform 3 of Cytosolic 10-formyltetrahydrofolate dehydrogenase OS=Homo sapiens GN=ALDH1L1	99753
O15144	ARPC2	ARPC2_HUMAN Actin-related protein 2/3 complex subunit 2 OS=Homo sapiens GN=ARPC2 PE=1 SV=1	34333
P41250	SYG	SYG_HUMAN Glycine--tRNA ligase OS=Homo sapiens GN=GARS PE=1 SV=3	83166
P61020	RAB5B	RAB5B_HUMAN Ras-related protein Rab-5B OS=Homo sapiens GN=RAB5B PE=1 SV=1	23707
Q5SZU1	Q5SZU1	Q5SZU1_HUMAN D-3-phosphoglycerate dehydrogenase OS=Homo sapiens GN=PHGDH PE=2 SV=1	53085
O43175	SERA	SERA_HUMAN D-3-phosphoglycerate dehydrogenase OS=Homo sapiens GN=PHGDH PE=1 SV=4	56651
P62328	TYB4	TYB4_HUMAN Thymosin beta-4 OS=Homo sapiens GN=TMSB4X PE=1 SV=2	5053
O14578	CTRO	CTRO_HUMAN Citron Rho-interacting kinase OS=Homo sapiens GN=CIT PE=1 SV=2	231429
O14578-4	CTRO	CTRO_HUMAN Isoform 4 of Citron Rho-interacting kinase OS=Homo sapiens GN=CIT	236605
Q9H598	VIAAT	VIAAT_HUMAN Vesicular inhibitory amino acid transporter OS=Homo sapiens GN=SLC32A1 PE=1 SV=2	57415
G3V2C9	G3V2C9	G3V2C9_HUMAN Guanine nucleotide-binding protein subunit gamma (Fragment) OS=Homo sapiens GN=GNG2 PE=2 SV=1	5904
Q9Y4W6	AFG32	AFG32_HUMAN AFG3-like protein 2 OS=Homo sapiens GN=AFG3L2 PE=1 SV=2	88584
P02751-6	FINC	FINC_HUMAN Isoform 6 of Fibronectin OS=Homo sapiens GN=FN1	240507
A6NNI4	A6NNI4	A6NNI4_HUMAN CD9 antigen OS=Homo sapiens GN=CD9 PE=2 SV=1	17764
P21926	CD9	CD9_HUMAN CD9 antigen OS=Homo sapiens GN=CD9 PE=1 SV=4	25416
G8JLH6	G8JLH6	G8JLH6_HUMAN CD9 antigen (Fragment) OS=Homo sapiens GN=CD9 PE=2 SV=1	25408
P22234	PUR6	PUR6_HUMAN Multifunctional protein ADE2 OS=Homo sapiens GN=PAICS PE=1 SV=3	47079
P22234-2	PUR6	PUR6_HUMAN Isoform 2 of Multifunctional protein ADE2 OS=Homo sapiens GN=PAICS	47958
E7EPC8	E7EPC8	E7EPC8_HUMAN Catenin delta-2 OS=Homo sapiens GN=CTNND2 PE=2 SV=1	123082
Q9UQB3	CTND2	CTND2_HUMAN Catenin delta-2 OS=Homo sapiens GN=CTNND2 PE=1 SV=3	132656
E7ER27	E7ER27	E7ER27_HUMAN Peroxisomal multifunctional enzyme type 2 OS=Homo sapiens GN=HSD17B4 PE=2 SV=3	53929
Q9NVI7	ATD3A	ATD3A_HUMAN ATPase family AAA domain-containing protein 3A OS=Homo sapiens GN=ATAD3A PE=1 SV=2	71369
H0Y2W2	H0Y2W2	H0Y2W2_HUMAN ATPase family AAA domain-containing protein 3A (Fragment) OS=Homo sapiens GN=ATAD3A PE=4 SV=1	64363
P46379-4	BAG6	BAG6_HUMAN Isoform 4 of Large proline-rich protein BAG6 OS=Homo sapiens GN=BAG6	96800
P46379-5	BAG6	BAG6_HUMAN Isoform 5 of Large proline-rich protein BAG6 OS=Homo sapiens GN=BAG6	113456
B0UX83	B0UX83	B0UX83_HUMAN HLA-B associated transcript 3 isoform CRA_a OS=Homo sapiens GN=BAG6 PE=4 SV=1	118703
P46379-2	BAG6	BAG6_HUMAN Isoform 2 of Large proline-rich protein BAG6 OS=Homo sapiens GN=BAG6	118693
P46379	BAG6	BAG6_HUMAN Large proline-rich protein BAG6 OS=Homo sapiens GN=BAG6 PE=1 SV=2	119409
P46379-3	BAG6	BAG6_HUMAN Isoform 3 of Large proline-rich protein BAG6 OS=Homo sapiens GN=BAG6	122342
F8WDM4	F8WDM4	F8WDM4_HUMAN NAD-dependent protein deacetylase sirtuin-2 OS=Homo sapiens GN=SIRT2 PE=2 SV=1	5910
Q9H254	SPTN4	SPTN4_HUMAN Spectrin beta chain non-erythrocytic 4 OS=Homo sapiens GN=SPTBN4 PE=1 SV=2	288984
M0QZQ3	M0QZQ3	M0QZQ3_HUMAN Spectrin beta chain non-erythrocytic 4 OS=Homo sapiens GN=SPTBN4 PE=2 SV=1	225488
P01877	IGHA2	IGHA2_HUMAN Ig alpha-2 chain C region OS=Homo sapiens GN=IGHA2 PE=1 SV=3	36526
O14983-2	AT2A1	AT2A1_HUMAN Isoform SERCA1A of Sarcoplasmic/endoplasmic reticulum calcium ATPase 1 OS=Homo sapiens GN=ATP2A1	109283
O14983	AT2A1	AT2A1_HUMAN Sarcoplasmic/endoplasmic reticulum calcium ATPase 1 OS=Homo sapiens GN=ATP2A1 PE=1 SV=1	110252
P00441	SODC	SODC_HUMAN Superoxide dismutase [Cu-Zn] OS=Homo sapiens GN=SOD1 PE=1 SV=2	15936
Q9NV96	CC50A	CC50A_HUMAN Cell cycle control protein 50A OS=Homo sapiens GN=TMEM30A PE=1 SV=1	40684
E7EWP2	E7EWP2	E7EWP2_HUMAN Triple functional domain protein OS=Homo sapiens GN=TRIO PE=2 SV=2	262680
O75962-5	TRIO	TRIO_HUMAN Isoform 5 of Triple functional domain protein OS=Homo sapiens GN=TRIO	287377
O75962-4	TRIO	TRIO_HUMAN Isoform 4 of Triple functional domain protein OS=Homo sapiens GN=TRIO	341599
O75962	TRIO	TRIO_HUMAN Triple functional domain protein OS=Homo sapiens GN=TRIO PE=1 SV=2	346901
E7EPJ7	E7EPJ7	E7EPJ7_HUMAN Triple functional domain protein (Fragment) OS=Homo sapiens GN=TRIO PE=2 SV=2	285810
O75962-2	TRIO	TRIO_HUMAN Isoform 2 of Triple functional domain protein OS=Homo sapiens GN=TRIO	329388
B2RCS5	B2RCS5	B2RCS5_HUMAN Actinin alpha 2 isoform CRA_b OS=Homo sapiens GN=ACTN2 PE=2 SV=1	103920
P35609	ACTN2	ACTN2_HUMAN Alpha-actinin-2 OS=Homo sapiens GN=ACTN2 PE=1 SV=1	103854
P23515	OMGP	OMGP_HUMAN Oligodendrocyte-myelin glycoprotein OS=Homo sapiens GN=OMG PE=1 SV=2	49608
Q9NQ66-2	PLCB1	PLCB1_HUMAN Isoform B of 1-phosphatidylinositol 4 5-bisphosphate phosphodiesterase beta-1 OS=Homo sapiens GN=PLCB1	133703
Q9NQ66	PLCB1	PLCB1_HUMAN 1-phosphatidylinositol 4 5-bisphosphate phosphodiesterase beta-1 OS=Homo sapiens GN=PLCB1 PE=1 SV=1	138567
Q16543	CDC37	CDC37_HUMAN Hsp90 co-chaperone Cdc37 OS=Homo sapiens GN=CDC37 PE=1 SV=1	44468
P42263	GRIA3	GRIA3_HUMAN Glutamate receptor 3 OS=Homo sapiens GN=GRIA3 PE=1 SV=2	101157
P42263-2	GRIA3	GRIA3_HUMAN Isoform Flip of Glutamate receptor 3 OS=Homo sapiens GN=GRIA3	101228
J3QTR3	J3QTR3	J3QTR3_HUMAN Ubiquitin (Fragment) OS=Homo sapiens GN=RPS27A PE=1 SV=1	12237
P62979	RS27A	RS27A_HUMAN Ubiquitin-40S ribosomal protein S27a OS=Homo sapiens GN=RPS27A PE=1 SV=2	17965
J3KPD9	J3KPD9	J3KPD9_HUMAN Nucleoside diphosphate kinase B OS=Homo sapiens GN=NME2 PE=2 SV=1	22422
P22392-2	NDKB	NDKB_HUMAN Isoform 3 of Nucleoside diphosphate kinase B OS=Homo sapiens GN=NME2	30137
Q32Q12	Q32Q12	Q32Q12_HUMAN Nucleoside diphosphate kinase OS=Homo sapiens GN=NME1-NME2 PE=2 SV=1	32642
E7EW69	E7EW69	E7EW69_HUMAN Septin-10 OS=Homo sapiens GN=SEPT10 PE=2 SV=1	52146
Q9P0V9	2017-09-10	SEP10_HUMAN Septin-10 OS=Homo sapiens GN=SEPT10 PE=1 SV=2	52593
E7EX04	E7EX04	E7EX04_HUMAN Septin-10 OS=Homo sapiens GN=SEPT10 PE=2 SV=1	54576
Q9P0V9-2	2017-09-10	SEP10_HUMAN Isoform 2 of Septin-10 OS=Homo sapiens GN=SEPT10	58136
B5ME97	B5ME97	B5ME97_HUMAN Septin 10 isoform CRA_c OS=Homo sapiens GN=SEPT10 PE=2 SV=2	62945
I3L1Y2	I3L1Y2	I3L1Y2_HUMAN Heme oxygenase 2 (Fragment) OS=Homo sapiens GN=HMOX2 PE=4 SV=1	12873
O95292	VAPB	VAPB_HUMAN Vesicle-associated membrane protein-associated protein B/C OS=Homo sapiens GN=VAPB PE=1 SV=3	27228
J3KP72	J3KP72	J3KP72_HUMAN Protein-L-isoaspartate O-methyltransferase OS=Homo sapiens GN=PCMT1 PE=2 SV=1	30315
Q16531	DDB1	DDB1_HUMAN DNA damage-binding protein 1 OS=Homo sapiens GN=DDB1 PE=1 SV=1	126968
Q6PCE3	PGM2L	PGM2L_HUMAN Glucose 1 6-bisphosphate synthase OS=Homo sapiens GN=PGM2L1 PE=1 SV=3	70442
G3V3L6	G3V3L6	G3V3L6_HUMAN C-1-tetrahydrofolate synthase cytoplasmic OS=Homo sapiens GN=MTHFD1 PE=2 SV=1	69485
P42858	HD	HD_HUMAN Huntingtin OS=Homo sapiens GN=HTT PE=1 SV=2	347603
J3KNF8	J3KNF8	J3KNF8_HUMAN Cytochrome b5 type B OS=Homo sapiens GN=CYB5B PE=2 SV=1	16695
O94760	DDAH1	DDAH1_HUMAN N(G) N(G)-dimethylarginine dimethylaminohydrolase 1 OS=Homo sapiens GN=DDAH1 PE=1 SV=3	31122
H0YAQ6	H0YAQ6	H0YAQ6_HUMAN TBC1 domain family member 3 (Fragment) OS=Homo sapiens GN=TBC1D3 PE=4 SV=1	48666
P01011	AACT	AACT_HUMAN Alpha-1-antichymotrypsin OS=Homo sapiens GN=SERPINA3 PE=1 SV=2	47651
G3V5I3	G3V5I3	G3V5I3_HUMAN Alpha-1-antichymotrypsin OS=Homo sapiens GN=SERPINA3 PE=3 SV=1	50598
J3QLU5	J3QLU5	J3QLU5_HUMAN Band 4.1-like protein 3 (Fragment) OS=Homo sapiens GN=EPB41L3 PE=2 SV=1	10212
O60282	KIF5C	KIF5C_HUMAN Kinesin heavy chain isoform 5C OS=Homo sapiens GN=KIF5C PE=1 SV=1	109495
B1ALK7	B1ALK7	B1ALK7_HUMAN Rho guanine nucleotide exchange factor 7 OS=Homo sapiens GN=ARHGEF7 PE=2 SV=1	79832
Q14155-3	ARHG7	ARHG7_HUMAN Isoform 3 of Rho guanine nucleotide exchange factor 7 OS=Homo sapiens GN=ARHGEF7	87770
Q14155	ARHG7	ARHG7_HUMAN Rho guanine nucleotide exchange factor 7 OS=Homo sapiens GN=ARHGEF7 PE=1 SV=2	90012
Q96RR4-2	KKCC2	KKCC2_HUMAN Isoform 2 of Calcium/calmodulin-dependent protein kinase kinase 2 OS=Homo sapiens GN=CAMKK2	58899
Q96RR4-3	KKCC2	KKCC2_HUMAN Isoform 3 of Calcium/calmodulin-dependent protein kinase kinase 2 OS=Homo sapiens GN=CAMKK2	59602
Q96RR4-7	KKCC2	KKCC2_HUMAN Isoform 7 of Calcium/calmodulin-dependent protein kinase kinase 2 OS=Homo sapiens GN=CAMKK2	61386
Q96RR4	KKCC2	KKCC2_HUMAN Calcium/calmodulin-dependent protein kinase kinase 2 OS=Homo sapiens GN=CAMKK2 PE=1 SV=2	64746
Q4KMP7	TB10B	TB10B_HUMAN TBC1 domain family member 10B OS=Homo sapiens GN=TBC1D10B PE=1 SV=3	87199
Q9UJ14	GGT7	GGT7_HUMAN Gamma-glutamyltransferase 7 OS=Homo sapiens GN=GGT7 PE=1 SV=2	70467
P56134	ATPK	ATPK_HUMAN ATP synthase subunit f mitochondrial OS=Homo sapiens GN=ATP5J2 PE=1 SV=3	10918
P14868	SYDC	SYDC_HUMAN Aspartate--tRNA ligase cytoplasmic OS=Homo sapiens GN=DARS PE=1 SV=2	57136
D6R9P3	D6R9P3	D6R9P3_HUMAN Heterogeneous nuclear ribonucleoprotein A/B OS=Homo sapiens GN=HNRNPAB PE=2 SV=1	30303
D6RD18	D6RD18	D6RD18_HUMAN Heterogeneous nuclear ribonucleoprotein A/B OS=Homo sapiens GN=HNRNPAB PE=2 SV=1	30474
Q99729-3	ROAA	ROAA_HUMAN Isoform 3 of Heterogeneous nuclear ribonucleoprotein A/B OS=Homo sapiens GN=HNRNPAB	30588
D6RBZ0	D6RBZ0	D6RBZ0_HUMAN Heterogeneous nuclear ribonucleoprotein A/B OS=Homo sapiens GN=HNRNPAB PE=2 SV=1	35682
Q99729-2	ROAA	ROAA_HUMAN Isoform 2 of Heterogeneous nuclear ribonucleoprotein A/B OS=Homo sapiens GN=HNRNPAB	35968
P68402	PA1B2	PA1B2_HUMAN Platelet-activating factor acetylhydrolase IB subunit beta OS=Homo sapiens GN=PAFAH1B2 PE=1 SV=1	25569
P35613-2	BASI	BASI_HUMAN Isoform 2 of Basigin OS=Homo sapiens GN=BSG	29221
E9PCS3	E9PCS3	E9PCS3_HUMAN 26S proteasome non-ATPase regulatory subunit 2 OS=Homo sapiens GN=PSMD2 PE=2 SV=1	82194
E7EW34	E7EW34	E7EW34_HUMAN 26S proteasome non-ATPase regulatory subunit 2 OS=Homo sapiens GN=PSMD2 PE=2 SV=1	85606
Q13200	PSMD2	PSMD2_HUMAN 26S proteasome non-ATPase regulatory subunit 2 OS=Homo sapiens GN=PSMD2 PE=1 SV=3	100200
Q9NRW1	RAB6B	RAB6B_HUMAN Ras-related protein Rab-6B OS=Homo sapiens GN=RAB6B PE=1 SV=1	23462
H0YGL9	H0YGL9	H0YGL9_HUMAN Ryanodine receptor 2 OS=Homo sapiens GN=RYR2 PE=2 SV=1	562826
Q92736	RYR2	RYR2_HUMAN Ryanodine receptor 2 OS=Homo sapiens GN=RYR2 PE=1 SV=3	564576
H7BY35	H7BY35	H7BY35_HUMAN Ryanodine receptor 2 OS=Homo sapiens GN=RYR2 PE=2 SV=1	565492
Q92736-2	RYR2	RYR2_HUMAN Isoform 2 of Ryanodine receptor 2 OS=Homo sapiens GN=RYR2	565420
P36915	GNL1	GNL1_HUMAN Guanine nucleotide-binding protein-like 1 OS=Homo sapiens GN=GNL1 PE=1 SV=2	68661
B4DKF8	B4DKF8	B4DKF8_HUMAN PH and SEC7 domain-containing protein 3 OS=Homo sapiens GN=PSD3 PE=2 SV=1	42465
Q9Y4J8-10	DTNA	DTNA_HUMAN Isoform 10 of Dystrobrevin alpha OS=Homo sapiens GN=DTNA	44169
Q9Y4J8-11	DTNA	DTNA_HUMAN Isoform 11 of Dystrobrevin alpha OS=Homo sapiens GN=DTNA	50417
P51572	BAP31	BAP31_HUMAN B-cell receptor-associated protein 31 OS=Homo sapiens GN=BCAP31 PE=1 SV=3	27992
P51572-2	BAP31	BAP31_HUMAN Isoform 2 of B-cell receptor-associated protein 31 OS=Homo sapiens GN=BCAP31	34752
P11413	G6PD	G6PD_HUMAN Glucose-6-phosphate 1-dehydrogenase OS=Homo sapiens GN=G6PD PE=1 SV=4	59257
P11413-3	G6PD	G6PD_HUMAN Isoform 3 of Glucose-6-phosphate 1-dehydrogenase OS=Homo sapiens GN=G6PD	62468
P11413-2	G6PD	G6PD_HUMAN Isoform Long of Glucose-6-phosphate 1-dehydrogenase OS=Homo sapiens GN=G6PD	63827
B7Z233	B7Z233	B7Z233_HUMAN Sterol O-acyltransferase 2 OS=Homo sapiens GN=ACAT2 PE=2 SV=1	44643
Q13492-5	PICAL	PICAL_HUMAN Isoform 5 of Phosphatidylinositol-binding clathrin assembly protein OS=Homo sapiens GN=PICALM	70037
Q13492	PICAL	PICAL_HUMAN Phosphatidylinositol-binding clathrin assembly protein OS=Homo sapiens GN=PICALM PE=1 SV=2	70755
P17612	KAPCA	KAPCA_HUMAN cAMP-dependent protein kinase catalytic subunit alpha OS=Homo sapiens GN=PRKACA PE=1 SV=2	40590
G3V0E8	G3V0E8	G3V0E8_HUMAN Poly(RC) binding protein 2 isoform CRA_f OS=Homo sapiens GN=PCBP2 PE=4 SV=1	33497
B4DXP5	B4DXP5	B4DXP5_HUMAN Poly(rC)-binding protein 2 OS=Homo sapiens GN=PCBP2 PE=2 SV=1	33926
Q15366-4	PCBP2	PCBP2_HUMAN Isoform 4 of Poly(rC)-binding protein 2 OS=Homo sapiens GN=PCBP2	34917
Q15366-5	PCBP2	PCBP2_HUMAN Isoform 5 of Poly(rC)-binding protein 2 OS=Homo sapiens GN=PCBP2	35347
Q9P2R3	ANFY1	ANFY1_HUMAN Ankyrin repeat and FYVE domain-containing protein 1 OS=Homo sapiens GN=ANKFY1 PE=1 SV=2	128399
Q9P2R3-2	ANFY1	ANFY1_HUMAN Isoform 2 of Ankyrin repeat and FYVE domain-containing protein 1 OS=Homo sapiens GN=ANKFY1	128486
Q9P2R3-4	ANFY1	ANFY1_HUMAN Isoform 4 of Ankyrin repeat and FYVE domain-containing protein 1 OS=Homo sapiens GN=ANKFY1	132821
Q13491-4	GPM6B	GPM6B_HUMAN Isoform 4 of Neuronal membrane glycoprotein M6-b OS=Homo sapiens GN=GPM6B	36220
P34932	HSP74	HSP74_HUMAN Heat shock 70 kDa protein 4 OS=Homo sapiens GN=HSPA4 PE=1 SV=4	94331
O14617-2	AP3D1	AP3D1_HUMAN Isoform 2 of AP-3 complex subunit delta-1 OS=Homo sapiens GN=AP3D1	125040
G5E988	G5E988	G5E988_HUMAN AP-3 complex subunit delta-1 OS=Homo sapiens GN=AP3D1 PE=2 SV=1	125069
O14617-5	AP3D1	AP3D1_HUMAN Isoform 5 of AP-3 complex subunit delta-1 OS=Homo sapiens GN=AP3D1	136651
Q13303-3	KCAB2	KCAB2_HUMAN Isoform 3 of Voltage-gated potassium channel subunit beta-2 OS=Homo sapiens GN=KCNAB2	46527
P48147	PPCE	PPCE_HUMAN Prolyl endopeptidase OS=Homo sapiens GN=PREP PE=1 SV=2	80700
P20674	COX5A	COX5A_HUMAN Cytochrome c oxidase subunit 5A mitochondrial OS=Homo sapiens GN=COX5A PE=1 SV=2	16762
H3BNX8	H3BNX8	H3BNX8_HUMAN Cytochrome c oxidase subunit 5A mitochondrial OS=Homo sapiens GN=COX5A PE=2 SV=1	17235
Q09470	KCNA1	KCNA1_HUMAN Potassium voltage-gated channel subfamily A member 1 OS=Homo sapiens GN=KCNA1 PE=1 SV=2	56466
D6RF35	D6RF35	D6RF35_HUMAN Vitamin D-binding protein OS=Homo sapiens GN=GC PE=2 SV=1	53021
B7Z6B8	B7Z6B8	B7Z6B8_HUMAN 2 4-dienoyl-CoA reductase mitochondrial OS=Homo sapiens GN=DECR1 PE=2 SV=1	34994
Q16698	DECR	DECR_HUMAN 2 4-dienoyl-CoA reductase mitochondrial OS=Homo sapiens GN=DECR1 PE=1 SV=1	36068
P14866	HNRPL	HNRPL_HUMAN Heterogeneous nuclear ribonucleoprotein L OS=Homo sapiens GN=HNRNPL PE=1 SV=2	64133
C9JAW5	C9JAW5	C9JAW5_HUMAN HIG1 domain family member 1A mitochondrial OS=Homo sapiens GN=HIGD1A PE=2 SV=1	8813
Q9Y241	HIG1A	HIG1A_HUMAN HIG1 domain family member 1A mitochondrial OS=Homo sapiens GN=HIGD1A PE=1 SV=1	10143
C9JNU6	C9JNU6	C9JNU6_HUMAN HIG1 domain family member 1A mitochondrial OS=Homo sapiens GN=HIGD1A PE=2 SV=1	10402
Q16799-3	RTN1	RTN1_HUMAN Isoform RTN1-C of Reticulon-1 OS=Homo sapiens GN=RTN1	23576
K7ELQ9	K7ELQ9	K7ELQ9_HUMAN Transmembrane protein 205 (Fragment) OS=Homo sapiens GN=TMEM205 PE=2 SV=1	19270
Q6UW68	TM205	TM205_HUMAN Transmembrane protein 205 OS=Homo sapiens GN=TMEM205 PE=1 SV=1	21198
P23471	PTPRZ	PTPRZ_HUMAN Receptor-type tyrosine-protein phosphatase zeta OS=Homo sapiens GN=PTPRZ1 PE=1 SV=4	254585
Q92974-3	ARHG2	ARHG2_HUMAN Isoform 3 of Rho guanine nucleotide exchange factor 2 OS=Homo sapiens GN=ARHGEF2	108242
Q92974-2	ARHG2	ARHG2_HUMAN Isoform 2 of Rho guanine nucleotide exchange factor 2 OS=Homo sapiens GN=ARHGEF2	111471
Q92974	ARHG2	ARHG2_HUMAN Rho guanine nucleotide exchange factor 2 OS=Homo sapiens GN=ARHGEF2 PE=1 SV=4	111543
Q5VY93	Q5VY93	Q5VY93_HUMAN Rho guanine nucleotide exchange factor 2 OS=Homo sapiens GN=ARHGEF2 PE=2 SV=1	111493
P68402-4	PA1B2	PA1B2_HUMAN Isoform 4 of Platelet-activating factor acetylhydrolase IB subunit beta OS=Homo sapiens GN=PAFAH1B2	22734
M0R0F0	M0R0F0	M0R0F0_HUMAN 40S ribosomal protein S5 (Fragment) OS=Homo sapiens GN=RPS5 PE=2 SV=1	22391
P46782	RS5	RS5_HUMAN 40S ribosomal protein S5 OS=Homo sapiens GN=RPS5 PE=1 SV=4	22876
M0R0R2	M0R0R2	M0R0R2_HUMAN 40S ribosomal protein S5 OS=Homo sapiens GN=RPS5 PE=2 SV=1	25333
K7ELW0	K7ELW0	K7ELW0_HUMAN Protein DJ-1 OS=Homo sapiens GN=PARK7 PE=2 SV=1	17910
Q99497	PARK7	PARK7_HUMAN Protein DJ-1 OS=Homo sapiens GN=PARK7 PE=1 SV=2	19891
P04843	RPN1	RPN1_HUMAN Dolichyl-diphosphooligosaccharide--protein glycosyltransferase subunit 1 OS=Homo sapiens GN=RPN1 PE=1 SV=1	68569
P28161	GSTM2	GSTM2_HUMAN Glutathione S-transferase Mu 2 OS=Homo sapiens GN=GSTM2 PE=1 SV=2	25745
P38919	IF4A3	IF4A3_HUMAN Eukaryotic initiation factor 4A-III OS=Homo sapiens GN=EIF4A3 PE=1 SV=4	46871
E7EU96	E7EU96	E7EU96_HUMAN Casein kinase II subunit alpha OS=Homo sapiens GN=CSNK2A1 PE=2 SV=1	45311
P68400	CSK21	CSK21_HUMAN Casein kinase II subunit alpha OS=Homo sapiens GN=CSNK2A1 PE=1 SV=1	45144
Q8NEV1	CSK23	CSK23_HUMAN Casein kinase II subunit alpha 3 OS=Homo sapiens GN=CSNK2A3 PE=1 SV=2	45220
Q00765	REEP5	REEP5_HUMAN Receptor expression-enhancing protein 5 OS=Homo sapiens GN=REEP5 PE=1 SV=3	21493
Q8N335	GPD1L	GPD1L_HUMAN Glycerol-3-phosphate dehydrogenase 1-like protein OS=Homo sapiens GN=GPD1L PE=1 SV=1	38419
Q9NVJ2	ARL8B	ARL8B_HUMAN ADP-ribosylation factor-like protein 8B OS=Homo sapiens GN=ARL8B PE=1 SV=1	21539
P10606	COX5B	COX5B_HUMAN Cytochrome c oxidase subunit 5B mitochondrial OS=Homo sapiens GN=COX5B PE=1 SV=2	13696
Q9HAV0	GBB4	GBB4_HUMAN Guanine nucleotide-binding protein subunit beta-4 OS=Homo sapiens GN=GNB4 PE=1 SV=3	37567
P51553	IDH3G	IDH3G_HUMAN Isocitrate dehydrogenase [NAD] subunit gamma mitochondrial OS=Homo sapiens GN=IDH3G PE=1 SV=1	42794
Q99250	SCN2A	SCN2A_HUMAN Sodium channel protein type 2 subunit alpha OS=Homo sapiens GN=SCN2A PE=1 SV=3	227973
Q99250-2	SCN2A	SCN2A_HUMAN Isoform 2 of Sodium channel protein type 2 subunit alpha OS=Homo sapiens GN=SCN2A	227972
J3QRK5	J3QRK5	J3QRK5_HUMAN Protein UBBP4 OS=Homo sapiens GN=UBBP4 PE=2 SV=1	25797
Q99726	ZNT3	ZNT3_HUMAN Zinc transporter 3 OS=Homo sapiens GN=SLC30A3 PE=2 SV=2	41945
Q12931	TRAP1	TRAP1_HUMAN Heat shock protein 75 kDa mitochondrial OS=Homo sapiens GN=TRAP1 PE=1 SV=3	80110
Q9UJS0	CMC2	CMC2_HUMAN Calcium-binding mitochondrial carrier protein Aralar2 OS=Homo sapiens GN=SLC25A13 PE=1 SV=2	74176
Q9UJS0-2	CMC2	CMC2_HUMAN Isoform 2 of Calcium-binding mitochondrial carrier protein Aralar2 OS=Homo sapiens GN=SLC25A13	74304
Q92686	NEUG	NEUG_HUMAN Neurogranin OS=Homo sapiens GN=NRGN PE=1 SV=1	7618
Q53GQ0	DHB12	DHB12_HUMAN Estradiol 17-beta-dehydrogenase 12 OS=Homo sapiens GN=HSD17B12 PE=1 SV=2	34324
Q8WUD1	RAB2B	RAB2B_HUMAN Ras-related protein Rab-2B OS=Homo sapiens GN=RAB2B PE=1 SV=1	24214
E5RI56	E5RI56	E5RI56_HUMAN S-phase kinase-associated protein 1 (Fragment) OS=Homo sapiens GN=SKP1 PE=2 SV=1	10271
O75914-2	PAK3	PAK3_HUMAN Isoform 2 of Serine/threonine-protein kinase PAK 3 OS=Homo sapiens GN=PAK3	60693
O75914	PAK3	PAK3_HUMAN Serine/threonine-protein kinase PAK 3 OS=Homo sapiens GN=PAK3 PE=1 SV=2	62310
O75914-4	PAK3	PAK3_HUMAN Isoform 4 of Serine/threonine-protein kinase PAK 3 OS=Homo sapiens GN=PAK3	62913
O75914-3	PAK3	PAK3_HUMAN Isoform 3 of Serine/threonine-protein kinase PAK 3 OS=Homo sapiens GN=PAK3	64530
P22694	KAPCB	KAPCB_HUMAN cAMP-dependent protein kinase catalytic subunit beta OS=Homo sapiens GN=PRKACB PE=1 SV=2	40623
P22694-6	KAPCB	KAPCB_HUMAN Isoform 6 of cAMP-dependent protein kinase catalytic subunit beta OS=Homo sapiens GN=PRKACB	41296
P22694-9	KAPCB	KAPCB_HUMAN Isoform 9 of cAMP-dependent protein kinase catalytic subunit beta OS=Homo sapiens GN=PRKACB	41396
Q9Y570	PPME1	PPME1_HUMAN Protein phosphatase methylesterase 1 OS=Homo sapiens GN=PPME1 PE=1 SV=3	42315
J3QT22	J3QT22	J3QT22_HUMAN Protein phosphatase methylesterase 1 OS=Homo sapiens GN=PPME1 PE=2 SV=1	43870
F6R6M7	F6R6M7	F6R6M7_HUMAN Spliceosome RNA helicase DDX39B (Fragment) OS=Homo sapiens GN=DDX39B PE=2 SV=1	21915
F6QYI9	F6QYI9	F6QYI9_HUMAN Spliceosome RNA helicase DDX39B (Fragment) OS=Homo sapiens GN=DDX39B PE=2 SV=1	20450
O00483	NDUA4	NDUA4_HUMAN NADH dehydrogenase [ubiquinone] 1 alpha subcomplex subunit 4 OS=Homo sapiens GN=NDUFA4 PE=1 SV=1	9370
F5HFY4	F5HFY4	F5HFY4_HUMAN Nucleosome assembly protein 1-like 4 OS=Homo sapiens GN=NAP1L4b PE=2 SV=1	44079
P05556-2	ITB1	ITB1_HUMAN Isoform Beta-1B of Integrin beta-1 OS=Homo sapiens GN=ITGB1	87446
P05556	ITB1	ITB1_HUMAN Integrin beta-1 OS=Homo sapiens GN=ITGB1 PE=1 SV=2	88415
P05556-5	ITB1	ITB1_HUMAN Isoform Beta-1D of Integrin beta-1 OS=Homo sapiens GN=ITGB1	88884
P05556-4	ITB1	ITB1_HUMAN Isoform Beta-1C-2 of Integrin beta-1 OS=Homo sapiens GN=ITGB1	91035
P05556-3	ITB1	ITB1_HUMAN Isoform Beta-1C of Integrin beta-1 OS=Homo sapiens GN=ITGB1	91620
P37235	HPCL1	HPCL1_HUMAN Hippocalcin-like protein 1 OS=Homo sapiens GN=HPCAL1 PE=1 SV=3	22313
Q5JR08	Q5JR08	Q5JR08_HUMAN Rho-related GTP-binding protein RhoC (Fragment) OS=Homo sapiens GN=RHOC PE=2 SV=1	21580
P08134	RHOC	RHOC_HUMAN Rho-related GTP-binding protein RhoC OS=Homo sapiens GN=RHOC PE=1 SV=1	22006
E9PN11	E9PN11	E9PN11_HUMAN Rho-related GTP-binding protein RhoC (Fragment) OS=Homo sapiens GN=RHOC PE=2 SV=1	25485
E9PJP2	E9PJP2	E9PJP2_HUMAN Protein SOGA3 OS=Homo sapiens GN=SOGA3 PE=2 SV=1	102885
Q5TF21	SOGA3	SOGA3_HUMAN Protein SOGA3 OS=Homo sapiens GN=SOGA3 PE=2 SV=1	103199
B4DG50	B4DG50	B4DG50_HUMAN F-actin-capping protein subunit alpha-2 OS=Homo sapiens GN=CAPZA2 PE=2 SV=1	19775
Q7L576-2	CYFP1	CYFP1_HUMAN Isoform 2 of Cytoplasmic FMR1-interacting protein 1 OS=Homo sapiens GN=CYFIP1	94467
O75899	GABR2	GABR2_HUMAN Gamma-aminobutyric acid type B receptor subunit 2 OS=Homo sapiens GN=GABBR2 PE=1 SV=1	105821
Q9UQB3-2	CTND2	CTND2_HUMAN Isoform 2 of Catenin delta-2 OS=Homo sapiens GN=CTNND2	126529
P24752	THIL	THIL_HUMAN Acetyl-CoA acetyltransferase mitochondrial OS=Homo sapiens GN=ACAT1 PE=1 SV=1	45200
Q9UI40	NCKX2	NCKX2_HUMAN Sodium/potassium/calcium exchanger 2 OS=Homo sapiens GN=SLC24A2 PE=1 SV=1	73664
P02790	HEMO	HEMO_HUMAN Hemopexin OS=Homo sapiens GN=HPX PE=1 SV=2	51676
B1AHF3	B1AHF3	B1AHF3_HUMAN NADH-cytochrome b5 reductase 3 membrane-bound form (Fragment) OS=Homo sapiens GN=CYB5R3 PE=2 SV=1	16696
P56134-2	ATPK	ATPK_HUMAN Isoform 2 of ATP synthase subunit f mitochondrial OS=Homo sapiens GN=ATP5J2	10363
P06753-3	TPM3	TPM3_HUMAN Isoform 3 of Tropomyosin alpha-3 chain OS=Homo sapiens GN=TPM3	28955
P06753-4	TPM3	TPM3_HUMAN Isoform 4 of Tropomyosin alpha-3 chain OS=Homo sapiens GN=TPM3	28793
Q16762	THTR	THTR_HUMAN Thiosulfate sulfurtransferase OS=Homo sapiens GN=TST PE=1 SV=4	33429
Q9NZQ3-3	SPN90	SPN90_HUMAN Isoform 3 of NCK-interacting protein with SH3 domain OS=Homo sapiens GN=NCKIPSD	78237
Q9NZQ3	SPN90	SPN90_HUMAN NCK-interacting protein with SH3 domain OS=Homo sapiens GN=NCKIPSD PE=1 SV=1	78960
O15400-2	STX7	STX7_HUMAN Isoform 2 of Syntaxin-7 OS=Homo sapiens GN=STX7	27400
O15400	STX7	STX7_HUMAN Syntaxin-7 OS=Homo sapiens GN=STX7 PE=1 SV=4	29816
Q5JRX3-3	PREP	PREP_HUMAN Isoform 3 of Presequence protease mitochondrial OS=Homo sapiens GN=PITRM1	106065
H7BZC6	H7BZC6	H7BZC6_HUMAN Calcium/calmodulin-dependent protein kinase type II subunit beta (Fragment) OS=Homo sapiens GN=CAMK2B PE=4 SV=1	19678
P07339	CATD	CATD_HUMAN Cathepsin D OS=Homo sapiens GN=CTSD PE=1 SV=1	44552
H0Y8F7	H0Y8F7	H0Y8F7_HUMAN Dihydropteridine reductase (Fragment) OS=Homo sapiens GN=QDPR PE=4 SV=1	13748
P61201	CSN2	CSN2_HUMAN COP9 signalosome complex subunit 2 OS=Homo sapiens GN=COPS2 PE=1 SV=1	51597
P61201-2	CSN2	CSN2_HUMAN Isoform 2 of COP9 signalosome complex subunit 2 OS=Homo sapiens GN=COPS2	52405
Q08257-3	QOR	QOR_HUMAN Isoform 3 of Quinone oxidoreductase OS=Homo sapiens GN=CRYZ	31528
Q08257	QOR	QOR_HUMAN Quinone oxidoreductase OS=Homo sapiens GN=CRYZ PE=1 SV=1	35207
Q9H4M9	EHD1	EHD1_HUMAN EH domain-containing protein 1 OS=Homo sapiens GN=EHD1 PE=1 SV=2	60627
O75146	HIP1R	HIP1R_HUMAN Huntingtin-interacting protein 1-related protein OS=Homo sapiens GN=HIP1R PE=1 SV=2	119388
O14523	C2C2L	C2C2L_HUMAN C2 domain-containing protein 2-like OS=Homo sapiens GN=C2CD2L PE=1 SV=3	76181
O14523-2	C2C2L	C2C2L_HUMAN Isoform 2 of C2 domain-containing protein 2-like OS=Homo sapiens GN=C2CD2L	76179
P62745	RHOB	RHOB_HUMAN Rho-related GTP-binding protein RhoB OS=Homo sapiens GN=RHOB PE=1 SV=1	22123
E7ERK8	E7ERK8	E7ERK8_HUMAN Rho GTPase-activating protein 44 OS=Homo sapiens GN=ARHGAP44 PE=2 SV=3	84150
Q17R89	RHG44	RHG44_HUMAN Rho GTPase-activating protein 44 OS=Homo sapiens GN=ARHGAP44 PE=1 SV=1	89247
F5H6L3	F5H6L3	F5H6L3_HUMAN Rho GTPase-activating protein 44 OS=Homo sapiens GN=ARHGAP44 PE=2 SV=2	66187
Q9NVH1-3	DJC11	DJC11_HUMAN Isoform 3 of DnaJ homolog subfamily C member 11 OS=Homo sapiens GN=DNAJC11	57197
F5H1N1	F5H1N1	F5H1N1_HUMAN DnaJ homolog subfamily C member 11 OS=Homo sapiens GN=DNAJC11 PE=2 SV=1	58856
Q9NVH1	DJC11	DJC11_HUMAN DnaJ homolog subfamily C member 11 OS=Homo sapiens GN=DNAJC11 PE=1 SV=2	63278
S4R3J4	S4R3J4	S4R3J4_HUMAN Heterogeneous nuclear ribonucleoprotein R OS=Homo sapiens GN=HNRNPR PE=4 SV=1	59953
O43390-2	HNRPR	HNRPR_HUMAN Isoform 2 of Heterogeneous nuclear ribonucleoprotein R OS=Homo sapiens GN=HNRNPR	71214
P19784	CSK22	CSK22_HUMAN Casein kinase II subunit alpha' OS=Homo sapiens GN=CSNK2A2 PE=1 SV=1	41213
M0QYX6	M0QYX6	M0QYX6_HUMAN Dystrobrevin alpha OS=Homo sapiens GN=DTNA PE=2 SV=1	82211
P20742-2	PZP	PZP_HUMAN Isoform 2 of Pregnancy zone protein OS=Homo sapiens GN=PZP	140367
P20742	PZP	PZP_HUMAN Pregnancy zone protein OS=Homo sapiens GN=PZP PE=1 SV=4	163862
P62140	PP1B	PP1B_HUMAN Serine/threonine-protein phosphatase PP1-beta catalytic subunit OS=Homo sapiens GN=PPP1CB PE=1 SV=3	37187
O75323	NIPS2	NIPS2_HUMAN Protein NipSnap homolog 2 OS=Homo sapiens GN=GBAS PE=1 SV=1	33743
P55290	CAD13	CAD13_HUMAN Cadherin-13 OS=Homo sapiens GN=CDH13 PE=1 SV=1	78287
P55290-4	CAD13	CAD13_HUMAN Isoform 4 of Cadherin-13 OS=Homo sapiens GN=CDH13	83397
O95140	MFN2	MFN2_HUMAN Mitofusin-2 OS=Homo sapiens GN=MFN2 PE=1 SV=3	86402
Q13409-6	DC1I2	DC1I2_HUMAN Isoform 2F of Cytoplasmic dynein 1 intermediate chain 2 OS=Homo sapiens GN=DYNC1I2	68298
Q13409-3	DC1I2	DC1I2_HUMAN Isoform 2C of Cytoplasmic dynein 1 intermediate chain 2 OS=Homo sapiens GN=DYNC1I2	68426
Q13409-2	DC1I2	DC1I2_HUMAN Isoform 2B of Cytoplasmic dynein 1 intermediate chain 2 OS=Homo sapiens GN=DYNC1I2	70645
F5H2Q7	F5H2Q7	F5H2Q7_HUMAN Protein lunapark OS=Homo sapiens GN=KIAA1715 PE=2 SV=1	30807
Q9C0E8-2	LNP	LNP_HUMAN Isoform 2 of Protein lunapark OS=Homo sapiens GN=LNP	47094
Q9C0E8	LNP	LNP_HUMAN Protein lunapark OS=Homo sapiens GN=LNP PE=1 SV=2	47740
B7ZLA8	B7ZLA8	B7ZLA8_HUMAN KIAA1715 protein OS=Homo sapiens GN=KIAA1715 PE=2 SV=1	50848
Q5JRX3-2	PREP	PREP_HUMAN Isoform 2 of Presequence protease mitochondrial OS=Homo sapiens GN=PITRM1	117512
B4DLQ7	B4DLQ7	B4DLQ7_HUMAN Actin-related protein 2/3 complex subunit 1A OS=Homo sapiens GN=ARPC1A PE=2 SV=1	38603
P56556	NDUA6	NDUA6_HUMAN NADH dehydrogenase [ubiquinone] 1 alpha subcomplex subunit 6 OS=Homo sapiens GN=NDUFA6 PE=1 SV=3	17871
Q00535-2	CDK5	CDK5_HUMAN Isoform 2 of Cyclin-dependent kinase 5 OS=Homo sapiens GN=CDK5	29544
Q00535	CDK5	CDK5_HUMAN Cyclin-dependent kinase 5 OS=Homo sapiens GN=CDK5 PE=1 SV=3	33304
Q9NX40	OCAD1	OCAD1_HUMAN OCIA domain-containing protein 1 OS=Homo sapiens GN=OCIAD1 PE=1 SV=1	27626
P33402	GCYA2	GCYA2_HUMAN Guanylate cyclase soluble subunit alpha-2 OS=Homo sapiens GN=GUCY1A2 PE=1 SV=1	81750
P33402-2	GCYA2	GCYA2_HUMAN Isoform 2 of Guanylate cyclase soluble subunit alpha-2 OS=Homo sapiens GN=GUCY1A2	85259
H0YFP0	H0YFP0	H0YFP0_HUMAN Calcium-dependent secretion activator 1 (Fragment) OS=Homo sapiens GN=CADPS PE=2 SV=1	24238
Q29718	1B82	1B82_HUMAN HLA class I histocompatibility antigen B-82 alpha chain OS=Homo sapiens GN=HLA-B PE=1 SV=1	40421
F6SBX2	F6SBX2	F6SBX2_HUMAN Isoleucine--tRNA ligase mitochondrial OS=Homo sapiens GN=IARS2 PE=2 SV=1	106040
Q9NSE4	SYIM	SYIM_HUMAN Isoleucine--tRNA ligase mitochondrial OS=Homo sapiens GN=IARS2 PE=1 SV=2	113791
Q2TB90	HKDC1	HKDC1_HUMAN Putative hexokinase HKDC1 OS=Homo sapiens GN=HKDC1 PE=1 SV=3	102545
Q13177	PAK2	PAK2_HUMAN Serine/threonine-protein kinase PAK 2 OS=Homo sapiens GN=PAK2 PE=1 SV=3	58043
Q8N163	CCAR2	CCAR2_HUMAN Cell cycle and apoptosis regulator protein 2 OS=Homo sapiens GN=CCAR2 PE=1 SV=2	102902
P15259	PGAM2	PGAM2_HUMAN Phosphoglycerate mutase 2 OS=Homo sapiens GN=PGAM2 PE=1 SV=3	28766
P60891	PRPS1	PRPS1_HUMAN Ribose-phosphate pyrophosphokinase 1 OS=Homo sapiens GN=PRPS1 PE=1 SV=2	34834
O00533	CHL1	CHL1_HUMAN Neural cell adhesion molecule L1-like protein OS=Homo sapiens GN=CHL1 PE=1 SV=4	135071
P01623	KV305	KV305_HUMAN Ig kappa chain V-III region WOL OS=Homo sapiens PE=1 SV=1	11746
P01620	KV302	KV302_HUMAN Ig kappa chain V-III region SIE OS=Homo sapiens PE=1 SV=1	11775
P18135	KV312	KV312_HUMAN Ig kappa chain V-III region HAH OS=Homo sapiens PE=2 SV=1	14073
P18136	KV313	KV313_HUMAN Ig kappa chain V-III region HIC OS=Homo sapiens PE=2 SV=2	14089
H0YNE9	H0YNE9	H0YNE9_HUMAN Ras-related protein Rab-8B (Fragment) OS=Homo sapiens GN=RAB8B PE=2 SV=1	21868
Q92930	RAB8B	RAB8B_HUMAN Ras-related protein Rab-8B OS=Homo sapiens GN=RAB8B PE=1 SV=2	23584
Q86TV6	TTC7B	TTC7B_HUMAN Tetratricopeptide repeat protein 7B OS=Homo sapiens GN=TTC7B PE=1 SV=3	94179
P11234	RALB	RALB_HUMAN Ras-related protein Ral-B OS=Homo sapiens GN=RALB PE=1 SV=1	23409
B4E040	B4E040	B4E040_HUMAN Ras-related protein Ral-B OS=Homo sapiens GN=RALB PE=2 SV=1	25967
P04181	OAT	OAT_HUMAN Ornithine aminotransferase mitochondrial OS=Homo sapiens GN=OAT PE=1 SV=1	48535
P43007	SATT	SATT_HUMAN Neutral amino acid transporter A OS=Homo sapiens GN=SLC1A4 PE=1 SV=1	55723
Q9Y2J8	PADI2	PADI2_HUMAN Protein-arginine deiminase type-2 OS=Homo sapiens GN=PADI2 PE=1 SV=2	75564
Q9UL25	RAB21	RAB21_HUMAN Ras-related protein Rab-21 OS=Homo sapiens GN=RAB21 PE=1 SV=3	24348
Q96FC7-2	PHIPL	PHIPL_HUMAN Isoform 2 of Phytanoyl-CoA hydroxylase-interacting protein-like OS=Homo sapiens GN=PHYHIPL	39638
Q00169	PIPNA	PIPNA_HUMAN Phosphatidylinositol transfer protein alpha isoform OS=Homo sapiens GN=PITPNA PE=1 SV=2	31806
Q53FP2	TMM35	TMM35_HUMAN Transmembrane protein 35 OS=Homo sapiens GN=TMEM35 PE=2 SV=2	18440
P16403	H12	H12_HUMAN Histone H1.2 OS=Homo sapiens GN=HIST1H1C PE=1 SV=2	21365
K7EIG7	K7EIG7	K7EIG7_HUMAN Unconventional myosin-Id OS=Homo sapiens GN=MYO1D PE=2 SV=1	106006
O94832	MYO1D	MYO1D_HUMAN Unconventional myosin-Id OS=Homo sapiens GN=MYO1D PE=1 SV=2	116202
O95870	ABHGA	ABHGA_HUMAN Abhydrolase domain-containing protein 16A OS=Homo sapiens GN=ABHD16A PE=1 SV=3	63243
B0UXB6	B0UXB6	B0UXB6_HUMAN Abhydrolase domain-containing protein 16A OS=Homo sapiens GN=ABHD16A PE=4 SV=1	67519
Q96P47-4	AGAP3	AGAP3_HUMAN Isoform 4 of Arf-GAP with GTPase ANK repeat and PH domain-containing protein 3 OS=Homo sapiens GN=AGAP3	97951
Q9NX14	NDUBB	NDUBB_HUMAN NADH dehydrogenase [ubiquinone] 1 beta subcomplex subunit 11 mitochondrial OS=Homo sapiens GN=NDUFB11 PE=1 SV=1	17317
Q9NX14-2	NDUBB	NDUBB_HUMAN Isoform 2 of NADH dehydrogenase [ubiquinone] 1 beta subcomplex subunit 11 mitochondrial OS=Homo sapiens GN=NDUFB11	18364
Q27J81-2	INF2	INF2_HUMAN Isoform 2 of Inverted formin-2 OS=Homo sapiens GN=INF2	134617
Q27J81	INF2	INF2_HUMAN Inverted formin-2 OS=Homo sapiens GN=INF2 PE=1 SV=2	135624
Q9H492	MLP3A	MLP3A_HUMAN Microtubule-associated proteins 1A/1B light chain 3A OS=Homo sapiens GN=MAP1LC3A PE=1 SV=2	14272
Q9H492-2	MLP3A	MLP3A_HUMAN Isoform 2 of Microtubule-associated proteins 1A/1B light chain 3A OS=Homo sapiens GN=MAP1LC3A	14493
H3BSC1	H3BSC1	H3BSC1_HUMAN Ras-related protein Rab-11A OS=Homo sapiens GN=RAB11A PE=2 SV=1	22486
P62491	RB11A	RB11A_HUMAN Ras-related protein Rab-11A OS=Homo sapiens GN=RAB11A PE=1 SV=3	24394
P40939	ECHA	ECHA_HUMAN Trifunctional enzyme subunit alpha mitochondrial OS=Homo sapiens GN=HADHA PE=1 SV=2	83000
P35908	K22E	K22E_HUMAN Keratin type II cytoskeletal 2 epidermal OS=Homo sapiens GN=KRT2 PE=1 SV=2	65433
H0YEN5	H0YEN5	H0YEN5_HUMAN 40S ribosomal protein S2 (Fragment) OS=Homo sapiens GN=RPS2 PE=2 SV=1	21154
P15880	RS2	RS2_HUMAN 40S ribosomal protein S2 OS=Homo sapiens GN=RPS2 PE=1 SV=2	31324
P51991	ROA3	ROA3_HUMAN Heterogeneous nuclear ribonucleoprotein A3 OS=Homo sapiens GN=HNRNPA3 PE=1 SV=2	39595
E5RJ29	E5RJ29	E5RJ29_HUMAN PH and SEC7 domain-containing protein 3 OS=Homo sapiens GN=PSD3 PE=2 SV=1	108991
Q9NYI0-2	PSD3	PSD3_HUMAN Isoform 2 of PH and SEC7 domain-containing protein 3 OS=Homo sapiens GN=PSD3	115934
Q9NYI0	PSD3	PSD3_HUMAN PH and SEC7 domain-containing protein 3 OS=Homo sapiens GN=PSD3 PE=1 SV=2	116033
J3KQK0	J3KQK0	J3KQK0_HUMAN PH and SEC7 domain-containing protein 3 OS=Homo sapiens GN=PSD3 PE=2 SV=1	116120
Q9C0C9	UBE2O	UBE2O_HUMAN Ubiquitin-conjugating enzyme E2 O OS=Homo sapiens GN=UBE2O PE=1 SV=3	141293
Q86UW7	CAPS2	CAPS2_HUMAN Calcium-dependent secretion activator 2 OS=Homo sapiens GN=CADPS2 PE=1 SV=2	147734
P18465	1B57	1B57_HUMAN HLA class I histocompatibility antigen B-57 alpha chain OS=Homo sapiens GN=HLA-B PE=1 SV=1	40224
P18463	1B37	1B37_HUMAN HLA class I histocompatibility antigen B-37 alpha chain OS=Homo sapiens GN=HLA-B PE=1 SV=1	40456
P03989	1B27	1B27_HUMAN HLA class I histocompatibility antigen B-27 alpha chain OS=Homo sapiens GN=HLA-B PE=1 SV=2	40428
P30485	1B47	1B47_HUMAN HLA class I histocompatibility antigen B-47 alpha chain OS=Homo sapiens GN=HLA-B PE=1 SV=1	40571
Q9NZ01	TECR	TECR_HUMAN Very-long-chain enoyl-CoA reductase OS=Homo sapiens GN=TECR PE=1 SV=1	36034
B3KSQ1	B3KSQ1	B3KSQ1_HUMAN Very-long-chain enoyl-CoA reductase OS=Homo sapiens GN=TECR PE=2 SV=1	37467
P35749-3	MYH11	MYH11_HUMAN Isoform 3 of Myosin-11 OS=Homo sapiens GN=MYH11	224326
P35749-2	MYH11	MYH11_HUMAN Isoform 2 of Myosin-11 OS=Homo sapiens GN=MYH11	228088
P57721-2	PCBP3	PCBP3_HUMAN Isoform 2 of Poly(rC)-binding protein 3 OS=Homo sapiens GN=PCBP3	36817
P57721-3	PCBP3	PCBP3_HUMAN Isoform 3 of Poly(rC)-binding protein 3 OS=Homo sapiens GN=PCBP3	36945
P57721-5	PCBP3	PCBP3_HUMAN Isoform 5 of Poly(rC)-binding protein 3 OS=Homo sapiens GN=PCBP3	37341
P57721-4	PCBP3	PCBP3_HUMAN Isoform 4 of Poly(rC)-binding protein 3 OS=Homo sapiens GN=PCBP3	39337
P57721	PCBP3	PCBP3_HUMAN Poly(rC)-binding protein 3 OS=Homo sapiens GN=PCBP3 PE=2 SV=2	39465
Q14155-5	ARHG7	ARHG7_HUMAN Isoform 5 of Rho guanine nucleotide exchange factor 7 OS=Homo sapiens GN=ARHGEF7	82571
K7EJH8	K7EJH8	K7EJH8_HUMAN Alpha-actinin-4 (Fragment) OS=Homo sapiens GN=ACTN4 PE=2 SV=1	21431
Q14289-2	FAK2	FAK2_HUMAN Isoform 2 of Protein-tyrosine kinase 2-beta OS=Homo sapiens GN=PTK2B	111183
Q14289	FAK2	FAK2_HUMAN Protein-tyrosine kinase 2-beta OS=Homo sapiens GN=PTK2B PE=1 SV=2	115875
P09669	COX6C	COX6C_HUMAN Cytochrome c oxidase subunit 6C OS=Homo sapiens GN=COX6C PE=1 SV=2	8781
P23381	SYWC	SYWC_HUMAN Tryptophan--tRNA ligase cytoplasmic OS=Homo sapiens GN=WARS PE=1 SV=2	53165
H7BY13	H7BY13	H7BY13_HUMAN Plasma membrane calcium-transporting ATPase 4 (Fragment) OS=Homo sapiens GN=ATP2B4 PE=4 SV=1	14167
Q9BY67-4	CADM1	CADM1_HUMAN Isoform 4 of Cell adhesion molecule 1 OS=Homo sapiens GN=CADM1	49633
A6NJA2	A6NJA2	A6NJA2_HUMAN Ubiquitin carboxyl-terminal hydrolase OS=Homo sapiens GN=USP14 PE=2 SV=2	51087
P54578-2	UBP14	UBP14_HUMAN Isoform 2 of Ubiquitin carboxyl-terminal hydrolase 14 OS=Homo sapiens GN=USP14	52386
B7Z4N8	B7Z4N8	B7Z4N8_HUMAN Ubiquitin carboxyl-terminal hydrolase OS=Homo sapiens GN=USP14 PE=2 SV=1	54770
P54578	UBP14	UBP14_HUMAN Ubiquitin carboxyl-terminal hydrolase 14 OS=Homo sapiens GN=USP14 PE=1 SV=3	56069
P21912	DHSB	DHSB_HUMAN Succinate dehydrogenase [ubiquinone] iron-sulfur subunit mitochondrial OS=Homo sapiens GN=SDHB PE=1 SV=3	31630
Q9NP72	RAB18	RAB18_HUMAN Ras-related protein Rab-18 OS=Homo sapiens GN=RAB18 PE=1 SV=1	22977
O75964	ATP5L	ATP5L_HUMAN ATP synthase subunit g mitochondrial OS=Homo sapiens GN=ATP5L PE=1 SV=3	11428
Q9Y3D6	FIS1	FIS1_HUMAN Mitochondrial fission 1 protein OS=Homo sapiens GN=FIS1 PE=1 SV=2	16938
P10321	1C07	1C07_HUMAN HLA class I histocompatibility antigen Cw-7 alpha chain OS=Homo sapiens GN=HLA-C PE=1 SV=3	40649
F8W7Q4	F8W7Q4	F8W7Q4_HUMAN Protein FAM162A OS=Homo sapiens GN=FAM162A PE=2 SV=1	16515
Q96A26	F162A	F162A_HUMAN Protein FAM162A OS=Homo sapiens GN=FAM162A PE=1 SV=2	17342
P56385	ATP5I	ATP5I_HUMAN ATP synthase subunit e mitochondrial OS=Homo sapiens GN=ATP5I PE=1 SV=2	7933
O75828	CBR3	CBR3_HUMAN Carbonyl reductase [NADPH] 3 OS=Homo sapiens GN=CBR3 PE=1 SV=3	30850
Q5T2B5	Q5T2B5	Q5T2B5_HUMAN Cullin-2 OS=Homo sapiens GN=CUL2 PE=2 SV=1	82359
Q13617	CUL2	CUL2_HUMAN Cullin-2 OS=Homo sapiens GN=CUL2 PE=1 SV=2	86983
Q13617-2	CUL2	CUL2_HUMAN Isoform 2 of Cullin-2 OS=Homo sapiens GN=CUL2	89492
P12074	CX6A1	CX6A1_HUMAN Cytochrome c oxidase subunit 6A1 mitochondrial OS=Homo sapiens GN=COX6A1 PE=1 SV=4	12155
Q5T8I0	Q5T8I0	Q5T8I0_HUMAN Cytochrome c oxidase subunit 6A mitochondrial OS=Homo sapiens GN=COX6A1P2 PE=2 SV=1	12187
P20340-4	RAB6A	RAB6A_HUMAN Isoform 4 of Ras-related protein Rab-6A OS=Homo sapiens GN=RAB6A	19934
H0YGL6	H0YGL6	H0YGL6_HUMAN Ras-related protein Rab-6A (Fragment) OS=Homo sapiens GN=RAB6A PE=3 SV=1	22768
P20340-2	RAB6A	RAB6A_HUMAN Isoform 2 of Ras-related protein Rab-6A OS=Homo sapiens GN=RAB6A	23549
P20340	RAB6A	RAB6A_HUMAN Ras-related protein Rab-6A OS=Homo sapiens GN=RAB6A PE=1 SV=3	23593
O95298	NDUC2	NDUC2_HUMAN NADH dehydrogenase [ubiquinone] 1 subunit C2 OS=Homo sapiens GN=NDUFC2 PE=1 SV=1	14188
Q9Y512	SAM50	SAM50_HUMAN Sorting and assembly machinery component 50 homolog OS=Homo sapiens GN=SAMM50 PE=1 SV=3	51976
P52789	HXK2	HXK2_HUMAN Hexokinase-2 OS=Homo sapiens GN=HK2 PE=1 SV=2	102380
P22459	KCNA4	KCNA4_HUMAN Potassium voltage-gated channel subfamily A member 4 OS=Homo sapiens GN=KCNA4 PE=1 SV=2	73257
E9PH64	E9PH64	E9PH64_HUMAN NADH dehydrogenase [ubiquinone] 1 beta subcomplex subunit 9 OS=Homo sapiens GN=NDUFB9 PE=2 SV=1	20383
Q9Y6M9	NDUB9	NDUB9_HUMAN NADH dehydrogenase [ubiquinone] 1 beta subcomplex subunit 9 OS=Homo sapiens GN=NDUFB9 PE=1 SV=3	21831
B4DIU3	B4DIU3	B4DIU3_HUMAN Protein-arginine deiminase type-2 OS=Homo sapiens GN=PADI2 PE=2 SV=1	61892
Q92558	WASF1	WASF1_HUMAN Wiskott-Aldrich syndrome protein family member 1 OS=Homo sapiens GN=WASF1 PE=1 SV=1	61652
H7BXI1	H7BXI1	H7BXI1_HUMAN Extended synaptotagmin-2 (Fragment) OS=Homo sapiens GN=ESYT2 PE=2 SV=1	98010
A0FGR8-2	ESYT2	ESYT2_HUMAN Isoform 2 of Extended synaptotagmin-2 OS=Homo sapiens GN=ESYT2	98902
Q9H1Z4	WDR13	WDR13_HUMAN WD repeat-containing protein 13 OS=Homo sapiens GN=WDR13 PE=1 SV=2	53696
A6PVN9	A6PVN9	A6PVN9_HUMAN Serine/threonine-protein phosphatase 2A activator (Fragment) OS=Homo sapiens GN=PPP2R4 PE=2 SV=1	30159
Q15257-3	PTPA	PTPA_HUMAN Isoform 3 of Serine/threonine-protein phosphatase 2A activator OS=Homo sapiens GN=PPP2R4	33467
Q15257-2	PTPA	PTPA_HUMAN Isoform 1 of Serine/threonine-protein phosphatase 2A activator OS=Homo sapiens GN=PPP2R4	36775
A6PVN5	A6PVN5	A6PVN5_HUMAN Serine/threonine-protein phosphatase 2A activator OS=Homo sapiens GN=PPP2R4 PE=2 SV=1	37376
Q15257	PTPA	PTPA_HUMAN Serine/threonine-protein phosphatase 2A activator OS=Homo sapiens GN=PPP2R4 PE=1 SV=3	40668
B4DZF8	B4DZF8	B4DZF8_HUMAN Serine/threonine-protein phosphatase 2A activator OS=Homo sapiens GN=PPP2R4 PE=2 SV=1	42160
H0Y7L5	H0Y7L5	H0Y7L5_HUMAN Apolipoprotein E (Fragment) OS=Homo sapiens GN=APOE PE=2 SV=2	30638
P16402	H13	H13_HUMAN Histone H1.3 OS=Homo sapiens GN=HIST1H1D PE=1 SV=2	22350
E7ENG2	E7ENG2	E7ENG2_HUMAN CLIP-associating protein 2 OS=Homo sapiens GN=CLASP2 PE=2 SV=1	49628
B4DJA5	B4DJA5	B4DJA5_HUMAN Ras-related protein Rab-5A OS=Homo sapiens GN=RAB5A PE=2 SV=1	22178
P20339	RAB5A	RAB5A_HUMAN Ras-related protein Rab-5A OS=Homo sapiens GN=RAB5A PE=1 SV=2	23659
D6RA00	D6RA00	D6RA00_HUMAN Enolase-phosphatase E1 OS=Homo sapiens GN=ENOPH1 PE=2 SV=1	19187
Q9UHY7	ENOPH	ENOPH_HUMAN Enolase-phosphatase E1 OS=Homo sapiens GN=ENOPH1 PE=1 SV=1	28933
Q93084-5	AT2A3	AT2A3_HUMAN Isoform SERCA3E of Sarcoplasmic/endoplasmic reticulum calcium ATPase 3 OS=Homo sapiens GN=ATP2A3	114930
P20916-3	MAG	MAG_HUMAN Isoform 3 of Myelin-associated glycoprotein OS=Homo sapiens GN=MAG	66224
P20916	MAG	MAG_HUMAN Myelin-associated glycoprotein OS=Homo sapiens GN=MAG PE=1 SV=1	69069
P17655	CAN2	CAN2_HUMAN Calpain-2 catalytic subunit OS=Homo sapiens GN=CAPN2 PE=1 SV=6	79995
Q5T848	GP158	GP158_HUMAN Probable G-protein coupled receptor 158 OS=Homo sapiens GN=GPR158 PE=1 SV=1	135489
Q15811-4	ITSN1	ITSN1_HUMAN Isoform 4 of Intersectin-1 OS=Homo sapiens GN=ITSN1	187787
Q15811	ITSN1	ITSN1_HUMAN Intersectin-1 OS=Homo sapiens GN=ITSN1 PE=1 SV=3	195420
P11177-2	ODPB	ODPB_HUMAN Isoform 2 of Pyruvate dehydrogenase E1 component subunit beta mitochondrial OS=Homo sapiens GN=PDHB	37200
P11177	ODPB	ODPB_HUMAN Pyruvate dehydrogenase E1 component subunit beta mitochondrial OS=Homo sapiens GN=PDHB PE=1 SV=3	39233
Q13332-3	PTPRS	PTPRS_HUMAN Isoform PTPS-MEB of Receptor-type tyrosine-protein phosphatase S OS=Homo sapiens GN=PTPRS	214656
Q13332-4	PTPRS	PTPRS_HUMAN Isoform PTPS-MEC of Receptor-type tyrosine-protein phosphatase S OS=Homo sapiens GN=PTPRS	215928
Q13332	PTPRS	PTPRS_HUMAN Receptor-type tyrosine-protein phosphatase S OS=Homo sapiens GN=PTPRS PE=1 SV=3	217039
E9PDC5	E9PDC5	E9PDC5_HUMAN Receptor-type tyrosine-protein phosphatase S OS=Homo sapiens GN=PTPRS PE=2 SV=2	217232
P78417	GSTO1	GSTO1_HUMAN Glutathione S-transferase omega-1 OS=Homo sapiens GN=GSTO1 PE=1 SV=2	27566
G3V325	G3V325	G3V325_HUMAN Pentatricopeptide repeat-containing protein 1 mitochondrial OS=Homo sapiens GN=ATP5J2-PTCD1 PE=4 SV=1	84110
Q9H479	FN3K	FN3K_HUMAN Fructosamine-3-kinase OS=Homo sapiens GN=FN3K PE=1 SV=1	35171
Q05329	DCE2	DCE2_HUMAN Glutamate decarboxylase 2 OS=Homo sapiens GN=GAD2 PE=1 SV=1	65411
B4DUR8	B4DUR8	B4DUR8_HUMAN T-complex protein 1 subunit gamma OS=Homo sapiens GN=CCT3 PE=2 SV=1	55674
P49368	TCPG	TCPG_HUMAN T-complex protein 1 subunit gamma OS=Homo sapiens GN=CCT3 PE=1 SV=4	60534
P01042-2	KNG1	KNG1_HUMAN Isoform LMW of Kininogen-1 OS=Homo sapiens GN=KNG1	47883
Q07021	C1QBP	C1QBP_HUMAN Complement component 1 Q subcomponent-binding protein mitochondrial OS=Homo sapiens GN=C1QBP PE=1 SV=1	31362
D6RIE3	D6RIE3	D6RIE3_HUMAN Cytochrome c oxidase subunit 7A2 mitochondrial OS=Homo sapiens GN=COX7A2 PE=2 SV=1	10264
H0UI06	H0UI06	H0UI06_HUMAN Cytochrome c oxidase subunit 7A2 mitochondrial OS=Homo sapiens GN=COX7A2 PE=2 SV=1	12844
D6RG15	D6RG15	D6RG15_HUMAN Twinfilin-2 OS=Homo sapiens GN=TWF2 PE=2 SV=1	28883
Q6IBS0	TWF2	TWF2_HUMAN Twinfilin-2 OS=Homo sapiens GN=TWF2 PE=1 SV=2	39548
B7ZC39	B7ZC39	B7ZC39_HUMAN Endophilin-B2 OS=Homo sapiens GN=SH3GLB2 PE=2 SV=1	41668
Q9NR46	SHLB2	SHLB2_HUMAN Endophilin-B2 OS=Homo sapiens GN=SH3GLB2 PE=1 SV=1	43974
B7ZC38	B7ZC38	B7ZC38_HUMAN Endophilin-B2 OS=Homo sapiens GN=SH3GLB2 PE=2 SV=1	44361
Q9NR46-2	SHLB2	SHLB2_HUMAN Isoform 2 of Endophilin-B2 OS=Homo sapiens GN=SH3GLB2	44766
P25686	DNJB2	DNJB2_HUMAN DnaJ homolog subfamily B member 2 OS=Homo sapiens GN=DNAJB2 PE=1 SV=3	35580
O00139-1	KIF2A	KIF2A_HUMAN Isoform 1 of Kinesin-like protein KIF2A OS=Homo sapiens GN=KIF2A	76955
O00139-5	KIF2A	KIF2A_HUMAN Isoform 5 of Kinesin-like protein KIF2A OS=Homo sapiens GN=KIF2A	77749
O00139	KIF2A	KIF2A_HUMAN Kinesin-like protein KIF2A OS=Homo sapiens GN=KIF2A PE=1 SV=3	79955
O00139-4	KIF2A	KIF2A_HUMAN Isoform 4 of Kinesin-like protein KIF2A OS=Homo sapiens GN=KIF2A	84089
P01622	KV304	KV304_HUMAN Ig kappa chain V-III region Ti OS=Homo sapiens PE=1 SV=1	11788
P17540	KCRS	KCRS_HUMAN Creatine kinase S-type mitochondrial OS=Homo sapiens GN=CKMT2 PE=1 SV=2	47505
O60262	GBG7	GBG7_HUMAN Guanine nucleotide-binding protein G(I)/G(S)/G(O) subunit gamma-7 OS=Homo sapiens GN=GNG7 PE=1 SV=1	7522
P06241	FYN	FYN_HUMAN Tyrosine-protein kinase Fyn OS=Homo sapiens GN=FYN PE=1 SV=3	60762
P06241-3	FYN	FYN_HUMAN Isoform 3 of Tyrosine-protein kinase Fyn OS=Homo sapiens GN=FYN	54514
P14867	GBRA1	GBRA1_HUMAN Gamma-aminobutyric acid receptor subunit alpha-1 OS=Homo sapiens GN=GABRA1 PE=1 SV=3	51802
Q9Y617-2	SERC	SERC_HUMAN Isoform 2 of Phosphoserine aminotransferase OS=Homo sapiens GN=PSAT1	35189
Q9Y617	SERC	SERC_HUMAN Phosphoserine aminotransferase OS=Homo sapiens GN=PSAT1 PE=1 SV=2	40423
O95168	NDUB4	NDUB4_HUMAN NADH dehydrogenase [ubiquinone] 1 beta subcomplex subunit 4 OS=Homo sapiens GN=NDUFB4 PE=1 SV=3	15209
P19827	ITIH1	ITIH1_HUMAN Inter-alpha-trypsin inhibitor heavy chain H1 OS=Homo sapiens GN=ITIH1 PE=1 SV=3	101389
O60784	TOM1	TOM1_HUMAN Target of Myb protein 1 OS=Homo sapiens GN=TOM1 PE=1 SV=2	53818
O43761	SNG3	SNG3_HUMAN Synaptogyrin-3 OS=Homo sapiens GN=SYNGR3 PE=1 SV=2	24555
P61088	UBE2N	UBE2N_HUMAN Ubiquitin-conjugating enzyme E2 N OS=Homo sapiens GN=UBE2N PE=1 SV=1	17138
Q9NR31	SAR1A	SAR1A_HUMAN GTP-binding protein SAR1a OS=Homo sapiens GN=SAR1A PE=1 SV=1	22367
P01031	CO5	CO5_HUMAN Complement C5 OS=Homo sapiens GN=C5 PE=1 SV=4	188304
Q96MZ0	GD1L1	GD1L1_HUMAN Ganglioside-induced differentiation-associated protein 1-like 1 OS=Homo sapiens GN=GDAP1L1 PE=2 SV=2	41973
P16389	KCNA2	KCNA2_HUMAN Potassium voltage-gated channel subfamily A member 2 OS=Homo sapiens GN=KCNA2 PE=1 SV=2	56717
P22001	KCNA3	KCNA3_HUMAN Potassium voltage-gated channel subfamily A member 3 OS=Homo sapiens GN=KCNA3 PE=2 SV=3	63842
P30038-2	AL4A1	AL4A1_HUMAN Isoform 2 of Delta-1-pyrroline-5-carboxylate dehydrogenase mitochondrial OS=Homo sapiens GN=ALDH4A1	55118
P30038-3	AL4A1	AL4A1_HUMAN Isoform 3 of Delta-1-pyrroline-5-carboxylate dehydrogenase mitochondrial OS=Homo sapiens GN=ALDH4A1	56043
P30038	AL4A1	AL4A1_HUMAN Delta-1-pyrroline-5-carboxylate dehydrogenase mitochondrial OS=Homo sapiens GN=ALDH4A1 PE=1 SV=3	61720
F5H6Y1	F5H6Y1	F5H6Y1_HUMAN Phenylalanine--tRNA ligase beta subunit OS=Homo sapiens GN=FARSB PE=2 SV=1	54861
Q9NSD9	SYFB	SYFB_HUMAN Phenylalanine--tRNA ligase beta subunit OS=Homo sapiens GN=FARSB PE=1 SV=3	66116
Q15084-2	PDIA6	PDIA6_HUMAN Isoform 2 of Protein disulfide-isomerase A6 OS=Homo sapiens GN=PDIA6	53901
P26640	SYVC	SYVC_HUMAN Valine--tRNA ligase OS=Homo sapiens GN=VARS PE=1 SV=4	140476
O94919	ENDD1	ENDD1_HUMAN Endonuclease domain-containing 1 protein OS=Homo sapiens GN=ENDOD1 PE=1 SV=2	55017
B4E2V5	B4E2V5	B4E2V5_HUMAN Erythrocyte band 7 integral membrane protein OS=Homo sapiens GN=STOM PE=2 SV=1	25964
P27105	STOM	STOM_HUMAN Erythrocyte band 7 integral membrane protein OS=Homo sapiens GN=STOM PE=1 SV=3	31731
Q86TV6-2	TTC7B	TTC7B_HUMAN Isoform 2 of Tetratricopeptide repeat protein 7B OS=Homo sapiens GN=TTC7B	96047
P49593	PPM1F	PPM1F_HUMAN Protein phosphatase 1F OS=Homo sapiens GN=PPM1F PE=1 SV=3	49831
Q9Y305-3	ACOT9	ACOT9_HUMAN Isoform 3 of Acyl-coenzyme A thioesterase 9 mitochondrial OS=Homo sapiens GN=ACOT9	43207
Q9Y305-2	ACOT9	ACOT9_HUMAN Isoform 2 of Acyl-coenzyme A thioesterase 9 mitochondrial OS=Homo sapiens GN=ACOT9	46355
Q9Y305	ACOT9	ACOT9_HUMAN Acyl-coenzyme A thioesterase 9 mitochondrial OS=Homo sapiens GN=ACOT9 PE=1 SV=2	49902
Q9Y305-4	ACOT9	ACOT9_HUMAN Isoform 4 of Acyl-coenzyme A thioesterase 9 mitochondrial OS=Homo sapiens GN=ACOT9	50851
C9JU26	C9JU26	C9JU26_HUMAN ATP synthase subunit f mitochondrial OS=Homo sapiens GN=ATP5J2 PE=2 SV=1	11364
P49841	GSK3B	GSK3B_HUMAN Glycogen synthase kinase-3 beta OS=Homo sapiens GN=GSK3B PE=1 SV=2	46744
P49841-2	GSK3B	GSK3B_HUMAN Isoform 2 of Glycogen synthase kinase-3 beta OS=Homo sapiens GN=GSK3B	48034
Q9BZV1	UBXN6	UBXN6_HUMAN UBX domain-containing protein 6 OS=Homo sapiens GN=UBXN6 PE=1 SV=1	49754
J3KNA1	J3KNA1	J3KNA1_HUMAN Kinesin heavy chain isoform 5A OS=Homo sapiens GN=KIF5A PE=2 SV=1	107253
Q12840	KIF5A	KIF5A_HUMAN Kinesin heavy chain isoform 5A OS=Homo sapiens GN=KIF5A PE=1 SV=2	117378
H0YFL1	H0YFL1	H0YFL1_HUMAN cGMP-dependent 3' 5'-cyclic phosphodiesterase (Fragment) OS=Homo sapiens GN=PDE2A PE=2 SV=1	37163
Q9UBE0-2	SAE1	SAE1_HUMAN Isoform 2 of SUMO-activating enzyme subunit 1 OS=Homo sapiens GN=SAE1	29811
Q9UBE0-3	SAE1	SAE1_HUMAN Isoform 3 of SUMO-activating enzyme subunit 1 OS=Homo sapiens GN=SAE1	33063
B3KNJ4	B3KNJ4	B3KNJ4_HUMAN SUMO-1 activating enzyme subunit 1 isoform CRA_a OS=Homo sapiens GN=SAE1 PE=2 SV=1	33384
Q9UBE0	SAE1	SAE1_HUMAN SUMO-activating enzyme subunit 1 OS=Homo sapiens GN=SAE1 PE=1 SV=1	38450
Q58FG1	HS904	HS904_HUMAN Putative heat shock protein HSP 90-alpha A4 OS=Homo sapiens GN=HSP90AA4P PE=5 SV=1	47712
Q5T946	Q5T946	Q5T946_HUMAN Glyoxylate reductase/hydroxypyruvate reductase OS=Homo sapiens GN=GRHPR PE=2 SV=1	43593
Q504U8	Q504U8	Q504U8_HUMAN EGFR protein OS=Homo sapiens GN=EGFR PE=2 SV=1	120692
P00533	EGFR	EGFR_HUMAN Epidermal growth factor receptor OS=Homo sapiens GN=EGFR PE=1 SV=2	134277
Q92499	DDX1	DDX1_HUMAN ATP-dependent RNA helicase DDX1 OS=Homo sapiens GN=DDX1 PE=1 SV=2	82432
F8VSZ4	F8VSZ4	F8VSZ4_HUMAN Plexin-A1 OS=Homo sapiens GN=PLXNA1 PE=2 SV=1	208547
Q9UIW2	PLXA1	PLXA1_HUMAN Plexin-A1 OS=Homo sapiens GN=PLXNA1 PE=1 SV=3	211066
Q9UID3	VPS51	VPS51_HUMAN Vacuolar protein sorting-associated protein 51 homolog OS=Homo sapiens GN=VPS51 PE=1 SV=2	86042
Q13424	SNTA1	SNTA1_HUMAN Alpha-1-syntrophin OS=Homo sapiens GN=SNTA1 PE=1 SV=1	53895
B4DVE7	B4DVE7	B4DVE7_HUMAN Annexin OS=Homo sapiens GN=ANXA11 PE=2 SV=1	51242
P50995	ANX11	ANX11_HUMAN Annexin A11 OS=Homo sapiens GN=ANXA11 PE=1 SV=1	54390
P07947	YES	YES_HUMAN Tyrosine-protein kinase Yes OS=Homo sapiens GN=YES1 PE=1 SV=3	60801
J3QRU1	J3QRU1	J3QRU1_HUMAN Tyrosine-protein kinase Yes OS=Homo sapiens GN=YES1 PE=2 SV=1	61387
B4E1Z4	B4E1Z4	B4E1Z4_HUMAN Complement factor B OS=Homo sapiens GN=CFB PE=2 SV=1	140942
O14594	NCAN	NCAN_HUMAN Neurocan core protein OS=Homo sapiens GN=NCAN PE=1 SV=3	143093
Q96AC1-2	FERM2	FERM2_HUMAN Isoform 2 of Fermitin family homolog 2 OS=Homo sapiens GN=FERMT2	72397
Q96AC1	FERM2	FERM2_HUMAN Fermitin family homolog 2 OS=Homo sapiens GN=FERMT2 PE=1 SV=1	77861
Q96AC1-3	FERM2	FERM2_HUMAN Isoform 3 of Fermitin family homolog 2 OS=Homo sapiens GN=FERMT2	78676
K7ERQ8	K7ERQ8	K7ERQ8_HUMAN Uncharacterized protein (Fragment) OS=Homo sapiens PE=2 SV=1	31392
Q9Y2I8	WDR37	WDR37_HUMAN WD repeat-containing protein 37 OS=Homo sapiens GN=WDR37 PE=1 SV=2	54665
Q5XKP0	QIL1	QIL1_HUMAN Protein QIL1 OS=Homo sapiens GN=QIL1 PE=1 SV=1	13087
P01011-2	AACT	AACT_HUMAN Isoform 2 of Alpha-1-antichymotrypsin OS=Homo sapiens GN=SERPINA3	24033
P20337	RAB3B	RAB3B_HUMAN Ras-related protein Rab-3B OS=Homo sapiens GN=RAB3B PE=1 SV=2	24758
C9J5M0	C9J5M0	C9J5M0_HUMAN Myeloid-associated differentiation marker (Fragment) OS=Homo sapiens GN=MYADM PE=2 SV=1	26240
C9JC07	C9JC07	C9JC07_HUMAN Myeloid-associated differentiation marker (Fragment) OS=Homo sapiens GN=MYADM PE=2 SV=1	28078
Q96S97	MYADM	MYADM_HUMAN Myeloid-associated differentiation marker OS=Homo sapiens GN=MYADM PE=1 SV=2	35274
P06732	KCRM	KCRM_HUMAN Creatine kinase M-type OS=Homo sapiens GN=CKM PE=1 SV=2	43101
Q9UM19	HPCL4	HPCL4_HUMAN Hippocalcin-like protein 4 OS=Homo sapiens GN=HPCAL4 PE=2 SV=3	22202
Q14643-4	ITPR1	ITPR1_HUMAN Isoform 4 of Inositol 1 4 5-trisphosphate receptor type 1 OS=Homo sapiens GN=ITPR1	306772
Q14643-3	ITPR1	ITPR1_HUMAN Isoform 3 of Inositol 1 4 5-trisphosphate receptor type 1 OS=Homo sapiens GN=ITPR1	308538
G5E9P1	G5E9P1	G5E9P1_HUMAN Inositol 1 4 5-triphosphate receptor type 1 isoform CRA_d OS=Homo sapiens GN=ITPR1 PE=2 SV=1	308606
Q14643-8	ITPR1	ITPR1_HUMAN Isoform 8 of Inositol 1 4 5-trisphosphate receptor type 1 OS=Homo sapiens GN=ITPR1	309337
Q14643-7	ITPR1	ITPR1_HUMAN Isoform 7 of Inositol 1 4 5-trisphosphate receptor type 1 OS=Homo sapiens GN=ITPR1	310365
Q14643-5	ITPR1	ITPR1_HUMAN Isoform 5 of Inositol 1 4 5-trisphosphate receptor type 1 OS=Homo sapiens GN=ITPR1	311134
Q14643-6	ITPR1	ITPR1_HUMAN Isoform 6 of Inositol 1 4 5-trisphosphate receptor type 1 OS=Homo sapiens GN=ITPR1	312131
E7EVP7	E7EVP7	E7EVP7_HUMAN Inositol 1 4 5-trisphosphate receptor type 1 OS=Homo sapiens GN=ITPR1 PE=2 SV=2	312130
Q14643-2	ITPR1	ITPR1_HUMAN Isoform 2 of Inositol 1 4 5-trisphosphate receptor type 1 OS=Homo sapiens GN=ITPR1	312162
Q14643	ITPR1	ITPR1_HUMAN Inositol 1 4 5-trisphosphate receptor type 1 OS=Homo sapiens GN=ITPR1 PE=1 SV=3	313928
Q8IYB4-8	PEX5R	PEX5R_HUMAN Isoform 8 of PEX5-related protein OS=Homo sapiens GN=PEX5L	48529
Q8IYB4-7	PEX5R	PEX5R_HUMAN Isoform 7 of PEX5-related protein OS=Homo sapiens GN=PEX5L	58079
Q8IYB4-4	PEX5R	PEX5R_HUMAN Isoform 4 of PEX5-related protein OS=Homo sapiens GN=PEX5L	63205
Q8IYB4-5	PEX5R	PEX5R_HUMAN Isoform 5 of PEX5-related protein OS=Homo sapiens GN=PEX5L	64989
Q8IYB4-3	PEX5R	PEX5R_HUMAN Isoform 3 of PEX5-related protein OS=Homo sapiens GN=PEX5L	65925
Q8IYB4-6	PEX5R	PEX5R_HUMAN Isoform 6 of PEX5-related protein OS=Homo sapiens GN=PEX5L	66977
Q8IYB4-2	PEX5R	PEX5R_HUMAN Isoform 2 of PEX5-related protein OS=Homo sapiens GN=PEX5L	69440
Q8IYB4	PEX5R	PEX5R_HUMAN PEX5-related protein OS=Homo sapiens GN=PEX5L PE=1 SV=2	69697
Q5TC84	OGRL1	OGRL1_HUMAN Opioid growth factor receptor-like protein 1 OS=Homo sapiens GN=OGFRL1 PE=2 SV=1	51252
P56192	SYMC	SYMC_HUMAN Methionine--tRNA ligase cytoplasmic OS=Homo sapiens GN=MARS PE=1 SV=2	101116
H0YB11	H0YB11	H0YB11_HUMAN UPF0317 protein C14orf159 mitochondrial (Fragment) OS=Homo sapiens GN=C14orf159 PE=4 SV=1	29480
Q9HCM2	PLXA4	PLXA4_HUMAN Plexin-A4 OS=Homo sapiens GN=PLXNA4 PE=1 SV=4	212454
P09874	PARP1	PARP1_HUMAN Poly [ADP-ribose] polymerase 1 OS=Homo sapiens GN=PARP1 PE=1 SV=4	113084
P06309	KV205	KV205_HUMAN Ig kappa chain V-II region GM607 (Fragment) OS=Homo sapiens PE=4 SV=1	12664
F8WEK9	F8WEK9	F8WEK9_HUMAN Serotransferrin OS=Homo sapiens GN=TF PE=2 SV=1	12508
F5H0C5	F5H0C5	F5H0C5_HUMAN Prohibitin-2 OS=Homo sapiens GN=PHB2 PE=2 SV=1	12046
B4DSS5	B4DSS5	B4DSS5_HUMAN Uncharacterized protein KIAA0513 OS=Homo sapiens GN=KIAA0513 PE=2 SV=1	45538
O60268	K0513	K0513_HUMAN Uncharacterized protein KIAA0513 OS=Homo sapiens GN=KIAA0513 PE=2 SV=1	46639
Q9UI40-2	NCKX2	NCKX2_HUMAN Isoform 2 of Sodium/potassium/calcium exchanger 2 OS=Homo sapiens GN=SLC24A2	71655
Q7Z406-5	MYH14	MYH14_HUMAN Isoform 5 of Myosin-14 OS=Homo sapiens GN=MYH14	167895
C9JV77	C9JV77	C9JV77_HUMAN Alpha-2-HS-glycoprotein OS=Homo sapiens GN=AHSG PE=2 SV=1	39412
P30685	1B35	1B35_HUMAN HLA class I histocompatibility antigen B-35 alpha chain OS=Homo sapiens GN=HLA-B PE=1 SV=1	40455
P30491	1B53	1B53_HUMAN HLA class I histocompatibility antigen B-53 alpha chain OS=Homo sapiens GN=HLA-B PE=1 SV=1	40495
F5GYC7	F5GYC7	F5GYC7_HUMAN Neurexin-1-beta OS=Homo sapiens GN=NRXN1 PE=2 SV=1	164710
Q9ULB1-2	NRX1A	NRX1A_HUMAN Isoform 2a of Neurexin-1 OS=Homo sapiens GN=NRXN1	164654
P38646	GRP75	GRP75_HUMAN Stress-70 protein mitochondrial OS=Homo sapiens GN=HSPA9 PE=1 SV=2	73681
H3BPB8	H3BPB8	H3BPB8_HUMAN Mannose-6-phosphate isomerase OS=Homo sapiens GN=MPI PE=2 SV=1	44450
P34949	MPI	MPI_HUMAN Mannose-6-phosphate isomerase OS=Homo sapiens GN=MPI PE=1 SV=2	46656
P09960-2	LKHA4	LKHA4_HUMAN Isoform 2 of Leukotriene A-4 hydrolase OS=Homo sapiens GN=LTA4H	59733
P09960	LKHA4	LKHA4_HUMAN Leukotriene A-4 hydrolase OS=Homo sapiens GN=LTA4H PE=1 SV=2	69285
Q13451	FKBP5	FKBP5_HUMAN Peptidyl-prolyl cis-trans isomerase FKBP5 OS=Homo sapiens GN=FKBP5 PE=1 SV=2	51212
P55011-3	S12A2	S12A2_HUMAN Isoform 2 of Solute carrier family 12 member 2 OS=Homo sapiens GN=SLC12A2	129679
P55011	S12A2	S12A2_HUMAN Solute carrier family 12 member 2 OS=Homo sapiens GN=SLC12A2 PE=1 SV=1	131447
P48047	ATPO	ATPO_HUMAN ATP synthase subunit O mitochondrial OS=Homo sapiens GN=ATP5O PE=1 SV=1	23277
Q9BW30	TPPP3	TPPP3_HUMAN Tubulin polymerization-promoting protein family member 3 OS=Homo sapiens GN=TPPP3 PE=1 SV=1	18985
F5H4X1	F5H4X1	F5H4X1_HUMAN General vesicular transport factor p115 OS=Homo sapiens GN=USO1 PE=2 SV=1	106119
O60763	USO1	USO1_HUMAN General vesicular transport factor p115 OS=Homo sapiens GN=USO1 PE=1 SV=2	107895
F5GYR8	F5GYR8	F5GYR8_HUMAN General vesicular transport factor p115 OS=Homo sapiens GN=USO1 PE=2 SV=1	108549
O60763-2	USO1	USO1_HUMAN Isoform 2 of General vesicular transport factor p115 OS=Homo sapiens GN=USO1	109194
O00217	NDUS8	NDUS8_HUMAN NADH dehydrogenase [ubiquinone] iron-sulfur protein 8 mitochondrial OS=Homo sapiens GN=NDUFS8 PE=1 SV=1	23705
Q5SYT8	Q5SYT8	Q5SYT8_HUMAN Protein NAMPTL (Fragment) OS=Homo sapiens GN=NAMPTL PE=2 SV=1	53393
P43490	NAMPT	NAMPT_HUMAN Nicotinamide phosphoribosyltransferase OS=Homo sapiens GN=NAMPT PE=1 SV=1	55521
B8ZZL8	B8ZZL8	B8ZZL8_HUMAN 10 kDa heat shock protein mitochondrial OS=Homo sapiens GN=HSPE1 PE=2 SV=1	10690
P61604	CH10	CH10_HUMAN 10 kDa heat shock protein mitochondrial OS=Homo sapiens GN=HSPE1 PE=1 SV=2	10932
H7C5E2	H7C5E2	H7C5E2_HUMAN B-cell receptor-associated protein 29 (Fragment) OS=Homo sapiens GN=BCAP29 PE=2 SV=1	34061
O95886	DLGP3	DLGP3_HUMAN Disks large-associated protein 3 OS=Homo sapiens GN=DLGAP3 PE=1 SV=3	106040
H0YGH6	H0YGH6	H0YGH6_HUMAN Alpha-2-macroglobulin (Fragment) OS=Homo sapiens GN=A2M PE=4 SV=1	21908
Q9UPV7	K1045	K1045_HUMAN Protein KIAA1045 OS=Homo sapiens GN=KIAA1045 PE=1 SV=2	45192
O15067	PUR4	PUR4_HUMAN Phosphoribosylformylglycinamidine synthase OS=Homo sapiens GN=PFAS PE=1 SV=4	144734
Q6ICJ4	Q6ICJ4	Q6ICJ4_HUMAN Em:AP000351.3 protein OS=Homo sapiens GN=Em:AP000351.3 PE=2 SV=1	25948
P0CG30	GSTT2	GSTT2_HUMAN Glutathione S-transferase theta-2B OS=Homo sapiens GN=GSTT2B PE=1 SV=1	27507
P62330	ARF6	ARF6_HUMAN ADP-ribosylation factor 6 OS=Homo sapiens GN=ARF6 PE=1 SV=2	20082
Q9Y666	S12A7	S12A7_HUMAN Solute carrier family 12 member 7 OS=Homo sapiens GN=SLC12A7 PE=1 SV=3	119106
Q96AB3	ISOC2	ISOC2_HUMAN Isochorismatase domain-containing protein 2 mitochondrial OS=Homo sapiens GN=ISOC2 PE=1 SV=1	22337
Q96AB3-2	ISOC2	ISOC2_HUMAN Isoform 2 of Isochorismatase domain-containing protein 2 mitochondrial OS=Homo sapiens GN=ISOC2	24097
O00445	SYT5	SYT5_HUMAN Synaptotagmin-5 OS=Homo sapiens GN=SYT5 PE=2 SV=2	42900
B7Z300	B7Z300	B7Z300_HUMAN Synaptotagmin-5 OS=Homo sapiens GN=SYT5 PE=2 SV=1	42474
S4R3C0	S4R3C0	S4R3C0_HUMAN Uncharacterized protein (Fragment) OS=Homo sapiens PE=4 SV=1	12761
S4R460	S4R460	S4R460_HUMAN Uncharacterized protein OS=Homo sapiens PE=4 SV=1	14078
P30486	1B48	1B48_HUMAN HLA class I histocompatibility antigen B-48 alpha chain OS=Homo sapiens GN=HLA-B PE=1 SV=1	40362
Q31610	1B81	1B81_HUMAN HLA class I histocompatibility antigen B-81 alpha chain OS=Homo sapiens GN=HLA-B PE=1 SV=1	40400
P30462	1B14	1B14_HUMAN HLA class I histocompatibility antigen B-14 alpha chain OS=Homo sapiens GN=HLA-B PE=1 SV=1	40358
P30466	1B18	1B18_HUMAN HLA class I histocompatibility antigen B-18 alpha chain OS=Homo sapiens GN=HLA-B PE=1 SV=1	40275
D6R9W4	D6R9W4	D6R9W4_HUMAN Drebrin (Fragment) OS=Homo sapiens GN=DBN1 PE=2 SV=1	36471
P30459	1A74	1A74_HUMAN HLA class I histocompatibility antigen A-74 alpha chain OS=Homo sapiens GN=HLA-A PE=1 SV=1	40891
P16189	1A31	1A31_HUMAN HLA class I histocompatibility antigen A-31 alpha chain OS=Homo sapiens GN=HLA-A PE=1 SV=2	41004
B0UXQ0	B0UXQ0	B0UXQ0_HUMAN HLA class I histocompatibility antigen A-68 alpha chain OS=Homo sapiens GN=HLA-A PE=3 SV=1	40841
P30512	1A29	1A29_HUMAN HLA class I histocompatibility antigen A-29 alpha chain OS=Homo sapiens GN=HLA-A PE=1 SV=2	40863
P30456	1A43	1A43_HUMAN HLA class I histocompatibility antigen A-43 alpha chain OS=Homo sapiens GN=HLA-A PE=1 SV=1	41033
P01892	1A02	1A02_HUMAN HLA class I histocompatibility antigen A-2 alpha chain OS=Homo sapiens GN=HLA-A PE=1 SV=1	40922
P13746-2	1A11	1A11_HUMAN Isoform 2 of HLA class I histocompatibility antigen A-11 alpha chain OS=Homo sapiens GN=HLA-A	41464
Q5SRN5	Q5SRN5	Q5SRN5_HUMAN HLA class I histocompatibility antigen A-68 alpha chain OS=Homo sapiens GN=HLA-A PE=2 SV=2	41368
B4DT77	B4DT77	B4DT77_HUMAN Annexin OS=Homo sapiens GN=ANXA7 PE=2 SV=1	37805
P20073-2	ANXA7	ANXA7_HUMAN Isoform 2 of Annexin A7 OS=Homo sapiens GN=ANXA7	50316
Q7L1I2	SV2B	SV2B_HUMAN Synaptic vesicle glycoprotein 2B OS=Homo sapiens GN=SV2B PE=2 SV=1	77444
A0FGR8	ESYT2	ESYT2_HUMAN Extended synaptotagmin-2 OS=Homo sapiens GN=ESYT2 PE=1 SV=1	102357
A0FGR8-6	ESYT2	ESYT2_HUMAN Isoform 6 of Extended synaptotagmin-2 OS=Homo sapiens GN=ESYT2	104708
Q96KR6	F210B	F210B_HUMAN Protein FAM210B OS=Homo sapiens GN=FAM210B PE=1 SV=2	20424
E9PJY0	E9PJY0	E9PJY0_HUMAN Mitochondrial glutamate carrier 1 OS=Homo sapiens GN=SLC25A22 PE=2 SV=1	7923
K7EJL9	K7EJL9	K7EJL9_HUMAN Septin-9 OS=Homo sapiens GN=SEPT9 PE=2 SV=1	20036
E5RHW4	E5RHW4	E5RHW4_HUMAN Erlin-2 (Fragment) OS=Homo sapiens GN=ERLIN2 PE=2 SV=1	37725
O94905	ERLN2	ERLN2_HUMAN Erlin-2 OS=Homo sapiens GN=ERLIN2 PE=1 SV=1	37840
Q9H2M9	RBGPR	RBGPR_HUMAN Rab3 GTPase-activating protein non-catalytic subunit OS=Homo sapiens GN=RAB3GAP2 PE=1 SV=1	155984
Q9H0Q0	FA49A	FA49A_HUMAN Protein FAM49A OS=Homo sapiens GN=FAM49A PE=1 SV=1	37313
G3XAM7	G3XAM7	G3XAM7_HUMAN Catenin (Cadherin-associated protein) alpha 1 102kDa isoform CRA_a OS=Homo sapiens GN=CTNNA1 PE=4 SV=1	92722
Q14738-3	2A5D	2A5D_HUMAN Isoform Delta-3 of Serine/threonine-protein phosphatase 2A 56 kDa regulatory subunit delta isoform OS=Homo sapiens GN=PPP2R5D	58453
H0Y8C4	H0Y8C4	H0Y8C4_HUMAN Serine/threonine-protein phosphatase 2A 56 kDa regulatory subunit delta isoform (Fragment) OS=Homo sapiens GN=PPP2R5D PE=4 SV=1	59455
Q14738-2	2A5D	2A5D_HUMAN Isoform Delta-2 of Serine/threonine-protein phosphatase 2A 56 kDa regulatory subunit delta isoform OS=Homo sapiens GN=PPP2R5D	66181
E9PFR3	E9PFR3	E9PFR3_HUMAN Serine/threonine-protein phosphatase 2A 56 kDa regulatory subunit delta isoform OS=Homo sapiens GN=PPP2R5D PE=2 SV=1	69117
Q14738	2A5D	2A5D_HUMAN Serine/threonine-protein phosphatase 2A 56 kDa regulatory subunit delta isoform OS=Homo sapiens GN=PPP2R5D PE=1 SV=1	69992
K7EPB2	K7EPB2	K7EPB2_HUMAN cAMP-dependent protein kinase type I-alpha regulatory subunit (Fragment) OS=Homo sapiens GN=PRKAR1A PE=2 SV=1	33607
K7ER48	K7ER48	K7ER48_HUMAN cAMP-dependent protein kinase type I-alpha regulatory subunit OS=Homo sapiens GN=PRKAR1A PE=4 SV=2	38003
P10644	KAP0	KAP0_HUMAN cAMP-dependent protein kinase type I-alpha regulatory subunit OS=Homo sapiens GN=PRKAR1A PE=1 SV=1	42982
P80297	MT1X	MT1X_HUMAN Metallothionein-1X OS=Homo sapiens GN=MT1X PE=1 SV=1	6068
Q96PE5-3	OPALI	OPALI_HUMAN Isoform 3 of Opalin OS=Homo sapiens GN=OPALIN	13344
A8MX69	A8MX69	A8MX69_HUMAN Opalin OS=Homo sapiens GN=OPALIN PE=2 SV=2	14638
Q96PE5-2	OPALI	OPALI_HUMAN Isoform 2 of Opalin OS=Homo sapiens GN=OPALIN	14677
Q96PE5	OPALI	OPALI_HUMAN Opalin OS=Homo sapiens GN=OPALIN PE=2 SV=1	15683
Q5TH69	BIG3	BIG3_HUMAN Brefeldin A-inhibited guanine nucleotide-exchange protein 3 OS=Homo sapiens GN=ARFGEF3 PE=1 SV=3	240649
F8WE98	F8WE98	F8WE98_HUMAN Filamin-A (Fragment) OS=Homo sapiens GN=FLNA PE=2 SV=2	66592
Q96A65	EXOC4	EXOC4_HUMAN Exocyst complex component 4 OS=Homo sapiens GN=EXOC4 PE=1 SV=1	110498
E5RIA5	E5RIA5	E5RIA5_HUMAN Neurocalcin-delta (Fragment) OS=Homo sapiens GN=NCALD PE=2 SV=1	17800
Q8N4C8-5	MINK1	MINK1_HUMAN Isoform 5 of Misshapen-like kinase 1 OS=Homo sapiens GN=MINK1	143637
Q8N4C8-2	MINK1	MINK1_HUMAN Isoform 1 of Misshapen-like kinase 1 OS=Homo sapiens GN=MINK1	145806
Q8N4C8-3	MINK1	MINK1_HUMAN Isoform 2 of Misshapen-like kinase 1 OS=Homo sapiens GN=MINK1	146711
Q8N4C8-4	MINK1	MINK1_HUMAN Isoform 4 of Misshapen-like kinase 1 OS=Homo sapiens GN=MINK1	147653
Q8N4C8	MINK1	MINK1_HUMAN Misshapen-like kinase 1 OS=Homo sapiens GN=MINK1 PE=1 SV=2	149821
Q9BRX8-2	F213A	F213A_HUMAN Isoform 2 of Redox-regulatory protein FAM213A OS=Homo sapiens GN=FAM213A	24463
Q9BRX8	F213A	F213A_HUMAN Redox-regulatory protein FAM213A OS=Homo sapiens GN=FAM213A PE=1 SV=3	25764
J3KP22	J3KP22	J3KP22_HUMAN Receptor-type tyrosine-protein phosphatase alpha OS=Homo sapiens GN=PTPRA PE=2 SV=1	75887
P18433-4	PTPRA	PTPRA_HUMAN Isoform 4 of Receptor-type tyrosine-protein phosphatase alpha OS=Homo sapiens GN=PTPRA	89703
P18433-2	PTPRA	PTPRA_HUMAN Isoform 2 of Receptor-type tyrosine-protein phosphatase alpha OS=Homo sapiens GN=PTPRA	89630
P18433	PTPRA	PTPRA_HUMAN Receptor-type tyrosine-protein phosphatase alpha OS=Homo sapiens GN=PTPRA PE=1 SV=2	90600
P18433-3	PTPRA	PTPRA_HUMAN Isoform 3 of Receptor-type tyrosine-protein phosphatase alpha OS=Homo sapiens GN=PTPRA	90719
B7Z2A4	B7Z2A4	B7Z2A4_HUMAN Receptor-type tyrosine-protein phosphatase alpha OS=Homo sapiens GN=PTPRA PE=2 SV=1	91921
Q9UGV2	NDRG3	NDRG3_HUMAN Protein NDRG3 OS=Homo sapiens GN=NDRG3 PE=1 SV=2	41409
Q5TH30	Q5TH30	Q5TH30_HUMAN NDRG family member 3 isoform CRA_c OS=Homo sapiens GN=NDRG3 PE=2 SV=1	42850
Q9GZN7	ROGDI	ROGDI_HUMAN Protein rogdi homolog OS=Homo sapiens GN=ROGDI PE=1 SV=1	32254
P06310	KV206	KV206_HUMAN Ig kappa chain V-II region RPMI 6410 OS=Homo sapiens PE=4 SV=1	14707
Q14008-2	CKAP5	CKAP5_HUMAN Isoform 2 of Cytoskeleton-associated protein 5 OS=Homo sapiens GN=CKAP5	218524
Q14008	CKAP5	CKAP5_HUMAN Cytoskeleton-associated protein 5 OS=Homo sapiens GN=CKAP5 PE=1 SV=3	225493
Q14008-3	CKAP5	CKAP5_HUMAN Isoform 3 of Cytoskeleton-associated protein 5 OS=Homo sapiens GN=CKAP5	226256
Q9H1V8	S6A17	S6A17_HUMAN Sodium-dependent neutral amino acid transporter SLC6A17 OS=Homo sapiens GN=SLC6A17 PE=2 SV=3	81001
H0YFH1	H0YFH1	H0YFH1_HUMAN Alpha-2-macroglobulin (Fragment) OS=Homo sapiens GN=A2M PE=2 SV=1	7899
K7EN45	K7EN45	K7EN45_HUMAN Peptidyl-prolyl cis-trans isomerase NIMA-interacting 1 (Fragment) OS=Homo sapiens GN=PIN1 PE=4 SV=1	9952
Q13526	PIN1	PIN1_HUMAN Peptidyl-prolyl cis-trans isomerase NIMA-interacting 1 OS=Homo sapiens GN=PIN1 PE=1 SV=1	18243
C9J712	C9J712	C9J712_HUMAN Profilin-2 OS=Homo sapiens GN=PFN2 PE=2 SV=1	9798
P35080	PROF2	PROF2_HUMAN Profilin-2 OS=Homo sapiens GN=PFN2 PE=1 SV=3	15046
O00764-2	PDXK	PDXK_HUMAN Isoform 2 of Pyridoxal kinase OS=Homo sapiens GN=PDXK	31808
E9PGM4	E9PGM4	E9PGM4_HUMAN 1 4-alpha-glucan-branching enzyme OS=Homo sapiens GN=GBE1 PE=2 SV=1	75960
Q04446	GLGB	GLGB_HUMAN 1 4-alpha-glucan-branching enzyme OS=Homo sapiens GN=GBE1 PE=1 SV=3	80474
O14744-2	ANM5	ANM5_HUMAN Isoform 2 of Protein arginine N-methyltransferase 5 OS=Homo sapiens GN=PRMT5	71320
O14744	ANM5	ANM5_HUMAN Protein arginine N-methyltransferase 5 OS=Homo sapiens GN=PRMT5 PE=1 SV=4	72684
H0Y360	H0Y360	H0Y360_HUMAN AMP deaminase 2 (Fragment) OS=Homo sapiens GN=AMPD2 PE=4 SV=1	98521
O75380	NDUS6	NDUS6_HUMAN NADH dehydrogenase [ubiquinone] iron-sulfur protein 6 mitochondrial OS=Homo sapiens GN=NDUFS6 PE=1 SV=1	13712
H7C560	H7C560	H7C560_HUMAN Serine/threonine-protein kinase B-raf (Fragment) OS=Homo sapiens GN=BRAF PE=4 SV=1	41957
P15056	BRAF	BRAF_HUMAN Serine/threonine-protein kinase B-raf OS=Homo sapiens GN=BRAF PE=1 SV=4	84437
P07954-2	FUMH	FUMH_HUMAN Isoform Cytoplasmic of Fumarate hydratase mitochondrial OS=Homo sapiens GN=FH	50213
P07954	FUMH	FUMH_HUMAN Fumarate hydratase mitochondrial OS=Homo sapiens GN=FH PE=1 SV=3	54637
Q9NZL9-4	MAT2B	MAT2B_HUMAN Isoform 4 of Methionine adenosyltransferase 2 subunit beta OS=Homo sapiens GN=MAT2B	34583
Q9NZL9-2	MAT2B	MAT2B_HUMAN Isoform 2 of Methionine adenosyltransferase 2 subunit beta OS=Homo sapiens GN=MAT2B	36401
Q9NZL9	MAT2B	MAT2B_HUMAN Methionine adenosyltransferase 2 subunit beta OS=Homo sapiens GN=MAT2B PE=1 SV=1	37552
Q96FJ2	DYL2	DYL2_HUMAN Dynein light chain 2 cytoplasmic OS=Homo sapiens GN=DYNLL2 PE=1 SV=1	10350
Q9UHQ4-2	BAP29	BAP29_HUMAN Isoform 2 of B-cell receptor-associated protein 29 OS=Homo sapiens GN=BCAP29	40797
Q96ID5	IGS21	IGS21_HUMAN Immunoglobulin superfamily member 21 OS=Homo sapiens GN=IGSF21 PE=2 SV=1	51835
E9PRQ6	E9PRQ6	E9PRQ6_HUMAN Sterol O-acyltransferase 1 OS=Homo sapiens GN=ACAT1 PE=2 SV=1	15160
Q9P1U1	ARP3B	ARP3B_HUMAN Actin-related protein 3B OS=Homo sapiens GN=ACTR3B PE=2 SV=1	47608
B5MCD7	B5MCD7	B5MCD7_HUMAN Synaptogyrin-1 OS=Homo sapiens GN=SYNGR1 PE=2 SV=1	18465
O43759-2	SNG1	SNG1_HUMAN Isoform 1B of Synaptogyrin-1 OS=Homo sapiens GN=SYNGR1	21038
O43759	SNG1	SNG1_HUMAN Synaptogyrin-1 OS=Homo sapiens GN=SYNGR1 PE=1 SV=2	25456
P62942	FKB1A	FKB1A_HUMAN Peptidyl-prolyl cis-trans isomerase FKBP1A OS=Homo sapiens GN=FKBP1A PE=1 SV=2	11951
Q31612	1B73	1B73_HUMAN HLA class I histocompatibility antigen B-73 alpha chain OS=Homo sapiens GN=HLA-B PE=1 SV=1	40435
Q96DA2	RB39B	RB39B_HUMAN Ras-related protein Rab-39B OS=Homo sapiens GN=RAB39B PE=1 SV=1	24622
P23368-2	MAOM	MAOM_HUMAN Isoform 2 of NAD-dependent malic enzyme mitochondrial OS=Homo sapiens GN=ME2	53586
P23368	MAOM	MAOM_HUMAN NAD-dependent malic enzyme mitochondrial OS=Homo sapiens GN=ME2 PE=1 SV=1	65444
P30504	1C04	1C04_HUMAN HLA class I histocompatibility antigen Cw-4 alpha chain OS=Homo sapiens GN=HLA-C PE=1 SV=1	40995
O14775-2	GBB5	GBB5_HUMAN Isoform 2 of Guanine nucleotide-binding protein subunit beta-5 OS=Homo sapiens GN=GNB5	38760
O14775	GBB5	GBB5_HUMAN Guanine nucleotide-binding protein subunit beta-5 OS=Homo sapiens GN=GNB5 PE=1 SV=2	43566
P16949	STMN1	STMN1_HUMAN Stathmin OS=Homo sapiens GN=STMN1 PE=1 SV=3	17302
P16949-2	STMN1	STMN1_HUMAN Isoform 2 of Stathmin OS=Homo sapiens GN=STMN1	19824
H0YCR7	H0YCR7	H0YCR7_HUMAN Ribonuclease H1 (Fragment) OS=Homo sapiens GN=RNH1 PE=2 SV=1	30450
P48454-2	PP2BC	PP2BC_HUMAN Isoform 2 of Serine/threonine-protein phosphatase 2B catalytic subunit gamma isoform OS=Homo sapiens GN=PPP3CC	57073
P48454	PP2BC	PP2BC_HUMAN Serine/threonine-protein phosphatase 2B catalytic subunit gamma isoform OS=Homo sapiens GN=PPP3CC PE=1 SV=3	58129
P48454-3	PP2BC	PP2BC_HUMAN Isoform 3 of Serine/threonine-protein phosphatase 2B catalytic subunit gamma isoform OS=Homo sapiens GN=PPP3CC	59262
D6RGY3	D6RGY3	D6RGY3_HUMAN Complexin-2 (Fragment) OS=Homo sapiens GN=CPLX2 PE=2 SV=1	12718
D6R960	D6R960	D6R960_HUMAN Complexin-2 (Fragment) OS=Homo sapiens GN=CPLX2 PE=2 SV=1	13635
Q6PUV4	CPLX2	CPLX2_HUMAN Complexin-2 OS=Homo sapiens GN=CPLX2 PE=1 SV=2	15394
O95139	NDUB6	NDUB6_HUMAN NADH dehydrogenase [ubiquinone] 1 beta subcomplex subunit 6 OS=Homo sapiens GN=NDUFB6 PE=1 SV=3	15489
Q15056	IF4H	IF4H_HUMAN Eukaryotic translation initiation factor 4H OS=Homo sapiens GN=EIF4H PE=1 SV=5	27385
K7EMP8	K7EMP8	K7EMP8_HUMAN Glial fibrillary acidic protein OS=Homo sapiens GN=GFAP PE=2 SV=1	6586
Q9NP79	VTA1	VTA1_HUMAN Vacuolar protein sorting-associated protein VTA1 homolog OS=Homo sapiens GN=VTA1 PE=1 SV=1	33879
O95837	GNA14	GNA14_HUMAN Guanine nucleotide-binding protein subunit alpha-14 OS=Homo sapiens GN=GNA14 PE=2 SV=1	41571
H0YIJ1	H0YIJ1	H0YIJ1_HUMAN Contactin-1 (Fragment) OS=Homo sapiens GN=CNTN1 PE=2 SV=1	6219
Q14344	GNA13	GNA13_HUMAN Guanine nucleotide-binding protein subunit alpha-13 OS=Homo sapiens GN=GNA13 PE=1 SV=2	44050
P07477	TRY1	TRY1_HUMAN Trypsin-1 OS=Homo sapiens GN=PRSS1 PE=1 SV=1	26558
E7EQ64	E7EQ64	E7EQ64_HUMAN Trypsin-1 OS=Homo sapiens GN=PRSS1 PE=2 SV=1	28123
P54577	SYYC	SYYC_HUMAN Tyrosine--tRNA ligase cytoplasmic OS=Homo sapiens GN=YARS PE=1 SV=4	59144
P01766	HV305	HV305_HUMAN Ig heavy chain V-III region BRO OS=Homo sapiens PE=1 SV=1	13227
O60812	HNRCL	HNRCL_HUMAN Heterogeneous nuclear ribonucleoprotein C-like 1 OS=Homo sapiens GN=HNRNPCL1 PE=1 SV=1	32142
O95573	ACSL3	ACSL3_HUMAN Long-chain-fatty-acid--CoA ligase 3 OS=Homo sapiens GN=ACSL3 PE=1 SV=3	80420
Q9Y2A7	NCKP1	NCKP1_HUMAN Nck-associated protein 1 OS=Homo sapiens GN=NCKAP1 PE=1 SV=1	128790
Q9Y2A7-2	NCKP1	NCKP1_HUMAN Isoform 2 of Nck-associated protein 1 OS=Homo sapiens GN=NCKAP1	129517
K4DI93	K4DI93	K4DI93_HUMAN Cullin 4B isoform CRA_e OS=Homo sapiens GN=CUL4B PE=2 SV=1	102756
M0R1E0	M0R1E0	M0R1E0_HUMAN Ras-related protein Rab-4B (Fragment) OS=Homo sapiens GN=RAB4B PE=3 SV=1	19967
M0R0X1	M0R0X1	M0R0X1_HUMAN Ras-related protein Rab-4B (Fragment) OS=Homo sapiens GN=RAB4B PE=3 SV=1	21329
P61018	RAB4B	RAB4B_HUMAN Ras-related protein Rab-4B OS=Homo sapiens GN=RAB4B PE=1 SV=1	23587
P61018-2	RAB4B	RAB4B_HUMAN Isoform 2 of Ras-related protein Rab-4B OS=Homo sapiens GN=RAB4B	27506
P61006	RAB8A	RAB8A_HUMAN Ras-related protein Rab-8A OS=Homo sapiens GN=RAB8A PE=1 SV=1	23668
D6RFM0	D6RFM0	D6RFM0_HUMAN Ubiquitin-conjugating enzyme E2 D2 (Fragment) OS=Homo sapiens GN=UBE2D2 PE=2 SV=1	11065
P62837-2	UB2D2	UB2D2_HUMAN Isoform 2 of Ubiquitin-conjugating enzyme E2 D2 OS=Homo sapiens GN=UBE2D2	13635
D6RAH7	D6RAH7	D6RAH7_HUMAN Ubiquitin-conjugating enzyme E2 D3 OS=Homo sapiens GN=UBE2D3 PE=2 SV=1	13637
H9KV45	H9KV45	H9KV45_HUMAN Ubiquitin-conjugating enzyme E2 D3 OS=Homo sapiens GN=UBE2D3 PE=2 SV=1	15934
P61077	UB2D3	UB2D3_HUMAN Ubiquitin-conjugating enzyme E2 D3 OS=Homo sapiens GN=UBE2D3 PE=1 SV=1	16687
P62837	UB2D2	UB2D2_HUMAN Ubiquitin-conjugating enzyme E2 D2 OS=Homo sapiens GN=UBE2D2 PE=1 SV=1	16735
P61077-2	UB2D3	UB2D3_HUMAN Isoform 2 of Ubiquitin-conjugating enzyme E2 D3 OS=Homo sapiens GN=UBE2D3	16785
P61077-3	UB2D3	UB2D3_HUMAN Isoform 3 of Ubiquitin-conjugating enzyme E2 D3 OS=Homo sapiens GN=UBE2D3	16893
O75145-2	LIPA3	LIPA3_HUMAN Isoform 2 of Liprin-alpha-3 OS=Homo sapiens GN=PPFIA3	132365
O75145	LIPA3	LIPA3_HUMAN Liprin-alpha-3 OS=Homo sapiens GN=PPFIA3 PE=1 SV=3	133496
E5RHG9	E5RHG9	E5RHG9_HUMAN Cytochrome b-c1 complex subunit 7 OS=Homo sapiens GN=UQCRB PE=2 SV=1	9240
B7Z2R2	B7Z2R2	B7Z2R2_HUMAN Cytochrome b-c1 complex subunit 7 OS=Homo sapiens GN=UQCRB PE=2 SV=1	18738
P36542	ATPG	ATPG_HUMAN ATP synthase subunit gamma mitochondrial OS=Homo sapiens GN=ATP5C1 PE=1 SV=1	32996
Q9Y6V0	PCLO	PCLO_HUMAN Protein piccolo OS=Homo sapiens GN=PCLO PE=1 SV=4	553285
Q9Y6V0-5	PCLO	PCLO_HUMAN Isoform 5 of Protein piccolo OS=Homo sapiens GN=PCLO	560707
A0AVT1	UBA6	UBA6_HUMAN Ubiquitin-like modifier-activating enzyme 6 OS=Homo sapiens GN=UBA6 PE=1 SV=1	117970
Q05469-2	LIPS	LIPS_HUMAN Isoform 2 of Hormone-sensitive lipase OS=Homo sapiens GN=LIPE	84128
Q05469	LIPS	LIPS_HUMAN Hormone-sensitive lipase OS=Homo sapiens GN=LIPE PE=1 SV=4	116598
F5H8J2	F5H8J2	F5H8J2_HUMAN Uncharacterized protein OS=Homo sapiens GN=P4HB PE=3 SV=1	51126
[truncated: 2,370 more rows]
