# Supplementary material for: Brain ureido degenerative protein modifications are associated with neuroinflammation and proteinopathy in Alzheimer’s disease with cerebrovascular disease
Source: J Neuroinflammation. 2017 Sep 2;14:175. doi: 10.1186/s12974-017-0946-y (PMC5581431; doi:10.1186/s12974-017-0946-y)
Supplement: Supplementary file 5 — List of proteins identified in the soluble and particulate brain fractions. (XLS 6489 kb) [file 12974_2017_946_MOESM5_ESM.xls]

## Sheet: CTRL_1_BA21_Soluble 
Brain ureido degenerative protein modifications are associated with neuroinflammation and proteinopathy in Alzheimer's disease with cerebrovascular disease
Xavier Gallart-Palau, Aida Serra, Benjamin S.T.Lee, Xue Guo and Siu Kwan Sze
Supplementary Dataset 2.1: List of unique proteins identified in the soluble brain fraction of CTRL 1.
Accession	Gene Symbol	Description	Avg. Mass
Q13813-2	SPTAN1	SPTN1_HUMAN Isoform 2 of Spectrin alpha chain non-erythrocytic 1 OS=Homo sapiens GN=SPTAN1	285093
Q01082	SPTBN1	SPTB2_HUMAN Spectrin beta chain non-erythrocytic 1 OS=Homo sapiens GN=SPTBN1 PE=1 SV=2	274608
P11137-3	MAP2	MTAP2_HUMAN Isoform 3 of Microtubule-associated protein 2 OS=Homo sapiens GN=MAP2	199082
E9PGC8	MAP1A	E9PGC8_HUMAN MAP1 light chain LC2 OS=Homo sapiens GN=MAP1A PE=2 SV=1	331259
Q13885	TUBB2A	TBB2A_HUMAN Tubulin beta-2A chain OS=Homo sapiens GN=TUBB2A PE=1 SV=1	49907
Q9BVA1	TUBB2B	TBB2B_HUMAN Tubulin beta-2B chain OS=Homo sapiens GN=TUBB2B PE=1 SV=1	49953
Q15149-8	PLEC	PLEC_HUMAN Isoform 8 of Plectin OS=Homo sapiens GN=PLEC	513712
P04406	GAPDH	G3P_HUMAN Glyceraldehyde-3-phosphate dehydrogenase OS=Homo sapiens GN=GAPDH PE=1 SV=3	36053
Q99798	ACO2	ACON_HUMAN Aconitate hydratase mitochondrial OS=Homo sapiens GN=ACO2 PE=1 SV=2	85425
P60709	ACTB	ACTB_HUMAN Actin cytoplasmic 1 OS=Homo sapiens GN=ACTB PE=1 SV=1	41737
P63261	ACTG1	ACTG_HUMAN Actin cytoplasmic 2 OS=Homo sapiens GN=ACTG1 PE=1 SV=1	41793
P68371	TUBB4B	TBB4B_HUMAN Tubulin beta-4B chain OS=Homo sapiens GN=TUBB4B PE=1 SV=1	49831
P14618	PKM	KPYM_HUMAN Pyruvate kinase PKM OS=Homo sapiens GN=PKM PE=1 SV=4	57937
P00441	SOD1	SODC_HUMAN Superoxide dismutase [Cu-Zn] OS=Homo sapiens GN=SOD1 PE=1 SV=2	15936
P04350	TUBB4A	TBB4A_HUMAN Tubulin beta-4A chain OS=Homo sapiens GN=TUBB4A PE=1 SV=2	49586
P68363	TUBA1B	TBA1B_HUMAN Tubulin alpha-1B chain OS=Homo sapiens GN=TUBA1B PE=1 SV=1	50152
P69905	HBA1	HBA_HUMAN Hemoglobin subunit alpha OS=Homo sapiens GN=HBA1 PE=1 SV=2	15258
Q71U36	TUBA1A	TBA1A_HUMAN Tubulin alpha-1A chain OS=Homo sapiens GN=TUBA1A PE=1 SV=1	50136
P07437	TUBB	TBB5_HUMAN Tubulin beta chain OS=Homo sapiens GN=TUBB PE=1 SV=2	49671
Q01484	ANK2	ANK2_HUMAN Ankyrin-2 OS=Homo sapiens GN=ANK2 PE=1 SV=4	433719
Q14204	DYNC1H1	DYHC1_HUMAN Cytoplasmic dynein 1 heavy chain 1 OS=Homo sapiens GN=DYNC1H1 PE=1 SV=5	532412
Q9BQE3	TUBA1C	TBA1C_HUMAN Tubulin alpha-1C chain OS=Homo sapiens GN=TUBA1C PE=1 SV=1	49895
P68366	TUBA4A	TBA4A_HUMAN Tubulin alpha-4A chain OS=Homo sapiens GN=TUBA4A PE=1 SV=1	49924
P46821	MAP1B	MAP1B_HUMAN Microtubule-associated protein 1B OS=Homo sapiens GN=MAP1B PE=1 SV=2	270632
Q16555	DPYSL2	DPYL2_HUMAN Dihydropyrimidinase-related protein 2 OS=Homo sapiens GN=DPYSL2 PE=1 SV=1	62294
Q13509	TUBB3	TBB3_HUMAN Tubulin beta-3 chain OS=Homo sapiens GN=TUBB3 PE=1 SV=2	50433
P61764	STXBP1	STXB1_HUMAN Syntaxin-binding protein 1 OS=Homo sapiens GN=STXBP1 PE=1 SV=1	67569
P02768	ALB	ALBU_HUMAN Serum albumin OS=Homo sapiens GN=ALB PE=1 SV=2	69367
O15020	SPTBN2	SPTN2_HUMAN Spectrin beta chain non-erythrocytic 2 OS=Homo sapiens GN=SPTBN2 PE=1 SV=3	271323
P09104	ENO2	ENOG_HUMAN Gamma-enolase OS=Homo sapiens GN=ENO2 PE=1 SV=3	47269
P04075-2	ALDOA	ALDOA_HUMAN Isoform 2 of Fructose-bisphosphate aldolase A OS=Homo sapiens GN=ALDOA	45261
P80723	BASP1	BASP1_HUMAN Brain acid soluble protein 1 OS=Homo sapiens GN=BASP1 PE=1 SV=2	22693
Q13748	TUBA3C	TBA3C_HUMAN Tubulin alpha-3C/D chain OS=Homo sapiens GN=TUBA3C PE=1 SV=3	49960
P05023	ATP1A1	AT1A1_HUMAN Sodium/potassium-transporting ATPase subunit alpha-1 OS=Homo sapiens GN=ATP1A1 PE=1 SV=1	112896
Q00610-2	CLTC	CLH1_HUMAN Isoform 2 of Clathrin heavy chain 1 OS=Homo sapiens GN=CLTC	187889
P31150	GDI1	GDIA_HUMAN Rab GDP dissociation inhibitor alpha OS=Homo sapiens GN=GDI1 PE=1 SV=2	50583
P17600	SYN1	SYN1_HUMAN Synapsin-1 OS=Homo sapiens GN=SYN1 PE=1 SV=3	74111
P09543	CNP	CN37_HUMAN 2' 3'-cyclic-nucleotide 3'-phosphodiesterase OS=Homo sapiens GN=CNP PE=1 SV=2	47579
P09936	UCHL1	UCHL1_HUMAN Ubiquitin carboxyl-terminal hydrolase isozyme L1 OS=Homo sapiens GN=UCHL1 PE=1 SV=2	24824
Q6PEY2	TUBA3E	TBA3E_HUMAN Tubulin alpha-3E chain OS=Homo sapiens GN=TUBA3E PE=1 SV=2	49859
P06396-3	GSN	GELS_HUMAN Isoform 3 of Gelsolin OS=Homo sapiens GN=GSN	81941
P13637-3	ATP1A3	AT1A3_HUMAN Isoform 3 of Sodium/potassium-transporting ATPase subunit alpha-3 OS=Homo sapiens GN=ATP1A3	113059
P06576	ATP5B	ATPB_HUMAN ATP synthase subunit beta mitochondrial OS=Homo sapiens GN=ATP5B PE=1 SV=3	56560
Q12860	CNTN1	CNTN1_HUMAN Contactin-1 OS=Homo sapiens GN=CNTN1 PE=1 SV=1	113320
P49327	FASN	FAS_HUMAN Fatty acid synthase OS=Homo sapiens GN=FASN PE=1 SV=3	273424
P06733	ENO1	ENOA_HUMAN Alpha-enolase OS=Homo sapiens GN=ENO1 PE=1 SV=2	47169
C9J2C0	TUBA8	C9J2C0_HUMAN Tubulin alpha-8 chain (Fragment) OS=Homo sapiens GN=TUBA8 PE=2 SV=1	51985
P25705	ATP5A1	ATPA_HUMAN ATP synthase subunit alpha mitochondrial OS=Homo sapiens GN=ATP5A1 PE=1 SV=1	59751
P30086	PEBP1	PEBP1_HUMAN Phosphatidylethanolamine-binding protein 1 OS=Homo sapiens GN=PEBP1 PE=1 SV=3	21057
P12277	CKB	KCRB_HUMAN Creatine kinase B-type OS=Homo sapiens GN=CKB PE=1 SV=1	42644
P07197	NEFM	NFM_HUMAN Neurofilament medium polypeptide OS=Homo sapiens GN=NEFM PE=1 SV=3	102472
P00558	PGK1	PGK1_HUMAN Phosphoglycerate kinase 1 OS=Homo sapiens GN=PGK1 PE=1 SV=3	44615
P68871	HBB	HBB_HUMAN Hemoglobin subunit beta OS=Homo sapiens GN=HBB PE=1 SV=2	15998
P10809	HSPD1	CH60_HUMAN 60 kDa heat shock protein mitochondrial OS=Homo sapiens GN=HSPD1 PE=1 SV=2	61055
O94856-9	NFASC	NFASC_HUMAN Isoform 9 of Neurofascin OS=Homo sapiens GN=NFASC	137608
P23634-8	ATP2B4	AT2B4_HUMAN Isoform ZD of Plasma membrane calcium-transporting ATPase 4 OS=Homo sapiens GN=ATP2B4	136583
P09972	ALDOC	ALDOC_HUMAN Fructose-bisphosphate aldolase C OS=Homo sapiens GN=ALDOC PE=1 SV=2	39456
P20020	ATP2B1	AT2B1_HUMAN Plasma membrane calcium-transporting ATPase 1 OS=Homo sapiens GN=ATP2B1 PE=1 SV=3	138755
Q01814-6	ATP2B2	AT2B2_HUMAN Isoform ZB of Plasma membrane calcium-transporting ATPase 2 OS=Homo sapiens GN=ATP2B2	132593
P00505	GOT2	AATM_HUMAN Aspartate aminotransferase mitochondrial OS=Homo sapiens GN=GOT2 PE=1 SV=3	47518
P40926	MDH2	MDHM_HUMAN Malate dehydrogenase mitochondrial OS=Homo sapiens GN=MDH2 PE=1 SV=3	35503
Q9Y490	TLN1	TLN1_HUMAN Talin-1 OS=Homo sapiens GN=TLN1 PE=1 SV=3	269765
Q9NQC3	RTN4	RTN4_HUMAN Reticulon-4 OS=Homo sapiens GN=RTN4 PE=1 SV=2	129931
P11216	PYGB	PYGB_HUMAN Glycogen phosphorylase brain form OS=Homo sapiens GN=PYGB PE=1 SV=5	96696
P22695	UQCRC2	QCR2_HUMAN Cytochrome b-c1 complex subunit 2 mitochondrial OS=Homo sapiens GN=UQCRC2 PE=1 SV=3	48443
P63010	AP2B1	AP2B1_HUMAN AP-2 complex subunit beta OS=Homo sapiens GN=AP2B1 PE=1 SV=1	104553
P06744	GPI	G6PI_HUMAN Glucose-6-phosphate isomerase OS=Homo sapiens GN=GPI PE=1 SV=4	63147
P50395	GDI2	GDIB_HUMAN Rab GDP dissociation inhibitor beta OS=Homo sapiens GN=GDI2 PE=1 SV=2	50663
Q16720-5	ATP2B3	AT2B3_HUMAN Isoform XE of Plasma membrane calcium-transporting ATPase 3 OS=Homo sapiens GN=ATP2B3	128110
P00367	GLUD1	DHE3_HUMAN Glutamate dehydrogenase 1 mitochondrial OS=Homo sapiens GN=GLUD1 PE=1 SV=2	61398
P12814-3	ACTN1	ACTN1_HUMAN Isoform 3 of Alpha-actinin-1 OS=Homo sapiens GN=ACTN1	105568
Q8TDJ6	DMXL2	DMXL2_HUMAN DmX-like protein 2 OS=Homo sapiens GN=DMXL2 PE=1 SV=2	339642
P29401	TKT	TKT_HUMAN Transketolase OS=Homo sapiens GN=TKT PE=1 SV=3	67878
P62873	GNB1	GBB1_HUMAN Guanine nucleotide-binding protein G(I)/G(S)/G(T) subunit beta-1 OS=Homo sapiens GN=GNB1 PE=1 SV=3	37377
P13591	NCAM1	NCAM1_HUMAN Neural cell adhesion molecule 1 OS=Homo sapiens GN=NCAM1 PE=1 SV=3	94574
Q02952	AKAP12	AKA12_HUMAN A-kinase anchor protein 12 OS=Homo sapiens GN=AKAP12 PE=1 SV=4	191480
Q92823-3	NRCAM	NRCAM_HUMAN Isoform 3 of Neuronal cell adhesion molecule OS=Homo sapiens GN=NRCAM	130668
P31930	UQCRC1	QCR1_HUMAN Cytochrome b-c1 complex subunit 1 mitochondrial OS=Homo sapiens GN=UQCRC1 PE=1 SV=3	52646
P22314	UBA1	UBA1_HUMAN Ubiquitin-like modifier-activating enzyme 1 OS=Homo sapiens GN=UBA1 PE=1 SV=3	117849
O43707	ACTN4	ACTN4_HUMAN Alpha-actinin-4 OS=Homo sapiens GN=ACTN4 PE=1 SV=2	104854
P14136	GFAP	GFAP_HUMAN Glial fibrillary acidic protein OS=Homo sapiens GN=GFAP PE=1 SV=1	49880
Q05639	EEF1A2	EF1A2_HUMAN Elongation factor 1-alpha 2 OS=Homo sapiens GN=EEF1A2 PE=1 SV=1	50470
B4DJV2	CS	B4DJV2_HUMAN Citrate synthase OS=Homo sapiens GN=CS PE=2 SV=1	50432
B1AKY9	ATP1A2	B1AKY9_HUMAN Sodium/potassium-transporting ATPase subunit alpha-2 OS=Homo sapiens GN=ATP1A2 PE=2 SV=1	110863
Q9Y2J2	EPB41L3	E41L3_HUMAN Band 4.1-like protein 3 OS=Homo sapiens GN=EPB41L3 PE=1 SV=2	120677
Q16352	INA	AINX_HUMAN Alpha-internexin OS=Homo sapiens GN=INA PE=1 SV=2	55391
Q92777-2	SYN2	SYN2_HUMAN Isoform IIb of Synapsin-2 OS=Homo sapiens GN=SYN2	52162
Q92752	TNR	TENR_HUMAN Tenascin-R OS=Homo sapiens GN=TNR PE=1 SV=3	149561
Q96JE9	MAP6	MAP6_HUMAN Microtubule-associated protein 6 OS=Homo sapiens GN=MAP6 PE=1 SV=2	86505
P30153	PPP2R1A	2AAA_HUMAN Serine/threonine-protein phosphatase 2A 65 kDa regulatory subunit A alpha isoform OS=Homo sapiens GN=PPP2R1A PE=1 SV=4	65309
Q8IXJ6	SIRT2	SIR2_HUMAN NAD-dependent protein deacetylase sirtuin-2 OS=Homo sapiens GN=SIRT2 PE=1 SV=2	43182
Q9Y4G6	TLN2	TLN2_HUMAN Talin-2 OS=Homo sapiens GN=TLN2 PE=1 SV=4	271611
Q9UN36	NDRG2	NDRG2_HUMAN Protein NDRG2 OS=Homo sapiens GN=NDRG2 PE=1 SV=2	40798
P29966	MARCKS	MARCS_HUMAN Myristoylated alanine-rich C-kinase substrate OS=Homo sapiens GN=MARCKS PE=1 SV=4	31555
Q15075	EEA1	EEA1_HUMAN Early endosome antigen 1 OS=Homo sapiens GN=EEA1 PE=1 SV=2	162465
P34932	HSPA4	HSP74_HUMAN Heat shock 70 kDa protein 4 OS=Homo sapiens GN=HSPA4 PE=1 SV=4	94331
E7ERU2	DST	E7ERU2_HUMAN Dystonin OS=Homo sapiens GN=DST PE=2 SV=2	860820
E9PLK3	NPEPPS	E9PLK3_HUMAN Puromycin-sensitive aminopeptidase OS=Homo sapiens GN=NPEPPS PE=2 SV=1	102988
P68032	ACTC1	ACTC_HUMAN Actin alpha cardiac muscle 1 OS=Homo sapiens GN=ACTC1 PE=1 SV=1	42019
Q9BUF5	TUBB6	TBB6_HUMAN Tubulin beta-6 chain OS=Homo sapiens GN=TUBB6 PE=1 SV=1	49857
P19367	HK1	HXK1_HUMAN Hexokinase-1 OS=Homo sapiens GN=HK1 PE=1 SV=3	102486
P07196	NEFL	NFL_HUMAN Neurofilament light polypeptide OS=Homo sapiens GN=NEFL PE=1 SV=3	61517
E9PDF2	OGDH	E9PDF2_HUMAN 2-oxoglutarate dehydrogenase mitochondrial OS=Homo sapiens GN=OGDH PE=2 SV=1	117244
P07900-2	HSP90AA1	HS90A_HUMAN Isoform 2 of Heat shock protein HSP 90-alpha OS=Homo sapiens GN=HSP90AA1	98161
P17174	GOT1	AATC_HUMAN Aspartate aminotransferase cytoplasmic OS=Homo sapiens GN=GOT1 PE=1 SV=3	46248
P08670	VIM	VIME_HUMAN Vimentin OS=Homo sapiens GN=VIM PE=1 SV=4	53652
A2A3N8	ADD1	A2A3N8_HUMAN Adducin 1 (Alpha) OS=Homo sapiens GN=ADD1 PE=2 SV=1	73333
Q92598	HSPH1	HS105_HUMAN Heat shock protein 105 kDa OS=Homo sapiens GN=HSPH1 PE=1 SV=1	96865
P38606	ATP6V1A	VATA_HUMAN V-type proton ATPase catalytic subunit A OS=Homo sapiens GN=ATP6V1A PE=1 SV=2	68304
P08238	HSP90AB1	HS90B_HUMAN Heat shock protein HSP 90-beta OS=Homo sapiens GN=HSP90AB1 PE=1 SV=4	83264
P49419	ALDH7A1	AL7A1_HUMAN Alpha-aminoadipic semialdehyde dehydrogenase OS=Homo sapiens GN=ALDH7A1 PE=1 SV=5	58487
P62736	ACTA2	ACTA_HUMAN Actin aortic smooth muscle OS=Homo sapiens GN=ACTA2 PE=1 SV=1	42009
P17677	GAP43	NEUM_HUMAN Neuromodulin OS=Homo sapiens GN=GAP43 PE=1 SV=1	24803
O94826	TOMM70A	TOM70_HUMAN Mitochondrial import receptor subunit TOM70 OS=Homo sapiens GN=TOMM70A PE=1 SV=1	67455
P31040	SDHA	DHSA_HUMAN Succinate dehydrogenase [ubiquinone] flavoprotein subunit mitochondrial OS=Homo sapiens GN=SDHA PE=1 SV=2	72692
E9PDG8	SNAP91	E9PDG8_HUMAN Clathrin coat assembly protein AP180 OS=Homo sapiens GN=SNAP91 PE=2 SV=1	91971
Q969P0	IGSF8	IGSF8_HUMAN Immunoglobulin superfamily member 8 OS=Homo sapiens GN=IGSF8 PE=1 SV=1	65034
H3BPE1	MACF1	H3BPE1_HUMAN Microtubule-actin cross-linking factor 1 isoforms 1/2/3/5 OS=Homo sapiens GN=MACF1 PE=2 SV=1	856894
Q9Y2T3	GDA	GUAD_HUMAN Guanine deaminase OS=Homo sapiens GN=GDA PE=1 SV=1	51003
P32119	PRDX2	PRDX2_HUMAN Peroxiredoxin-2 OS=Homo sapiens GN=PRDX2 PE=1 SV=5	21892
P02787	TF	TRFE_HUMAN Serotransferrin OS=Homo sapiens GN=TF PE=1 SV=3	77064
P26232-2	CTNNA2	CTNA2_HUMAN Isoform 2 of Catenin alpha-2 OS=Homo sapiens GN=CTNNA2	100447
P13611	VCAN	CSPG2_HUMAN Versican core protein OS=Homo sapiens GN=VCAN PE=1 SV=3	372821
Q9UPA5	BSN	BSN_HUMAN Protein bassoon OS=Homo sapiens GN=BSN PE=2 SV=4	416475
Q3ZCM7	TUBB8	TBB8_HUMAN Tubulin beta-8 chain OS=Homo sapiens GN=TUBB8 PE=1 SV=2	49776
P55072	VCP	TERA_HUMAN Transitional endoplasmic reticulum ATPase OS=Homo sapiens GN=VCP PE=1 SV=4	89322
P68133	ACTA1	ACTS_HUMAN Actin alpha skeletal muscle OS=Homo sapiens GN=ACTA1 PE=1 SV=1	42051
P21281	ATP6V1B2	VATB2_HUMAN V-type proton ATPase subunit B brain isoform OS=Homo sapiens GN=ATP6V1B2 PE=1 SV=3	56501
P11142	HSPA8	HSP7C_HUMAN Heat shock cognate 71 kDa protein OS=Homo sapiens GN=HSPA8 PE=1 SV=1	70898
P78324	SIRPA	SHPS1_HUMAN Tyrosine-protein phosphatase non-receptor type substrate 1 OS=Homo sapiens GN=SIRPA PE=1 SV=2	54967
P07954-2	FH	FUMH_HUMAN Isoform Cytoplasmic of Fumarate hydratase mitochondrial OS=Homo sapiens GN=FH	50213
O95202	LETM1	LETM1_HUMAN LETM1 and EF-hand domain-containing protein 1 mitochondrial OS=Homo sapiens GN=LETM1 PE=1 SV=1	83354
O94973	AP2A2	AP2A2_HUMAN AP-2 complex subunit alpha-2 OS=Homo sapiens GN=AP2A2 PE=1 SV=2	103960
P15104	GLUL	GLNA_HUMAN Glutamine synthetase OS=Homo sapiens GN=GLUL PE=1 SV=4	42064
Q9NQ66	PLCB1	PLCB1_HUMAN 1-phosphatidylinositol 4 5-bisphosphate phosphodiesterase beta-1 OS=Homo sapiens GN=PLCB1 PE=1 SV=1	138567
O00429-6	DNM1L	DNM1L_HUMAN Isoform 6 of Dynamin-1-like protein OS=Homo sapiens GN=DNM1L	83399
Q6S8J3	POTEE	POTEE_HUMAN POTE ankyrin domain family member E OS=Homo sapiens GN=POTEE PE=1 SV=3	121363
P55809	OXCT1	SCOT1_HUMAN Succinyl-CoA:3-ketoacid coenzyme A transferase 1 mitochondrial OS=Homo sapiens GN=OXCT1 PE=1 SV=1	56158
Q86VP6	CAND1	CAND1_HUMAN Cullin-associated NEDD8-dissociated protein 1 OS=Homo sapiens GN=CAND1 PE=1 SV=2	136375
P60174	TPI1	TPIS_HUMAN Triosephosphate isomerase OS=Homo sapiens GN=TPI1 PE=1 SV=3	30791
A6NNZ2		TBB8L_HUMAN Tubulin beta-8 chain-like protein LOC260334 OS=Homo sapiens PE=1 SV=1	49573
P09471	GNAO1	GNAO_HUMAN Guanine nucleotide-binding protein G(o) subunit alpha OS=Homo sapiens GN=GNAO1 PE=1 SV=4	40051
P49448	GLUD2	DHE4_HUMAN Glutamate dehydrogenase 2 mitochondrial OS=Homo sapiens GN=GLUD2 PE=1 SV=2	61434
P05091	ALDH2	ALDH2_HUMAN Aldehyde dehydrogenase mitochondrial OS=Homo sapiens GN=ALDH2 PE=1 SV=2	56381
Q9H115	NAPB	SNAB_HUMAN Beta-soluble NSF attachment protein OS=Homo sapiens GN=NAPB PE=1 SV=2	33557
P21579	SYT1	SYT1_HUMAN Synaptotagmin-1 OS=Homo sapiens GN=SYT1 PE=1 SV=1	47573
Q13363	CTBP1	CTBP1_HUMAN C-terminal-binding protein 1 OS=Homo sapiens GN=CTBP1 PE=1 SV=2	47535
P16615	ATP2A2	AT2A2_HUMAN Sarcoplasmic/endoplasmic reticulum calcium ATPase 2 OS=Homo sapiens GN=ATP2A2 PE=1 SV=1	114757
P02042	HBD	HBD_HUMAN Hemoglobin subunit delta OS=Homo sapiens GN=HBD PE=1 SV=2	16055
P80404	ABAT	GABT_HUMAN 4-aminobutyrate aminotransferase mitochondrial OS=Homo sapiens GN=ABAT PE=1 SV=3	56439
Q9NZN3	EHD3	EHD3_HUMAN EH domain-containing protein 3 OS=Homo sapiens GN=EHD3 PE=1 SV=2	60887
P07195	LDHB	LDHB_HUMAN L-lactate dehydrogenase B chain OS=Homo sapiens GN=LDHB PE=1 SV=2	36639
P38646	HSPA9	GRP75_HUMAN Stress-70 protein mitochondrial OS=Homo sapiens GN=HSPA9 PE=1 SV=2	73681
P40939	HADHA	ECHA_HUMAN Trifunctional enzyme subunit alpha mitochondrial OS=Homo sapiens GN=HADHA PE=1 SV=2	83000
P40925-3	MDH1	MDHC_HUMAN Isoform 3 of Malate dehydrogenase cytoplasmic OS=Homo sapiens GN=MDH1	38628
G5EA52	PDIA3	G5EA52_HUMAN Protein disulfide isomerase family A member 3 isoform CRA_b OS=Homo sapiens GN=PDIA3 PE=2 SV=1	54964
P31948	STIP1	STIP1_HUMAN Stress-induced-phosphoprotein 1 OS=Homo sapiens GN=STIP1 PE=1 SV=1	62639
P18669	PGAM1	PGAM1_HUMAN Phosphoglycerate mutase 1 OS=Homo sapiens GN=PGAM1 PE=1 SV=2	28804
P48643	CCT5	TCPE_HUMAN T-complex protein 1 subunit epsilon OS=Homo sapiens GN=CCT5 PE=1 SV=1	59671
Q16799	RTN1	RTN1_HUMAN Reticulon-1 OS=Homo sapiens GN=RTN1 PE=1 SV=1	83618
O75746	SLC25A12	CMC1_HUMAN Calcium-binding mitochondrial carrier protein Aralar1 OS=Homo sapiens GN=SLC25A12 PE=1 SV=2	74762
P08107	HSPA1A	HSP71_HUMAN Heat shock 70 kDa protein 1A/1B OS=Homo sapiens GN=HSPA1A PE=1 SV=5	70052
Q08209	PPP3CA	PP2BA_HUMAN Serine/threonine-protein phosphatase 2B catalytic subunit alpha isoform OS=Homo sapiens GN=PPP3CA PE=1 SV=1	58688
H0YGL9	RYR2	H0YGL9_HUMAN Ryanodine receptor 2 OS=Homo sapiens GN=RYR2 PE=2 SV=1	562826
P35609	ACTN2	ACTN2_HUMAN Alpha-actinin-2 OS=Homo sapiens GN=ACTN2 PE=1 SV=1	103854
P00918	CA2	CAH2_HUMAN Carbonic anhydrase 2 OS=Homo sapiens GN=CA2 PE=1 SV=2	29246
P00387-2	CYB5R3	NB5R3_HUMAN Isoform 2 of NADH-cytochrome b5 reductase 3 OS=Homo sapiens GN=CYB5R3	31629
P08237-2	PFKM	K6PF_HUMAN Isoform 2 of 6-phosphofructokinase muscle type OS=Homo sapiens GN=PFKM	81776
P00338	LDHA	LDHA_HUMAN L-lactate dehydrogenase A chain OS=Homo sapiens GN=LDHA PE=1 SV=2	36689
O95782-2	AP2A1	AP2A1_HUMAN Isoform B of AP-2 complex subunit alpha-1 OS=Homo sapiens GN=AP2A1	105361
Q16623	STX1A	STX1A_HUMAN Syntaxin-1A OS=Homo sapiens GN=STX1A PE=1 SV=1	33023
Q9UBB6	NCDN	NCDN_HUMAN Neurochondrin OS=Homo sapiens GN=NCDN PE=1 SV=1	78864
Q99497	PARK7	PARK7_HUMAN Protein DJ-1 OS=Homo sapiens GN=PARK7 PE=1 SV=2	19891
Q16798	ME3	MAON_HUMAN NADP-dependent malic enzyme mitochondrial OS=Homo sapiens GN=ME3 PE=2 SV=2	67069
P28331	NDUFS1	NDUS1_HUMAN NADH-ubiquinone oxidoreductase 75 kDa subunit mitochondrial OS=Homo sapiens GN=NDUFS1 PE=1 SV=3	79468
D6RGI3	SEPT11	D6RGI3_HUMAN Septin 11 isoform CRA_b OS=Homo sapiens GN=SEPT11 PE=2 SV=1	49006
O95197-2	RTN3	RTN3_HUMAN Isoform 2 of Reticulon-3 OS=Homo sapiens GN=RTN3	110652
O00410	IPO5	IPO5_HUMAN Importin-5 OS=Homo sapiens GN=IPO5 PE=1 SV=4	123630
E7ES33	SEPT7	E7ES33_HUMAN Septin-7 OS=Homo sapiens GN=SEPT7 PE=2 SV=2	50609
Q16891-4	IMMT	IMMT_HUMAN Isoform 4 of Mitochondrial inner membrane protein OS=Homo sapiens GN=IMMT	83549
B4DGU4	CTNNB1	B4DGU4_HUMAN Catenin beta-1 OS=Homo sapiens GN=CTNNB1 PE=2 SV=1	84766
Q15700-2	DLG2	DLG2_HUMAN Isoform 2 of Disks large homolog 2 OS=Homo sapiens GN=DLG2	109371
P78371	CCT2	TCPB_HUMAN T-complex protein 1 subunit beta OS=Homo sapiens GN=CCT2 PE=1 SV=4	57488
J3KP72	PCMT1	J3KP72_HUMAN Protein-L-isoaspartate O-methyltransferase OS=Homo sapiens GN=PCMT1 PE=2 SV=1	30315
P84077	ARF1	ARF1_HUMAN ADP-ribosylation factor 1 OS=Homo sapiens GN=ARF1 PE=1 SV=2	20697
Q99832	CCT7	TCPH_HUMAN T-complex protein 1 subunit eta OS=Homo sapiens GN=CCT7 PE=1 SV=2	59367
P61204	ARF3	ARF3_HUMAN ADP-ribosylation factor 3 OS=Homo sapiens GN=ARF3 PE=1 SV=2	20601
P02686	MBP	MBP_HUMAN Myelin basic protein OS=Homo sapiens GN=MBP PE=1 SV=3	33117
P35612	ADD2	ADDB_HUMAN Beta-adducin OS=Homo sapiens GN=ADD2 PE=1 SV=3	80854
Q7Z6Z7-2	HUWE1	HUWE1_HUMAN Isoform 2 of E3 ubiquitin-protein ligase HUWE1 OS=Homo sapiens GN=HUWE1	480203
P54920	NAPA	SNAA_HUMAN Alpha-soluble NSF attachment protein OS=Homo sapiens GN=NAPA PE=1 SV=3	33233
Q96GW7	BCAN	PGCB_HUMAN Brevican core protein OS=Homo sapiens GN=BCAN PE=1 SV=2	99118
Q5JRX3	PITRM1	PREP_HUMAN Presequence protease mitochondrial OS=Homo sapiens GN=PITRM1 PE=1 SV=3	117413
Q13423	NNT	NNTM_HUMAN NAD(P) transhydrogenase mitochondrial OS=Homo sapiens GN=NNT PE=1 SV=3	113895
P43304	GPD2	GPDM_HUMAN Glycerol-3-phosphate dehydrogenase mitochondrial OS=Homo sapiens GN=GPD2 PE=1 SV=3	80853
Q13733	ATP1A4	AT1A4_HUMAN Sodium/potassium-transporting ATPase subunit alpha-4 OS=Homo sapiens GN=ATP1A4 PE=1 SV=3	114166
P08133	ANXA6	ANXA6_HUMAN Annexin A6 OS=Homo sapiens GN=ANXA6 PE=1 SV=3	75873
P05026-2	ATP1B1	AT1B1_HUMAN Isoform 2 of Sodium/potassium-transporting ATPase subunit beta-1 OS=Homo sapiens GN=ATP1B1	34893
O00533	CHL1	CHL1_HUMAN Neural cell adhesion molecule L1-like protein OS=Homo sapiens GN=CHL1 PE=1 SV=4	135071
P52306-2	RAP1GDS1	GDS1_HUMAN Isoform 2 of Rap1 GTPase-GDP dissociation stimulator 1 OS=Homo sapiens GN=RAP1GDS1	61037
Q9UHC6	CNTNAP2	CNTP2_HUMAN Contactin-associated protein-like 2 OS=Homo sapiens GN=CNTNAP2 PE=1 SV=1	148167
Q12959-4	DLG1	DLG1_HUMAN Isoform 4 of Disks large homolog 1 OS=Homo sapiens GN=DLG1	99942
Q92599	SEPT8	SEPT8_HUMAN Septin-8 OS=Homo sapiens GN=SEPT8 PE=1 SV=4	55756
P62879	GNB2	GBB2_HUMAN Guanine nucleotide-binding protein G(I)/G(S)/G(T) subunit beta-2 OS=Homo sapiens GN=GNB2 PE=1 SV=3	37331
Q92597	NDRG1	NDRG1_HUMAN Protein NDRG1 OS=Homo sapiens GN=NDRG1 PE=1 SV=1	42835
P49588	AARS	SYAC_HUMAN Alanine--tRNA ligase cytoplasmic OS=Homo sapiens GN=AARS PE=1 SV=2	106810
Q09666	AHNAK	AHNK_HUMAN Neuroblast differentiation-associated protein AHNAK OS=Homo sapiens GN=AHNAK PE=1 SV=2	629114
P13639	EEF2	EF2_HUMAN Elongation factor 2 OS=Homo sapiens GN=EEF2 PE=1 SV=4	95338
Q16143	SNCB	SYUB_HUMAN Beta-synuclein OS=Homo sapiens GN=SNCB PE=1 SV=1	14288
Q9ULU8	CADPS	CAPS1_HUMAN Calcium-dependent secretion activator 1 OS=Homo sapiens GN=CADPS PE=1 SV=3	152786
P01024	C3	CO3_HUMAN Complement C3 OS=Homo sapiens GN=C3 PE=1 SV=2	187147
P61163	ACTR1A	ACTZ_HUMAN Alpha-centractin OS=Homo sapiens GN=ACTR1A PE=1 SV=1	42614
Q12765	SCRN1	SCRN1_HUMAN Secernin-1 OS=Homo sapiens GN=SCRN1 PE=1 SV=2	46382
P20916	MAG	MAG_HUMAN Myelin-associated glycoprotein OS=Homo sapiens GN=MAG PE=1 SV=1	69069
P16152	CBR1	CBR1_HUMAN Carbonyl reductase [NADPH] 1 OS=Homo sapiens GN=CBR1 PE=1 SV=3	30375
P23468-2	PTPRD	PTPRD_HUMAN Isoform 2 of Receptor-type tyrosine-protein phosphatase delta OS=Homo sapiens GN=PTPRD	212131
O94760	DDAH1	DDAH1_HUMAN N(G) N(G)-dimethylarginine dimethylaminohydrolase 1 OS=Homo sapiens GN=DDAH1 PE=1 SV=3	31122
Q8N3J6-2	CADM2	CADM2_HUMAN Isoform 2 of Cell adhesion molecule 2 OS=Homo sapiens GN=CADM2	44423
P68104	EEF1A1	EF1A1_HUMAN Elongation factor 1-alpha 1 OS=Homo sapiens GN=EEF1A1 PE=1 SV=1	50141
Q9P0K1	ADAM22	ADA22_HUMAN Disintegrin and metalloproteinase domain-containing protein 22 OS=Homo sapiens GN=ADAM22 PE=1 SV=1	100433
A5A3E0	POTEF	POTEF_HUMAN POTE ankyrin domain family member F OS=Homo sapiens GN=POTEF PE=1 SV=2	121444
P11277-2	SPTB	SPTB1_HUMAN Isoform 2 of Spectrin beta chain erythrocytic OS=Homo sapiens GN=SPTB	267824
P61106	RAB14	RAB14_HUMAN Ras-related protein Rab-14 OS=Homo sapiens GN=RAB14 PE=1 SV=4	23897
P36871	PGM1	PGM1_HUMAN Phosphoglucomutase-1 OS=Homo sapiens GN=PGM1 PE=1 SV=3	61449
P17302	GJA1	CXA1_HUMAN Gap junction alpha-1 protein OS=Homo sapiens GN=GJA1 PE=1 SV=2	43008
P32004	L1CAM	L1CAM_HUMAN Neural cell adhesion molecule L1 OS=Homo sapiens GN=L1CAM PE=1 SV=2	140003
Q7Z2K8	GPRIN1	GRIN1_HUMAN G protein-regulated inducer of neurite outgrowth 1 OS=Homo sapiens GN=GPRIN1 PE=2 SV=2	102399
P07237	P4HB	PDIA1_HUMAN Protein disulfide-isomerase OS=Homo sapiens GN=P4HB PE=1 SV=3	57116
P24752	ACAT1	THIL_HUMAN Acetyl-CoA acetyltransferase mitochondrial OS=Homo sapiens GN=ACAT1 PE=1 SV=1	45200
P62937	PPIA	PPIA_HUMAN Peptidyl-prolyl cis-trans isomerase A OS=Homo sapiens GN=PPIA PE=1 SV=2	18012
P43004-2	SLC1A2	EAA2_HUMAN Isoform 2 of Excitatory amino acid transporter 2 OS=Homo sapiens GN=SLC1A2	61228
P11217	PYGM	PYGM_HUMAN Glycogen phosphorylase muscle form OS=Homo sapiens GN=PYGM PE=1 SV=6	97092
Q99962	SH3GL2	SH3G2_HUMAN Endophilin-A1 OS=Homo sapiens GN=SH3GL2 PE=1 SV=1	39962
F8VSZ4	PLXNA1	F8VSZ4_HUMAN Plexin-A1 OS=Homo sapiens GN=PLXNA1 PE=2 SV=1	208547
J3KNU8	ALDH6A1	J3KNU8_HUMAN Methylmalonate-semialdehyde dehydrogenase [acylating] mitochondrial OS=Homo sapiens GN=ALDH6A1 PE=2 SV=1	56228
O15394	NCAM2	NCAM2_HUMAN Neural cell adhesion molecule 2 OS=Homo sapiens GN=NCAM2 PE=1 SV=2	93046
Q07954	LRP1	LRP1_HUMAN Prolow-density lipoprotein receptor-related protein 1 OS=Homo sapiens GN=LRP1 PE=1 SV=2	504610
Q96KP4	CNDP2	CNDP2_HUMAN Cytosolic non-specific dipeptidase OS=Homo sapiens GN=CNDP2 PE=1 SV=2	52879
Q16658	FSCN1	FSCN1_HUMAN Fascin OS=Homo sapiens GN=FSCN1 PE=1 SV=3	54530
Q14195-2	DPYSL3	DPYL3_HUMAN Isoform LCRMP-4 of Dihydropyrimidinase-related protein 3 OS=Homo sapiens GN=DPYSL3	73911
Q9ULR3	PPM1H	PPM1H_HUMAN Protein phosphatase 1H OS=Homo sapiens GN=PPM1H PE=1 SV=2	56448
O75306	NDUFS2	NDUS2_HUMAN NADH dehydrogenase [ubiquinone] iron-sulfur protein 2 mitochondrial OS=Homo sapiens GN=NDUFS2 PE=1 SV=2	52546
O60313	OPA1	OPA1_HUMAN Dynamin-like 120 kDa protein mitochondrial OS=Homo sapiens GN=OPA1 PE=1 SV=3	111630
Q8N573-8	OXR1	OXR1_HUMAN Isoform 8 of Oxidation resistance protein 1 OS=Homo sapiens GN=OXR1	97916
P11021	HSPA5	GRP78_HUMAN 78 kDa glucose-regulated protein OS=Homo sapiens GN=HSPA5 PE=1 SV=2	72333
P00352	ALDH1A1	AL1A1_HUMAN Retinal dehydrogenase 1 OS=Homo sapiens GN=ALDH1A1 PE=1 SV=2	54862
P50990	CCT8	TCPQ_HUMAN T-complex protein 1 subunit theta OS=Homo sapiens GN=CCT8 PE=1 SV=4	59621
P30048	PRDX3	PRDX3_HUMAN Thioredoxin-dependent peroxide reductase mitochondrial OS=Homo sapiens GN=PRDX3 PE=1 SV=3	27693
P00403	MT-CO2	COX2_HUMAN Cytochrome c oxidase subunit 2 OS=Homo sapiens GN=MT-CO2 PE=1 SV=1	25565
P78352-3	DLG4	DLG4_HUMAN Isoform 3 of Disks large homolog 4 OS=Homo sapiens GN=DLG4	80125
P62158	CALM1	CALM_HUMAN Calmodulin OS=Homo sapiens GN=CALM1 PE=1 SV=2	16838
O43175	PHGDH	SERA_HUMAN D-3-phosphoglycerate dehydrogenase OS=Homo sapiens GN=PHGDH PE=1 SV=4	56651
P63096	GNAI1	GNAI1_HUMAN Guanine nucleotide-binding protein G(i) subunit alpha-1 OS=Homo sapiens GN=GNAI1 PE=1 SV=2	40361
P10636-7	MAPT	TAU_HUMAN Isoform Tau-E of Microtubule-associated protein tau OS=Homo sapiens GN=MAPT	42967
Q9Y6I3-3	EPN1	EPN1_HUMAN Isoform 3 of Epsin-1 OS=Homo sapiens GN=EPN1	57504
P40227	CCT6A	TCPZ_HUMAN T-complex protein 1 subunit zeta OS=Homo sapiens GN=CCT6A PE=1 SV=3	58024
P61266-2	STX1B	STX1B_HUMAN Isoform 2 of Syntaxin-1B OS=Homo sapiens GN=STX1B	31787
O75781	PALM	PALM_HUMAN Paralemmin-1 OS=Homo sapiens GN=PALM PE=1 SV=2	42076
O75891	ALDH1L1	AL1L1_HUMAN Cytosolic 10-formyltetrahydrofolate dehydrogenase OS=Homo sapiens GN=ALDH1L1 PE=1 SV=2	98829
P12532	CKMT1A	KCRU_HUMAN Creatine kinase U-type mitochondrial OS=Homo sapiens GN=CKMT1A PE=1 SV=1	47037
P23528	CFL1	COF1_HUMAN Cofilin-1 OS=Homo sapiens GN=CFL1 PE=1 SV=3	18502
Q14697	GANAB	GANAB_HUMAN Neutral alpha-glucosidase AB OS=Homo sapiens GN=GANAB PE=1 SV=3	106874
O15067	PFAS	PUR4_HUMAN Phosphoribosylformylglycinamidine synthase OS=Homo sapiens GN=PFAS PE=1 SV=4	144734
Q14203-6	DCTN1	DCTN1_HUMAN Isoform 6 of Dynactin subunit 1 OS=Homo sapiens GN=DCTN1	140886
P50897	PPT1	PPT1_HUMAN Palmitoyl-protein thioesterase 1 OS=Homo sapiens GN=PPT1 PE=1 SV=1	34193
Q10567-2	AP1B1	AP1B1_HUMAN Isoform B of AP-1 complex subunit beta-1 OS=Homo sapiens GN=AP1B1	103921
P07339	CTSD	CATD_HUMAN Cathepsin D OS=Homo sapiens GN=CTSD PE=1 SV=1	44552
P09622	DLD	DLDH_HUMAN Dihydrolipoyl dehydrogenase mitochondrial OS=Homo sapiens GN=DLD PE=1 SV=2	54177
Q13153	PAK1	PAK1_HUMAN Serine/threonine-protein kinase PAK 1 OS=Homo sapiens GN=PAK1 PE=1 SV=2	60647
P37840-2	SNCA	SYUA_HUMAN Isoform 2-4 of Alpha-synuclein OS=Homo sapiens GN=SNCA	11372
P50213	IDH3A	IDH3A_HUMAN Isocitrate dehydrogenase [NAD] subunit alpha mitochondrial OS=Homo sapiens GN=IDH3A PE=1 SV=1	39592
Q14194-2	CRMP1	DPYL1_HUMAN Isoform LCRMP-1 of Dihydropyrimidinase-related protein 1 OS=Homo sapiens GN=CRMP1	74262
P49773	HINT1	HINT1_HUMAN Histidine triad nucleotide-binding protein 1 OS=Homo sapiens GN=HINT1 PE=1 SV=2	13802
Q15019	SEPT2	SEPT2_HUMAN Septin-2 OS=Homo sapiens GN=SEPT2 PE=1 SV=1	41487
O14594	NCAN	NCAN_HUMAN Neurocan core protein OS=Homo sapiens GN=NCAN PE=1 SV=3	143093
Q8TCZ2-5	CD99L2	C99L2_HUMAN Isoform 5 of CD99 antigen-like protein 2 OS=Homo sapiens GN=CD99L2	28907
O00499	BIN1	BIN1_HUMAN Myc box-dependent-interacting protein 1 OS=Homo sapiens GN=BIN1 PE=1 SV=1	64699
P17858	PFKL	K6PL_HUMAN 6-phosphofructokinase liver type OS=Homo sapiens GN=PFKL PE=1 SV=6	85018
P29144	TPP2	TPP2_HUMAN Tripeptidyl-peptidase 2 OS=Homo sapiens GN=TPP2 PE=1 SV=4	138350
P30042	C21orf33	ES1_HUMAN ES1 protein homolog mitochondrial OS=Homo sapiens GN=C21orf33 PE=1 SV=3	28170
P49368	CCT3	TCPG_HUMAN T-complex protein 1 subunit gamma OS=Homo sapiens GN=CCT3 PE=1 SV=4	60534
Q5TFQ8	SIRPB1	SIRBL_HUMAN Signal-regulatory protein beta-1 isoform 3 OS=Homo sapiens GN=SIRPB1 PE=1 SV=1	43359
E9PR44	CRYAB	E9PR44_HUMAN Alpha-crystallin B chain (Fragment) OS=Homo sapiens GN=CRYAB PE=2 SV=1	20031
P16298	PPP3CB	PP2BB_HUMAN Serine/threonine-protein phosphatase 2B catalytic subunit beta isoform OS=Homo sapiens GN=PPP3CB PE=1 SV=2	59024
P54578	USP14	UBP14_HUMAN Ubiquitin carboxyl-terminal hydrolase 14 OS=Homo sapiens GN=USP14 PE=1 SV=3	56069
O95502	NPTXR	NPTXR_HUMAN Neuronal pentraxin receptor OS=Homo sapiens GN=NPTXR PE=2 SV=2	52846
P63104	YWHAZ	1433Z_HUMAN 14-3-3 protein zeta/delta OS=Homo sapiens GN=YWHAZ PE=1 SV=1	27745
D3YTA9	PPP3R1	D3YTA9_HUMAN Calcineurin subunit B type 1 OS=Homo sapiens GN=PPP3R1 PE=2 SV=1	21445
P54652	HSPA2	HSP72_HUMAN Heat shock-related 70 kDa protein 2 OS=Homo sapiens GN=HSPA2 PE=1 SV=1	70021
P47755	CAPZA2	CAZA2_HUMAN F-actin-capping protein subunit alpha-2 OS=Homo sapiens GN=CAPZA2 PE=1 SV=3	32949
P0CG38	POTEI	POTEI_HUMAN POTE ankyrin domain family member I OS=Homo sapiens GN=POTEI PE=3 SV=1	121282
Q99536	VAT1	VAT1_HUMAN Synaptic vesicle membrane protein VAT-1 homolog OS=Homo sapiens GN=VAT1 PE=1 SV=2	41920
E9PDE8	HSPA4L	E9PDE8_HUMAN Heat shock 70 kDa protein 4L OS=Homo sapiens GN=HSPA4L PE=2 SV=1	91954
E7EMB3	CALM2	E7EMB3_HUMAN Calmodulin OS=Homo sapiens GN=CALM2 PE=2 SV=1	21689
P04179	SOD2	SODM_HUMAN Superoxide dismutase [Mn] mitochondrial OS=Homo sapiens GN=SOD2 PE=1 SV=2	24722
Q14974	KPNB1	IMB1_HUMAN Importin subunit beta-1 OS=Homo sapiens GN=KPNB1 PE=1 SV=2	97170
O43865	AHCYL1	SAHH2_HUMAN Putative adenosylhomocysteinase 2 OS=Homo sapiens GN=AHCYL1 PE=1 SV=2	58952
P12036	NEFH	NFH_HUMAN Neurofilament heavy polypeptide OS=Homo sapiens GN=NEFH PE=1 SV=4	112479
P54289-5	CACNA2D1	CA2D1_HUMAN Isoform 5 of Voltage-dependent calcium channel subunit alpha-2/delta-1 OS=Homo sapiens GN=CACNA2D1	122443
F5H569	ATP6V0A1	F5H569_HUMAN V-type proton ATPase 116 kDa subunit a isoform 1 OS=Homo sapiens GN=ATP6V0A1 PE=2 SV=1	96314
P49821-2	NDUFV1	NDUV1_HUMAN Isoform 2 of NADH dehydrogenase [ubiquinone] flavoprotein 1 mitochondrial OS=Homo sapiens GN=NDUFV1	49868
P24539	ATP5F1	AT5F1_HUMAN ATP synthase F(0) complex subunit B1 mitochondrial OS=Homo sapiens GN=ATP5F1 PE=1 SV=2	28909
P27824	CANX	CALX_HUMAN Calnexin OS=Homo sapiens GN=CANX PE=1 SV=2	67568
P53396	ACLY	ACLY_HUMAN ATP-citrate synthase OS=Homo sapiens GN=ACLY PE=1 SV=3	120839
P30049	ATP5D	ATPD_HUMAN ATP synthase subunit delta mitochondrial OS=Homo sapiens GN=ATP5D PE=1 SV=2	17490
O75955	FLOT1	FLOT1_HUMAN Flotillin-1 OS=Homo sapiens GN=FLOT1 PE=1 SV=3	47355
Q9Y285	FARSA	SYFA_HUMAN Phenylalanine--tRNA ligase alpha subunit OS=Homo sapiens GN=FARSA PE=1 SV=3	57564
Q9ULD0	OGDHL	OGDHL_HUMAN 2-oxoglutarate dehydrogenase-like mitochondrial OS=Homo sapiens GN=OGDHL PE=1 SV=3	114481
P21796	VDAC1	VDAC1_HUMAN Voltage-dependent anion-selective channel protein 1 OS=Homo sapiens GN=VDAC1 PE=1 SV=2	30773
Q58FF7	HSP90AB3P	H90B3_HUMAN Putative heat shock protein HSP 90-beta-3 OS=Homo sapiens GN=HSP90AB3P PE=5 SV=1	68325
Q15435	PPP1R7	PP1R7_HUMAN Protein phosphatase 1 regulatory subunit 7 OS=Homo sapiens GN=PPP1R7 PE=1 SV=1	41564
Q06830	PRDX1	PRDX1_HUMAN Peroxiredoxin-1 OS=Homo sapiens GN=PRDX1 PE=1 SV=1	22110
Q9UEY8-2	ADD3	ADDG_HUMAN Isoform 1 of Gamma-adducin OS=Homo sapiens GN=ADD3	75671
P09417	QDPR	DHPR_HUMAN Dihydropteridine reductase OS=Homo sapiens GN=QDPR PE=1 SV=2	25790
P35573	AGL	GDE_HUMAN Glycogen debranching enzyme OS=Homo sapiens GN=AGL PE=1 SV=3	174763
O94819	KBTBD11	KBTBB_HUMAN Kelch repeat and BTB domain-containing protein 11 OS=Homo sapiens GN=KBTBD11 PE=1 SV=1	65720
P22830	FECH	HEMH_HUMAN Ferrochelatase mitochondrial OS=Homo sapiens GN=FECH PE=1 SV=2	47862
P04899	GNAI2	GNAI2_HUMAN Guanine nucleotide-binding protein G(i) subunit alpha-2 OS=Homo sapiens GN=GNAI2 PE=1 SV=3	40451
O43813	LANCL1	LANC1_HUMAN LanC-like protein 1 OS=Homo sapiens GN=LANCL1 PE=1 SV=1	45283
P12236	SLC25A6	ADT3_HUMAN ADP/ATP translocase 3 OS=Homo sapiens GN=SLC25A6 PE=1 SV=4	32866
Q99714	HSD17B10	HCD2_HUMAN 3-hydroxyacyl-CoA dehydrogenase type-2 OS=Homo sapiens GN=HSD17B10 PE=1 SV=3	26923
P21399	ACO1	ACOC_HUMAN Cytoplasmic aconitate hydratase OS=Homo sapiens GN=ACO1 PE=1 SV=3	98399
O94811	TPPP	TPPP_HUMAN Tubulin polymerization-promoting protein OS=Homo sapiens GN=TPPP PE=1 SV=1	23694
P27361	MAPK3	MK03_HUMAN Mitogen-activated protein kinase 3 OS=Homo sapiens GN=MAPK3 PE=1 SV=4	43136
P12235	SLC25A4	ADT1_HUMAN ADP/ATP translocase 1 OS=Homo sapiens GN=SLC25A4 PE=1 SV=4	33065
Q9Y2Q0-2	ATP8A1	AT8A1_HUMAN Isoform 2 of Probable phospholipid-transporting ATPase IA OS=Homo sapiens GN=ATP8A1	129627
Q86UP2	KTN1	KTN1_HUMAN Kinectin OS=Homo sapiens GN=KTN1 PE=1 SV=1	156275
P78357	CNTNAP1	CNTP1_HUMAN Contactin-associated protein 1 OS=Homo sapiens GN=CNTNAP1 PE=1 SV=1	156266
P13929	ENO3	ENOB_HUMAN Beta-enolase OS=Homo sapiens GN=ENO3 PE=1 SV=5	46987
P01023	A2M	A2MG_HUMAN Alpha-2-macroglobulin OS=Homo sapiens GN=A2M PE=1 SV=3	163290
O76070	SNCG	SYUG_HUMAN Gamma-synuclein OS=Homo sapiens GN=SNCG PE=1 SV=2	13331
P51649	ALDH5A1	SSDH_HUMAN Succinate-semialdehyde dehydrogenase mitochondrial OS=Homo sapiens GN=ALDH5A1 PE=1 SV=2	57215
P42262-2	GRIA2	GRIA2_HUMAN Isoform Flip of Glutamate receptor 2 OS=Homo sapiens GN=GRIA2	98878
Q709C8-2	VPS13C	VP13C_HUMAN Isoform 2 of Vacuolar protein sorting-associated protein 13C OS=Homo sapiens GN=VPS13C	408201
P55011	SLC12A2	S12A2_HUMAN Solute carrier family 12 member 2 OS=Homo sapiens GN=SLC12A2 PE=1 SV=1	131447
Q8N126	CADM3	CADM3_HUMAN Cell adhesion molecule 3 OS=Homo sapiens GN=CADM3 PE=1 SV=1	43300
Q5HY54	FLNA	Q5HY54_HUMAN Filamin-A OS=Homo sapiens GN=FLNA PE=2 SV=1	276548
Q9HCM2	PLXNA4	PLXA4_HUMAN Plexin-A4 OS=Homo sapiens GN=PLXNA4 PE=1 SV=4	212454
Q9H3Z4	DNAJC5	DNJC5_HUMAN DnaJ homolog subfamily C member 5 OS=Homo sapiens GN=DNAJC5 PE=1 SV=1	22149
Q96GD0	PDXP	PLPP_HUMAN Pyridoxal phosphate phosphatase OS=Homo sapiens GN=PDXP PE=1 SV=2	31698
P10768	ESD	ESTD_HUMAN S-formylglutathione hydrolase OS=Homo sapiens GN=ESD PE=1 SV=2	31463
Q14894	CRYM	CRYM_HUMAN Ketimine reductase mu-crystallin OS=Homo sapiens GN=CRYM PE=1 SV=1	33776
P08195-3	SLC3A2	4F2_HUMAN Isoform 3 of 4F2 cell-surface antigen heavy chain OS=Homo sapiens GN=SLC3A2	61816
O75061	DNAJC6	AUXI_HUMAN Putative tyrosine-protein phosphatase auxilin OS=Homo sapiens GN=DNAJC6 PE=1 SV=3	99997
P42658	DPP6	DPP6_HUMAN Dipeptidyl aminopeptidase-like protein 6 OS=Homo sapiens GN=DPP6 PE=1 SV=2	97588
Q9NYU2-2	UGGT1	UGGG1_HUMAN Isoform 2 of UDP-glucose:glycoprotein glucosyltransferase 1 OS=Homo sapiens GN=UGGT1	174976
Q9Y2A7	NCKAP1	NCKP1_HUMAN Nck-associated protein 1 OS=Homo sapiens GN=NCKAP1 PE=1 SV=1	128790
Q01813	PFKP	K6PP_HUMAN 6-phosphofructokinase type C OS=Homo sapiens GN=PFKP PE=1 SV=2	85596
P14625	HSP90B1	ENPL_HUMAN Endoplasmin OS=Homo sapiens GN=HSP90B1 PE=1 SV=1	92469
Q6ZVM7	TOM1L2	TM1L2_HUMAN TOM1-like protein 2 OS=Homo sapiens GN=TOM1L2 PE=1 SV=1	55556
Q14515	SPARCL1	SPRL1_HUMAN SPARC-like protein 1 OS=Homo sapiens GN=SPARCL1 PE=1 SV=2	75208
Q9UMF0	ICAM5	ICAM5_HUMAN Intercellular adhesion molecule 5 OS=Homo sapiens GN=ICAM5 PE=1 SV=3	97116
Q5JWF2	GNAS	GNAS1_HUMAN Guanine nucleotide-binding protein G(s) subunit alpha isoforms XLas OS=Homo sapiens GN=GNAS PE=1 SV=2	111024
P27338	MAOB	AOFB_HUMAN Amine oxidase [flavin-containing] B OS=Homo sapiens GN=MAOB PE=1 SV=3	58763
P49748-3	ACADVL	ACADV_HUMAN Isoform 3 of Very long-chain specific acyl-CoA dehydrogenase mitochondrial OS=Homo sapiens GN=ACADVL	72927
O43491-4	EPB41L2	E41L2_HUMAN Isoform 4 of Band 4.1-like protein 2 OS=Homo sapiens GN=EPB41L2	95542
Q9H936	SLC25A22	GHC1_HUMAN Mitochondrial glutamate carrier 1 OS=Homo sapiens GN=SLC25A22 PE=1 SV=1	34470
Q92945	KHSRP	FUBP2_HUMAN Far upstream element-binding protein 2 OS=Homo sapiens GN=KHSRP PE=1 SV=4	73115
Q16531	DDB1	DDB1_HUMAN DNA damage-binding protein 1 OS=Homo sapiens GN=DDB1 PE=1 SV=1	126968
Q9NQW7-3	XPNPEP1	XPP1_HUMAN Isoform 3 of Xaa-Pro aminopeptidase 1 OS=Homo sapiens GN=XPNPEP1	74798
E9PC15	AGK	E9PC15_HUMAN Acylglycerol kinase mitochondrial OS=Homo sapiens GN=AGK PE=2 SV=1	43797
Q14008	CKAP5	CKAP5_HUMAN Cytoskeleton-associated protein 5 OS=Homo sapiens GN=CKAP5 PE=1 SV=3	225493
P78417	GSTO1	GSTO1_HUMAN Glutathione S-transferase omega-1 OS=Homo sapiens GN=GSTO1 PE=1 SV=2	27566
P28482	MAPK1	MK01_HUMAN Mitogen-activated protein kinase 1 OS=Homo sapiens GN=MAPK1 PE=1 SV=3	41390
F8WE88	MYO5A	F8WE88_HUMAN Unconventional myosin-Va OS=Homo sapiens GN=MYO5A PE=2 SV=1	215045
O43237	DYNC1LI2	DC1L2_HUMAN Cytoplasmic dynein 1 light intermediate chain 2 OS=Homo sapiens GN=DYNC1LI2 PE=1 SV=1	54099
A6NNI4	CD9	A6NNI4_HUMAN CD9 antigen OS=Homo sapiens GN=CD9 PE=2 SV=1	17764
P45880	VDAC2	VDAC2_HUMAN Voltage-dependent anion-selective channel protein 2 OS=Homo sapiens GN=VDAC2 PE=1 SV=2	31567
Q6PCE3	PGM2L1	PGM2L_HUMAN Glucose 1 6-bisphosphate synthase OS=Homo sapiens GN=PGM2L1 PE=1 SV=3	70442
P14550	AKR1A1	AK1A1_HUMAN Alcohol dehydrogenase [NADP(+)] OS=Homo sapiens GN=AKR1A1 PE=1 SV=3	36573
P17655	CAPN2	CAN2_HUMAN Calpain-2 catalytic subunit OS=Homo sapiens GN=CAPN2 PE=1 SV=6	79995
P08559	PDHA1	ODPA_HUMAN Pyruvate dehydrogenase E1 component subunit alpha somatic form mitochondrial OS=Homo sapiens GN=PDHA1 PE=1 SV=3	43296
P31946	YWHAB	1433B_HUMAN 14-3-3 protein beta/alpha OS=Homo sapiens GN=YWHAB PE=1 SV=3	28082
P13010	XRCC5	XRCC5_HUMAN X-ray repair cross-complementing protein 5 OS=Homo sapiens GN=XRCC5 PE=1 SV=3	82705
P11177-2	PDHB	ODPB_HUMAN Isoform 2 of Pyruvate dehydrogenase E1 component subunit beta mitochondrial OS=Homo sapiens GN=PDHB	37200
Q15181	PPA1	IPYR_HUMAN Inorganic pyrophosphatase OS=Homo sapiens GN=PPA1 PE=1 SV=2	32660
O14773	TPP1	TPP1_HUMAN Tripeptidyl-peptidase 1 OS=Homo sapiens GN=TPP1 PE=1 SV=2	61248
P08574	CYC1	CY1_HUMAN Cytochrome c1 heme protein mitochondrial OS=Homo sapiens GN=CYC1 PE=1 SV=3	35422
Q16643-3	DBN1	DREB_HUMAN Isoform 3 of Drebrin OS=Homo sapiens GN=DBN1	76300
A2A2V1	PRNP	A2A2V1_HUMAN Major prion protein (Fragment) OS=Homo sapiens GN=PRNP PE=2 SV=1	27279
Q92747	ARPC1A	ARC1A_HUMAN Actin-related protein 2/3 complex subunit 1A OS=Homo sapiens GN=ARPC1A PE=1 SV=2	41569
Q9H9B4	SFXN1	SFXN1_HUMAN Sideroflexin-1 OS=Homo sapiens GN=SFXN1 PE=1 SV=4	35619
B4E2W0	HADHB	B4E2W0_HUMAN 3-ketoacyl-CoA thiolase OS=Homo sapiens GN=HADHB PE=2 SV=1	48880
O43837	IDH3B	IDH3B_HUMAN Isocitrate dehydrogenase [NAD] subunit beta mitochondrial OS=Homo sapiens GN=IDH3B PE=1 SV=2	42184
P00738	HP	HPT_HUMAN Haptoglobin OS=Homo sapiens GN=HP PE=1 SV=1	45205
P42025	ACTR1B	ACTY_HUMAN Beta-centractin OS=Homo sapiens GN=ACTR1B PE=1 SV=1	42293
P55087	AQP4	AQP4_HUMAN Aquaporin-4 OS=Homo sapiens GN=AQP4 PE=1 SV=2	34830
Q9UKU0-8	ACSL6	ACSL6_HUMAN Isoform 8 of Long-chain-fatty-acid--CoA ligase 6 OS=Homo sapiens GN=ACSL6	80529
Q9Y4W6	AFG3L2	AFG32_HUMAN AFG3-like protein 2 OS=Homo sapiens GN=AFG3L2 PE=1 SV=2	88584
P61981	YWHAG	1433G_HUMAN 14-3-3 protein gamma OS=Homo sapiens GN=YWHAG PE=1 SV=2	28303
Q9Y3I0	RTCB	RTCB_HUMAN tRNA-splicing ligase RtcB homolog OS=Homo sapiens GN=RTCB PE=1 SV=1	55210
Q92499	DDX1	DDX1_HUMAN ATP-dependent RNA helicase DDX1 OS=Homo sapiens GN=DDX1 PE=1 SV=2	82432
Q9ULP0-7	NDRG4	NDRG4_HUMAN Isoform 7 of Protein NDRG4 OS=Homo sapiens GN=NDRG4	40049
Q00577	PURA	PURA_HUMAN Transcriptional activator protein Pur-alpha OS=Homo sapiens GN=PURA PE=1 SV=2	34911
P30038	ALDH4A1	AL4A1_HUMAN Delta-1-pyrroline-5-carboxylate dehydrogenase mitochondrial OS=Homo sapiens GN=ALDH4A1 PE=1 SV=3	61720
Q9BYX7	POTEKP	ACTBM_HUMAN Putative beta-actin-like protein 3 OS=Homo sapiens GN=POTEKP PE=5 SV=1	42016
P24821	TNC	TENA_HUMAN Tenascin OS=Homo sapiens GN=TNC PE=1 SV=3	240851
P34931	HSPA1L	HS71L_HUMAN Heat shock 70 kDa protein 1-like OS=Homo sapiens GN=HSPA1L PE=1 SV=2	70375
P11766	ADH5	ADHX_HUMAN Alcohol dehydrogenase class-3 OS=Homo sapiens GN=ADH5 PE=1 SV=4	39724
P19022	CDH2	CADH2_HUMAN Cadherin-2 OS=Homo sapiens GN=CDH2 PE=1 SV=4	99809
Q9UBC2	EPS15L1	EP15R_HUMAN Epidermal growth factor receptor substrate 15-like 1 OS=Homo sapiens GN=EPS15L1 PE=1 SV=1	94255
P60880-2	SNAP25	SNP25_HUMAN Isoform 2 of Synaptosomal-associated protein 25 OS=Homo sapiens GN=SNAP25	23336
Q7Z6L0	PRRT2	PRRT2_HUMAN Proline-rich transmembrane protein 2 OS=Homo sapiens GN=PRRT2 PE=1 SV=1	34945
P09211	GSTP1	GSTP1_HUMAN Glutathione S-transferase P OS=Homo sapiens GN=GSTP1 PE=1 SV=2	23356
Q12955	ANK3	ANK3_HUMAN Ankyrin-3 OS=Homo sapiens GN=ANK3 PE=1 SV=3	480416
O14672	ADAM10	ADA10_HUMAN Disintegrin and metalloproteinase domain-containing protein 10 OS=Homo sapiens GN=ADAM10 PE=1 SV=1	84142
Q9BWD1	ACAT2	THIC_HUMAN Acetyl-CoA acetyltransferase cytosolic OS=Homo sapiens GN=ACAT2 PE=1 SV=2	41351
P51693	APLP1	APLP1_HUMAN Amyloid-like protein 1 OS=Homo sapiens GN=APLP1 PE=1 SV=3	72176
P62258	YWHAE	1433E_HUMAN 14-3-3 protein epsilon OS=Homo sapiens GN=YWHAE PE=1 SV=1	29174
P21291	CSRP1	CSRP1_HUMAN Cysteine and glycine-rich protein 1 OS=Homo sapiens GN=CSRP1 PE=1 SV=3	20567
Q4J6C6-4	PREPL	PPCEL_HUMAN Isoform 4 of Prolyl endopeptidase-like OS=Homo sapiens GN=PREPL	73352
E7ES10	CAST	E7ES10_HUMAN DNA-directed RNA polymerase I subunit RPA34 (Fragment) OS=Homo sapiens GN=CAST PE=2 SV=1	69750
F5GXS0	C4B_2	F5GXS0_HUMAN Complement C4-B OS=Homo sapiens GN=C4B_2 PE=2 SV=1	187668
P0C0L5	C4B	CO4B_HUMAN Complement C4-B OS=Homo sapiens GN=C4B PE=1 SV=2	192750
O00408-4	PDE2A	PDE2A_HUMAN Isoform PDE2A4 of cGMP-dependent 3' 5'-cyclic phosphodiesterase OS=Homo sapiens GN=PDE2A	104955
Q14141-2	SEPT6	SEPT6_HUMAN Isoform I of Septin-6 OS=Homo sapiens GN=SEPT6	48873
P48163	ME1	MAOX_HUMAN NADP-dependent malic enzyme OS=Homo sapiens GN=ME1 PE=1 SV=1	64150
Q9UNS2	COPS3	CSN3_HUMAN COP9 signalosome complex subunit 3 OS=Homo sapiens GN=COPS3 PE=1 SV=3	47873
Q9NR46-2	SH3GLB2	SHLB2_HUMAN Isoform 2 of Endophilin-B2 OS=Homo sapiens GN=SH3GLB2	44766
Q9UHD8-5	SEPT9	SEPT9_HUMAN Isoform 5 of Septin-9 OS=Homo sapiens GN=SEPT9	64682
A6PVW9	SELENBP1	A6PVW9_HUMAN Selenium-binding protein 1 OS=Homo sapiens GN=SELENBP1 PE=2 SV=2	56866
P62328	TMSB4X	TYB4_HUMAN Thymosin beta-4 OS=Homo sapiens GN=TMSB4X PE=1 SV=2	5053
Q7Z3B1	NEGR1	NEGR1_HUMAN Neuronal growth regulator 1 OS=Homo sapiens GN=NEGR1 PE=1 SV=3	38719
P04040	CAT	CATA_HUMAN Catalase OS=Homo sapiens GN=CAT PE=1 SV=3	59756
P27348	YWHAQ	1433T_HUMAN 14-3-3 protein theta OS=Homo sapiens GN=YWHAQ PE=1 SV=1	27764
P20674	COX5A	COX5A_HUMAN Cytochrome c oxidase subunit 5A mitochondrial OS=Homo sapiens GN=COX5A PE=1 SV=2	16762
P00915	CA1	CAH1_HUMAN Carbonic anhydrase 1 OS=Homo sapiens GN=CA1 PE=1 SV=2	28870
P51970	NDUFA8	NDUA8_HUMAN NADH dehydrogenase [ubiquinone] 1 alpha subcomplex subunit 8 OS=Homo sapiens GN=NDUFA8 PE=1 SV=3	20105
P27816	MAP4	MAP4_HUMAN Microtubule-associated protein 4 OS=Homo sapiens GN=MAP4 PE=1 SV=3	121005
Q8WUM4-2	PDCD6IP	PDC6I_HUMAN Isoform 2 of Programmed cell death 6-interacting protein OS=Homo sapiens GN=PDCD6IP	96772
Q9BY67-5	CADM1	CADM1_HUMAN Isoform 5 of Cell adhesion molecule 1 OS=Homo sapiens GN=CADM1	45624
Q9BPU6	DPYSL5	DPYL5_HUMAN Dihydropyrimidinase-related protein 5 OS=Homo sapiens GN=DPYSL5 PE=1 SV=1	61421
Q13200	PSMD2	PSMD2_HUMAN 26S proteasome non-ATPase regulatory subunit 2 OS=Homo sapiens GN=PSMD2 PE=1 SV=3	100200
P62760	VSNL1	VISL1_HUMAN Visinin-like protein 1 OS=Homo sapiens GN=VSNL1 PE=1 SV=2	22142
P61421	ATP6V0D1	VA0D1_HUMAN V-type proton ATPase subunit d 1 OS=Homo sapiens GN=ATP6V0D1 PE=1 SV=1	40329
Q9UPQ0	LIMCH1	LIMC1_HUMAN LIM and calponin homology domains-containing protein 1 OS=Homo sapiens GN=LIMCH1 PE=1 SV=4	121867
Q08174-2	PCDH1	PCDH1_HUMAN Isoform 2 of Protocadherin-1 OS=Homo sapiens GN=PCDH1	133722
P10909-4	CLU	CLUS_HUMAN Isoform 4 of Clusterin OS=Homo sapiens GN=CLU	48803
P49189	ALDH9A1	AL9A1_HUMAN 4-trimethylaminobutyraldehyde dehydrogenase OS=Homo sapiens GN=ALDH9A1 PE=1 SV=3	53802
P68402	PAFAH1B2	PA1B2_HUMAN Platelet-activating factor acetylhydrolase IB subunit beta OS=Homo sapiens GN=PAFAH1B2 PE=1 SV=1	25569
P49418	AMPH	AMPH_HUMAN Amphiphysin OS=Homo sapiens GN=AMPH PE=1 SV=1	76257
Q9UNZ2	NSFL1C	NSF1C_HUMAN NSFL1 cofactor p47 OS=Homo sapiens GN=NSFL1C PE=1 SV=2	40573
P41250	GARS	SYG_HUMAN Glycine--tRNA ligase OS=Homo sapiens GN=GARS PE=1 SV=3	83166
P30041	PRDX6	PRDX6_HUMAN Peroxiredoxin-6 OS=Homo sapiens GN=PRDX6 PE=1 SV=3	25035
Q9H853	TUBA4B	TBA4B_HUMAN Putative tubulin-like protein alpha-4B OS=Homo sapiens GN=TUBA4B PE=5 SV=2	27551
P49758-14	RGS6	RGS6_HUMAN Isoform 14 of Regulator of G-protein signaling 6 OS=Homo sapiens GN=RGS6	55270
B1AK87	CAPZB	B1AK87_HUMAN Capping protein (Actin filament) muscle Z-line beta isoform CRA_a OS=Homo sapiens GN=CAPZB PE=2 SV=1	29295
P54577	YARS	SYYC_HUMAN Tyrosine--tRNA ligase cytoplasmic OS=Homo sapiens GN=YARS PE=1 SV=4	59144
P48047	ATP5O	ATPO_HUMAN ATP synthase subunit O mitochondrial OS=Homo sapiens GN=ATP5O PE=1 SV=1	23277
P23471	PTPRZ1	PTPRZ_HUMAN Receptor-type tyrosine-protein phosphatase zeta OS=Homo sapiens GN=PTPRZ1 PE=1 SV=4	254585
Q9UI12-2	ATP6V1H	VATH_HUMAN Isoform 2 of V-type proton ATPase subunit H OS=Homo sapiens GN=ATP6V1H	54151
Q8N0Y7	PGAM4	PGAM4_HUMAN Probable phosphoglycerate mutase 4 OS=Homo sapiens GN=PGAM4 PE=2 SV=1	28777
Q9Y6R1-4	SLC4A4	S4A4_HUMAN Isoform 4 of Electrogenic sodium bicarbonate cotransporter 1 OS=Homo sapiens GN=SLC4A4	112271
J3QRU4	VAMP2	J3QRU4_HUMAN Vesicle-associated membrane protein 2 OS=Homo sapiens GN=VAMP2 PE=2 SV=2	12251
Q93009	USP7	UBP7_HUMAN Ubiquitin carboxyl-terminal hydrolase 7 OS=Homo sapiens GN=USP7 PE=1 SV=2	128302
P15121	AKR1B1	ALDR_HUMAN Aldose reductase OS=Homo sapiens GN=AKR1B1 PE=1 SV=3	35853
P31689	DNAJA1	DNJA1_HUMAN DnaJ homolog subfamily A member 1 OS=Homo sapiens GN=DNAJA1 PE=1 SV=2	44868
Q9NZR1	TMOD2	TMOD2_HUMAN Tropomodulin-2 OS=Homo sapiens GN=TMOD2 PE=1 SV=1	39595
P05141	SLC25A5	ADT2_HUMAN ADP/ATP translocase 2 OS=Homo sapiens GN=SLC25A5 PE=1 SV=7	32852
P30044-2	PRDX5	PRDX5_HUMAN Isoform Cytoplasmic+peroxisomal of Peroxiredoxin-5 mitochondrial OS=Homo sapiens GN=PRDX5	17031
Q9BY11	PACSIN1	PACN1_HUMAN Protein kinase C and casein kinase substrate in neurons protein 1 OS=Homo sapiens GN=PACSIN1 PE=1 SV=1	50966
P01857	IGHG1	IGHG1_HUMAN Ig gamma-1 chain C region OS=Homo sapiens GN=IGHG1 PE=1 SV=1	36106
P43034	PAFAH1B1	LIS1_HUMAN Platelet-activating factor acetylhydrolase IB subunit alpha OS=Homo sapiens GN=PAFAH1B1 PE=1 SV=2	46638
G3XAH0	SEPT5	G3XAH0_HUMAN HCG2002594 isoform CRA_c OS=Homo sapiens GN=SEPT5 PE=3 SV=1	43845
O75914-2	PAK3	PAK3_HUMAN Isoform 2 of Serine/threonine-protein kinase PAK 3 OS=Homo sapiens GN=PAK3	60693
Q07021	C1QBP	C1QBP_HUMAN Complement component 1 Q subcomponent-binding protein mitochondrial OS=Homo sapiens GN=C1QBP PE=1 SV=1	31362
P02675	FGB	FIBB_HUMAN Fibrinogen beta chain OS=Homo sapiens GN=FGB PE=1 SV=2	55928
P23526	AHCY	SAHH_HUMAN Adenosylhomocysteinase OS=Homo sapiens GN=AHCY PE=1 SV=4	47716
P30084	ECHS1	ECHM_HUMAN Enoyl-CoA hydratase mitochondrial OS=Homo sapiens GN=ECHS1 PE=1 SV=4	31387
Q96RL7-4	VPS13A	VP13A_HUMAN Isoform 4 of Vacuolar protein sorting-associated protein 13A OS=Homo sapiens GN=VPS13A	347674
Q13561	DCTN2	DCTN2_HUMAN Dynactin subunit 2 OS=Homo sapiens GN=DCTN2 PE=1 SV=4	44231
O00154	ACOT7	BACH_HUMAN Cytosolic acyl coenzyme A thioester hydrolase OS=Homo sapiens GN=ACOT7 PE=1 SV=3	41796
P49407-2	ARRB1	ARRB1_HUMAN Isoform 1B of Beta-arrestin-1 OS=Homo sapiens GN=ARRB1	46309
P84085	ARF5	ARF5_HUMAN ADP-ribosylation factor 5 OS=Homo sapiens GN=ARF5 PE=1 SV=2	20530
P21283	ATP6V1C1	VATC1_HUMAN V-type proton ATPase subunit C 1 OS=Homo sapiens GN=ATP6V1C1 PE=1 SV=4	43942
P33176	KIF5B	KINH_HUMAN Kinesin-1 heavy chain OS=Homo sapiens GN=KIF5B PE=1 SV=1	109685
Q13177	PAK2	PAK2_HUMAN Serine/threonine-protein kinase PAK 2 OS=Homo sapiens GN=PAK2 PE=1 SV=3	58043
P49593	PPM1F	PPM1F_HUMAN Protein phosphatase 1F OS=Homo sapiens GN=PPM1F PE=1 SV=3	49831
P13804	ETFA	ETFA_HUMAN Electron transfer flavoprotein subunit alpha mitochondrial OS=Homo sapiens GN=ETFA PE=1 SV=1	35080
C9JEU5	FGG	C9JEU5_HUMAN Fibrinogen gamma chain OS=Homo sapiens GN=FGG PE=2 SV=1	50323
P17987	TCP1	TCPA_HUMAN T-complex protein 1 subunit alpha OS=Homo sapiens GN=TCP1 PE=1 SV=1	60344
P48735	IDH2	IDHP_HUMAN Isocitrate dehydrogenase [NADP] mitochondrial OS=Homo sapiens GN=IDH2 PE=1 SV=2	50909
Q02750	MAP2K1	MP2K1_HUMAN Dual specificity mitogen-activated protein kinase kinase 1 OS=Homo sapiens GN=MAP2K1 PE=1 SV=2	43439
P34949	MPI	MPI_HUMAN Mannose-6-phosphate isomerase OS=Homo sapiens GN=MPI PE=1 SV=2	46656
P07602	PSAP	SAP_HUMAN Proactivator polypeptide OS=Homo sapiens GN=PSAP PE=1 SV=2	58113
P01009	SERPINA1	A1AT_HUMAN Alpha-1-antitrypsin OS=Homo sapiens GN=SERPINA1 PE=1 SV=3	46737
Q9P0L0	VAPA	VAPA_HUMAN Vesicle-associated membrane protein-associated protein A OS=Homo sapiens GN=VAPA PE=1 SV=3	27893
B4DG46	SLC17A7	B4DG46_HUMAN Vesicular glutamate transporter 1 OS=Homo sapiens GN=SLC17A7 PE=2 SV=1	59887
O75083	WDR1	WDR1_HUMAN WD repeat-containing protein 1 OS=Homo sapiens GN=WDR1 PE=1 SV=4	66194
Q16795	NDUFA9	NDUA9_HUMAN NADH dehydrogenase [ubiquinone] 1 alpha subcomplex subunit 9 mitochondrial OS=Homo sapiens GN=NDUFA9 PE=1 SV=2	42510
Q99460	PSMD1	PSMD1_HUMAN 26S proteasome non-ATPase regulatory subunit 1 OS=Homo sapiens GN=PSMD1 PE=1 SV=2	105836
Q16775	HAGH	GLO2_HUMAN Hydroxyacylglutathione hydrolase mitochondrial OS=Homo sapiens GN=HAGH PE=1 SV=2	33806
Q9BXK5	BCL2L13	B2L13_HUMAN Bcl-2-like protein 13 OS=Homo sapiens GN=BCL2L13 PE=1 SV=1	52723
Q9HAV0	GNB4	GBB4_HUMAN Guanine nucleotide-binding protein subunit beta-4 OS=Homo sapiens GN=GNB4 PE=1 SV=3	37567
Q9Y4C0-4	NRXN3	NRX3A_HUMAN Isoform 4a of Neurexin-3 OS=Homo sapiens GN=NRXN3	153885
P12270	TPR	TPR_HUMAN Nucleoprotein TPR OS=Homo sapiens GN=TPR PE=1 SV=3	267290
Q9HCH3	CPNE5	CPNE5_HUMAN Copine-5 OS=Homo sapiens GN=CPNE5 PE=1 SV=2	65734
F5H897	TRAP1	F5H897_HUMAN Heat shock protein 75 kDa mitochondrial OS=Homo sapiens GN=TRAP1 PE=2 SV=1	74267
E9PL22	HYOU1	E9PL22_HUMAN Hypoxia up-regulated protein 1 OS=Homo sapiens GN=HYOU1 PE=2 SV=1	104779
E7EVJ5	CYFIP2	E7EVJ5_HUMAN Cytoplasmic FMR1-interacting protein 2 OS=Homo sapiens GN=CYFIP2 PE=2 SV=1	142577
P42704	LRPPRC	LPPRC_HUMAN Leucine-rich PPR motif-containing protein mitochondrial OS=Homo sapiens GN=LRPPRC PE=1 SV=3	157904
O60282	KIF5C	KIF5C_HUMAN Kinesin heavy chain isoform 5C OS=Homo sapiens GN=KIF5C PE=1 SV=1	109495
Q9UQB8-6	BAIAP2	BAIP2_HUMAN Isoform 6 of Brain-specific angiogenesis inhibitor 1-associated protein 2 OS=Homo sapiens GN=BAIAP2	57430
O75947	ATP5H	ATP5H_HUMAN ATP synthase subunit d mitochondrial OS=Homo sapiens GN=ATP5H PE=1 SV=3	18491
P50991	CCT4	TCPD_HUMAN T-complex protein 1 subunit delta OS=Homo sapiens GN=CCT4 PE=1 SV=4	57924
Q8NFZ8	CADM4	CADM4_HUMAN Cell adhesion molecule 4 OS=Homo sapiens GN=CADM4 PE=1 SV=1	42785
O14525-2	ASTN1	ASTN1_HUMAN Isoform 1 of Astrotactin-1 OS=Homo sapiens GN=ASTN1	143978
Q9HDC9	APMAP	APMAP_HUMAN Adipocyte plasma membrane-associated protein OS=Homo sapiens GN=APMAP PE=1 SV=2	46480
P61160	ACTR2	ARP2_HUMAN Actin-related protein 2 OS=Homo sapiens GN=ACTR2 PE=1 SV=1	44761
Q13011	ECH1	ECH1_HUMAN Delta(3 5)-Delta(2 4)-dienoyl-CoA isomerase mitochondrial OS=Homo sapiens GN=ECH1 PE=1 SV=2	35816
Q5T7C4	HMGB1	Q5T7C4_HUMAN High mobility group protein B1 OS=Homo sapiens GN=HMGB1 PE=2 SV=1	18311
Q9BPW8	NIPSNAP1	NIPS1_HUMAN Protein NipSnap homolog 1 OS=Homo sapiens GN=NIPSNAP1 PE=1 SV=1	33310
E7EW20	MYO6	E7EW20_HUMAN Unconventional myosin-VI OS=Homo sapiens GN=MYO6 PE=2 SV=1	148836
Q16836	HADH	HCDH_HUMAN Hydroxyacyl-coenzyme A dehydrogenase mitochondrial OS=Homo sapiens GN=HADH PE=1 SV=3	34294
O43157-2	PLXNB1	PLXB1_HUMAN Isoform 2 of Plexin-B1 OS=Homo sapiens GN=PLXNB1	214409
P43003-2	SLC1A3	EAA1_HUMAN Isoform 2 of Excitatory amino acid transporter 1 OS=Homo sapiens GN=SLC1A3	55149
A8MXP9	MATR3	A8MXP9_HUMAN Matrin-3 OS=Homo sapiens GN=MATR3 PE=2 SV=1	99967
O75369-2	FLNB	FLNB_HUMAN Isoform 2 of Filamin-B OS=Homo sapiens GN=FLNB	275666
Q96QK1	VPS35	VPS35_HUMAN Vacuolar protein sorting-associated protein 35 OS=Homo sapiens GN=VPS35 PE=1 SV=2	91707
G5E9G7	NRXN2	G5E9G7_HUMAN Neurexin 2 isoform CRA_a OS=Homo sapiens GN=NRXN2 PE=2 SV=1	184113
Q96AB3	ISOC2	ISOC2_HUMAN Isochorismatase domain-containing protein 2 mitochondrial OS=Homo sapiens GN=ISOC2 PE=1 SV=1	22337
Q02338	BDH1	BDH_HUMAN D-beta-hydroxybutyrate dehydrogenase mitochondrial OS=Homo sapiens GN=BDH1 PE=1 SV=3	38157
P13716	ALAD	HEM2_HUMAN Delta-aminolevulinic acid dehydratase OS=Homo sapiens GN=ALAD PE=1 SV=1	36295
Q7L0J3	SV2A	SV2A_HUMAN Synaptic vesicle glycoprotein 2A OS=Homo sapiens GN=SV2A PE=1 SV=1	82695
Q96GK7	FAHD2A	FAH2A_HUMAN Fumarylacetoacetate hydrolase domain-containing protein 2A OS=Homo sapiens GN=FAHD2A PE=1 SV=1	34596
Q9NS86	LANCL2	LANC2_HUMAN LanC-like protein 2 OS=Homo sapiens GN=LANCL2 PE=1 SV=1	50854
O14576-3	DYNC1I1	DC1I1_HUMAN Isoform 3 of Cytoplasmic dynein 1 intermediate chain 1 OS=Homo sapiens GN=DYNC1I1	68576
P09960	LTA4H	LKHA4_HUMAN Leukotriene A-4 hydrolase OS=Homo sapiens GN=LTA4H PE=1 SV=2	69285
Q6IBS0	TWF2	TWF2_HUMAN Twinfilin-2 OS=Homo sapiens GN=TWF2 PE=1 SV=2	39548
Q96CW1-2	AP2M1	AP2M1_HUMAN Isoform 2 of AP-2 complex subunit mu OS=Homo sapiens GN=AP2M1	49389
P47985	UQCRFS1	UCRI_HUMAN Cytochrome b-c1 complex subunit Rieske mitochondrial OS=Homo sapiens GN=UQCRFS1 PE=1 SV=2	29668
P62140	PPP1CB	PP1B_HUMAN Serine/threonine-protein phosphatase PP1-beta catalytic subunit OS=Homo sapiens GN=PPP1CB PE=1 SV=3	37187
P0C0L4-2	C4A	CO4A_HUMAN Isoform 2 of Complement C4-A OS=Homo sapiens GN=C4A	187702
P50502	ST13	F10A1_HUMAN Hsc70-interacting protein OS=Homo sapiens GN=ST13 PE=1 SV=2	41332
P12956	XRCC6	XRCC6_HUMAN X-ray repair cross-complementing protein 6 OS=Homo sapiens GN=XRCC6 PE=1 SV=2	69843
Q9H0R4	HDHD2	HDHD2_HUMAN Haloacid dehalogenase-like hydrolase domain-containing protein 2 OS=Homo sapiens GN=HDHD2 PE=1 SV=1	28536
B4DQJ8	PGD	B4DQJ8_HUMAN 6-phosphogluconate dehydrogenase decarboxylating OS=Homo sapiens GN=PGD PE=2 SV=1	51872
P00390-2	GSR	GSHR_HUMAN Isoform Cytoplasmic of Glutathione reductase mitochondrial OS=Homo sapiens GN=GSR	51701
E7EUY0	PRKDC	E7EUY0_HUMAN DNA-dependent protein kinase catalytic subunit OS=Homo sapiens GN=PRKDC PE=2 SV=1	465391
Q8NBX0	SCCPDH	SCPDL_HUMAN Saccharopine dehydrogenase-like oxidoreductase OS=Homo sapiens GN=SCCPDH PE=1 SV=1	47151
O15240	VGF	VGF_HUMAN Neurosecretory protein VGF OS=Homo sapiens GN=VGF PE=1 SV=2	67258
P67775	PPP2CA	PP2AA_HUMAN Serine/threonine-protein phosphatase 2A catalytic subunit alpha isoform OS=Homo sapiens GN=PPP2CA PE=1 SV=1	35594
P62714	PPP2CB	PP2AB_HUMAN Serine/threonine-protein phosphatase 2A catalytic subunit beta isoform OS=Homo sapiens GN=PPP2CB PE=1 SV=1	35575
P13797	PLS3	PLST_HUMAN Plastin-3 OS=Homo sapiens GN=PLS3 PE=1 SV=4	70811
Q9HB71-3	CACYBP	CYBP_HUMAN Isoform 3 of Calcyclin-binding protein OS=Homo sapiens GN=CACYBP	21228
Q06124-2	PTPN11	PTN11_HUMAN Isoform 2 of Tyrosine-protein phosphatase non-receptor type 11 OS=Homo sapiens GN=PTPN11	68011
Q7Z3D6	C14orf159	CN159_HUMAN UPF0317 protein C14orf159 mitochondrial OS=Homo sapiens GN=C14orf159 PE=1 SV=2	66437
Q9H4M9	EHD1	EHD1_HUMAN EH domain-containing protein 1 OS=Homo sapiens GN=EHD1 PE=1 SV=2	60627
P16870-2	CPE	CBPE_HUMAN Isoform 2 of Carboxypeptidase E OS=Homo sapiens GN=CPE	49886
B4DL14	ATP5C1	B4DL14_HUMAN ATP synthase subunit gamma OS=Homo sapiens GN=ATP5C1 PE=2 SV=1	27513
P52943	CRIP2	CRIP2_HUMAN Cysteine-rich protein 2 OS=Homo sapiens GN=CRIP2 PE=1 SV=1	22493
Q13740-2	ALCAM	CD166_HUMAN Isoform 2 of CD166 antigen OS=Homo sapiens GN=ALCAM	63665
P49591	SARS	SYSC_HUMAN Serine--tRNA ligase cytoplasmic OS=Homo sapiens GN=SARS PE=1 SV=3	58777
O75874	IDH1	IDHC_HUMAN Isocitrate dehydrogenase [NADP] cytoplasmic OS=Homo sapiens GN=IDH1 PE=1 SV=2	46659
Q9HCC0-2	MCCC2	MCCB_HUMAN Isoform 2 of Methylcrotonoyl-CoA carboxylase beta chain mitochondrial OS=Homo sapiens GN=MCCC2	57519
P01834	IGKC	IGKC_HUMAN Ig kappa chain C region OS=Homo sapiens GN=IGKC PE=1 SV=1	11609
Q9Y6C9	MTCH2	MTCH2_HUMAN Mitochondrial carrier homolog 2 OS=Homo sapiens GN=MTCH2 PE=1 SV=1	33331
Q7KZF4	SND1	SND1_HUMAN Staphylococcal nuclease domain-containing protein 1 OS=Homo sapiens GN=SND1 PE=1 SV=1	101997
Q14247-3	CTTN	SRC8_HUMAN Isoform 3 of Src substrate cortactin OS=Homo sapiens GN=CTTN	57467
P00492	HPRT1	HPRT_HUMAN Hypoxanthine-guanine phosphoribosyltransferase OS=Homo sapiens GN=HPRT1 PE=1 SV=2	24579
Q9BWM7	SFXN3	SFXN3_HUMAN Sideroflexin-3 OS=Homo sapiens GN=SFXN3 PE=1 SV=2	35979
Q9UMX0	UBQLN1	UBQL1_HUMAN Ubiquilin-1 OS=Homo sapiens GN=UBQLN1 PE=1 SV=2	62519
Q9Y6G9	DYNC1LI1	DC1L1_HUMAN Cytoplasmic dynein 1 light intermediate chain 1 OS=Homo sapiens GN=DYNC1LI1 PE=1 SV=3	56579
Q9C0C9	UBE2O	UBE2O_HUMAN Ubiquitin-conjugating enzyme E2 O OS=Homo sapiens GN=UBE2O PE=1 SV=3	141293
O14880	MGST3	MGST3_HUMAN Microsomal glutathione S-transferase 3 OS=Homo sapiens GN=MGST3 PE=1 SV=1	16516
P34913	EPHX2	HYES_HUMAN Bifunctional epoxide hydrolase 2 OS=Homo sapiens GN=EPHX2 PE=1 SV=2	62616
P07858	CTSB	CATB_HUMAN Cathepsin B OS=Homo sapiens GN=CTSB PE=1 SV=3	37822
Q8N9I0	SYT2	SYT2_HUMAN Synaptotagmin-2 OS=Homo sapiens GN=SYT2 PE=1 SV=2	46872
P07814	EPRS	SYEP_HUMAN Bifunctional glutamate/proline--tRNA ligase OS=Homo sapiens GN=EPRS PE=1 SV=5	170590
P26640	VARS	SYVC_HUMAN Valine--tRNA ligase OS=Homo sapiens GN=VARS PE=1 SV=4	140476
Q14254	FLOT2	FLOT2_HUMAN Flotillin-2 OS=Homo sapiens GN=FLOT2 PE=1 SV=2	47064
Q14108	SCARB2	SCRB2_HUMAN Lysosome membrane protein 2 OS=Homo sapiens GN=SCARB2 PE=1 SV=2	54290
Q01518	CAP1	CAP1_HUMAN Adenylyl cyclase-associated protein 1 OS=Homo sapiens GN=CAP1 PE=1 SV=5	51902
P53041	PPP5C	PPP5_HUMAN Serine/threonine-protein phosphatase 5 OS=Homo sapiens GN=PPP5C PE=1 SV=1	56879
P61601	NCALD	NCALD_HUMAN Neurocalcin-delta OS=Homo sapiens GN=NCALD PE=2 SV=2	22245
P49589-3	CARS	SYCC_HUMAN Isoform 3 of Cysteine--tRNA ligase cytoplasmic OS=Homo sapiens GN=CARS	94638
Q9UH03-2	SEPT3	SEPT3_HUMAN Isoform 2 of Neuronal-specific septin-3 OS=Homo sapiens GN=SEPT3	40100
E7EVH7	KLC1	E7EVH7_HUMAN Kinesin light chain 1 OS=Homo sapiens GN=KLC1 PE=2 SV=1	83695
Q9ULB1-2	NRXN1	NRX1A_HUMAN Isoform 2a of Neurexin-1 OS=Homo sapiens GN=NRXN1	164654
P07384	CAPN1	CAN1_HUMAN Calpain-1 catalytic subunit OS=Homo sapiens GN=CAPN1 PE=1 SV=1	81890
O14936-4	CASK	CSKP_HUMAN Isoform 4 of Peripheral plasma membrane protein CASK OS=Homo sapiens GN=CASK	102165
Q92783-2	STAM	STAM1_HUMAN Isoform 2 of Signal transducing adapter molecule 1 OS=Homo sapiens GN=STAM	44972
P45954	ACADSB	ACDSB_HUMAN Short/branched chain specific acyl-CoA dehydrogenase mitochondrial OS=Homo sapiens GN=ACADSB PE=1 SV=1	47485
P49753	ACOT2	ACOT2_HUMAN Acyl-coenzyme A thioesterase 2 mitochondrial OS=Homo sapiens GN=ACOT2 PE=1 SV=6	53219
O43852	CALU	CALU_HUMAN Calumenin OS=Homo sapiens GN=CALU PE=1 SV=2	37107
Q13510	ASAH1	ASAH1_HUMAN Acid ceramidase OS=Homo sapiens GN=ASAH1 PE=1 SV=5	44660
O43426-4	SYNJ1	SYNJ1_HUMAN Isoform 3 of Synaptojanin-1 OS=Homo sapiens GN=SYNJ1	143253
O00764	PDXK	PDXK_HUMAN Pyridoxal kinase OS=Homo sapiens GN=PDXK PE=1 SV=1	35102
Q92796	DLG3	DLG3_HUMAN Disks large homolog 3 OS=Homo sapiens GN=DLG3 PE=1 SV=2	90314
O95373	IPO7	IPO7_HUMAN Importin-7 OS=Homo sapiens GN=IPO7 PE=1 SV=1	119516
Q9UGV2	NDRG3	NDRG3_HUMAN Protein NDRG3 OS=Homo sapiens GN=NDRG3 PE=1 SV=2	41409
P48147	PREP	PPCE_HUMAN Prolyl endopeptidase OS=Homo sapiens GN=PREP PE=1 SV=2	80700
Q04917	YWHAH	1433F_HUMAN 14-3-3 protein eta OS=Homo sapiens GN=YWHAH PE=1 SV=4	28219
P55290	CDH13	CAD13_HUMAN Cadherin-13 OS=Homo sapiens GN=CDH13 PE=1 SV=1	78287
P20336	RAB3A	RAB3A_HUMAN Ras-related protein Rab-3A OS=Homo sapiens GN=RAB3A PE=1 SV=1	24984
Q8TB36	GDAP1	GDAP1_HUMAN Ganglioside-induced differentiation-associated protein 1 OS=Homo sapiens GN=GDAP1 PE=1 SV=3	41346
Q8N3V7-2	SYNPO	SYNPO_HUMAN Isoform 2 of Synaptopodin OS=Homo sapiens GN=SYNPO	96397
P18206-2	VCL	VINC_HUMAN Isoform 1 of Vinculin OS=Homo sapiens GN=VCL	116722
P02647	APOA1	APOA1_HUMAN Apolipoprotein A-I OS=Homo sapiens GN=APOA1 PE=1 SV=1	30778
Q562R1	ACTBL2	ACTBL_HUMAN Beta-actin-like protein 2 OS=Homo sapiens GN=ACTBL2 PE=1 SV=2	42003
Q6YN16	HSDL2	HSDL2_HUMAN Hydroxysteroid dehydrogenase-like protein 2 OS=Homo sapiens GN=HSDL2 PE=1 SV=1	45395
P22392-2	NME2	NDKB_HUMAN Isoform 3 of Nucleoside diphosphate kinase B OS=Homo sapiens GN=NME2	30137
Q32Q12	NME1-NME2	Q32Q12_HUMAN Nucleoside diphosphate kinase OS=Homo sapiens GN=NME1-NME2 PE=2 SV=1	32642
P23381	WARS	SYWC_HUMAN Tryptophan--tRNA ligase cytoplasmic OS=Homo sapiens GN=WARS PE=1 SV=2	53165
O43776	NARS	SYNC_HUMAN Asparagine--tRNA ligase cytoplasmic OS=Homo sapiens GN=NARS PE=1 SV=1	62943
P09493-3	TPM1	TPM1_HUMAN Isoform 3 of Tropomyosin alpha-1 chain OS=Homo sapiens GN=TPM1	32876
Q14643-4	ITPR1	ITPR1_HUMAN Isoform 4 of Inositol 1 4 5-trisphosphate receptor type 1 OS=Homo sapiens GN=ITPR1	306772
P16104	H2AFX	H2AX_HUMAN Histone H2AX OS=Homo sapiens GN=H2AFX PE=1 SV=2	15145
Q5T5C0-2	STXBP5	STXB5_HUMAN Isoform 2 of Syntaxin-binding protein 5 OS=Homo sapiens GN=STXBP5	123492
Q9UBQ7	GRHPR	GRHPR_HUMAN Glyoxylate reductase/hydroxypyruvate reductase OS=Homo sapiens GN=GRHPR PE=1 SV=1	35668
Q2M2I8	AAK1	AAK1_HUMAN AP2-associated protein kinase 1 OS=Homo sapiens GN=AAK1 PE=1 SV=3	103885
P62942	FKBP1A	FKB1A_HUMAN Peptidyl-prolyl cis-trans isomerase FKBP1A OS=Homo sapiens GN=FKBP1A PE=1 SV=2	11951
Q8IUE6	HIST2H2AB	H2A2B_HUMAN Histone H2A type 2-B OS=Homo sapiens GN=HIST2H2AB PE=1 SV=3	13995
Q4G0F5	VPS26B	VP26B_HUMAN Vacuolar protein sorting-associated protein 26B OS=Homo sapiens GN=VPS26B PE=1 SV=2	39155
P22626	HNRNPA2B1	ROA2_HUMAN Heterogeneous nuclear ribonucleoproteins A2/B1 OS=Homo sapiens GN=HNRNPA2B1 PE=1 SV=2	37430
Q8WZA9	IRGQ	IRGQ_HUMAN Immunity-related GTPase family Q protein OS=Homo sapiens GN=IRGQ PE=1 SV=1	62717
Q5T6W5	HNRNPK	Q5T6W5_HUMAN Heterogeneous nuclear ribonucleoprotein K OS=Homo sapiens GN=HNRNPK PE=4 SV=1	47557
F5GXN1	CPNE6	F5GXN1_HUMAN Copine-6 OS=Homo sapiens GN=CPNE6 PE=2 SV=1	67642
Q16134	ETFDH	ETFD_HUMAN Electron transfer flavoprotein-ubiquinone oxidoreductase mitochondrial OS=Homo sapiens GN=ETFDH PE=1 SV=2	68496
B4DIH5	COPS2	B4DIH5_HUMAN COP9 signalosome complex subunit 2 OS=Homo sapiens GN=COPS2 PE=2 SV=1	44229
P52907	CAPZA1	CAZA1_HUMAN F-actin-capping protein subunit alpha-1 OS=Homo sapiens GN=CAPZA1 PE=1 SV=3	32923
I3L430	HMOX2	I3L430_HUMAN Heme oxygenase 2 OS=Homo sapiens GN=HMOX2 PE=2 SV=1	32837
E9PFI2	STXBP5L	E9PFI2_HUMAN Syntaxin-binding protein 5-like OS=Homo sapiens GN=STXBP5L PE=2 SV=1	128948
P07205	PGK2	PGK2_HUMAN Phosphoglycerate kinase 2 OS=Homo sapiens GN=PGK2 PE=1 SV=3	44796
O60763	USO1	USO1_HUMAN General vesicular transport factor p115 OS=Homo sapiens GN=USO1 PE=1 SV=2	107895
P13489	RNH1	RINI_HUMAN Ribonuclease inhibitor OS=Homo sapiens GN=RNH1 PE=1 SV=2	49974
P62136	PPP1CA	PP1A_HUMAN Serine/threonine-protein phosphatase PP1-alpha catalytic subunit OS=Homo sapiens GN=PPP1CA PE=1 SV=1	37512
P09651-2	HNRNPA1	ROA1_HUMAN Isoform A1-A of Heterogeneous nuclear ribonucleoprotein A1 OS=Homo sapiens GN=HNRNPA1	34196
Q04760	GLO1	LGUL_HUMAN Lactoylglutathione lyase OS=Homo sapiens GN=GLO1 PE=1 SV=4	20778
P42765	ACAA2	THIM_HUMAN 3-ketoacyl-CoA thiolase mitochondrial OS=Homo sapiens GN=ACAA2 PE=1 SV=2	41924
E7ESZ7	NDUFA10	E7ESZ7_HUMAN NADH dehydrogenase [ubiquinone] 1 alpha subcomplex subunit 10 mitochondrial OS=Homo sapiens GN=NDUFA10 PE=2 SV=1	44738
Q96BM9	ARL8A	ARL8A_HUMAN ADP-ribosylation factor-like protein 8A OS=Homo sapiens GN=ARL8A PE=1 SV=1	21416
Q6ZMI0	PPP1R21	PPR21_HUMAN Protein phosphatase 1 regulatory subunit 21 OS=Homo sapiens GN=PPP1R21 PE=1 SV=1	88314
E7ETT1	PCCB	E7ETT1_HUMAN Propionyl-CoA carboxylase beta chain mitochondrial OS=Homo sapiens GN=PCCB PE=2 SV=1	56267
P06753-5	TPM3	TPM3_HUMAN Isoform 5 of Tropomyosin alpha-3 chain OS=Homo sapiens GN=TPM3	28870
P52565	ARHGDIA	GDIR1_HUMAN Rho GDP-dissociation inhibitor 1 OS=Homo sapiens GN=ARHGDIA PE=1 SV=3	23207
P50148	GNAQ	GNAQ_HUMAN Guanine nucleotide-binding protein G(q) subunit alpha OS=Homo sapiens GN=GNAQ PE=1 SV=4	42142
P15531	NME1	NDKA_HUMAN Nucleoside diphosphate kinase A OS=Homo sapiens GN=NME1 PE=1 SV=1	17149
Q02246	CNTN2	CNTN2_HUMAN Contactin-2 OS=Homo sapiens GN=CNTN2 PE=1 SV=1	113393
Q96F85	CNRIP1	CNRP1_HUMAN CB1 cannabinoid receptor-interacting protein 1 OS=Homo sapiens GN=CNRIP1 PE=1 SV=1	18648
O14531	DPYSL4	DPYL4_HUMAN Dihydropyrimidinase-related protein 4 OS=Homo sapiens GN=DPYSL4 PE=1 SV=2	61878
O60502	MGEA5	NCOAT_HUMAN Bifunctional protein NCOAT OS=Homo sapiens GN=MGEA5 PE=1 SV=2	102915
P04844-2	RPN2	RPN2_HUMAN Isoform 2 of Dolichyl-diphosphooligosaccharide--protein glycosyltransferase subunit 2 OS=Homo sapiens GN=RPN2	67723
P04632	CAPNS1	CPNS1_HUMAN Calpain small subunit 1 OS=Homo sapiens GN=CAPNS1 PE=1 SV=1	28316
Q8WWI5-3	SLC44A1	CTL1_HUMAN Isoform 3 of Choline transporter-like protein 1 OS=Homo sapiens GN=SLC44A1	73012
Q15811	ITSN1	ITSN1_HUMAN Intersectin-1 OS=Homo sapiens GN=ITSN1 PE=1 SV=3	195420
Q9NVS9	PNPO	PNPO_HUMAN Pyridoxine-5'-phosphate oxidase OS=Homo sapiens GN=PNPO PE=1 SV=1	29988
Q9BSJ8	ESYT1	ESYT1_HUMAN Extended synaptotagmin-1 OS=Homo sapiens GN=ESYT1 PE=1 SV=1	122856
F8VYE8	PPP1CC	F8VYE8_HUMAN Serine/threonine-protein phosphatase OS=Homo sapiens GN=PPP1CC PE=2 SV=1	34950
Q15276	RABEP1	RABE1_HUMAN Rab GTPase-binding effector protein 1 OS=Homo sapiens GN=RABEP1 PE=1 SV=2	99290
Q13564-2	NAE1	ULA1_HUMAN Isoform 2 of NEDD8-activating enzyme E1 regulatory subunit OS=Homo sapiens GN=NAE1	59420
P31937	HIBADH	3HIDH_HUMAN 3-hydroxyisobutyrate dehydrogenase mitochondrial OS=Homo sapiens GN=HIBADH PE=1 SV=2	35329
Q9UHG2	PCSK1N	PCSK1_HUMAN ProSAAS OS=Homo sapiens GN=PCSK1N PE=1 SV=1	27372
O96008	TOMM40	TOM40_HUMAN Mitochondrial import receptor subunit TOM40 homolog OS=Homo sapiens GN=TOMM40 PE=1 SV=1	37893
Q6P2I3	FAHD2B	FAH2B_HUMAN Fumarylacetoacetate hydrolase domain-containing protein 2B OS=Homo sapiens GN=FAHD2B PE=2 SV=1	34613
A5YM72	CARNS1	CRNS1_HUMAN Carnosine synthase 1 OS=Homo sapiens GN=CARNS1 PE=1 SV=3	88484
Q9P2R7-2	SUCLA2	SUCB1_HUMAN Isoform 2 of Succinyl-CoA ligase [ADP-forming] subunit beta mitochondrial OS=Homo sapiens GN=SUCLA2	48040
Q08257	CRYZ	QOR_HUMAN Quinone oxidoreductase OS=Homo sapiens GN=CRYZ PE=1 SV=1	35207
O95831-3	AIFM1	AIFM1_HUMAN Isoform 3 of Apoptosis-inducing factor 1 mitochondrial OS=Homo sapiens GN=AIFM1	66295
P61970	NUTF2	NTF2_HUMAN Nuclear transport factor 2 OS=Homo sapiens GN=NUTF2 PE=1 SV=1	14478
Q13332-6	PTPRS	PTPRS_HUMAN Isoform 2 of Receptor-type tyrosine-protein phosphatase S OS=Homo sapiens GN=PTPRS	212484
Q06323	PSME1	PSME1_HUMAN Proteasome activator complex subunit 1 OS=Homo sapiens GN=PSME1 PE=1 SV=1	28723
Q15121	PEA15	PEA15_HUMAN Astrocytic phosphoprotein PEA-15 OS=Homo sapiens GN=PEA15 PE=1 SV=2	15040
P23368	ME2	MAOM_HUMAN NAD-dependent malic enzyme mitochondrial OS=Homo sapiens GN=ME2 PE=1 SV=1	65444
P02649	APOE	APOE_HUMAN Apolipoprotein E OS=Homo sapiens GN=APOE PE=1 SV=1	36154
P19021-5	PAM	AMD_HUMAN Isoform 5 of Peptidyl-glycine alpha-amidating monooxygenase OS=Homo sapiens GN=PAM	108403
Q96HN2	AHCYL2	SAHH3_HUMAN Putative adenosylhomocysteinase 3 OS=Homo sapiens GN=AHCYL2 PE=1 SV=1	66721
Q9Y639-5	NPTN	NPTN_HUMAN Isoform 5 of Neuroplastin OS=Homo sapiens GN=NPTN	43931
Q8WUD1	RAB2B	RAB2B_HUMAN Ras-related protein Rab-2B OS=Homo sapiens GN=RAB2B PE=1 SV=1	24214
O95670	ATP6V1G2	VATG2_HUMAN V-type proton ATPase subunit G 2 OS=Homo sapiens GN=ATP6V1G2 PE=1 SV=1	13604
P11413-3	G6PD	G6PD_HUMAN Isoform 3 of Glucose-6-phosphate 1-dehydrogenase OS=Homo sapiens GN=G6PD	62468
P36957	DLST	ODO2_HUMAN Dihydrolipoyllysine-residue succinyltransferase component of 2-oxoglutarate dehydrogenase complex mitochondrial OS=Homo sapiens GN=DLST PE=1 SV=4	48755
A6NMH8	CD81	A6NMH8_HUMAN CD81 antigen OS=Homo sapiens GN=CD81 PE=2 SV=1	29806
P01876	IGHA1	IGHA1_HUMAN Ig alpha-1 chain C region OS=Homo sapiens GN=IGHA1 PE=1 SV=2	37655
P08758	ANXA5	ANXA5_HUMAN Annexin A5 OS=Homo sapiens GN=ANXA5 PE=1 SV=2	35937
Q9H0U4	RAB1B	RAB1B_HUMAN Ras-related protein Rab-1B OS=Homo sapiens GN=RAB1B PE=1 SV=1	22171
Q9Y617	PSAT1	SERC_HUMAN Phosphoserine aminotransferase OS=Homo sapiens GN=PSAT1 PE=1 SV=2	40423
P21695	GPD1	GPDA_HUMAN Glycerol-3-phosphate dehydrogenase [NAD(+)] cytoplasmic OS=Homo sapiens GN=GPD1 PE=1 SV=4	37568
K7ELL7	PRKCSH	K7ELL7_HUMAN Glucosidase 2 subunit beta OS=Homo sapiens GN=PRKCSH PE=2 SV=1	60192
Q92859-4	NEO1	NEO1_HUMAN Isoform 4 of Neogenin OS=Homo sapiens GN=NEO1	158827
Q9P1U1	ACTR3B	ARP3B_HUMAN Actin-related protein 3B OS=Homo sapiens GN=ACTR3B PE=2 SV=1	47608
P21912	SDHB	DHSB_HUMAN Succinate dehydrogenase [ubiquinone] iron-sulfur subunit mitochondrial OS=Homo sapiens GN=SDHB PE=1 SV=3	31630
P61158	ACTR3	ARP3_HUMAN Actin-related protein 3 OS=Homo sapiens GN=ACTR3 PE=1 SV=3	47371
P00568	AK1	KAD1_HUMAN Adenylate kinase isoenzyme 1 OS=Homo sapiens GN=AK1 PE=1 SV=3	21635
Q6NVY1	HIBCH	HIBCH_HUMAN 3-hydroxyisobutyryl-CoA hydrolase mitochondrial OS=Homo sapiens GN=HIBCH PE=1 SV=2	43482
F5H6L7	SLC8A2	F5H6L7_HUMAN Sodium/calcium exchanger 2 OS=Homo sapiens GN=SLC8A2 PE=2 SV=1	74399
Q14568	HSP90AA2	HS902_HUMAN Putative heat shock protein HSP 90-alpha A2 OS=Homo sapiens GN=HSP90AA2 PE=1 SV=2	39365
P09382	LGALS1	LEG1_HUMAN Galectin-1 OS=Homo sapiens GN=LGALS1 PE=1 SV=2	14716
Q9Y2J8	PADI2	PADI2_HUMAN Protein-arginine deiminase type-2 OS=Homo sapiens GN=PADI2 PE=1 SV=2	75564
O75368	SH3BGRL	SH3L1_HUMAN SH3 domain-binding glutamic acid-rich-like protein OS=Homo sapiens GN=SH3BGRL PE=1 SV=1	12774
Q16864	ATP6V1F	VATF_HUMAN V-type proton ATPase subunit F OS=Homo sapiens GN=ATP6V1F PE=1 SV=2	13370
P62820	RAB1A	RAB1A_HUMAN Ras-related protein Rab-1A OS=Homo sapiens GN=RAB1A PE=1 SV=3	22678
P09110	ACAA1	THIK_HUMAN 3-ketoacyl-CoA thiolase peroxisomal OS=Homo sapiens GN=ACAA1 PE=1 SV=2	44292
Q9Y696	CLIC4	CLIC4_HUMAN Chloride intracellular channel protein 4 OS=Homo sapiens GN=CLIC4 PE=1 SV=4	28772
P01859	IGHG2	IGHG2_HUMAN Ig gamma-2 chain C region OS=Homo sapiens GN=IGHG2 PE=1 SV=2	35901
Q96E17	RAB3C	RAB3C_HUMAN Ras-related protein Rab-3C OS=Homo sapiens GN=RAB3C PE=2 SV=1	25952
O43488	AKR7A2	ARK72_HUMAN Aflatoxin B1 aldehyde reductase member 2 OS=Homo sapiens GN=AKR7A2 PE=1 SV=3	39589
Q15818	NPTX1	NPTX1_HUMAN Neuronal pentraxin-1 OS=Homo sapiens GN=NPTX1 PE=2 SV=2	47122
Q13618-2	CUL3	CUL3_HUMAN Isoform 2 of Cullin-3 OS=Homo sapiens GN=CUL3	86234
P19174	PLCG1	PLCG1_HUMAN 1-phosphatidylinositol 4 5-bisphosphate phosphodiesterase gamma-1 OS=Homo sapiens GN=PLCG1 PE=1 SV=1	148532
P05067-5	APP	A4_HUMAN Isoform L-APP696 of Amyloid beta A4 protein OS=Homo sapiens GN=APP	78866
Q13616	CUL1	CUL1_HUMAN Cullin-1 OS=Homo sapiens GN=CUL1 PE=1 SV=2	89678
Q14914	PTGR1	PTGR1_HUMAN Prostaglandin reductase 1 OS=Homo sapiens GN=PTGR1 PE=1 SV=2	35870
Q08495-2	DMTN	DEMA_HUMAN Isoform 2 of Dematin OS=Homo sapiens GN=DMTN	43088
P10915	HAPLN1	HPLN1_HUMAN Hyaluronan and proteoglycan link protein 1 OS=Homo sapiens GN=HAPLN1 PE=2 SV=2	40166
E9PG71	EPHA4	E9PG71_HUMAN Ephrin type-A receptor 4 OS=Homo sapiens GN=EPHA4 PE=2 SV=1	105716
P10253	GAA	LYAG_HUMAN Lysosomal alpha-glucosidase OS=Homo sapiens GN=GAA PE=1 SV=4	105324
O75323	GBAS	NIPS2_HUMAN Protein NipSnap homolog 2 OS=Homo sapiens GN=GBAS PE=1 SV=1	33743
Q99685	MGLL	MGLL_HUMAN Monoglyceride lipase OS=Homo sapiens GN=MGLL PE=1 SV=2	33261
P42263-2	GRIA3	GRIA3_HUMAN Isoform Flip of Glutamate receptor 3 OS=Homo sapiens GN=GRIA3	101228
U3KQ30	SCAMP1	U3KQ30_HUMAN Secretory carrier-associated membrane protein 1 OS=Homo sapiens GN=SCAMP1 PE=4 SV=1	37873
Q15365	PCBP1	PCBP1_HUMAN Poly(rC)-binding protein 1 OS=Homo sapiens GN=PCBP1 PE=1 SV=2	37498
O75489	NDUFS3	NDUS3_HUMAN NADH dehydrogenase [ubiquinone] iron-sulfur protein 3 mitochondrial OS=Homo sapiens GN=NDUFS3 PE=1 SV=1	30242
Q8TAM6	ERMN	ERMIN_HUMAN Ermin OS=Homo sapiens GN=ERMN PE=2 SV=1	32783
O60271-4	SPAG9	JIP4_HUMAN Isoform 4 of C-Jun-amino-terminal kinase-interacting protein 4 OS=Homo sapiens GN=SPAG9	144681
Q86UY8	NT5DC3	NT5D3_HUMAN 5'-nucleotidase domain-containing protein 3 OS=Homo sapiens GN=NT5DC3 PE=2 SV=1	63420
Q6PIU2-2	NCEH1	NCEH1_HUMAN Isoform 2 of Neutral cholesterol ester hydrolase 1 OS=Homo sapiens GN=NCEH1	46627
O60664-4	PLIN3	PLIN3_HUMAN Isoform 4 of Perilipin-3 OS=Homo sapiens GN=PLIN3	45804
P63241	EIF5A	IF5A1_HUMAN Eukaryotic translation initiation factor 5A-1 OS=Homo sapiens GN=EIF5A PE=1 SV=2	16832
P51674-3	GPM6A	GPM6A_HUMAN Isoform 3 of Neuronal membrane glycoprotein M6-a OS=Homo sapiens GN=GPM6A	29905
A6NEC2	NPEPPSL1	PSAL_HUMAN Puromycin-sensitive aminopeptidase-like protein OS=Homo sapiens GN=NPEPPSL1 PE=2 SV=3	53747
P43490	NAMPT	NAMPT_HUMAN Nicotinamide phosphoribosyltransferase OS=Homo sapiens GN=NAMPT PE=1 SV=1	55521
Q13617	CUL2	CUL2_HUMAN Cullin-2 OS=Homo sapiens GN=CUL2 PE=1 SV=2	86983
C9J9W2	LASP1	C9J9W2_HUMAN LIM and SH3 domain protein 1 (Fragment) OS=Homo sapiens GN=LASP1 PE=2 SV=1	18980
P13521	SCG2	SCG2_HUMAN Secretogranin-2 OS=Homo sapiens GN=SCG2 PE=1 SV=2	70941
Q8NF91	SYNE1	SYNE1_HUMAN Nesprin-1 OS=Homo sapiens GN=SYNE1 PE=1 SV=4	1011108
B7Z254	PDIA6	B7Z254_HUMAN Protein disulfide-isomerase A6 OS=Homo sapiens GN=PDIA6 PE=2 SV=1	47838
P14866	HNRNPL	HNRPL_HUMAN Heterogeneous nuclear ribonucleoprotein L OS=Homo sapiens GN=HNRNPL PE=1 SV=2	64133
O95196-2	CSPG5	CSPG5_HUMAN Isoform 2 of Chondroitin sulfate proteoglycan 5 OS=Homo sapiens GN=CSPG5	56983
P61026	RAB10	RAB10_HUMAN Ras-related protein Rab-10 OS=Homo sapiens GN=RAB10 PE=1 SV=1	22541
O95865	DDAH2	DDAH2_HUMAN N(G) N(G)-dimethylarginine dimethylaminohydrolase 2 OS=Homo sapiens GN=DDAH2 PE=1 SV=1	29644
P63151	PPP2R2A	2ABA_HUMAN Serine/threonine-protein phosphatase 2A 55 kDa regulatory subunit B alpha isoform OS=Homo sapiens GN=PPP2R2A PE=1 SV=1	51692
Q9NTK5	OLA1	OLA1_HUMAN Obg-like ATPase 1 OS=Homo sapiens GN=OLA1 PE=1 SV=2	44744
Q8IZ68	MTX2	Q8IZ68_HUMAN Metaxin 2 OS=Homo sapiens GN=MTX2 PE=2 SV=1	28823
P01861	IGHG4	IGHG4_HUMAN Ig gamma-4 chain C region OS=Homo sapiens GN=IGHG4 PE=1 SV=1	35941
Q9NX40	OCIAD1	OCAD1_HUMAN OCIA domain-containing protein 1 OS=Homo sapiens GN=OCIAD1 PE=1 SV=1	27626
O60784	TOM1	TOM1_HUMAN Target of Myb protein 1 OS=Homo sapiens GN=TOM1 PE=1 SV=2	53818
P21397	MAOA	AOFA_HUMAN Amine oxidase [flavin-containing] A OS=Homo sapiens GN=MAOA PE=1 SV=1	59682
P05165-2	PCCA	PCCA_HUMAN Isoform 2 of Propionyl-CoA carboxylase alpha chain mitochondrial OS=Homo sapiens GN=PCCA	77048
Q9H4G0	EPB41L1	E41L1_HUMAN Band 4.1-like protein 1 OS=Homo sapiens GN=EPB41L1 PE=1 SV=2	98503
P05455	SSB	LA_HUMAN Lupus La protein OS=Homo sapiens GN=SSB PE=1 SV=2	46837
P61019	RAB2A	RAB2A_HUMAN Ras-related protein Rab-2A OS=Homo sapiens GN=RAB2A PE=1 SV=1	23546
Q3LXA3	DAK	DHAK_HUMAN Bifunctional ATP-dependent dihydroxyacetone kinase/FAD-AMP lyase (cyclizing) OS=Homo sapiens GN=DAK PE=1 SV=2	58947
O14745	SLC9A3R1	NHRF1_HUMAN Na(+)/H(+) exchange regulatory cofactor NHE-RF1 OS=Homo sapiens GN=SLC9A3R1 PE=1 SV=4	38868
Q8N8N7	PTGR2	PTGR2_HUMAN Prostaglandin reductase 2 OS=Homo sapiens GN=PTGR2 PE=1 SV=1	38499
Q9UI15	TAGLN3	TAGL3_HUMAN Transgelin-3 OS=Homo sapiens GN=TAGLN3 PE=1 SV=2	22473
Q02978	SLC25A11	M2OM_HUMAN Mitochondrial 2-oxoglutarate/malate carrier protein OS=Homo sapiens GN=SLC25A11 PE=1 SV=3	34062
P30154	PPP2R1B	2AAB_HUMAN Serine/threonine-protein phosphatase 2A 65 kDa regulatory subunit A beta isoform OS=Homo sapiens GN=PPP2R1B PE=1 SV=3	66214
F8WD04	ATL1	F8WD04_HUMAN Atlastin-1 OS=Homo sapiens GN=ATL1 PE=2 SV=1	63562
P54819	AK2	KAD2_HUMAN Adenylate kinase 2 mitochondrial OS=Homo sapiens GN=AK2 PE=1 SV=2	26478
P07951-2	TPM2	TPM2_HUMAN Isoform 2 of Tropomyosin beta chain OS=Homo sapiens GN=TPM2	32990
O43396	TXNL1	TXNL1_HUMAN Thioredoxin-like protein 1 OS=Homo sapiens GN=TXNL1 PE=1 SV=3	32251
Q14240	EIF4A2	IF4A2_HUMAN Eukaryotic initiation factor 4A-II OS=Homo sapiens GN=EIF4A2 PE=1 SV=2	46402
Q9HCJ6	VAT1L	VAT1L_HUMAN Synaptic vesicle membrane protein VAT-1 homolog-like OS=Homo sapiens GN=VAT1L PE=1 SV=2	45899
P63000	RAC1	RAC1_HUMAN Ras-related C3 botulinum toxin substrate 1 OS=Homo sapiens GN=RAC1 PE=1 SV=1	21450
P45381	ASPA	ACY2_HUMAN Aspartoacylase OS=Homo sapiens GN=ASPA PE=1 SV=1	35735
Q9ULA0	DNPEP	DNPEP_HUMAN Aspartyl aminopeptidase OS=Homo sapiens GN=DNPEP PE=1 SV=1	52428
P51553	IDH3G	IDH3G_HUMAN Isocitrate dehydrogenase [NAD] subunit gamma mitochondrial OS=Homo sapiens GN=IDH3G PE=1 SV=1	42794
P28838-2	LAP3	AMPL_HUMAN Isoform 2 of Cytosol aminopeptidase OS=Homo sapiens GN=LAP3	52771
P37235	HPCAL1	HPCL1_HUMAN Hippocalcin-like protein 1 OS=Homo sapiens GN=HPCAL1 PE=1 SV=3	22313
O95352	ATG7	ATG7_HUMAN Ubiquitin-like modifier-activating enzyme ATG7 OS=Homo sapiens GN=ATG7 PE=1 SV=1	77960
F5H126	SYT7	F5H126_HUMAN Synaptotagmin-7 OS=Homo sapiens GN=SYT7 PE=2 SV=1	75797
Q9Y2S2	CRYL1	CRYL1_HUMAN Lambda-crystallin homolog OS=Homo sapiens GN=CRYL1 PE=1 SV=3	35419
Q6UWR7	ENPP6	ENPP6_HUMAN Ectonucleotide pyrophosphatase/phosphodiesterase family member 6 OS=Homo sapiens GN=ENPP6 PE=1 SV=2	50241
P31939	ATIC	PUR9_HUMAN Bifunctional purine biosynthesis protein PURH OS=Homo sapiens GN=ATIC PE=1 SV=3	64616
O75663	TIPRL	TIPRL_HUMAN TIP41-like protein OS=Homo sapiens GN=TIPRL PE=1 SV=2	31444
P18085	ARF4	ARF4_HUMAN ADP-ribosylation factor 4 OS=Homo sapiens GN=ARF4 PE=1 SV=3	20511
P15259	PGAM2	PGAM2_HUMAN Phosphoglycerate mutase 2 OS=Homo sapiens GN=PGAM2 PE=1 SV=3	28766
F8W7I2	PTGDS	F8W7I2_HUMAN Prostaglandin-H2 D-isomerase OS=Homo sapiens GN=PTGDS PE=2 SV=1	24391
O14523	C2CD2L	C2C2L_HUMAN C2 domain-containing protein 2-like OS=Homo sapiens GN=C2CD2L PE=1 SV=3	76181
Q16851-2	UGP2	UGPA_HUMAN Isoform 2 of UTP--glucose-1-phosphate uridylyltransferase OS=Homo sapiens GN=UGP2	55677
Q9Y277	VDAC3	VDAC3_HUMAN Voltage-dependent anion-selective channel protein 3 OS=Homo sapiens GN=VDAC3 PE=1 SV=1	30659
P43121	MCAM	MUC18_HUMAN Cell surface glycoprotein MUC18 OS=Homo sapiens GN=MCAM PE=1 SV=2	71608
G3V1K3	PON2	G3V1K3_HUMAN Paraoxonase 2 isoform CRA_a OS=Homo sapiens GN=PON2 PE=4 SV=1	41527
O00468-6	AGRN	AGRIN_HUMAN Isoform 6 of Agrin OS=Homo sapiens GN=AGRN	214844
P35232	PHB	PHB_HUMAN Prohibitin OS=Homo sapiens GN=PHB PE=1 SV=1	29804
P27695	APEX1	APEX1_HUMAN DNA-(apurinic or apyrimidinic site) lyase OS=Homo sapiens GN=APEX1 PE=1 SV=2	35555
Q5T0D9	TPRG1L	TPRGL_HUMAN Tumor protein p63-regulated gene 1-like protein OS=Homo sapiens GN=TPRG1L PE=1 SV=1	30212
P48637	GSS	GSHB_HUMAN Glutathione synthetase OS=Homo sapiens GN=GSS PE=1 SV=1	52385
Q9BT78	COPS4	CSN4_HUMAN COP9 signalosome complex subunit 4 OS=Homo sapiens GN=COPS4 PE=1 SV=1	46269
P99999	CYCS	CYC_HUMAN Cytochrome c OS=Homo sapiens GN=CYCS PE=1 SV=2	11749
O00560-2	SDCBP	SDCB1_HUMAN Isoform 2 of Syntenin-1 OS=Homo sapiens GN=SDCBP	32316
P38117	ETFB	ETFB_HUMAN Electron transfer flavoprotein subunit beta OS=Homo sapiens GN=ETFB PE=1 SV=3	27844
Q9UQB3-2	CTNND2	CTND2_HUMAN Isoform 2 of Catenin delta-2 OS=Homo sapiens GN=CTNND2	126529
O94985-2	CLSTN1	CSTN1_HUMAN Isoform 2 of Calsyntenin-1 OS=Homo sapiens GN=CLSTN1	108643
Q5JPE7-2	NOMO2	NOMO2_HUMAN Isoform 2 of Nodal modulator 2 OS=Homo sapiens GN=NOMO2	134192
P69849	NOMO3	NOMO3_HUMAN Nodal modulator 3 OS=Homo sapiens GN=NOMO3 PE=2 SV=2	134133
Q14982-3	OPCML	OPCM_HUMAN Isoform 3 of Opioid-binding protein/cell adhesion molecule OS=Homo sapiens GN=OPCML	33574
I3L0N3	NSF	I3L0N3_HUMAN Vesicle-fusing ATPase OS=Homo sapiens GN=NSF PE=2 SV=1	82092
P01860	IGHG3	IGHG3_HUMAN Ig gamma-3 chain C region OS=Homo sapiens GN=IGHG3 PE=1 SV=2	41287
P04080	CSTB	CYTB_HUMAN Cystatin-B OS=Homo sapiens GN=CSTB PE=1 SV=2	11140
Q99961	SH3GL1	SH3G1_HUMAN Endophilin-A2 OS=Homo sapiens GN=SH3GL1 PE=1 SV=1	41490
Q9Y512	SAMM50	SAM50_HUMAN Sorting and assembly machinery component 50 homolog OS=Homo sapiens GN=SAMM50 PE=1 SV=3	51976
P67936	TPM4	TPM4_HUMAN Tropomyosin alpha-4 chain OS=Homo sapiens GN=TPM4 PE=1 SV=3	28522
P27797	CALR	CALR_HUMAN Calreticulin OS=Homo sapiens GN=CALR PE=1 SV=1	48142
Q9GZV7	HAPLN2	HPLN2_HUMAN Hyaluronan and proteoglycan link protein 2 OS=Homo sapiens GN=HAPLN2 PE=1 SV=1	37775
P61758	VBP1	PFD3_HUMAN Prefoldin subunit 3 OS=Homo sapiens GN=VBP1 PE=1 SV=3	22658
P54727	RAD23B	RD23B_HUMAN UV excision repair protein RAD23 homolog B OS=Homo sapiens GN=RAD23B PE=1 SV=1	43171
B4DS13	EIF4B	B4DS13_HUMAN Eukaryotic translation initiation factor 4B OS=Homo sapiens GN=EIF4B PE=2 SV=1	64805
Q8N1G4	LRRC47	LRC47_HUMAN Leucine-rich repeat-containing protein 47 OS=Homo sapiens GN=LRRC47 PE=1 SV=1	63473
E9PM69	PSMC3	E9PM69_HUMAN 26S protease regulatory subunit 6A OS=Homo sapiens GN=PSMC3 PE=2 SV=1	44324
Q9NUJ1	ABHD10	ABHDA_HUMAN Mycophenolic acid acyl-glucuronide esterase mitochondrial OS=Homo sapiens GN=ABHD10 PE=1 SV=1	33933
Q9BUB1	PRKAR2A	Q9BUB1_HUMAN PRKAR2A protein OS=Homo sapiens GN=PRKAR2A PE=2 SV=1	43067
Q15102	PAFAH1B3	PA1B3_HUMAN Platelet-activating factor acetylhydrolase IB subunit gamma OS=Homo sapiens GN=PAFAH1B3 PE=1 SV=1	25734
Q58FF8	HSP90AB2P	H90B2_HUMAN Putative heat shock protein HSP 90-beta 2 OS=Homo sapiens GN=HSP90AB2P PE=1 SV=2	44349
P60891	PRPS1	PRPS1_HUMAN Ribose-phosphate pyrophosphokinase 1 OS=Homo sapiens GN=PRPS1 PE=1 SV=2	34834
E3W994	CLASP2	E3W994_HUMAN CLIP-associating protein 2 OS=Homo sapiens GN=CLASP2 PE=2 SV=2	138864
Q8IW45	CARKD	NNRD_HUMAN ATP-dependent (S)-NAD(P)H-hydrate dehydratase OS=Homo sapiens GN=CARKD PE=1 SV=1	36576
P51149	RAB7A	RAB7A_HUMAN Ras-related protein Rab-7a OS=Homo sapiens GN=RAB7A PE=1 SV=1	23490
Q9Y6R0	NUMBL	NUMBL_HUMAN Numb-like protein OS=Homo sapiens GN=NUMBL PE=1 SV=1	64891
F5H039	GPHN	F5H039_HUMAN Molybdopterin molybdenumtransferase OS=Homo sapiens GN=GPHN PE=2 SV=1	84734
P12955	PEPD	PEPD_HUMAN Xaa-Pro dipeptidase OS=Homo sapiens GN=PEPD PE=1 SV=3	54548
P46109	CRKL	CRKL_HUMAN Crk-like protein OS=Homo sapiens GN=CRKL PE=1 SV=1	33777
Q96AC1	FERMT2	FERM2_HUMAN Fermitin family homolog 2 OS=Homo sapiens GN=FERMT2 PE=1 SV=1	77861
E9PGT1	TSN	E9PGT1_HUMAN Translin OS=Homo sapiens GN=TSN PE=2 SV=1	25572
Q99747	NAPG	SNAG_HUMAN Gamma-soluble NSF attachment protein OS=Homo sapiens GN=NAPG PE=1 SV=1	34746
P02671-2	FGA	FIBA_HUMAN Isoform 2 of Fibrinogen alpha chain OS=Homo sapiens GN=FGA	69757
P63215	GNG3	GBG3_HUMAN Guanine nucleotide-binding protein G(I)/G(S)/G(O) subunit gamma-3 OS=Homo sapiens GN=GNG3 PE=2 SV=1	8305
Q05329	GAD2	DCE2_HUMAN Glutamate decarboxylase 2 OS=Homo sapiens GN=GAD2 PE=1 SV=1	65411
P58546	MTPN	MTPN_HUMAN Myotrophin OS=Homo sapiens GN=MTPN PE=1 SV=2	12895
P84074	HPCA	HPCA_HUMAN Neuron-specific calcium-binding protein hippocalcin OS=Homo sapiens GN=HPCA PE=1 SV=2	22427
P53675	CLTCL1	CLH2_HUMAN Clathrin heavy chain 2 OS=Homo sapiens GN=CLTCL1 PE=1 SV=2	187029
B4DRN7	C2CD5	B4DRN7_HUMAN C2 domain-containing protein 5 OS=Homo sapiens GN=C2CD5 PE=2 SV=1	116027
Q9UI09	NDUFA12	NDUAC_HUMAN NADH dehydrogenase [ubiquinone] 1 alpha subcomplex subunit 12 OS=Homo sapiens GN=NDUFA12 PE=1 SV=1	17114
Q8N608-3	DPP10	DPP10_HUMAN Isoform 3 of Inactive dipeptidyl peptidase 10 OS=Homo sapiens GN=DPP10	91129
Q6U841	SLC4A10	S4A10_HUMAN Sodium-driven chloride bicarbonate exchanger OS=Homo sapiens GN=SLC4A10 PE=2 SV=1	125946
E7EM64	COPS6	E7EM64_HUMAN COP9 signalosome complex subunit 6 OS=Homo sapiens GN=COPS6 PE=2 SV=1	36064
Q96JG6	CCDC132	CC132_HUMAN Coiled-coil domain-containing protein 132 OS=Homo sapiens GN=CCDC132 PE=1 SV=3	111174
Q9BXW6	OSBPL1A	OSBL1_HUMAN Oxysterol-binding protein-related protein 1 OS=Homo sapiens GN=OSBPL1A PE=1 SV=2	108470
Q6PUV4	CPLX2	CPLX2_HUMAN Complexin-2 OS=Homo sapiens GN=CPLX2 PE=1 SV=2	15394
P14174	MIF	MIF_HUMAN Macrophage migration inhibitory factor OS=Homo sapiens GN=MIF PE=1 SV=4	12476
P51659	HSD17B4	DHB4_HUMAN Peroxisomal multifunctional enzyme type 2 OS=Homo sapiens GN=HSD17B4 PE=1 SV=3	79686
P60201	PLP1	MYPR_HUMAN Myelin proteolipid protein OS=Homo sapiens GN=PLP1 PE=1 SV=2	30077
P22694-5	PRKACB	KAPCB_HUMAN Isoform 5 of cAMP-dependent protein kinase catalytic subunit beta OS=Homo sapiens GN=PRKACB	40947
P63208	SKP1	SKP1_HUMAN S-phase kinase-associated protein 1 OS=Homo sapiens GN=SKP1 PE=1 SV=2	18658
P30531	SLC6A1	SC6A1_HUMAN Sodium- and chloride-dependent GABA transporter 1 OS=Homo sapiens GN=SLC6A1 PE=1 SV=2	67074
Q8TDQ7-3	GNPDA2	GNPI2_HUMAN Isoform 3 of Glucosamine-6-phosphate isomerase 2 OS=Homo sapiens GN=GNPDA2	29173
P02790	HPX	HEMO_HUMAN Hemopexin OS=Homo sapiens GN=HPX PE=1 SV=2	51676
Q08211	DHX9	DHX9_HUMAN ATP-dependent RNA helicase A OS=Homo sapiens GN=DHX9 PE=1 SV=4	140958
Q9C040	TRIM2	TRIM2_HUMAN Tripartite motif-containing protein 2 OS=Homo sapiens GN=TRIM2 PE=1 SV=1	81530
Q08043	ACTN3	ACTN3_HUMAN Alpha-actinin-3 OS=Homo sapiens GN=ACTN3 PE=1 SV=2	103241
P35813-3	PPM1A	PPM1A_HUMAN Isoform 3 of Protein phosphatase 1A OS=Homo sapiens GN=PPM1A	51366
P49802-4	RGS7	RGS7_HUMAN Isoform 4 of Regulator of G-protein signaling 7 OS=Homo sapiens GN=RGS7	49387
G3V3J9	GNG2	G3V3J9_HUMAN Guanine nucleotide-binding protein subunit gamma OS=Homo sapiens GN=GNG2 PE=2 SV=1	11232
P29218	IMPA1	IMPA1_HUMAN Inositol monophosphatase 1 OS=Homo sapiens GN=IMPA1 PE=1 SV=1	30189
P23786	CPT2	CPT2_HUMAN Carnitine O-palmitoyltransferase 2 mitochondrial OS=Homo sapiens GN=CPT2 PE=1 SV=2	73777
Q15067-2	ACOX1	ACOX1_HUMAN Isoform 2 of Peroxisomal acyl-coenzyme A oxidase 1 OS=Homo sapiens GN=ACOX1	74668
C9JTE0	MOG	C9JTE0_HUMAN Myelin-oligodendrocyte glycoprotein OS=Homo sapiens GN=MOG PE=2 SV=1	23869
P22059	OSBP	OSBP1_HUMAN Oxysterol-binding protein 1 OS=Homo sapiens GN=OSBP PE=1 SV=1	89421
B7Z904	TXNRD1	B7Z904_HUMAN Thioredoxin reductase 1 OS=Homo sapiens GN=TXNRD1 PE=2 SV=1	70699
Q9UJ70	NAGK	NAGK_HUMAN N-acetyl-D-glucosamine kinase OS=Homo sapiens GN=NAGK PE=1 SV=4	37376
P05060	CHGB	SCG1_HUMAN Secretogranin-1 OS=Homo sapiens GN=CHGB PE=1 SV=2	78276
P04843	RPN1	RPN1_HUMAN Dolichyl-diphosphooligosaccharide--protein glycosyltransferase subunit 1 OS=Homo sapiens GN=RPN1 PE=1 SV=1	68569
P13798	APEH	ACPH_HUMAN Acylamino-acid-releasing enzyme OS=Homo sapiens GN=APEH PE=1 SV=4	81225
P08754	GNAI3	GNAI3_HUMAN Guanine nucleotide-binding protein G(k) subunit alpha OS=Homo sapiens GN=GNAI3 PE=1 SV=3	40532
Q9UHD9	UBQLN2	UBQL2_HUMAN Ubiquilin-2 OS=Homo sapiens GN=UBQLN2 PE=1 SV=2	65696
Q9UDT6	CLIP2	CLIP2_HUMAN CAP-Gly domain-containing linker protein 2 OS=Homo sapiens GN=CLIP2 PE=1 SV=1	115837
O75051	PLXNA2	PLXA2_HUMAN Plexin-A2 OS=Homo sapiens GN=PLXNA2 PE=1 SV=4	211103
O94925	GLS	GLSK_HUMAN Glutaminase kidney isoform mitochondrial OS=Homo sapiens GN=GLS PE=1 SV=1	73461
Q9C0E8-2	LNP	LNP_HUMAN Isoform 2 of Protein lunapark OS=Homo sapiens GN=LNP	47094
Q9NRW1	RAB6B	RAB6B_HUMAN Ras-related protein Rab-6B OS=Homo sapiens GN=RAB6B PE=1 SV=1	23462
P30622-1	CLIP1	CLIP1_HUMAN Isoform 2 of CAP-Gly domain-containing linker protein 1 OS=Homo sapiens GN=CLIP1	160989
O95182	NDUFA7	NDUA7_HUMAN NADH dehydrogenase [ubiquinone] 1 alpha subcomplex subunit 7 OS=Homo sapiens GN=NDUFA7 PE=1 SV=3	12551
Q9NQR4	NIT2	NIT2_HUMAN Omega-amidase NIT2 OS=Homo sapiens GN=NIT2 PE=1 SV=1	30608
Q96C19	EFHD2	EFHD2_HUMAN EF-hand domain-containing protein D2 OS=Homo sapiens GN=EFHD2 PE=1 SV=1	26697
P69891	HBG1	HBG1_HUMAN Hemoglobin subunit gamma-1 OS=Homo sapiens GN=HBG1 PE=1 SV=2	16140
P69892	HBG2	HBG2_HUMAN Hemoglobin subunit gamma-2 OS=Homo sapiens GN=HBG2 PE=1 SV=2	16126
Q15223	PVRL1	PVRL1_HUMAN Poliovirus receptor-related protein 1 OS=Homo sapiens GN=PVRL1 PE=1 SV=3	57158
P20340-2	RAB6A	RAB6A_HUMAN Isoform 2 of Ras-related protein Rab-6A OS=Homo sapiens GN=RAB6A	23549
A6PVN5	PPP2R4	A6PVN5_HUMAN Serine/threonine-protein phosphatase 2A activator OS=Homo sapiens GN=PPP2R4 PE=2 SV=1	37376
P51178-2	PLCD1	PLCD1_HUMAN Isoform 2 of 1-phosphatidylinositol 4 5-bisphosphate phosphodiesterase delta-1 OS=Homo sapiens GN=PLCD1	88135
B0UX83	BAG6	B0UX83_HUMAN HLA-B associated transcript 3 isoform CRA_a OS=Homo sapiens GN=BAG6 PE=4 SV=1	118703
P07108	DBI	ACBP_HUMAN Acyl-CoA-binding protein OS=Homo sapiens GN=DBI PE=1 SV=2	10044
Q9UHY7	ENOPH1	ENOPH_HUMAN Enolase-phosphatase E1 OS=Homo sapiens GN=ENOPH1 PE=1 SV=1	28933
J3KN10	PI4KA	J3KN10_HUMAN Phosphatidylinositol 4-kinase alpha OS=Homo sapiens GN=PI4KA PE=2 SV=1	236828
Q8WXG6-7	MADD	MADD_HUMAN Isoform 7 of MAP kinase-activating death domain protein OS=Homo sapiens GN=MADD	175916
P23297	S100A1	S10A1_HUMAN Protein S100-A1 OS=Homo sapiens GN=S100A1 PE=1 SV=2	10546
O95294	RASAL1	RASL1_HUMAN RasGAP-activating-like protein 1 OS=Homo sapiens GN=RASAL1 PE=1 SV=3	90016
O43681	ASNA1	ASNA_HUMAN ATPase ASNA1 OS=Homo sapiens GN=ASNA1 PE=1 SV=2	38793
P46439	GSTM5	GSTM5_HUMAN Glutathione S-transferase Mu 5 OS=Homo sapiens GN=GSTM5 PE=1 SV=3	25675
O14775-2	GNB5	GBB5_HUMAN Isoform 2 of Guanine nucleotide-binding protein subunit beta-5 OS=Homo sapiens GN=GNB5	38760
Q9BW30	TPPP3	TPPP3_HUMAN Tubulin polymerization-promoting protein family member 3 OS=Homo sapiens GN=TPPP3 PE=1 SV=1	18985
Q9UKG1	APPL1	DP13A_HUMAN DCC-interacting protein 13-alpha OS=Homo sapiens GN=APPL1 PE=1 SV=1	79664
Q15120	PDK3	PDK3_HUMAN [Pyruvate dehydrogenase (acetyl-transferring)] kinase isozyme 3 mitochondrial OS=Homo sapiens GN=PDK3 PE=1 SV=1	46939
P22570-5	FDXR	ADRO_HUMAN Isoform 5 of NADPH:adrenodoxin oxidoreductase mitochondrial OS=Homo sapiens GN=FDXR	52919
P26440	IVD	IVD_HUMAN Isovaleryl-CoA dehydrogenase mitochondrial OS=Homo sapiens GN=IVD PE=1 SV=1	46319
Q93034	CUL5	CUL5_HUMAN Cullin-5 OS=Homo sapiens GN=CUL5 PE=1 SV=4	90955
P16083	NQO2	NQO2_HUMAN Ribosyldihydronicotinamide dehydrogenase [quinone] OS=Homo sapiens GN=NQO2 PE=1 SV=5	25919
P49915	GMPS	GUAA_HUMAN GMP synthase [glutamine-hydrolyzing] OS=Homo sapiens GN=GMPS PE=1 SV=1	76716
A0MZ66	KIAA1598	SHOT1_HUMAN Shootin-1 OS=Homo sapiens GN=KIAA1598 PE=1 SV=4	71640
B7ZA04	DYNC1I2	B7ZA04_HUMAN Cytoplasmic dynein 1 intermediate chain 2 OS=Homo sapiens GN=DYNC1I2 PE=2 SV=1	70485
P36543	ATP6V1E1	VATE1_HUMAN V-type proton ATPase subunit E 1 OS=Homo sapiens GN=ATP6V1E1 PE=1 SV=1	26145
O60884	DNAJA2	DNJA2_HUMAN DnaJ homolog subfamily A member 2 OS=Homo sapiens GN=DNAJA2 PE=1 SV=1	45746
P43007	SLC1A4	SATT_HUMAN Neutral amino acid transporter A OS=Homo sapiens GN=SLC1A4 PE=1 SV=1	55723
Q9NUQ9	FAM49B	FA49B_HUMAN Protein FAM49B OS=Homo sapiens GN=FAM49B PE=1 SV=1	36748
Q00796	SORD	DHSO_HUMAN Sorbitol dehydrogenase OS=Homo sapiens GN=SORD PE=1 SV=4	38325
P26992	CNTFR	CNTFR_HUMAN Ciliary neurotrophic factor receptor subunit alpha OS=Homo sapiens GN=CNTFR PE=1 SV=2	40633
P26196	DDX6	DDX6_HUMAN Probable ATP-dependent RNA helicase DDX6 OS=Homo sapiens GN=DDX6 PE=1 SV=2	54417
P04181	OAT	OAT_HUMAN Ornithine aminotransferase mitochondrial OS=Homo sapiens GN=OAT PE=1 SV=1	48535
P55327-4	TPD52	TPD52_HUMAN Isoform 4 of Tumor protein D52 OS=Homo sapiens GN=TPD52	22477
P21964-2	COMT	COMT_HUMAN Isoform Soluble of Catechol O-methyltransferase OS=Homo sapiens GN=COMT	24449
P53985	SLC16A1	MOT1_HUMAN Monocarboxylate transporter 1 OS=Homo sapiens GN=SLC16A1 PE=1 SV=3	53944
P50440-2	GATM	GATM_HUMAN Isoform 2 of Glycine amidinotransferase mitochondrial OS=Homo sapiens GN=GATM	44883
P62834	RAP1A	RAP1A_HUMAN Ras-related protein Rap-1A OS=Homo sapiens GN=RAP1A PE=1 SV=1	20987
P61224	RAP1B	RAP1B_HUMAN Ras-related protein Rap-1b OS=Homo sapiens GN=RAP1B PE=1 SV=1	20825
P60981	DSTN	DEST_HUMAN Destrin OS=Homo sapiens GN=DSTN PE=1 SV=3	18506
Q8NCW5	APOA1BP	NNRE_HUMAN NAD(P)H-hydrate epimerase OS=Homo sapiens GN=APOA1BP PE=1 SV=2	31675
Q9Y5K8	ATP6V1D	VATD_HUMAN V-type proton ATPase subunit D OS=Homo sapiens GN=ATP6V1D PE=1 SV=1	28263
Q99963	SH3GL3	SH3G3_HUMAN Endophilin-A3 OS=Homo sapiens GN=SH3GL3 PE=1 SV=1	39285
Q02790	FKBP4	FKBP4_HUMAN Peptidyl-prolyl cis-trans isomerase FKBP4 OS=Homo sapiens GN=FKBP4 PE=1 SV=3	51805
P16949	STMN1	STMN1_HUMAN Stathmin OS=Homo sapiens GN=STMN1 PE=1 SV=3	17302
P17612	PRKACA	KAPCA_HUMAN cAMP-dependent protein kinase catalytic subunit alpha OS=Homo sapiens GN=PRKACA PE=1 SV=2	40590
Q13492-2	PICALM	PICAL_HUMAN Isoform 2 of Phosphatidylinositol-binding clathrin assembly protein OS=Homo sapiens GN=PICALM	68764
Q9NVJ2	ARL8B	ARL8B_HUMAN ADP-ribosylation factor-like protein 8B OS=Homo sapiens GN=ARL8B PE=1 SV=1	21539
Q5FWE3	PRRT3	PRRT3_HUMAN Proline-rich transmembrane protein 3 OS=Homo sapiens GN=PRRT3 PE=1 SV=3	102197
O14828	SCAMP3	SCAM3_HUMAN Secretory carrier-associated membrane protein 3 OS=Homo sapiens GN=SCAMP3 PE=1 SV=3	38287
E9PRY8	EEF1D	E9PRY8_HUMAN Elongation factor 1-delta OS=Homo sapiens GN=EEF1D PE=2 SV=1	76570
O14964	HGS	HGS_HUMAN Hepatocyte growth factor-regulated tyrosine kinase substrate OS=Homo sapiens GN=HGS PE=1 SV=1	86192
Q9NZ45	CISD1	CISD1_HUMAN CDGSH iron-sulfur domain-containing protein 1 OS=Homo sapiens GN=CISD1 PE=1 SV=1	12199
P14649	MYL6B	MYL6B_HUMAN Myosin light chain 6B OS=Homo sapiens GN=MYL6B PE=1 SV=1	22764
Q86X76-2	NIT1	NIT1_HUMAN Isoform 1 of Nitrilase homolog 1 OS=Homo sapiens GN=NIT1	31859
Q32P51	HNRNPA1L2	RA1L2_HUMAN Heterogeneous nuclear ribonucleoprotein A1-like 2 OS=Homo sapiens GN=HNRNPA1L2 PE=2 SV=2	34225
P13073	COX4I1	COX41_HUMAN Cytochrome c oxidase subunit 4 isoform 1 mitochondrial OS=Homo sapiens GN=COX4I1 PE=1 SV=1	19577
P30043	BLVRB	BLVRB_HUMAN Flavin reductase (NADPH) OS=Homo sapiens GN=BLVRB PE=1 SV=3	22119
Q96PY5	FMNL2	FMNL2_HUMAN Formin-like protein 2 OS=Homo sapiens GN=FMNL2 PE=1 SV=3	123321
P28161	GSTM2	GSTM2_HUMAN Glutathione S-transferase Mu 2 OS=Homo sapiens GN=GSTM2 PE=1 SV=2	25745
E7EU96	CSNK2A1	E7EU96_HUMAN Casein kinase II subunit alpha OS=Homo sapiens GN=CSNK2A1 PE=2 SV=1	45311
O00519	FAAH	FAAH1_HUMAN Fatty-acid amide hydrolase 1 OS=Homo sapiens GN=FAAH PE=1 SV=2	63066
P61088	UBE2N	UBE2N_HUMAN Ubiquitin-conjugating enzyme E2 N OS=Homo sapiens GN=UBE2N PE=1 SV=1	17138
P00966	ASS1	ASSY_HUMAN Argininosuccinate synthase OS=Homo sapiens GN=ASS1 PE=1 SV=2	46530
Q13367	AP3B2	AP3B2_HUMAN AP-3 complex subunit beta-2 OS=Homo sapiens GN=AP3B2 PE=1 SV=2	119059
P04271	S100B	S100B_HUMAN Protein S100-B OS=Homo sapiens GN=S100B PE=1 SV=2	10713
Q00688	FKBP3	FKBP3_HUMAN Peptidyl-prolyl cis-trans isomerase FKBP3 OS=Homo sapiens GN=FKBP3 PE=1 SV=1	25177
Q9UHD1	CHORDC1	CHRD1_HUMAN Cysteine and histidine-rich domain-containing protein 1 OS=Homo sapiens GN=CHORDC1 PE=1 SV=2	37490
P48506	GCLC	GSH1_HUMAN Glutamate--cysteine ligase catalytic subunit OS=Homo sapiens GN=GCLC PE=1 SV=2	72766
Q96PU8-8	QKI	QKI_HUMAN Isoform 5 of Protein quaking OS=Homo sapiens GN=QKI	35248
O94919	ENDOD1	ENDD1_HUMAN Endonuclease domain-containing 1 protein OS=Homo sapiens GN=ENDOD1 PE=1 SV=2	55017
Q9NR45	NANS	SIAS_HUMAN Sialic acid synthase OS=Homo sapiens GN=NANS PE=1 SV=2	40308
Q14152	EIF3A	EIF3A_HUMAN Eukaryotic translation initiation factor 3 subunit A OS=Homo sapiens GN=EIF3A PE=1 SV=1	166569
Q9UBW8	COPS7A	CSN7A_HUMAN COP9 signalosome complex subunit 7a OS=Homo sapiens GN=COPS7A PE=1 SV=1	30277
Q96FC7	PHYHIPL	PHIPL_HUMAN Phytanoyl-CoA hydroxylase-interacting protein-like OS=Homo sapiens GN=PHYHIPL PE=1 SV=3	42486
Q9BR01	SULT4A1	ST4A1_HUMAN Sulfotransferase 4A1 OS=Homo sapiens GN=SULT4A1 PE=1 SV=2	33085
Q07960	ARHGAP1	RHG01_HUMAN Rho GTPase-activating protein 1 OS=Homo sapiens GN=ARHGAP1 PE=1 SV=1	50436
Q9UJS0	SLC25A13	CMC2_HUMAN Calcium-binding mitochondrial carrier protein Aralar2 OS=Homo sapiens GN=SLC25A13 PE=1 SV=2	74176
P10515	DLAT	ODP2_HUMAN Dihydrolipoyllysine-residue acetyltransferase component of pyruvate dehydrogenase complex mitochondrial OS=Homo sapiens GN=DLAT PE=1 SV=3	68997
Q9C0C2	TNKS1BP1	TB182_HUMAN 182 kDa tankyrase-1-binding protein OS=Homo sapiens GN=TNKS1BP1 PE=1 SV=4	181795
F8WCJ1	EIF5A2	F8WCJ1_HUMAN Eukaryotic translation initiation factor 5A-2 OS=Homo sapiens GN=EIF5A2 PE=2 SV=1	11688
B7Z426	GUCY1B3	B7Z426_HUMAN Guanylate cyclase soluble subunit beta-1 OS=Homo sapiens GN=GUCY1B3 PE=2 SV=1	68165
Q99572-4	P2RX7	P2RX7_HUMAN Isoform D of P2X purinoceptor 7 OS=Homo sapiens GN=P2RX7	49165
O43236-4	SEPT4	SEPT4_HUMAN Isoform 4 of Septin-4 OS=Homo sapiens GN=SEPT4	56613
P04114	APOB	APOB_HUMAN Apolipoprotein B-100 OS=Homo sapiens GN=APOB PE=1 SV=2	515611
P54136	RARS	SYRC_HUMAN Arginine--tRNA ligase cytoplasmic OS=Homo sapiens GN=RARS PE=1 SV=2	75379
P31323	PRKAR2B	KAP3_HUMAN cAMP-dependent protein kinase type II-beta regulatory subunit OS=Homo sapiens GN=PRKAR2B PE=1 SV=3	46302
P01112	HRAS	RASH_HUMAN GTPase HRas OS=Homo sapiens GN=HRAS PE=1 SV=1	21298
B1APY8	ELAVL4	B1APY8_HUMAN ELAV-like protein 4 OS=Homo sapiens GN=ELAVL4 PE=2 SV=1	42398
Q96DG6	CMBL	CMBL_HUMAN Carboxymethylenebutenolidase homolog OS=Homo sapiens GN=CMBL PE=1 SV=1	28048
P40123	CAP2	CAP2_HUMAN Adenylyl cyclase-associated protein 2 OS=Homo sapiens GN=CAP2 PE=1 SV=1	52824
Q13303-2	KCNAB2	KCAB2_HUMAN Isoform 2 of Voltage-gated potassium channel subunit beta-2 OS=Homo sapiens GN=KCNAB2	39287
Q9UK22	FBXO2	FBX2_HUMAN F-box only protein 2 OS=Homo sapiens GN=FBXO2 PE=1 SV=2	33328
P08247	SYP	SYPH_HUMAN Synaptophysin OS=Homo sapiens GN=SYP PE=1 SV=3	33845
Q12906-4	ILF3	ILF3_HUMAN Isoform 4 of Interleukin enhancer-binding factor 3 OS=Homo sapiens GN=ILF3	75509
H7BYD0	NDUFA5	H7BYD0_HUMAN NADH dehydrogenase [ubiquinone] 1 alpha subcomplex subunit 5 (Fragment) OS=Homo sapiens GN=NDUFA5 PE=4 SV=1	13107
Q5H9R2	DKFZp781K1356	Q5H9R2_HUMAN NADH dehydrogenase [ubiquinone] 1 alpha subcomplex subunit 5 OS=Homo sapiens GN=DKFZp781K1356 PE=2 SV=1	13563
B1AM49	ELAVL2	B1AM49_HUMAN ELAV-like protein 2 OS=Homo sapiens GN=ELAVL2 PE=2 SV=1	42417
Q9BRQ6	CHCHD6	CHCH6_HUMAN Coiled-coil-helix-coiled-coil-helix domain-containing protein 6 mitochondrial OS=Homo sapiens GN=CHCHD6 PE=1 SV=1	26458
P07099	EPHX1	HYEP_HUMAN Epoxide hydrolase 1 OS=Homo sapiens GN=EPHX1 PE=1 SV=1	52949
Q9NP81	SARS2	SYSM_HUMAN Serine--tRNA ligase mitochondrial OS=Homo sapiens GN=SARS2 PE=1 SV=1	58283
P15311	EZR	EZRI_HUMAN Ezrin OS=Homo sapiens GN=EZR PE=1 SV=4	69413
Q9Y4E6	WDR7	WDR7_HUMAN WD repeat-containing protein 7 OS=Homo sapiens GN=WDR7 PE=1 SV=2	163809
Q8NFZ4	NLGN2	NLGN2_HUMAN Neuroligin-2 OS=Homo sapiens GN=NLGN2 PE=1 SV=1	90820
Q9UHQ9	CYB5R1	NB5R1_HUMAN NADH-cytochrome b5 reductase 1 OS=Homo sapiens GN=CYB5R1 PE=1 SV=1	34095
Q03013	GSTM4	GSTM4_HUMAN Glutathione S-transferase Mu 4 OS=Homo sapiens GN=GSTM4 PE=1 SV=3	25561
P46940	IQGAP1	IQGA1_HUMAN Ras GTPase-activating-like protein IQGAP1 OS=Homo sapiens GN=IQGAP1 PE=1 SV=1	189251
Q16777	HIST2H2AC	H2A2C_HUMAN Histone H2A type 2-C OS=Homo sapiens GN=HIST2H2AC PE=1 SV=4	13988
Q6FI13	HIST2H2AA3	H2A2A_HUMAN Histone H2A type 2-A OS=Homo sapiens GN=HIST2H2AA3 PE=1 SV=3	14095
Q9BTM1	H2AFJ	H2AJ_HUMAN Histone H2A.J OS=Homo sapiens GN=H2AFJ PE=1 SV=1	14019
Q99726	SLC30A3	ZNT3_HUMAN Zinc transporter 3 OS=Homo sapiens GN=SLC30A3 PE=2 SV=2	41945
Q8WVM8	SCFD1	SCFD1_HUMAN Sec1 family domain-containing protein 1 OS=Homo sapiens GN=SCFD1 PE=1 SV=4	72380
Q9P265	DIP2B	DIP2B_HUMAN Disco-interacting protein 2 homolog B OS=Homo sapiens GN=DIP2B PE=1 SV=3	171491
B4DT31	FUBP1	B4DT31_HUMAN Far upstream element-binding protein 1 OS=Homo sapiens GN=FUBP1 PE=2 SV=1	69865
Q9Y697	NFS1	NFS1_HUMAN Cysteine desulfurase mitochondrial OS=Homo sapiens GN=NFS1 PE=1 SV=3	50196
P11940	PABPC1	PABP1_HUMAN Polyadenylate-binding protein 1 OS=Homo sapiens GN=PABPC1 PE=1 SV=2	70671
P62826	RAN	RAN_HUMAN GTP-binding nuclear protein Ran OS=Homo sapiens GN=RAN PE=1 SV=3	24423
P30520	ADSS	PURA2_HUMAN Adenylosuccinate synthetase isozyme 2 OS=Homo sapiens GN=ADSS PE=1 SV=3	50097
P45974-2	USP5	UBP5_HUMAN Isoform Short of Ubiquitin carboxyl-terminal hydrolase 5 OS=Homo sapiens GN=USP5	93308
Q96PE3-2	INPP4A	INP4A_HUMAN Isoform 2 of Type I inositol 3 4-bisphosphate 4-phosphatase OS=Homo sapiens GN=INPP4A	105699
D6REX3	SEC31A	D6REX3_HUMAN Protein transport protein Sec31A OS=Homo sapiens GN=SEC31A PE=2 SV=1	136226
Q5T321	NBEA	Q5T321_HUMAN Neurobeachin OS=Homo sapiens GN=NBEA PE=2 SV=1	327548
P01877	IGHA2	IGHA2_HUMAN Ig alpha-2 chain C region OS=Homo sapiens GN=IGHA2 PE=1 SV=3	36526
P12694	BCKDHA	ODBA_HUMAN 2-oxoisovalerate dehydrogenase subunit alpha mitochondrial OS=Homo sapiens GN=BCKDHA PE=1 SV=2	50471
P30419-2	NMT1	NMT1_HUMAN Isoform Short of Glycylpeptide N-tetradecanoyltransferase 1 OS=Homo sapiens GN=NMT1	48141
Q9UM19	HPCAL4	HPCL4_HUMAN Hippocalcin-like protein 4 OS=Homo sapiens GN=HPCAL4 PE=2 SV=3	22202
F5H5G1	LSAMP	F5H5G1_HUMAN Limbic system-associated membrane protein OS=Homo sapiens GN=LSAMP PE=2 SV=1	39704
Q9NQ79-2	CRTAC1	CRAC1_HUMAN Isoform 2 of Cartilage acidic protein 1 OS=Homo sapiens GN=CRTAC1	70434
Q9UBB4	ATXN10	ATX10_HUMAN Ataxin-10 OS=Homo sapiens GN=ATXN10 PE=1 SV=1	53489
P60953	CDC42	CDC42_HUMAN Cell division control protein 42 homolog OS=Homo sapiens GN=CDC42 PE=1 SV=2	21259
P09874	PARP1	PARP1_HUMAN Poly [ADP-ribose] polymerase 1 OS=Homo sapiens GN=PARP1 PE=1 SV=4	113084
Q7L266	ASRGL1	ASGL1_HUMAN Isoaspartyl peptidase/L-asparaginase OS=Homo sapiens GN=ASRGL1 PE=1 SV=2	32055
Q9UJZ1	STOML2	STML2_HUMAN Stomatin-like protein 2 mitochondrial OS=Homo sapiens GN=STOML2 PE=1 SV=1	38534
P53597	SUCLG1	SUCA_HUMAN Succinyl-CoA ligase [ADP/GDP-forming] subunit alpha mitochondrial OS=Homo sapiens GN=SUCLG1 PE=1 SV=4	36250
P01116-2	KRAS	RASK_HUMAN Isoform 2B of GTPase KRas OS=Homo sapiens GN=KRAS	21425
A6NMQ3	ENSA	A6NMQ3_HUMAN Alpha-endosulfine OS=Homo sapiens GN=ENSA PE=2 SV=2	15634
Q9UIJ7	AK3	KAD3_HUMAN GTP:AMP phosphotransferase AK3 mitochondrial OS=Homo sapiens GN=AK3 PE=1 SV=4	25565
E7ETR1	CAMKV	E7ETR1_HUMAN CaM kinase-like vesicle-associated protein OS=Homo sapiens GN=CAMKV PE=2 SV=1	46669
E9PB14	PDHX	E9PB14_HUMAN Pyruvate dehydrogenase protein X component mitochondrial OS=Homo sapiens GN=PDHX PE=2 SV=1	51460
O15075	DCLK1	DCLK1_HUMAN Serine/threonine-protein kinase DCLK1 OS=Homo sapiens GN=DCLK1 PE=1 SV=2	82224
Q99884	SLC6A7	SC6A7_HUMAN Sodium-dependent proline transporter OS=Homo sapiens GN=SLC6A7 PE=2 SV=2	70911
Q86T14	GMPR2	Q86T14_HUMAN GMP reductase OS=Homo sapiens GN=GMPR2 PE=2 SV=1	34597
Q9NX63	CHCHD3	CHCH3_HUMAN Coiled-coil-helix-coiled-coil-helix domain-containing protein 3 mitochondrial OS=Homo sapiens GN=CHCHD3 PE=1 SV=1	26152
P20073	ANXA7	ANXA7_HUMAN Annexin A7 OS=Homo sapiens GN=ANXA7 PE=1 SV=3	52739
P36776	LONP1	LONM_HUMAN Lon protease homolog mitochondrial OS=Homo sapiens GN=LONP1 PE=1 SV=2	106489
Q9UQ80	PA2G4	PA2G4_HUMAN Proliferation-associated protein 2G4 OS=Homo sapiens GN=PA2G4 PE=1 SV=3	43787
P02545-2	LMNA	LMNA_HUMAN Isoform C of Prelamin-A/C OS=Homo sapiens GN=LMNA	65135
F8VVM2	SLC25A3	F8VVM2_HUMAN Phosphate carrier protein mitochondrial OS=Homo sapiens GN=SLC25A3 PE=2 SV=1	36161
Q9NRY5	FAM114A2	F1142_HUMAN Protein FAM114A2 OS=Homo sapiens GN=FAM114A2 PE=1 SV=4	55468
P06756-3	ITGAV	ITAV_HUMAN Isoform 3 of Integrin alpha-V OS=Homo sapiens GN=ITGAV	111131
Q15417	CNN3	CNN3_HUMAN Calponin-3 OS=Homo sapiens GN=CNN3 PE=1 SV=1	36414
Q7Z460-2	CLASP1	CLAP1_HUMAN Isoform 2 of CLIP-associating protein 1 OS=Homo sapiens GN=CLASP1	162110
Q8N111	CEND1	CEND_HUMAN Cell cycle exit and neuronal differentiation protein 1 OS=Homo sapiens GN=CEND1 PE=2 SV=1	14954
Q9H0B6	KLC2	KLC2_HUMAN Kinesin light chain 2 OS=Homo sapiens GN=KLC2 PE=1 SV=1	68935
Q93008-1	USP9X	USP9X_HUMAN Isoform 2 of Probable ubiquitin carboxyl-terminal hydrolase FAF-X OS=Homo sapiens GN=USP9X	290461
P14415	ATP1B2	AT1B2_HUMAN Sodium/potassium-transporting ATPase subunit beta-2 OS=Homo sapiens GN=ATP1B2 PE=1 SV=3	33367
O75116	ROCK2	ROCK2_HUMAN Rho-associated protein kinase 2 OS=Homo sapiens GN=ROCK2 PE=1 SV=4	160899
P42261	GRIA1	GRIA1_HUMAN Glutamate receptor 1 OS=Homo sapiens GN=GRIA1 PE=1 SV=2	101506
Q9BX66-12	SORBS1	SRBS1_HUMAN Isoform 12 of Sorbin and SH3 domain-containing protein 1 OS=Homo sapiens GN=SORBS1	143741
Q8N987	NECAB1	NECA1_HUMAN N-terminal EF-hand calcium-binding protein 1 OS=Homo sapiens GN=NECAB1 PE=1 SV=1	40571
Q8TBC4	UBA3	UBA3_HUMAN NEDD8-activating enzyme E1 catalytic subunit OS=Homo sapiens GN=UBA3 PE=1 SV=2	51852
E9PFR3	PPP2R5D	E9PFR3_HUMAN Serine/threonine-protein phosphatase 2A 56 kDa regulatory subunit delta isoform OS=Homo sapiens GN=PPP2R5D PE=2 SV=1	69117
P15374	UCHL3	UCHL3_HUMAN Ubiquitin carboxyl-terminal hydrolase isozyme L3 OS=Homo sapiens GN=UCHL3 PE=1 SV=1	26183
Q7L7L0	HIST3H2A	H2A3_HUMAN Histone H2A type 3 OS=Homo sapiens GN=HIST3H2A PE=1 SV=3	14121
Q93077	HIST1H2AC	H2A1C_HUMAN Histone H2A type 1-C OS=Homo sapiens GN=HIST1H2AC PE=1 SV=3	14105
Q10713	PMPCA	MPPA_HUMAN Mitochondrial-processing peptidase subunit alpha OS=Homo sapiens GN=PMPCA PE=1 SV=2	58253
P22676	CALB2	CALB2_HUMAN Calretinin OS=Homo sapiens GN=CALB2 PE=1 SV=2	31540
P05556-2	ITGB1	ITB1_HUMAN Isoform Beta-1B of Integrin beta-1 OS=Homo sapiens GN=ITGB1	87446
Q14344	GNA13	GNA13_HUMAN Guanine nucleotide-binding protein subunit alpha-13 OS=Homo sapiens GN=GNA13 PE=1 SV=2	44050
P22234	PAICS	PUR6_HUMAN Multifunctional protein ADE2 OS=Homo sapiens GN=PAICS PE=1 SV=3	47079
B7ZAS0	PCYT2	B7ZAS0_HUMAN Ethanolamine-phosphate cytidylyltransferase OS=Homo sapiens GN=PCYT2 PE=2 SV=1	40520
O75569-3	PRKRA	PRKRA_HUMAN Isoform 3 of Interferon-inducible double-stranded RNA-dependent protein kinase activator A OS=Homo sapiens GN=PRKRA	31635
O95292	VAPB	VAPB_HUMAN Vesicle-associated membrane protein-associated protein B/C OS=Homo sapiens GN=VAPB PE=1 SV=3	27228
F5GYN4	OTUB1	F5GYN4_HUMAN Ubiquitin thioesterase OTUB1 OS=Homo sapiens GN=OTUB1 PE=2 SV=1	28051
P31146	CORO1A	COR1A_HUMAN Coronin-1A OS=Homo sapiens GN=CORO1A PE=1 SV=4	51026
P23515	OMG	OMGP_HUMAN Oligodendrocyte-myelin glycoprotein OS=Homo sapiens GN=OMG PE=1 SV=2	49608
Q92696	RABGGTA	PGTA_HUMAN Geranylgeranyl transferase type-2 subunit alpha OS=Homo sapiens GN=RABGGTA PE=1 SV=2	65072
Q96G97-4	BSCL2	BSCL2_HUMAN Isoform 3 of Seipin OS=Homo sapiens GN=BSCL2	51159
Q5T4B6	TMSB4XP4	Q5T4B6_HUMAN HCG1780554 OS=Homo sapiens GN=TMSB4XP4 PE=4 SV=1	5113
B7Z6B8	DECR1	B7Z6B8_HUMAN 2 4-dienoyl-CoA reductase mitochondrial OS=Homo sapiens GN=DECR1 PE=2 SV=1	34994
O95716	RAB3D	RAB3D_HUMAN Ras-related protein Rab-3D OS=Homo sapiens GN=RAB3D PE=1 SV=1	24267
Q96QZ7-3	MAGI1	MAGI1_HUMAN Isoform 3 of Membrane-associated guanylate kinase WW and PDZ domain-containing protein 1 OS=Homo sapiens GN=MAGI1	136921
P35613-2	BSG	BASI_HUMAN Isoform 2 of Basigin OS=Homo sapiens GN=BSG	29221
F6SBX2	IARS2	F6SBX2_HUMAN Isoleucine--tRNA ligase mitochondrial OS=Homo sapiens GN=IARS2 PE=2 SV=1	106040
P62491	RAB11A	RB11A_HUMAN Ras-related protein Rab-11A OS=Homo sapiens GN=RAB11A PE=1 SV=3	24394
Q2TAA2	IAH1	IAH1_HUMAN Isoamyl acetate-hydrolyzing esterase 1 homolog OS=Homo sapiens GN=IAH1 PE=1 SV=1	27599
Q14CZ8	HEPACAM	HECAM_HUMAN Hepatocyte cell adhesion molecule OS=Homo sapiens GN=HEPACAM PE=1 SV=1	46027
P43686	PSMC4	PRS6B_HUMAN 26S protease regulatory subunit 6B OS=Homo sapiens GN=PSMC4 PE=1 SV=2	47366
Q9Y265	RUVBL1	RUVB1_HUMAN RuvB-like 1 OS=Homo sapiens GN=RUVBL1 PE=1 SV=1	50228
Q15119-2	PDK2	PDK2_HUMAN Isoform 2 of [Pyruvate dehydrogenase (acetyl-transferring)] kinase isozyme 2 mitochondrial OS=Homo sapiens GN=PDK2	38864
Q96FE5-2	LINGO1	LIGO1_HUMAN Isoform 2 of Leucine-rich repeat and immunoglobulin-like domain-containing nogo receptor-interacting protein 1 OS=Homo sapiens GN=LINGO1	69146
Q9H1V8	SLC6A17	S6A17_HUMAN Sodium-dependent neutral amino acid transporter SLC6A17 OS=Homo sapiens GN=SLC6A17 PE=2 SV=3	81001
Q99733	NAP1L4	NP1L4_HUMAN Nucleosome assembly protein 1-like 4 OS=Homo sapiens GN=NAP1L4 PE=1 SV=1	42823
F5HFY4	NAP1L4b	F5HFY4_HUMAN Nucleosome assembly protein 1-like 4 OS=Homo sapiens GN=NAP1L4b PE=2 SV=1	44079
Q9UHL4	DPP7	DPP2_HUMAN Dipeptidyl peptidase 2 OS=Homo sapiens GN=DPP7 PE=1 SV=3	54342
Q96CN7	ISOC1	ISOC1_HUMAN Isochorismatase domain-containing protein 1 OS=Homo sapiens GN=ISOC1 PE=1 SV=3	32237
Q9H479	FN3K	FN3K_HUMAN Fructosamine-3-kinase OS=Homo sapiens GN=FN3K PE=1 SV=1	35171
Q6BCY4	CYB5R2	NB5R2_HUMAN NADH-cytochrome b5 reductase 2 OS=Homo sapiens GN=CYB5R2 PE=1 SV=1	31458
P10451-5	SPP1	OSTP_HUMAN Isoform 5 of Osteopontin OS=Homo sapiens GN=SPP1	33843
Q9H2U2	PPA2	IPYR2_HUMAN Inorganic pyrophosphatase 2 mitochondrial OS=Homo sapiens GN=PPA2 PE=1 SV=2	37920
Q7L576	CYFIP1	CYFP1_HUMAN Cytoplasmic FMR1-interacting protein 1 OS=Homo sapiens GN=CYFIP1 PE=1 SV=1	145182
Q96HE7	ERO1L	ERO1A_HUMAN ERO1-like protein alpha OS=Homo sapiens GN=ERO1L PE=1 SV=2	54393
Q86YM7	HOMER1	HOME1_HUMAN Homer protein homolog 1 OS=Homo sapiens GN=HOMER1 PE=1 SV=2	40277
Q5T848	GPR158	GP158_HUMAN Probable G-protein coupled receptor 158 OS=Homo sapiens GN=GPR158 PE=1 SV=1	135489
G3V1D3	DPP3	G3V1D3_HUMAN Dipeptidyl peptidase 3 OS=Homo sapiens GN=DPP3 PE=4 SV=1	84305
O14617	AP3D1	AP3D1_HUMAN AP-3 complex subunit delta-1 OS=Homo sapiens GN=AP3D1 PE=1 SV=1	130158
P19404	NDUFV2	NDUV2_HUMAN NADH dehydrogenase [ubiquinone] flavoprotein 2 mitochondrial OS=Homo sapiens GN=NDUFV2 PE=1 SV=2	27392
P00450	CP	CERU_HUMAN Ceruloplasmin OS=Homo sapiens GN=CP PE=1 SV=1	122205
U3KQG5	CD200	U3KQG5_HUMAN OX-2 membrane glycoprotein (Fragment) OS=Homo sapiens GN=CD200 PE=4 SV=1	22522
P13796	LCP1	PLSL_HUMAN Plastin-2 OS=Homo sapiens GN=LCP1 PE=1 SV=6	70289
Q92841	DDX17	DDX17_HUMAN Probable ATP-dependent RNA helicase DDX17 OS=Homo sapiens GN=DDX17 PE=1 SV=2	80273
Q9UK76	HN1	HN1_HUMAN Hematological and neurological expressed 1 protein OS=Homo sapiens GN=HN1 PE=1 SV=3	16015
Q9Y281-3	CFL2	COF2_HUMAN Isoform 3 of Cofilin-2 OS=Homo sapiens GN=CFL2	16917
P10114	RAP2A	RAP2A_HUMAN Ras-related protein Rap-2a OS=Homo sapiens GN=RAP2A PE=1 SV=1	20615
P35052	GPC1	GPC1_HUMAN Glypican-1 OS=Homo sapiens GN=GPC1 PE=1 SV=2	61680
Q9Y266	NUDC	NUDC_HUMAN Nuclear migration protein nudC OS=Homo sapiens GN=NUDC PE=1 SV=1	38243
O60518	RANBP6	RNBP6_HUMAN Ran-binding protein 6 OS=Homo sapiens GN=RANBP6 PE=1 SV=2	124713
Q9UKA9	PTBP2	PTBP2_HUMAN Polypyrimidine tract-binding protein 2 OS=Homo sapiens GN=PTBP2 PE=1 SV=1	57491
Q6YP21	CCBL2	KAT3_HUMAN Kynurenine--oxoglutarate transaminase 3 OS=Homo sapiens GN=CCBL2 PE=1 SV=1	51400
P51991	HNRNPA3	ROA3_HUMAN Heterogeneous nuclear ribonucleoprotein A3 OS=Homo sapiens GN=HNRNPA3 PE=1 SV=2	39595
Q96PV0-4	SYNGAP1	SYGP1_HUMAN Isoform 4 of Ras/Rap GTPase-activating protein SynGAP OS=Homo sapiens GN=SYNGAP1	143568
B4DHD4	ITGB8	B4DHD4_HUMAN Integrin beta OS=Homo sapiens GN=ITGB8 PE=2 SV=1	71284
B7Z3P1	TBCE	B7Z3P1_HUMAN Tubulin-specific chaperone E OS=Homo sapiens GN=TBCE PE=2 SV=1	64852
Q05193-5	DNM1	DYN1_HUMAN Isoform 5 of Dynamin-1 OS=Homo sapiens GN=DNM1	95896
P62166	NCS1	NCS1_HUMAN Neuronal calcium sensor 1 OS=Homo sapiens GN=NCS1 PE=1 SV=2	21879
Q02818	NUCB1	NUCB1_HUMAN Nucleobindin-1 OS=Homo sapiens GN=NUCB1 PE=1 SV=4	53879
Q96EQ0	SGTB	SGTB_HUMAN Small glutamine-rich tetratricopeptide repeat-containing protein beta OS=Homo sapiens GN=SGTB PE=1 SV=1	33429
P07203	GPX1	GPX1_HUMAN Glutathione peroxidase 1 OS=Homo sapiens GN=GPX1 PE=1 SV=4	22088
O75521-2	ECI2	ECI2_HUMAN Isoform 2 of Enoyl-CoA delta isomerase 2 mitochondrial OS=Homo sapiens GN=ECI2	39609
P54707	ATP12A	AT12A_HUMAN Potassium-transporting ATPase alpha chain 2 OS=Homo sapiens GN=ATP12A PE=1 SV=3	115510
O14994	SYN3	SYN3_HUMAN Synapsin-3 OS=Homo sapiens GN=SYN3 PE=1 SV=2	63303
Q9NUB1-2	ACSS1	ACS2L_HUMAN Isoform 2 of Acetyl-coenzyme A synthetase 2-like mitochondrial OS=Homo sapiens GN=ACSS1	74626
Q9NVT9	ARMC1	ARMC1_HUMAN Armadillo repeat-containing protein 1 OS=Homo sapiens GN=ARMC1 PE=1 SV=1	31281
Q04826	HLA-B	1B40_HUMAN HLA class I histocompatibility antigen B-40 alpha chain OS=Homo sapiens GN=HLA-B PE=1 SV=1	40505
Q15111	PLCL1	PLCL1_HUMAN Inactive phospholipase C-like protein 1 OS=Homo sapiens GN=PLCL1 PE=1 SV=3	122728
P32418-5	SLC8A1	NAC1_HUMAN Isoform 5 of Sodium/calcium exchanger 1 OS=Homo sapiens GN=SLC8A1	107938
P14868	DARS	SYDC_HUMAN Aspartate--tRNA ligase cytoplasmic OS=Homo sapiens GN=DARS PE=1 SV=2	57136
Q16762	TST	THTR_HUMAN Thiosulfate sulfurtransferase OS=Homo sapiens GN=TST PE=1 SV=4	33429
Q8WXD2	SCG3	SCG3_HUMAN Secretogranin-3 OS=Homo sapiens GN=SCG3 PE=1 SV=3	53005
P30046	DDT	DOPD_HUMAN D-dopachrome decarboxylase OS=Homo sapiens GN=DDT PE=1 SV=3	12712
Q05086-2	UBE3A	UBE3A_HUMAN Isoform I of Ubiquitin-protein ligase E3A OS=Homo sapiens GN=UBE3A	97968
Q8N335	GPD1L	GPD1L_HUMAN Glycerol-3-phosphate dehydrogenase 1-like protein OS=Homo sapiens GN=GPD1L PE=1 SV=1	38419
Q96GZ6-6	SLC41A3	S41A3_HUMAN Isoform 6 of Solute carrier family 41 member 3 OS=Homo sapiens GN=SLC41A3	47200
H0YJ66	DHRS7	H0YJ66_HUMAN Dehydrogenase/reductase SDR family member 7 (Fragment) OS=Homo sapiens GN=DHRS7 PE=3 SV=1	44799
O95208	EPN2	EPN2_HUMAN Epsin-2 OS=Homo sapiens GN=EPN2 PE=1 SV=3	68482
Q92556	ELMO1	ELMO1_HUMAN Engulfment and cell motility protein 1 OS=Homo sapiens GN=ELMO1 PE=1 SV=2	83829
Q9BVA0	KATNB1	KTNB1_HUMAN Katanin p80 WD40 repeat-containing subunit B1 OS=Homo sapiens GN=KATNB1 PE=1 SV=1	72334
Q6P2Q9	PRPF8	PRP8_HUMAN Pre-mRNA-processing-splicing factor 8 OS=Homo sapiens GN=PRPF8 PE=1 SV=2	273599
Q9H7Z7	PTGES2	PGES2_HUMAN Prostaglandin E synthase 2 OS=Homo sapiens GN=PTGES2 PE=1 SV=1	41943
Q9NSD9	FARSB	SYFB_HUMAN Phenylalanine--tRNA ligase beta subunit OS=Homo sapiens GN=FARSB PE=1 SV=3	66116
Q9NZL9	MAT2B	MAT2B_HUMAN Methionine adenosyltransferase 2 subunit beta OS=Homo sapiens GN=MAT2B PE=1 SV=1	37552
Q9NRW7	VPS45	VPS45_HUMAN Vacuolar protein sorting-associated protein 45 OS=Homo sapiens GN=VPS45 PE=1 SV=1	65077
P51687	SUOX	SUOX_HUMAN Sulfite oxidase mitochondrial OS=Homo sapiens GN=SUOX PE=1 SV=2	60283
Q13825	AUH	AUHM_HUMAN Methylglutaconyl-CoA hydratase mitochondrial OS=Homo sapiens GN=AUH PE=1 SV=1	35609
Q9BX67	JAM3	JAM3_HUMAN Junctional adhesion molecule C OS=Homo sapiens GN=JAM3 PE=1 SV=1	35020
P42330	AKR1C3	AK1C3_HUMAN Aldo-keto reductase family 1 member C3 OS=Homo sapiens GN=AKR1C3 PE=1 SV=4	36853
Q8WWI1-2	LMO7	LMO7_HUMAN Isoform 2 of LIM domain only protein 7 OS=Homo sapiens GN=LMO7	190875
E7EX88	ACAN	E7EX88_HUMAN Aggrecan core protein OS=Homo sapiens GN=ACAN PE=2 SV=2	261325
P31153	MAT2A	METK2_HUMAN S-adenosylmethionine synthase isoform type-2 OS=Homo sapiens GN=MAT2A PE=1 SV=1	43661
Q99471	PFDN5	PFD5_HUMAN Prefoldin subunit 5 OS=Homo sapiens GN=PFDN5 PE=1 SV=2	17328
P09488	GSTM1	GSTM1_HUMAN Glutathione S-transferase Mu 1 OS=Homo sapiens GN=GSTM1 PE=1 SV=3	25712
P35270	SPR	SPRE_HUMAN Sepiapterin reductase OS=Homo sapiens GN=SPR PE=1 SV=1	28048
Q8TB96	ITFG1	TIP_HUMAN T-cell immunomodulatory protein OS=Homo sapiens GN=ITFG1 PE=1 SV=1	68108
P53618	COPB1	COPB_HUMAN Coatomer subunit beta OS=Homo sapiens GN=COPB1 PE=1 SV=3	107142
O00116	AGPS	ADAS_HUMAN Alkyldihydroxyacetonephosphate synthase peroxisomal OS=Homo sapiens GN=AGPS PE=1 SV=1	72912
O75146	HIP1R	HIP1R_HUMAN Huntingtin-interacting protein 1-related protein OS=Homo sapiens GN=HIP1R PE=1 SV=2	119388
Q86YQ8	CPNE8	CPNE8_HUMAN Copine-8 OS=Homo sapiens GN=CPNE8 PE=1 SV=2	63108
B4DLR8	NQO1	B4DLR8_HUMAN NAD(P)H dehydrogenase [quinone] 1 OS=Homo sapiens GN=NQO1 PE=2 SV=1	22793
Q13642-1	FHL1	FHL1_HUMAN Isoform 1 of Four and a half LIM domains protein 1 OS=Homo sapiens GN=FHL1	31895
Q92932	PTPRN2	PTPR2_HUMAN Receptor-type tyrosine-protein phosphatase N2 OS=Homo sapiens GN=PTPRN2 PE=1 SV=2	111271
Q96A49	SYAP1	SYAP1_HUMAN Synapse-associated protein 1 OS=Homo sapiens GN=SYAP1 PE=1 SV=1	39933
P52788-2	SMS	SPSY_HUMAN Isoform 2 of Spermine synthase OS=Homo sapiens GN=SMS	35279
Q4G0N4	NADK2	NAKD2_HUMAN NAD kinase 2 mitochondrial OS=Homo sapiens GN=NADK2 PE=1 SV=2	49433
Q9NZ52	GGA3	GGA3_HUMAN ADP-ribosylation factor-binding protein GGA3 OS=Homo sapiens GN=GGA3 PE=1 SV=1	78315
E7ER77	ERMP1	E7ER77_HUMAN Endoplasmic reticulum metallopeptidase 1 OS=Homo sapiens GN=ERMP1 PE=2 SV=1	93160
Q9UFN0	NIPSNAP3A	NPS3A_HUMAN Protein NipSnap homolog 3A OS=Homo sapiens GN=NIPSNAP3A PE=1 SV=2	28467
Q6P587	FAHD1	FAHD1_HUMAN Acylpyruvase FAHD1 mitochondrial OS=Homo sapiens GN=FAHD1 PE=1 SV=2	24843
P40121	CAPG	CAPG_HUMAN Macrophage-capping protein OS=Homo sapiens GN=CAPG PE=1 SV=2	38499
P36969-2	GPX4	GPX4_HUMAN Isoform Cytoplasmic of Phospholipid hydroperoxide glutathione peroxidase mitochondrial OS=Homo sapiens GN=GPX4	19525
F5GWJ1	PCDH7	F5GWJ1_HUMAN Protocadherin-7 OS=Homo sapiens GN=PCDH7 PE=2 SV=1	136570
P55263-3	ADK	ADK_HUMAN Isoform 3 of Adenosine kinase OS=Homo sapiens GN=ADK	34084
P12074	COX6A1	CX6A1_HUMAN Cytochrome c oxidase subunit 6A1 mitochondrial OS=Homo sapiens GN=COX6A1 PE=1 SV=4	12155
Q5T8I0	COX6A1P2	Q5T8I0_HUMAN Cytochrome c oxidase subunit 6A mitochondrial OS=Homo sapiens GN=COX6A1P2 PE=2 SV=1	12187
P62195	PSMC5	PRS8_HUMAN 26S protease regulatory subunit 8 OS=Homo sapiens GN=PSMC5 PE=1 SV=1	45626
Q9BTW9	TBCD	TBCD_HUMAN Tubulin-specific chaperone D OS=Homo sapiens GN=TBCD PE=1 SV=2	132600
Q9Y5X3	SNX5	SNX5_HUMAN Sorting nexin-5 OS=Homo sapiens GN=SNX5 PE=1 SV=1	46817
P46060	RANGAP1	RAGP1_HUMAN Ran GTPase-activating protein 1 OS=Homo sapiens GN=RANGAP1 PE=1 SV=1	63542
Q92558	WASF1	WASF1_HUMAN Wiskott-Aldrich syndrome protein family member 1 OS=Homo sapiens GN=WASF1 PE=1 SV=1	61652
P06737-2	PYGL	PYGL_HUMAN Isoform 2 of Glycogen phosphorylase liver form OS=Homo sapiens GN=PYGL	93134
Q9H4B7	TUBB1	TBB1_HUMAN Tubulin beta-1 chain OS=Homo sapiens GN=TUBB1 PE=1 SV=1	50327
P61011	SRP54	SRP54_HUMAN Signal recognition particle 54 kDa protein OS=Homo sapiens GN=SRP54 PE=1 SV=1	55705
Q9H4G4	GLIPR2	GAPR1_HUMAN Golgi-associated plant pathogenesis-related protein 1 OS=Homo sapiens GN=GLIPR2 PE=1 SV=3	17218
P26368-2	U2AF2	U2AF2_HUMAN Isoform 2 of Splicing factor U2AF 65 kDa subunit OS=Homo sapiens GN=U2AF2	53121
Q6H8Q1	ABLIM2	ABLM2_HUMAN Actin-binding LIM protein 2 OS=Homo sapiens GN=ABLIM2 PE=1 SV=2	67812
Q8N9R8	SCAI	SCAI_HUMAN Protein SCAI OS=Homo sapiens GN=SCAI PE=1 SV=2	70400
P82909	MRPS36	RT36_HUMAN 28S ribosomal protein S36 mitochondrial OS=Homo sapiens GN=MRPS36 PE=1 SV=2	11466
Q9NX46	ADPRHL2	ARHL2_HUMAN Poly(ADP-ribose) glycohydrolase ARH3 OS=Homo sapiens GN=ADPRHL2 PE=1 SV=1	38947
P55060-3	CSE1L	XPO2_HUMAN Isoform 3 of Exportin-2 OS=Homo sapiens GN=CSE1L	107777
B3KNT8	NAP1L1	B3KNT8_HUMAN Nucleosome assembly protein 1-like 1 OS=Homo sapiens GN=NAP1L1 PE=2 SV=1	42762
Q86UW7-3	CADPS2	CAPS2_HUMAN Isoform 3 of Calcium-dependent secretion activator 2 OS=Homo sapiens GN=CADPS2	142883
O75475	PSIP1	PSIP1_HUMAN PC4 and SFRS1-interacting protein OS=Homo sapiens GN=PSIP1 PE=1 SV=1	60103
Q9Y305	ACOT9	ACOT9_HUMAN Acyl-coenzyme A thioesterase 9 mitochondrial OS=Homo sapiens GN=ACOT9 PE=1 SV=2	49902
G3V0E4	PMPCB	G3V0E4_HUMAN Mitochondrial-processing peptidase subunit beta OS=Homo sapiens GN=PMPCB PE=3 SV=1	54192
O60256	PRPSAP2	KPRB_HUMAN Phosphoribosyl pyrophosphate synthase-associated protein 2 OS=Homo sapiens GN=PRPSAP2 PE=1 SV=1	40926
Q8WYK1	CNTNAP5	CNTP5_HUMAN Contactin-associated protein-like 5 OS=Homo sapiens GN=CNTNAP5 PE=2 SV=1	145622
J3KNX9	MYO18A	J3KNX9_HUMAN Unconventional myosin-XVIIIa OS=Homo sapiens GN=MYO18A PE=2 SV=1	233137
R4GMR5	PSMD8	R4GMR5_HUMAN 26S proteasome non-ATPase regulatory subunit 8 OS=Homo sapiens GN=PSMD8 PE=4 SV=1	32552
G3V0E8	PCBP2	G3V0E8_HUMAN Poly(RC) binding protein 2 isoform CRA_f OS=Homo sapiens GN=PCBP2 PE=4 SV=1	33497
F2Z2V0	CPNE1	F2Z2V0_HUMAN Copine-1 (Fragment) OS=Homo sapiens GN=CPNE1 PE=2 SV=1	58634
A0AVT1	UBA6	UBA6_HUMAN Ubiquitin-like modifier-activating enzyme 6 OS=Homo sapiens GN=UBA6 PE=1 SV=1	117970
O00244	ATOX1	ATOX1_HUMAN Copper transport protein ATOX1 OS=Homo sapiens GN=ATOX1 PE=1 SV=1	7402
Q9UBV2	SEL1L	SE1L1_HUMAN Protein sel-1 homolog 1 OS=Homo sapiens GN=SEL1L PE=1 SV=3	88755
Q9H0Q0	FAM49A	FA49A_HUMAN Protein FAM49A OS=Homo sapiens GN=FAM49A PE=1 SV=1	37313
Q86Y39	NDUFA11	NDUAB_HUMAN NADH dehydrogenase [ubiquinone] 1 alpha subcomplex subunit 11 OS=Homo sapiens GN=NDUFA11 PE=1 SV=3	14852
P18859	ATP5J	ATP5J_HUMAN ATP synthase-coupling factor 6 mitochondrial OS=Homo sapiens GN=ATP5J PE=1 SV=1	12588
Q96RD7-2	PANX1	PANX1_HUMAN Isoform 2 of Pannexin-1 OS=Homo sapiens GN=PANX1	47635
O43242	PSMD3	PSMD3_HUMAN 26S proteasome non-ATPase regulatory subunit 3 OS=Homo sapiens GN=PSMD3 PE=1 SV=2	60978
P35221	CTNNA1	CTNA1_HUMAN Catenin alpha-1 OS=Homo sapiens GN=CTNNA1 PE=1 SV=1	100071
P50895	BCAM	BCAM_HUMAN Basal cell adhesion molecule OS=Homo sapiens GN=BCAM PE=1 SV=2	67405
J3KPX7	PHB2	J3KPX7_HUMAN Prohibitin-2 OS=Homo sapiens GN=PHB2 PE=2 SV=1	33403
P15170-2	GSPT1	ERF3A_HUMAN Isoform 2 of Eukaryotic peptide chain release factor GTP-binding subunit ERF3A OS=Homo sapiens GN=GSPT1	68601
B7Z403	GLOD4	B7Z403_HUMAN Glyoxalase domain-containing protein 4 OS=Homo sapiens GN=GLOD4 PE=2 SV=1	32047
P17252	PRKCA	KPCA_HUMAN Protein kinase C alpha type OS=Homo sapiens GN=PRKCA PE=1 SV=4	76750
Q9P121	NTM	NTRI_HUMAN Neurotrimin OS=Homo sapiens GN=NTM PE=1 SV=1	37971
Q92890	UFD1L	UFD1_HUMAN Ubiquitin fusion degradation protein 1 homolog OS=Homo sapiens GN=UFD1L PE=1 SV=3	34500
A6NHG4	DDTL	DDTL_HUMAN D-dopachrome decarboxylase-like protein OS=Homo sapiens GN=DDTL PE=2 SV=1	14195
C9JEX3	MTMR2	C9JEX3_HUMAN Myotubularin-related protein 2 (Fragment) OS=Homo sapiens GN=MTMR2 PE=2 SV=1	64562
Q9BYT8	NLN	NEUL_HUMAN Neurolysin mitochondrial OS=Homo sapiens GN=NLN PE=1 SV=1	80652
O75367-2	H2AFY	H2AY_HUMAN Isoform 1 of Core histone macro-H2A.1 OS=Homo sapiens GN=H2AFY	39184
Q9Y371	SH3GLB1	SHLB1_HUMAN Endophilin-B1 OS=Homo sapiens GN=SH3GLB1 PE=1 SV=1	40796
P61586	RHOA	RHOA_HUMAN Transforming protein RhoA OS=Homo sapiens GN=RHOA PE=1 SV=1	21768
Q15046	KARS	SYK_HUMAN Lysine--tRNA ligase OS=Homo sapiens GN=KARS PE=1 SV=3	68048
A6NHL2-2	TUBAL3	TBAL3_HUMAN Isoform 2 of Tubulin alpha chain-like 3 OS=Homo sapiens GN=TUBAL3	45518
Q9NRV9	HEBP1	HEBP1_HUMAN Heme-binding protein 1 OS=Homo sapiens GN=HEBP1 PE=1 SV=1	21097
O00625	PIR	PIR_HUMAN Pirin OS=Homo sapiens GN=PIR PE=1 SV=1	32113
Q96ME1-4	FBXL18	FXL18_HUMAN Isoform 4 of F-box/LRR-repeat protein 18 OS=Homo sapiens GN=FBXL18	78919
E7EQ72	TMED2	E7EQ72_HUMAN Transmembrane emp24 domain-containing protein 2 (Fragment) OS=Homo sapiens GN=TMED2 PE=2 SV=2	18488
J3KP22	PTPRA	J3KP22_HUMAN Receptor-type tyrosine-protein phosphatase alpha OS=Homo sapiens GN=PTPRA PE=2 SV=1	75887
Q9BQI5	SGIP1	SGIP1_HUMAN SH3-containing GRB2-like protein 3-interacting protein 1 OS=Homo sapiens GN=SGIP1 PE=1 SV=2	89109
Q00839-2	HNRNPU	HNRPU_HUMAN Isoform Short of Heterogeneous nuclear ribonucleoprotein U OS=Homo sapiens GN=HNRNPU	88980
Q9BV79	MECR	MECR_HUMAN Trans-2-enoyl-CoA reductase mitochondrial OS=Homo sapiens GN=MECR PE=1 SV=2	40462
Q13491-4	GPM6B	GPM6B_HUMAN Isoform 4 of Neuronal membrane glycoprotein M6-b OS=Homo sapiens GN=GPM6B	36220
Q66LE6	PPP2R2D	2ABD_HUMAN Serine/threonine-protein phosphatase 2A 55 kDa regulatory subunit B delta isoform OS=Homo sapiens GN=PPP2R2D PE=2 SV=1	52043
P01034	CST3	CYTC_HUMAN Cystatin-C OS=Homo sapiens GN=CST3 PE=1 SV=1	15799
Q9H598	SLC32A1	VIAAT_HUMAN Vesicular inhibitory amino acid transporter OS=Homo sapiens GN=SLC32A1 PE=1 SV=2	57415
D3DVV1	NLGN3	D3DVV1_HUMAN Neuroligin 3 isoform CRA_c OS=Homo sapiens GN=NLGN3 PE=2 SV=1	89538
P30447	HLA-A	1A23_HUMAN HLA class I histocompatibility antigen A-23 alpha chain OS=Homo sapiens GN=HLA-A PE=1 SV=1	40733
Q9GZT8-2	NIF3L1	GTPC1_HUMAN Isoform 2 of Putative GTP cyclohydrolase 1 type 2 NIF3L1 OS=Homo sapiens GN=NIF3L1	38984
Q9ULP9-2	TBC1D24	TBC24_HUMAN Isoform 2 of TBC1 domain family member 24 OS=Homo sapiens GN=TBC1D24	62318
Q8IVD9	NUDCD3	NUDC3_HUMAN NudC domain-containing protein 3 OS=Homo sapiens GN=NUDCD3 PE=1 SV=3	40822
E9PIM6	THY1	E9PIM6_HUMAN Thy-1 membrane glycoprotein (Fragment) OS=Homo sapiens GN=THY1 PE=2 SV=1	17041
O95671-2	ASMTL	ASML_HUMAN Isoform 2 of N-acetylserotonin O-methyltransferase-like protein OS=Homo sapiens GN=ASMTL	67193
Q7L1I2	SV2B	SV2B_HUMAN Synaptic vesicle glycoprotein 2B OS=Homo sapiens GN=SV2B PE=2 SV=1	77444
Q9UJU6	DBNL	DBNL_HUMAN Drebrin-like protein OS=Homo sapiens GN=DBNL PE=1 SV=1	48207
P05388	RPLP0	RLA0_HUMAN 60S acidic ribosomal protein P0 OS=Homo sapiens GN=RPLP0 PE=1 SV=1	34274
P06732	CKM	KCRM_HUMAN Creatine kinase M-type OS=Homo sapiens GN=CKM PE=1 SV=2	43101
Q99757	TXN2	THIOM_HUMAN Thioredoxin mitochondrial OS=Homo sapiens GN=TXN2 PE=1 SV=2	18383
E7EW69	SEPT10	E7EW69_HUMAN Septin-10 OS=Homo sapiens GN=SEPT10 PE=2 SV=1	52146
Q9H9H5	MAP6D1	MA6D1_HUMAN MAP6 domain-containing protein 1 OS=Homo sapiens GN=MAP6D1 PE=1 SV=1	21005
P35241	RDX	RADI_HUMAN Radixin OS=Homo sapiens GN=RDX PE=1 SV=1	68564
O75828	CBR3	CBR3_HUMAN Carbonyl reductase [NADPH] 3 OS=Homo sapiens GN=CBR3 PE=1 SV=3	30850
P03915	MT-ND5	NU5M_HUMAN NADH-ubiquinone oxidoreductase chain 5 OS=Homo sapiens GN=MT-ND5 PE=1 SV=2	67027
O60506-4	SYNCRIP	HNRPQ_HUMAN Isoform 4 of Heterogeneous nuclear ribonucleoprotein Q OS=Homo sapiens GN=SYNCRIP	58736
H3BUX2	CYB5B	H3BUX2_HUMAN Cytochrome b5 type B OS=Homo sapiens GN=CYB5B PE=2 SV=1	15717
Q9Y6X4	FAM169A	F169A_HUMAN Soluble lamin-associated protein of 75 kDa OS=Homo sapiens GN=FAM169A PE=1 SV=2	74955
P52594-2	AGFG1	AGFG1_HUMAN Isoform 2 of Arf-GAP domain and FG repeat-containing protein 1 OS=Homo sapiens GN=AGFG1	54182
Q9H4A4	RNPEP	AMPB_HUMAN Aminopeptidase B OS=Homo sapiens GN=RNPEP PE=1 SV=2	72596
F5H4E4	FN3KRP	F5H4E4_HUMAN Ketosamine-3-kinase OS=Homo sapiens GN=FN3KRP PE=2 SV=1	28964
Q13683-3	ITGA7	ITA7_HUMAN Isoform Alpha-7X1B of Integrin alpha-7 OS=Homo sapiens GN=ITGA7	124690
O00217	NDUFS8	NDUS8_HUMAN NADH dehydrogenase [ubiquinone] iron-sulfur protein 8 mitochondrial OS=Homo sapiens GN=NDUFS8 PE=1 SV=1	23705
P55010	EIF5	IF5_HUMAN Eukaryotic translation initiation factor 5 OS=Homo sapiens GN=EIF5 PE=1 SV=2	49223
J3KQZ9	MLC1	J3KQZ9_HUMAN Myosin light chain 4 OS=Homo sapiens GN=MLC1 PE=2 SV=1	35471
Q04609	FOLH1	FOLH1_HUMAN Glutamate carboxypeptidase 2 OS=Homo sapiens GN=FOLH1 PE=1 SV=1	84331
P36507	MAP2K2	MP2K2_HUMAN Dual specificity mitogen-activated protein kinase kinase 2 OS=Homo sapiens GN=MAP2K2 PE=1 SV=1	44424
Q9BSH5	HDHD3	HDHD3_HUMAN Haloacid dehalogenase-like hydrolase domain-containing protein 3 OS=Homo sapiens GN=HDHD3 PE=1 SV=1	28000
Q9BS26	ERP44	ERP44_HUMAN Endoplasmic reticulum resident protein 44 OS=Homo sapiens GN=ERP44 PE=1 SV=1	46971
O15079	SNPH	SNPH_HUMAN Syntaphilin OS=Homo sapiens GN=SNPH PE=1 SV=2	53537
P05937	CALB1	CALB1_HUMAN Calbindin OS=Homo sapiens GN=CALB1 PE=1 SV=2	30025
P21266	GSTM3	GSTM3_HUMAN Glutathione S-transferase Mu 3 OS=Homo sapiens GN=GSTM3 PE=1 SV=3	26560
J3KS22	DCXR	J3KS22_HUMAN L-xylulose reductase (Fragment) OS=Homo sapiens GN=DCXR PE=2 SV=1	23960
P26038	MSN	MOES_HUMAN Moesin OS=Homo sapiens GN=MSN PE=1 SV=3	67820
B4DFG2	WBP2	B4DFG2_HUMAN WW domain-binding protein 2 OS=Homo sapiens GN=WBP2 PE=2 SV=1	23385
O15355	PPM1G	PPM1G_HUMAN Protein phosphatase 1G OS=Homo sapiens GN=PPM1G PE=1 SV=1	59272
Q9ULC3	RAB23	RAB23_HUMAN Ras-related protein Rab-23 OS=Homo sapiens GN=RAB23 PE=1 SV=1	26659
P26599	PTBP1	PTBP1_HUMAN Polypyrimidine tract-binding protein 1 OS=Homo sapiens GN=PTBP1 PE=1 SV=1	57221
Q8NB37	PDDC1	PDDC1_HUMAN Parkinson disease 7 domain-containing protein 1 OS=Homo sapiens GN=PDDC1 PE=1 SV=1	23298
Q9Y3P9	RABGAP1	RBGP1_HUMAN Rab GTPase-activating protein 1 OS=Homo sapiens GN=RABGAP1 PE=1 SV=3	121737
O96000	NDUFB10	NDUBA_HUMAN NADH dehydrogenase [ubiquinone] 1 beta subcomplex subunit 10 OS=Homo sapiens GN=NDUFB10 PE=1 SV=3	20777
Q9NZJ7-2	MTCH1	MTCH1_HUMAN Isoform 2 of Mitochondrial carrier homolog 1 OS=Homo sapiens GN=MTCH1	39920
P29992	GNA11	GNA11_HUMAN Guanine nucleotide-binding protein subunit alpha-11 OS=Homo sapiens GN=GNA11 PE=1 SV=2	42123
Q9BS92	NIPSNAP3B	NPS3B_HUMAN Protein NipSnap homolog 3B OS=Homo sapiens GN=NIPSNAP3B PE=2 SV=1	28313
P30085	CMPK1	KCY_HUMAN UMP-CMP kinase OS=Homo sapiens GN=CMPK1 PE=1 SV=3	22222
Q14980-4	NUMA1	NUMA1_HUMAN Isoform Numa-s of Nuclear mitotic apparatus protein 1 OS=Homo sapiens GN=NUMA1	200095
P20936-2	RASA1	RASA1_HUMAN Isoform 2 of Ras GTPase-activating protein 1 OS=Homo sapiens GN=RASA1	100398
P62987	UBA52	RL40_HUMAN Ubiquitin-60S ribosomal protein L40 OS=Homo sapiens GN=UBA52 PE=1 SV=2	14728
P11233	RALA	RALA_HUMAN Ras-related protein Ral-A OS=Homo sapiens GN=RALA PE=1 SV=1	23567
P02730	SLC4A1	B3AT_HUMAN Band 3 anion transport protein OS=Homo sapiens GN=SLC4A1 PE=1 SV=3	101792
O14561	NDUFAB1	ACPM_HUMAN Acyl carrier protein mitochondrial OS=Homo sapiens GN=NDUFAB1 PE=1 SV=3	17417
O95336	PGLS	6PGL_HUMAN 6-phosphogluconolactonase OS=Homo sapiens GN=PGLS PE=1 SV=2	27547
Q9P2B2	PTGFRN	FPRP_HUMAN Prostaglandin F2 receptor negative regulator OS=Homo sapiens GN=PTGFRN PE=1 SV=2	98556
B4DTG2	EEF1G	B4DTG2_HUMAN Elongation factor 1-gamma OS=Homo sapiens GN=EEF1G PE=2 SV=1	56150
Q8IXI2-2	RHOT1	MIRO1_HUMAN Isoform 2 of Mitochondrial Rho GTPase 1 OS=Homo sapiens GN=RHOT1	74752
O75436	VPS26A	VP26A_HUMAN Vacuolar protein sorting-associated protein 26A OS=Homo sapiens GN=VPS26A PE=1 SV=2	38170
Q3ZCW2	LGALSL	LEGL_HUMAN Galectin-related protein OS=Homo sapiens GN=LGALSL PE=1 SV=2	18986
P68036-2	UBE2L3	UB2L3_HUMAN Isoform 2 of Ubiquitin-conjugating enzyme E2 L3 OS=Homo sapiens GN=UBE2L3	14121
P28289	TMOD1	TMOD1_HUMAN Tropomodulin-1 OS=Homo sapiens GN=TMOD1 PE=1 SV=1	40569
O60488-2	ACSL4	ACSL4_HUMAN Isoform Short of Long-chain-fatty-acid--CoA ligase 4 OS=Homo sapiens GN=ACSL4	74436
Q7Z4H3-2	HDDC2	HDDC2_HUMAN Isoform 2 of HD domain-containing protein 2 OS=Homo sapiens GN=HDDC2	19550
H3BN27	PLLP	H3BN27_HUMAN Plasmolipin OS=Homo sapiens GN=PLLP PE=2 SV=1	13105
P37802	TAGLN2	TAGL2_HUMAN Transgelin-2 OS=Homo sapiens GN=TAGLN2 PE=1 SV=3	22391
Q8TAT6	NPLOC4	NPL4_HUMAN Nuclear protein localization protein 4 homolog OS=Homo sapiens GN=NPLOC4 PE=1 SV=3	68120
P22102	GART	PUR2_HUMAN Trifunctional purine biosynthetic protein adenosine-3 OS=Homo sapiens GN=GART PE=1 SV=1	107767
O14983-2	ATP2A1	AT2A1_HUMAN Isoform SERCA1A of Sarcoplasmic/endoplasmic reticulum calcium ATPase 1 OS=Homo sapiens GN=ATP2A1	109283
O00505	KPNA3	IMA4_HUMAN Importin subunit alpha-4 OS=Homo sapiens GN=KPNA3 PE=1 SV=2	57811
O75899	GABBR2	GABR2_HUMAN Gamma-aminobutyric acid type B receptor subunit 2 OS=Homo sapiens GN=GABBR2 PE=1 SV=1	105821
Q9UL25	RAB21	RAB21_HUMAN Ras-related protein Rab-21 OS=Homo sapiens GN=RAB21 PE=1 SV=3	24348
O95970	LGI1	LGI1_HUMAN Leucine-rich glioma-inactivated protein 1 OS=Homo sapiens GN=LGI1 PE=1 SV=1	63818
O14639-2	ABLIM1	ABLM1_HUMAN Isoform 2 of Actin-binding LIM protein 1 OS=Homo sapiens GN=ABLIM1	81121
Q96DZ1	ERLEC1	ERLEC_HUMAN Endoplasmic reticulum lectin 1 OS=Homo sapiens GN=ERLEC1 PE=1 SV=1	54858
Q08378	GOLGA3	GOGA3_HUMAN Golgin subfamily A member 3 OS=Homo sapiens GN=GOLGA3 PE=1 SV=2	167354
Q63HM9	PLCXD3	PLCX3_HUMAN PI-PLC X domain-containing protein 3 OS=Homo sapiens GN=PLCXD3 PE=2 SV=2	36313
O43504	LAMTOR5	LTOR5_HUMAN Ragulator complex protein LAMTOR5 OS=Homo sapiens GN=LAMTOR5 PE=1 SV=1	9614
Q9NPH2-3	ISYNA1	INO1_HUMAN Isoform 3 of Inositol-3-phosphate synthase 1 OS=Homo sapiens GN=ISYNA1	55136
Q99570	PIK3R4	PI3R4_HUMAN Phosphoinositide 3-kinase regulatory subunit 4 OS=Homo sapiens GN=PIK3R4 PE=1 SV=3	153103
P17066	HSPA6	HSP76_HUMAN Heat shock 70 kDa protein 6 OS=Homo sapiens GN=HSPA6 PE=1 SV=2	71028
E7ESC6	XPO7	E7ESC6_HUMAN Exportin-7 OS=Homo sapiens GN=XPO7 PE=2 SV=1	124066
E9PN11	RHOC	E9PN11_HUMAN Rho-related GTP-binding protein RhoC (Fragment) OS=Homo sapiens GN=RHOC PE=2 SV=1	25485
O15144	ARPC2	ARPC2_HUMAN Actin-related protein 2/3 complex subunit 2 OS=Homo sapiens GN=ARPC2 PE=1 SV=1	34333
P53367	ARFIP1	ARFP1_HUMAN Arfaptin-1 OS=Homo sapiens GN=ARFIP1 PE=1 SV=2	41738
C9J0K6	SRI	C9J0K6_HUMAN Sorcin OS=Homo sapiens GN=SRI PE=2 SV=1	17605
F8W1R7	MYL6	F8W1R7_HUMAN Myosin light polypeptide 6 OS=Homo sapiens GN=MYL6 PE=2 SV=1	16290
Q00169	PITPNA	PIPNA_HUMAN Phosphatidylinositol transfer protein alpha isoform OS=Homo sapiens GN=PITPNA PE=1 SV=2	31806
Q9NZ32	ACTR10	ARP10_HUMAN Actin-related protein 10 OS=Homo sapiens GN=ACTR10 PE=1 SV=1	46307
B4DR80	STK24	B4DR80_HUMAN Serine/threonine-protein kinase 24 12 kDa subunit OS=Homo sapiens GN=STK24 PE=2 SV=1	45836
C9JQ45	PFN2	C9JQ45_HUMAN Profilin OS=Homo sapiens GN=PFN2 PE=2 SV=1	11790
Q9NZR2	LRP1B	LRP1B_HUMAN Low-density lipoprotein receptor-related protein 1B OS=Homo sapiens GN=LRP1B PE=1 SV=2	515501
A6NKH4	SNX1	A6NKH4_HUMAN Sorting nexin 1 isoform CRA_d OS=Homo sapiens GN=SNX1 PE=2 SV=2	53304
Q05682	CALD1	CALD1_HUMAN Caldesmon OS=Homo sapiens GN=CALD1 PE=1 SV=3	93231
Q9H2X9-2	SLC12A5	S12A5_HUMAN Isoform 2 of Solute carrier family 12 member 5 OS=Homo sapiens GN=SLC12A5	123511
O95372	LYPLA2	LYPA2_HUMAN Acyl-protein thioesterase 2 OS=Homo sapiens GN=LYPLA2 PE=1 SV=1	24737
P10586-2	PTPRF	PTPRF_HUMAN Isoform 2 of Receptor-type tyrosine-protein phosphatase F OS=Homo sapiens GN=PTPRF	211685
Q9H8Y8	GORASP2	GORS2_HUMAN Golgi reassembly-stacking protein 2 OS=Homo sapiens GN=GORASP2 PE=1 SV=3	47145
J9JID7	LMNB2	J9JID7_HUMAN Lamin B2 isoform CRA_a OS=Homo sapiens GN=LMNB2 PE=2 SV=1	69948
P52888	THOP1	THOP1_HUMAN Thimet oligopeptidase OS=Homo sapiens GN=THOP1 PE=1 SV=2	78840
Q93084-5	ATP2A3	AT2A3_HUMAN Isoform SERCA3E of Sarcoplasmic/endoplasmic reticulum calcium ATPase 3 OS=Homo sapiens GN=ATP2A3	114930
Q8N465	D2HGDH	D2HDH_HUMAN D-2-hydroxyglutarate dehydrogenase mitochondrial OS=Homo sapiens GN=D2HGDH PE=1 SV=3	56416
B4DVB8	ELAVL1	B4DVB8_HUMAN ELAV-like protein 1 OS=Homo sapiens GN=ELAVL1 PE=2 SV=1	38996
Q96JJ7	TMX3	TMX3_HUMAN Protein disulfide-isomerase TMX3 OS=Homo sapiens GN=TMX3 PE=1 SV=2	51872
Q13162	PRDX4	PRDX4_HUMAN Peroxiredoxin-4 OS=Homo sapiens GN=PRDX4 PE=1 SV=1	30540
H7C1U8	APOO	H7C1U8_HUMAN Apolipoprotein O (Fragment) OS=Homo sapiens GN=APOO PE=2 SV=1	20080
H0Y542	BCAS1	H0Y542_HUMAN Breast carcinoma-amplified sequence 1 (Fragment) OS=Homo sapiens GN=BCAS1 PE=2 SV=1	51105
Q8NHP6	MOSPD2	MSPD2_HUMAN Motile sperm domain-containing protein 2 OS=Homo sapiens GN=MOSPD2 PE=1 SV=1	59746
O14979-3	HNRNPDL	HNRDL_HUMAN Isoform 3 of Heterogeneous nuclear ribonucleoprotein D-like OS=Homo sapiens GN=HNRNPDL	27191
P13667	PDIA4	PDIA4_HUMAN Protein disulfide-isomerase A4 OS=Homo sapiens GN=PDIA4 PE=1 SV=2	72933
P10645	CHGA	CMGA_HUMAN Chromogranin-A OS=Homo sapiens GN=CHGA PE=1 SV=7	50688
B7Z9G5	C1orf58	B7Z9G5_HUMAN BRO1 domain-containing protein BROX OS=Homo sapiens GN=C1orf58 PE=2 SV=1	42872
Q5VW32	BROX	BROX_HUMAN BRO1 domain-containing protein BROX OS=Homo sapiens GN=BROX PE=1 SV=1	46476
Q8N9F7	GDPD1	GDPD1_HUMAN Glycerophosphodiester phosphodiesterase domain-containing protein 1 OS=Homo sapiens GN=GDPD1 PE=1 SV=2	36167
C9JE82	CACNA2D2	C9JE82_HUMAN Voltage-dependent calcium channel subunit alpha-2/delta-2 OS=Homo sapiens GN=CACNA2D2 PE=2 SV=1	129213
Q9NZ56	FMN2	FMN2_HUMAN Formin-2 OS=Homo sapiens GN=FMN2 PE=1 SV=4	180105
O95817	BAG3	BAG3_HUMAN BAG family molecular chaperone regulator 3 OS=Homo sapiens GN=BAG3 PE=1 SV=3	61595
E7EWR4	CSTF2	E7EWR4_HUMAN Cleavage stimulation factor subunit 2 OS=Homo sapiens GN=CSTF2 PE=2 SV=1	62943
P54709	ATP1B3	AT1B3_HUMAN Sodium/potassium-transporting ATPase subunit beta-3 OS=Homo sapiens GN=ATP1B3 PE=1 SV=1	31513
P20337	RAB3B	RAB3B_HUMAN Ras-related protein Rab-3B OS=Homo sapiens GN=RAB3B PE=1 SV=2	24758
Q9UPY8	MAPRE3	MARE3_HUMAN Microtubule-associated protein RP/EB family member 3 OS=Homo sapiens GN=MAPRE3 PE=1 SV=1	31982
O95248	SBF1	MTMR5_HUMAN Myotubularin-related protein 5 OS=Homo sapiens GN=SBF1 PE=1 SV=3	208314
A4D1N6	DKFZp434G0625	A4D1N6_HUMAN Plexin A4 B isoform CRA_a OS=Homo sapiens GN=DKFZp434G0625 PE=2 SV=1	58165
E9PCY7	HNRNPH1	E9PCY7_HUMAN Heterogeneous nuclear ribonucleoprotein H OS=Homo sapiens GN=HNRNPH1 PE=2 SV=1	47087
P17568	NDUFB7	NDUB7_HUMAN NADH dehydrogenase [ubiquinone] 1 beta subcomplex subunit 7 OS=Homo sapiens GN=NDUFB7 PE=1 SV=4	16402
O43815	STRN	STRN_HUMAN Striatin OS=Homo sapiens GN=STRN PE=1 SV=4	86132
P35914	HMGCL	HMGCL_HUMAN Hydroxymethylglutaryl-CoA lyase mitochondrial OS=Homo sapiens GN=HMGCL PE=1 SV=2	34360
P15289	ARSA	ARSA_HUMAN Arylsulfatase A OS=Homo sapiens GN=ARSA PE=1 SV=3	53588
E9PE82	ACADS	E9PE82_HUMAN Short-chain-specific acyl-CoA dehydrogenase mitochondrial OS=Homo sapiens GN=ACADS PE=2 SV=1	44012
Q99614	TTC1	TTC1_HUMAN Tetratricopeptide repeat protein 1 OS=Homo sapiens GN=TTC1 PE=1 SV=1	33526
P22748	CA4	CAH4_HUMAN Carbonic anhydrase 4 OS=Homo sapiens GN=CA4 PE=1 SV=2	35032
O43301	HSPA12A	HS12A_HUMAN Heat shock 70 kDa protein 12A OS=Homo sapiens GN=HSPA12A PE=1 SV=2	74978
Q5SQP8	CTBP2	Q5SQP8_HUMAN C-terminal-binding protein 2 OS=Homo sapiens GN=CTBP2 PE=2 SV=1	56102
Q9NTX5-6	ECHDC1	ECHD1_HUMAN Isoform 6 of Ethylmalonyl-CoA decarboxylase OS=Homo sapiens GN=ECHDC1	31089
Q9Y2J0-2	RPH3A	RP3A_HUMAN Isoform 2 of Rabphilin-3A OS=Homo sapiens GN=RPH3A	76386
P36955	SERPINF1	PEDF_HUMAN Pigment epithelium-derived factor OS=Homo sapiens GN=SERPINF1 PE=1 SV=4	46312
P04264	KRT1	K2C1_HUMAN Keratin type II cytoskeletal 1 OS=Homo sapiens GN=KRT1 PE=1 SV=6	66039
Q9NQP4	PFDN4	PFD4_HUMAN Prefoldin subunit 4 OS=Homo sapiens GN=PFDN4 PE=1 SV=1	15314
Q8NC96	NECAP1	NECP1_HUMAN Adaptin ear-binding coat-associated protein 1 OS=Homo sapiens GN=NECAP1 PE=1 SV=2	29737
Q8N461	FBXL16	FXL16_HUMAN F-box/LRR-repeat protein 16 OS=Homo sapiens GN=FBXL16 PE=1 SV=2	51658
Q16849-3	PTPRN	PTPRN_HUMAN Isoform 3 of Receptor-type tyrosine-protein phosphatase-like N OS=Homo sapiens GN=PTPRN	96261
Q9UQ03-2	CORO2B	COR2B_HUMAN Isoform 2 of Coronin-2B OS=Homo sapiens GN=CORO2B	54393
Q8IYJ1	CPNE9	CPNE9_HUMAN Copine-9 OS=Homo sapiens GN=CPNE9 PE=1 SV=3	61864
Q9H299	SH3BGRL3	SH3L3_HUMAN SH3 domain-binding glutamic acid-rich-like protein 3 OS=Homo sapiens GN=SH3BGRL3 PE=1 SV=1	10438
Q08AM6	VAC14	VAC14_HUMAN Protein VAC14 homolog OS=Homo sapiens GN=VAC14 PE=1 SV=1	87973
Q8IY17-5	PNPLA6	PLPL6_HUMAN Isoform 5 of Neuropathy target esterase OS=Homo sapiens GN=PNPLA6	143351
Q9C0K3	ACTR3C	ARP3C_HUMAN Actin-related protein 3C OS=Homo sapiens GN=ACTR3C PE=2 SV=1	23712
P24844	MYL9	MYL9_HUMAN Myosin regulatory light polypeptide 9 OS=Homo sapiens GN=MYL9 PE=1 SV=4	19827
Q9H0E2	TOLLIP	TOLIP_HUMAN Toll-interacting protein OS=Homo sapiens GN=TOLLIP PE=1 SV=1	30282
Q58FG1	HSP90AA4P	HS904_HUMAN Putative heat shock protein HSP 90-alpha A4 OS=Homo sapiens GN=HSP90AA4P PE=5 SV=1	47712
F8W7Q4	FAM162A	F8W7Q4_HUMAN Protein FAM162A OS=Homo sapiens GN=FAM162A PE=2 SV=1	16515
E9PDN6	CNTNAP4	E9PDN6_HUMAN Contactin-associated protein-like 4 OS=Homo sapiens GN=CNTNAP4 PE=2 SV=1	145618
P12081-4	HARS	SYHC_HUMAN Isoform 4 of Histidine--tRNA ligase cytoplasmic OS=Homo sapiens GN=HARS	54847
Q5JSH3-2	WDR44	WDR44_HUMAN Isoform 2 of WD repeat-containing protein 44 OS=Homo sapiens GN=WDR44	100403
P00395	MT-CO1	COX1_HUMAN Cytochrome c oxidase subunit 1 OS=Homo sapiens GN=MT-CO1 PE=1 SV=1	57041
P06132	UROD	DCUP_HUMAN Uroporphyrinogen decarboxylase OS=Homo sapiens GN=UROD PE=1 SV=2	40787
Q9H008	LHPP	LHPP_HUMAN Phospholysine phosphohistidine inorganic pyrophosphate phosphatase OS=Homo sapiens GN=LHPP PE=1 SV=2	29165
O15540	FABP7	FABP7_HUMAN Fatty acid-binding protein brain OS=Homo sapiens GN=FABP7 PE=1 SV=3	14889
Q9H047	DKFZp547J2313	Q9H047_HUMAN Fatty acid binding protein 7 brain isoform CRA_b OS=Homo sapiens GN=DKFZp547J2313 PE=2 SV=1	18829
O75533	SF3B1	SF3B1_HUMAN Splicing factor 3B subunit 1 OS=Homo sapiens GN=SF3B1 PE=1 SV=3	145830
A6NHU9	SHANK2	A6NHU9_HUMAN SH3 and multiple ankyrin repeat domains protein 2 OS=Homo sapiens GN=SHANK2 PE=2 SV=3	201337
B1ANR0	PABPC4	B1ANR0_HUMAN Poly(A) binding protein cytoplasmic 4 (Inducible form) isoform CRA_e OS=Homo sapiens GN=PABPC4 PE=2 SV=1	67971
Q93045-2	STMN2	STMN2_HUMAN Isoform 2 of Stathmin-2 OS=Homo sapiens GN=STMN2	21802
Q9Y2B0	CNPY2	CNPY2_HUMAN Protein canopy homolog 2 OS=Homo sapiens GN=CNPY2 PE=1 SV=1	20652
U3KQK0	HIST1H2BN	U3KQK0_HUMAN Histone 1 H2bn isoform CRA_b OS=Homo sapiens GN=HIST1H2BN PE=4 SV=1	18804
Q13619	CUL4A	CUL4A_HUMAN Cullin-4A OS=Homo sapiens GN=CUL4A PE=1 SV=3	87680
Q9UN86-2	G3BP2	G3BP2_HUMAN Isoform B of Ras GTPase-activating protein-binding protein 2 OS=Homo sapiens GN=G3BP2	50817
P10606	COX5B	COX5B_HUMAN Cytochrome c oxidase subunit 5B mitochondrial OS=Homo sapiens GN=COX5B PE=1 SV=2	13696
Q9P2U8	SLC17A6	VGLU2_HUMAN Vesicular glutamate transporter 2 OS=Homo sapiens GN=SLC17A6 PE=1 SV=1	64392
Q8WXD9	CASKIN1	CSKI1_HUMAN Caskin-1 OS=Homo sapiens GN=CASKIN1 PE=1 SV=1	149813
P53621	COPA	COPA_HUMAN Coatomer subunit alpha OS=Homo sapiens GN=COPA PE=1 SV=2	138345
S4R3N1	MOB4	S4R3N1_HUMAN MOB-like protein phocein OS=Homo sapiens GN=MOB4 PE=3 SV=1	29737
D6RI11	CPLX1	D6RI11_HUMAN Complexin-1 OS=Homo sapiens GN=CPLX1 PE=2 SV=1	12525
O15254-2	ACOX3	ACOX3_HUMAN Isoform 2 of Peroxisomal acyl-coenzyme A oxidase 3 OS=Homo sapiens GN=ACOX3	69575
E7EMR3	LPHN3	E7EMR3_HUMAN Latrophilin-3 OS=Homo sapiens GN=LPHN3 PE=2 SV=1	138130
P04792	HSPB1	HSPB1_HUMAN Heat shock protein beta-1 OS=Homo sapiens GN=HSPB1 PE=1 SV=2	22783
P09455	RBP1	RET1_HUMAN Retinol-binding protein 1 OS=Homo sapiens GN=RBP1 PE=1 SV=2	15850
P01111	NRAS	RASN_HUMAN GTPase NRas OS=Homo sapiens GN=NRAS PE=1 SV=1	21229
Q9NP90	RAB9B	RAB9B_HUMAN Ras-related protein Rab-9B OS=Homo sapiens GN=RAB9B PE=1 SV=1	22719
P56192	MARS	SYMC_HUMAN Methionine--tRNA ligase cytoplasmic OS=Homo sapiens GN=MARS PE=1 SV=2	101116
Q9NVH1-3	DNAJC11	DJC11_HUMAN Isoform 3 of DnaJ homolog subfamily C member 11 OS=Homo sapiens GN=DNAJC11	57197
Q13435	SF3B2	SF3B2_HUMAN Splicing factor 3B subunit 2 OS=Homo sapiens GN=SF3B2 PE=1 SV=2	100228
J3QRK5	UBBP4	J3QRK5_HUMAN Protein UBBP4 OS=Homo sapiens GN=UBBP4 PE=2 SV=1	25797
J3QT22	PPME1	J3QT22_HUMAN Protein phosphatase methylesterase 1 OS=Homo sapiens GN=PPME1 PE=2 SV=1	43870
P61225	RAP2B	RAP2B_HUMAN Ras-related protein Rap-2b OS=Homo sapiens GN=RAP2B PE=1 SV=1	20504
Q9BQG1	SYT3	SYT3_HUMAN Synaptotagmin-3 OS=Homo sapiens GN=SYT3 PE=2 SV=1	63304
O00487	PSMD14	PSDE_HUMAN 26S proteasome non-ATPase regulatory subunit 14 OS=Homo sapiens GN=PSMD14 PE=1 SV=1	34577
Q9BQ69	MACROD1	MACD1_HUMAN O-acetyl-ADP-ribose deacetylase MACROD1 OS=Homo sapiens GN=MACROD1 PE=1 SV=2	35505
Q53GQ0	HSD17B12	DHB12_HUMAN Estradiol 17-beta-dehydrogenase 12 OS=Homo sapiens GN=HSD17B12 PE=1 SV=2	34324
O60749	SNX2	SNX2_HUMAN Sorting nexin-2 OS=Homo sapiens GN=SNX2 PE=1 SV=2	58471
Q86Y82	STX12	STX12_HUMAN Syntaxin-12 OS=Homo sapiens GN=STX12 PE=1 SV=1	31642
B7Z9I1	ACADM	B7Z9I1_HUMAN Medium-chain-specific acyl-CoA dehydrogenase mitochondrial OS=Homo sapiens GN=ACADM PE=2 SV=1	42427
O75643	SNRNP200	U520_HUMAN U5 small nuclear ribonucleoprotein 200 kDa helicase OS=Homo sapiens GN=SNRNP200 PE=1 SV=2	244505
B4DH53	MAP1S	B4DH53_HUMAN MAP1S light chain OS=Homo sapiens GN=MAP1S PE=2 SV=1	109788
Q9Y2Z0	SUGT1	SUGT1_HUMAN Suppressor of G2 allele of SKP1 homolog OS=Homo sapiens GN=SUGT1 PE=1 SV=3	41024
P54725	RAD23A	RD23A_HUMAN UV excision repair protein RAD23 homolog A OS=Homo sapiens GN=RAD23A PE=1 SV=1	39609
P11586	MTHFD1	C1TC_HUMAN C-1-tetrahydrofolate synthase cytoplasmic OS=Homo sapiens GN=MTHFD1 PE=1 SV=3	101559
Q86UL8-2	MAGI2	MAGI2_HUMAN Isoform 2 of Membrane-associated guanylate kinase WW and PDZ domain-containing protein 2 OS=Homo sapiens GN=MAGI2	157235
P06748-3	NPM1	NPM_HUMAN Isoform 3 of Nucleophosmin OS=Homo sapiens GN=NPM1	28400
O94903	PROSC	PROSC_HUMAN Proline synthase co-transcribed bacterial homolog protein OS=Homo sapiens GN=PROSC PE=1 SV=1	30344
Q9UNM6	PSMD13	PSD13_HUMAN 26S proteasome non-ATPase regulatory subunit 13 OS=Homo sapiens GN=PSMD13 PE=1 SV=2	42946
Q6P1M0	SLC27A4	S27A4_HUMAN Long-chain fatty acid transport protein 4 OS=Homo sapiens GN=SLC27A4 PE=1 SV=1	72064
P22307-4	SCP2	NLTP_HUMAN Isoform 4 of Non-specific lipid-transfer protein OS=Homo sapiens GN=SCP2	50342
Q9UJY5-4	GGA1	GGA1_HUMAN Isoform 4 of ADP-ribosylation factor-binding protein GGA1 OS=Homo sapiens GN=GGA1	61379
P17900	GM2A	SAP3_HUMAN Ganglioside GM2 activator OS=Homo sapiens GN=GM2A PE=1 SV=4	20838
Q9UL18	AGO1	AGO1_HUMAN Protein argonaute-1 OS=Homo sapiens GN=AGO1 PE=1 SV=3	97214
Q9UJD0	RIMS3	RIMS3_HUMAN Regulating synaptic membrane exocytosis protein 3 OS=Homo sapiens GN=RIMS3 PE=1 SV=1	32796
A1L0T0	ILVBL	ILVBL_HUMAN Acetolactate synthase-like protein OS=Homo sapiens GN=ILVBL PE=1 SV=2	67868
P13726	F3	TF_HUMAN Tissue factor OS=Homo sapiens GN=F3 PE=1 SV=1	33068
O60262	GNG7	GBG7_HUMAN Guanine nucleotide-binding protein G(I)/G(S)/G(O) subunit gamma-7 OS=Homo sapiens GN=GNG7 PE=1 SV=1	7522
F2Z2U8	MYH14	F2Z2U8_HUMAN Myosin-14 OS=Homo sapiens GN=MYH14 PE=2 SV=1	231214
C9JF17	APOD	C9JF17_HUMAN Apolipoprotein D (Fragment) OS=Homo sapiens GN=APOD PE=2 SV=1	24158
F5H5N1	NDUFS7	F5H5N1_HUMAN NADH dehydrogenase [ubiquinone] iron-sulfur protein 7 mitochondrial OS=Homo sapiens GN=NDUFS7 PE=2 SV=1	19770
Q9ULV4	CORO1C	COR1C_HUMAN Coronin-1C OS=Homo sapiens GN=CORO1C PE=1 SV=1	53249
Q8WY54-2	PPM1E	PPM1E_HUMAN Isoform 2 of Protein phosphatase 1E OS=Homo sapiens GN=PPM1E	83952
Q9UQM7	CAMK2A	KCC2A_HUMAN Calcium/calmodulin-dependent protein kinase type II subunit alpha OS=Homo sapiens GN=CAMK2A PE=1 SV=2	54088
Q96CX2	KCTD12	KCD12_HUMAN BTB/POZ domain-containing protein KCTD12 OS=Homo sapiens GN=KCTD12 PE=1 SV=1	35701
Q15836	VAMP3	VAMP3_HUMAN Vesicle-associated membrane protein 3 OS=Homo sapiens GN=VAMP3 PE=1 SV=3	11309
G3V164	GRIA4	G3V164_HUMAN Glutamate receptor 4 OS=Homo sapiens GN=GRIA4 PE=4 SV=1	99250
Q9Y262-2	EIF3L	EIF3L_HUMAN Isoform 2 of Eukaryotic translation initiation factor 3 subunit L OS=Homo sapiens GN=EIF3L	61014
Q04828	AKR1C1	AK1C1_HUMAN Aldo-keto reductase family 1 member C1 OS=Homo sapiens GN=AKR1C1 PE=1 SV=1	36788
B7Z880	ATP8A2	B7Z880_HUMAN Probable phospholipid-transporting ATPase IB OS=Homo sapiens GN=ATP8A2 PE=2 SV=1	126279
P35520	CBS	CBS_HUMAN Cystathionine beta-synthase OS=Homo sapiens GN=CBS PE=1 SV=2	60587
O00232	PSMD12	PSD12_HUMAN 26S proteasome non-ATPase regulatory subunit 12 OS=Homo sapiens GN=PSMD12 PE=1 SV=3	52904
O15212	PFDN6	PFD6_HUMAN Prefoldin subunit 6 OS=Homo sapiens GN=PFDN6 PE=1 SV=1	14583
O00231	PSMD11	PSD11_HUMAN 26S proteasome non-ATPase regulatory subunit 11 OS=Homo sapiens GN=PSMD11 PE=1 SV=3	47464
P61018	RAB4B	RAB4B_HUMAN Ras-related protein Rab-4B OS=Homo sapiens GN=RAB4B PE=1 SV=1	23587
Q13620-1	CUL4B	CUL4B_HUMAN Isoform 2 of Cullin-4B OS=Homo sapiens GN=CUL4B	102299
O43149	ZZEF1	ZZEF1_HUMAN Zinc finger ZZ-type and EF-hand domain-containing protein 1 OS=Homo sapiens GN=ZZEF1 PE=1 SV=6	331075
F2Z393	TALDO1	F2Z393_HUMAN Transaldolase OS=Homo sapiens GN=TALDO1 PE=2 SV=1	35329
P52566	ARHGDIB	GDIR2_HUMAN Rho GDP-dissociation inhibitor 2 OS=Homo sapiens GN=ARHGDIB PE=1 SV=3	22988
O60361	NME2P1	NDK8_HUMAN Putative nucleoside diphosphate kinase OS=Homo sapiens GN=NME2P1 PE=5 SV=1	15529
B7Z382	NT5C2	B7Z382_HUMAN Cytosolic purine 5'-nucleotidase OS=Homo sapiens GN=NT5C2 PE=2 SV=1	61441
Q9BTV4	TMEM43	TMM43_HUMAN Transmembrane protein 43 OS=Homo sapiens GN=TMEM43 PE=1 SV=1	44876
Q641Q2-2	FAM21A	FA21A_HUMAN Isoform 2 of WASH complex subunit FAM21A OS=Homo sapiens GN=FAM21A	144941
Q9Y4E1-6	FAM21C	FA21C_HUMAN Isoform 6 of WASH complex subunit FAM21C OS=Homo sapiens GN=FAM21C	140143
Q86TV6	TTC7B	TTC7B_HUMAN Tetratricopeptide repeat protein 7B OS=Homo sapiens GN=TTC7B PE=1 SV=3	94179
E9PEZ7	ABI2	E9PEZ7_HUMAN Abl interactor 2 OS=Homo sapiens GN=ABI2 PE=2 SV=1	49251
Q96S52	PIGS	PIGS_HUMAN GPI transamidase component PIG-S OS=Homo sapiens GN=PIGS PE=1 SV=3	61656
Q9P000	COMMD9	COMD9_HUMAN COMM domain-containing protein 9 OS=Homo sapiens GN=COMMD9 PE=1 SV=2	21819
Q86UR5	RIMS1	RIMS1_HUMAN Regulating synaptic membrane exocytosis protein 1 OS=Homo sapiens GN=RIMS1 PE=1 SV=1	189071
Q5T447	HECTD3	HECD3_HUMAN E3 ubiquitin-protein ligase HECTD3 OS=Homo sapiens GN=HECTD3 PE=1 SV=1	97113
Q5T440	IBA57	CAF17_HUMAN Putative transferase CAF17 mitochondrial OS=Homo sapiens GN=IBA57 PE=1 SV=1	38155
P43487	RANBP1	RANG_HUMAN Ran-specific GTPase-activating protein OS=Homo sapiens GN=RANBP1 PE=1 SV=1	23310
P25686	DNAJB2	DNJB2_HUMAN DnaJ homolog subfamily B member 2 OS=Homo sapiens GN=DNAJB2 PE=1 SV=3	35580
P22033	MUT	MUTA_HUMAN Methylmalonyl-CoA mutase mitochondrial OS=Homo sapiens GN=MUT PE=1 SV=4	83135
P49840	GSK3A	GSK3A_HUMAN Glycogen synthase kinase-3 alpha OS=Homo sapiens GN=GSK3A PE=1 SV=2	50981
F5GZA1	SHANK3	F5GZA1_HUMAN SH3 and multiple ankyrin repeat domains protein 3 OS=Homo sapiens GN=SHANK3 PE=2 SV=1	186384
Q58FF6	HSP90AB4P	H90B4_HUMAN Putative heat shock protein HSP 90-beta 4 OS=Homo sapiens GN=HSP90AB4P PE=5 SV=1	58264
O43390	HNRNPR	HNRPR_HUMAN Heterogeneous nuclear ribonucleoprotein R OS=Homo sapiens GN=HNRNPR PE=1 SV=1	70943
O75688	PPM1B	PPM1B_HUMAN Protein phosphatase 1B OS=Homo sapiens GN=PPM1B PE=1 SV=1	52643
Q92581-3	SLC9A6	SL9A6_HUMAN Isoform 3 of Sodium/hydrogen exchanger 6 OS=Homo sapiens GN=SLC9A6	72260
Q92934	BAD	BAD_HUMAN Bcl2 antagonist of cell death OS=Homo sapiens GN=BAD PE=1 SV=3	18392
E9PH64	NDUFB9	E9PH64_HUMAN NADH dehydrogenase [ubiquinone] 1 beta subcomplex subunit 9 OS=Homo sapiens GN=NDUFB9 PE=2 SV=1	20383
O60826	CCDC22	CCD22_HUMAN Coiled-coil domain-containing protein 22 OS=Homo sapiens GN=CCDC22 PE=1 SV=1	70756
Q9Y316-2	MEMO1	MEMO1_HUMAN Isoform 2 of Protein MEMO1 OS=Homo sapiens GN=MEMO1	31307
Q92667	AKAP1	AKAP1_HUMAN A-kinase anchor protein 1 mitochondrial OS=Homo sapiens GN=AKAP1 PE=1 SV=1	97342
Q9UQ90	SPG7	SPG7_HUMAN Paraplegin OS=Homo sapiens GN=SPG7 PE=1 SV=2	88235
Q15907	RAB11B	RB11B_HUMAN Ras-related protein Rab-11B OS=Homo sapiens GN=RAB11B PE=1 SV=4	24488
Q9H2G2-2	SLK	SLK_HUMAN Isoform 2 of STE20-like serine/threonine-protein kinase OS=Homo sapiens GN=SLK	138995
Q8TCD5	NT5C	NT5C_HUMAN 5'(3')-deoxyribonucleotidase cytosolic type OS=Homo sapiens GN=NT5C PE=1 SV=2	23383
Q9NP79	VTA1	VTA1_HUMAN Vacuolar protein sorting-associated protein VTA1 homolog OS=Homo sapiens GN=VTA1 PE=1 SV=1	33879
Q9UBI6	GNG12	GBG12_HUMAN Guanine nucleotide-binding protein G(I)/G(S)/G(O) subunit gamma-12 OS=Homo sapiens GN=GNG12 PE=1 SV=3	8006
Q9Y4E8-2	USP15	UBP15_HUMAN Isoform 2 of Ubiquitin carboxyl-terminal hydrolase 15 OS=Homo sapiens GN=USP15	109297
Q9BZZ5	API5	API5_HUMAN Apoptosis inhibitor 5 OS=Homo sapiens GN=API5 PE=1 SV=3	59005
P00491	PNP	PNPH_HUMAN Purine nucleoside phosphorylase OS=Homo sapiens GN=PNP PE=1 SV=2	32118
P21953	BCKDHB	ODBB_HUMAN 2-oxoisovalerate dehydrogenase subunit beta mitochondrial OS=Homo sapiens GN=BCKDHB PE=1 SV=2	43123
Q13522	PPP1R1A	PPR1A_HUMAN Protein phosphatase 1 regulatory subunit 1A OS=Homo sapiens GN=PPP1R1A PE=1 SV=2	19011
Q9UQ16	DNM3	DYN3_HUMAN Dynamin-3 OS=Homo sapiens GN=DNM3 PE=1 SV=4	97746
G3V192	FTH1	G3V192_HUMAN Ferritin OS=Homo sapiens GN=FTH1 PE=3 SV=1	17654
H3BRV0	EIF3C	H3BRV0_HUMAN Eukaryotic translation initiation factor 3 subunit C OS=Homo sapiens GN=EIF3C PE=2 SV=1	104101
B5ME19	EIF3CL	EIFCL_HUMAN Eukaryotic translation initiation factor 3 subunit C-like protein OS=Homo sapiens GN=EIF3CL PE=2 SV=1	105473
Q96I15	SCLY	SCLY_HUMAN Selenocysteine lyase OS=Homo sapiens GN=SCLY PE=1 SV=4	48149
Q92688-2	ANP32B	AN32B_HUMAN Isoform 2 of Acidic leucine-rich nuclear phosphoprotein 32 family member B OS=Homo sapiens GN=ANP32B	22277
P11717	IGF2R	MPRI_HUMAN Cation-independent mannose-6-phosphate receptor OS=Homo sapiens GN=IGF2R PE=1 SV=3	274373
Q5T2T1	MPP7	MPP7_HUMAN MAGUK p55 subfamily member 7 OS=Homo sapiens GN=MPP7 PE=1 SV=1	65524
Q12756	KIF1A	KIF1A_HUMAN Kinesin-like protein KIF1A OS=Homo sapiens GN=KIF1A PE=1 SV=2	191063
E7EV01	CAPN5	E7EV01_HUMAN Calpain-5 OS=Homo sapiens GN=CAPN5 PE=2 SV=2	77470
Q5VSL9-2	STRIP1	STRP1_HUMAN Isoform 2 of Striatin-interacting protein 1 OS=Homo sapiens GN=STRIP1	85451
Q9Y230	RUVBL2	RUVB2_HUMAN RuvB-like 2 OS=Homo sapiens GN=RUVBL2 PE=1 SV=3	51157
P05387	RPLP2	RLA2_HUMAN 60S acidic ribosomal protein P2 OS=Homo sapiens GN=RPLP2 PE=1 SV=1	11665
O75223	GGCT	GGCT_HUMAN Gamma-glutamylcyclotransferase OS=Homo sapiens GN=GGCT PE=1 SV=1	21008
P51148	RAB5C	RAB5C_HUMAN Ras-related protein Rab-5C OS=Homo sapiens GN=RAB5C PE=1 SV=2	23483
Q15691	MAPRE1	MARE1_HUMAN Microtubule-associated protein RP/EB family member 1 OS=Homo sapiens GN=MAPRE1 PE=1 SV=3	29999
Q12768	KIAA0196	STRUM_HUMAN WASH complex subunit strumpellin OS=Homo sapiens GN=KIAA0196 PE=1 SV=1	134286
P50151	GNG10	GBG10_HUMAN Guanine nucleotide-binding protein G(I)/G(S)/G(O) subunit gamma-10 OS=Homo sapiens GN=GNG10 PE=1 SV=1	7205
Q9H1X3-3	DNAJC25	DJC25_HUMAN Isoform 3 of DnaJ homolog subfamily C member 25 OS=Homo sapiens GN=DNAJC25	16499
Q5T4S7-2	UBR4	UBR4_HUMAN Isoform 2 of E3 ubiquitin-protein ligase UBR4 OS=Homo sapiens GN=UBR4	575966
P16519-2	PCSK2	NEC2_HUMAN Isoform 2 of Neuroendocrine convertase 2 OS=Homo sapiens GN=PCSK2	66312
O15145	ARPC3	ARPC3_HUMAN Actin-related protein 2/3 complex subunit 3 OS=Homo sapiens GN=ARPC3 PE=1 SV=3	20547
Q96A23	CPNE4	CPNE4_HUMAN Copine-4 OS=Homo sapiens GN=CPNE4 PE=2 SV=1	62395
Q9Y4J8-11	DTNA	DTNA_HUMAN Isoform 11 of Dystrobrevin alpha OS=Homo sapiens GN=DTNA	50417
Q15847	ADIRF	ADIRF_HUMAN Adipogenesis regulatory factor OS=Homo sapiens GN=ADIRF PE=1 SV=1	7855
E5RJ52	AP3M2	E5RJ52_HUMAN AP-3 complex subunit mu-2 (Fragment) OS=Homo sapiens GN=AP3M2 PE=2 SV=1	31772
B4DZI8	COPB2	B4DZI8_HUMAN Coatomer protein complex subunit beta 2 (Beta prime) isoform CRA_b OS=Homo sapiens GN=COPB2 PE=2 SV=1	99046
P30040	ERP29	ERP29_HUMAN Endoplasmic reticulum resident protein 29 OS=Homo sapiens GN=ERP29 PE=1 SV=4	28993
Q15393	SF3B3	SF3B3_HUMAN Splicing factor 3B subunit 3 OS=Homo sapiens GN=SF3B3 PE=1 SV=4	135577
Q5TCQ9-4	MAGI3	MAGI3_HUMAN Isoform 4 of Membrane-associated guanylate kinase WW and PDZ domain-containing protein 3 OS=Homo sapiens GN=MAGI3	162948
A1Z1Q3-2	MACROD2	MACD2_HUMAN Isoform 2 of O-acetyl-ADP-ribose deacetylase MACROD2 OS=Homo sapiens GN=MACROD2	47421
P52799	EFNB2	EFNB2_HUMAN Ephrin-B2 OS=Homo sapiens GN=EFNB2 PE=1 SV=1	36923
Q9BR76	CORO1B	COR1B_HUMAN Coronin-1B OS=Homo sapiens GN=CORO1B PE=1 SV=1	54235
P61604	HSPE1	CH10_HUMAN 10 kDa heat shock protein mitochondrial OS=Homo sapiens GN=HSPE1 PE=1 SV=2	10932
Q8NE86-3	MCU	MCU_HUMAN Isoform 3 of Calcium uniporter protein mitochondrial OS=Homo sapiens GN=MCU	35159
P48454	PPP3CC	PP2BC_HUMAN Serine/threonine-protein phosphatase 2B catalytic subunit gamma isoform OS=Homo sapiens GN=PPP3CC PE=1 SV=3	58129
P41091	EIF2S3	IF2G_HUMAN Eukaryotic translation initiation factor 2 subunit 3 OS=Homo sapiens GN=EIF2S3 PE=1 SV=3	51110
Q5QPM7	PSMF1	Q5QPM7_HUMAN Proteasome inhibitor PI31 subunit OS=Homo sapiens GN=PSMF1 PE=2 SV=2	28957
Q8IWA5-3	SLC44A2	CTL2_HUMAN Isoform 3 of Choline transporter-like protein 2 OS=Homo sapiens GN=SLC44A2	79846
P42858	HTT	HD_HUMAN Huntingtin OS=Homo sapiens GN=HTT PE=1 SV=2	347603
Q8NBN7	RDH13	RDH13_HUMAN Retinol dehydrogenase 13 OS=Homo sapiens GN=RDH13 PE=1 SV=2	35932
Q14061	COX17	COX17_HUMAN Cytochrome c oxidase copper chaperone OS=Homo sapiens GN=COX17 PE=1 SV=2	6915
Q13098-5	GPS1	CSN1_HUMAN Isoform 4 of COP9 signalosome complex subunit 1 OS=Homo sapiens GN=GPS1	55093
Q9NZD2	GLTP	GLTP_HUMAN Glycolipid transfer protein OS=Homo sapiens GN=GLTP PE=1 SV=3	23850
P45985	MAP2K4	MP2K4_HUMAN Dual specificity mitogen-activated protein kinase kinase 4 OS=Homo sapiens GN=MAP2K4 PE=1 SV=1	44288
Q13126-4	MTAP	MTAP_HUMAN Isoform 4 of S-methyl-5'-thioadenosine phosphorylase OS=Homo sapiens GN=MTAP	30838
E9PFH7	MAPK8IP3	E9PFH7_HUMAN C-Jun-amino-terminal kinase-interacting protein 3 OS=Homo sapiens GN=MAPK8IP3 PE=2 SV=1	146677
Q96RQ3	MCCC1	MCCA_HUMAN Methylcrotonoyl-CoA carboxylase subunit alpha mitochondrial OS=Homo sapiens GN=MCCC1 PE=1 SV=3	80473
Q13049	TRIM32	TRI32_HUMAN E3 ubiquitin-protein ligase TRIM32 OS=Homo sapiens GN=TRIM32 PE=1 SV=2	71989
Q13586	STIM1	STIM1_HUMAN Stromal interaction molecule 1 OS=Homo sapiens GN=STIM1 PE=1 SV=3	77423
P50150	GNG4	GBG4_HUMAN Guanine nucleotide-binding protein G(I)/G(S)/G(O) subunit gamma-4 OS=Homo sapiens GN=GNG4 PE=1 SV=1	8389
P48739-2	PITPNB	PIPNB_HUMAN Isoform 2 of Phosphatidylinositol transfer protein beta isoform OS=Homo sapiens GN=PITPNB	31638
F8VVB6	NELL2	F8VVB6_HUMAN Protein kinase C-binding protein NELL2 OS=Homo sapiens GN=NELL2 PE=2 SV=1	85922
P19634	SLC9A1	SL9A1_HUMAN Sodium/hydrogen exchanger 1 OS=Homo sapiens GN=SLC9A1 PE=1 SV=2	90763
O75170-2	PPP6R2	PP6R2_HUMAN Isoform 2 of Serine/threonine-protein phosphatase 6 regulatory subunit 2 OS=Homo sapiens GN=PPP6R2	101007
O15031	PLXNB2	PLXB2_HUMAN Plexin-B2 OS=Homo sapiens GN=PLXNB2 PE=1 SV=3	205126
P06241	FYN	FYN_HUMAN Tyrosine-protein kinase Fyn OS=Homo sapiens GN=FYN PE=1 SV=3	60762
F5GZV7	VAMP1	F5GZV7_HUMAN Vesicle-associated membrane protein 1 OS=Homo sapiens GN=VAMP1 PE=2 SV=1	12600
Q8NAT1	POMGNT2	PMGT2_HUMAN Protein O-linked-mannose beta-1 4-N-acetylglucosaminyltransferase 2 OS=Homo sapiens GN=POMGNT2 PE=1 SV=1	66615
P63218	GNG5	GBG5_HUMAN Guanine nucleotide-binding protein G(I)/G(S)/G(O) subunit gamma-5 OS=Homo sapiens GN=GNG5 PE=1 SV=3	7318
C9J650	SCG5	C9J650_HUMAN N-terminal peptide OS=Homo sapiens GN=SCG5 PE=2 SV=1	21386
Q9C0B1	FTO	FTO_HUMAN Alpha-ketoglutarate-dependent dioxygenase FTO OS=Homo sapiens GN=FTO PE=1 SV=3	58282
O94910-2	LPHN1	LPHN1_HUMAN Isoform 2 of Latrophilin-1 OS=Homo sapiens GN=LPHN1	162117
Q9Y276	BCS1L	BCS1_HUMAN Mitochondrial chaperone BCS1 OS=Homo sapiens GN=BCS1L PE=1 SV=1	47534
Q9UHA4	LAMTOR3	LTOR3_HUMAN Ragulator complex protein LAMTOR3 OS=Homo sapiens GN=LAMTOR3 PE=1 SV=1	13623
Q8TD22	SFXN5	SFXN5_HUMAN Sideroflexin-5 OS=Homo sapiens GN=SFXN5 PE=2 SV=1	37124
P20648	ATP4A	ATP4A_HUMAN Potassium-transporting ATPase alpha chain 1 OS=Homo sapiens GN=ATP4A PE=2 SV=5	114119
Q01469	FABP5	FABP5_HUMAN Fatty acid-binding protein epidermal OS=Homo sapiens GN=FABP5 PE=1 SV=3	15164
Q15286	RAB35	RAB35_HUMAN Ras-related protein Rab-35 OS=Homo sapiens GN=RAB35 PE=1 SV=1	23025
O95433	AHSA1	AHSA1_HUMAN Activator of 90 kDa heat shock protein ATPase homolog 1 OS=Homo sapiens GN=AHSA1 PE=1 SV=1	38274
B4DUS9	BPNT1	B4DUS9_HUMAN 3'(2') 5'-bisphosphate nucleotidase 1 OS=Homo sapiens GN=BPNT1 PE=2 SV=1	29189
O14548	COX7A2L	COX7R_HUMAN Cytochrome c oxidase subunit 7A-related protein mitochondrial OS=Homo sapiens GN=COX7A2L PE=1 SV=2	12615
P17516	AKR1C4	AK1C4_HUMAN Aldo-keto reductase family 1 member C4 OS=Homo sapiens GN=AKR1C4 PE=1 SV=3	37067
G5EA26	IGSF9B	G5EA26_HUMAN Protein turtle homolog B OS=Homo sapiens GN=IGSF9B PE=4 SV=2	156886
A0FGR8-6	ESYT2	ESYT2_HUMAN Isoform 6 of Extended synaptotagmin-2 OS=Homo sapiens GN=ESYT2	104708
Q15029-2	EFTUD2	U5S1_HUMAN Isoform 2 of 116 kDa U5 small nuclear ribonucleoprotein component OS=Homo sapiens GN=EFTUD2	105384
P62745	RHOB	RHOB_HUMAN Rho-related GTP-binding protein RhoB OS=Homo sapiens GN=RHOB PE=1 SV=1	22123
B7Z1M1	RCN1	B7Z1M1_HUMAN Reticulocalbin-1 OS=Homo sapiens GN=RCN1 PE=2 SV=1	33026
Q5T985	ITIH2	Q5T985_HUMAN Inter-alpha-trypsin inhibitor heavy chain H2 OS=Homo sapiens GN=ITIH2 PE=2 SV=1	105216
P46926	GNPDA1	GNPI1_HUMAN Glucosamine-6-phosphate isomerase 1 OS=Homo sapiens GN=GNPDA1 PE=1 SV=1	32669
Q9H6R3	ACSS3	ACSS3_HUMAN Acyl-CoA synthetase short-chain family member 3 mitochondrial OS=Homo sapiens GN=ACSS3 PE=1 SV=1	74778
B4DVE7	ANXA11	B4DVE7_HUMAN Annexin OS=Homo sapiens GN=ANXA11 PE=2 SV=1	51242
Q96ID5	IGSF21	IGS21_HUMAN Immunoglobulin superfamily member 21 OS=Homo sapiens GN=IGSF21 PE=2 SV=1	51835
Q96ER9	CCDC51	CCD51_HUMAN Coiled-coil domain-containing protein 51 OS=Homo sapiens GN=CCDC51 PE=1 SV=2	45811
Q6UXK2	ISLR2	ISLR2_HUMAN Immunoglobulin superfamily containing leucine-rich repeat protein 2 OS=Homo sapiens GN=ISLR2 PE=2 SV=1	78990
A6NDU8	C5orf51	CE051_HUMAN UPF0600 protein C5orf51 OS=Homo sapiens GN=C5orf51 PE=1 SV=1	33620
P51665	PSMD7	PSMD7_HUMAN 26S proteasome non-ATPase regulatory subunit 7 OS=Homo sapiens GN=PSMD7 PE=1 SV=2	37025
A6NHX0	GATSL2	GATL2_HUMAN GATS-like protein 2 OS=Homo sapiens GN=GATSL2 PE=2 SV=3	36056
Q6PI48	DARS2	SYDM_HUMAN Aspartate--tRNA ligase mitochondrial OS=Homo sapiens GN=DARS2 PE=1 SV=1	73563
P51572	BCAP31	BAP31_HUMAN B-cell receptor-associated protein 31 OS=Homo sapiens GN=BCAP31 PE=1 SV=3	27992
O00629	KPNA4	IMA3_HUMAN Importin subunit alpha-3 OS=Homo sapiens GN=KPNA4 PE=1 SV=1	57887
Q15334	LLGL1	L2GL1_HUMAN Lethal(2) giant larvae protein homolog 1 OS=Homo sapiens GN=LLGL1 PE=1 SV=3	115418
Q9NSK0	KLC4	KLC4_HUMAN Kinesin light chain 4 OS=Homo sapiens GN=KLC4 PE=1 SV=3	68640
P13693	TPT1	TCTP_HUMAN Translationally-controlled tumor protein OS=Homo sapiens GN=TPT1 PE=1 SV=1	19595
P18124	RPL7	RL7_HUMAN 60S ribosomal protein L7 OS=Homo sapiens GN=RPL7 PE=1 SV=1	29226
Q9P035	PTPLAD1	HACD3_HUMAN Very-long-chain (3R)-3-hydroxyacyl-[acyl-carrier protein] dehydratase 3 OS=Homo sapiens GN=PTPLAD1 PE=1 SV=2	43160
P26583	HMGB2	HMGB2_HUMAN High mobility group protein B2 OS=Homo sapiens GN=HMGB2 PE=1 SV=2	24034
P49321	NASP	NASP_HUMAN Nuclear autoantigenic sperm protein OS=Homo sapiens GN=NASP PE=1 SV=2	85238
Q92854	SEMA4D	SEM4D_HUMAN Semaphorin-4D OS=Homo sapiens GN=SEMA4D PE=1 SV=1	96150
A6NDG6	PGP	PGP_HUMAN Phosphoglycolate phosphatase OS=Homo sapiens GN=PGP PE=1 SV=1	34006
A6NFN2	ABI1	A6NFN2_HUMAN Abl interactor 1 OS=Homo sapiens GN=ABI1 PE=2 SV=2	55260
F8VZI9	FAIM2	F8VZI9_HUMAN Protein lifeguard 2 OS=Homo sapiens GN=FAIM2 PE=2 SV=1	22680
Q8IYI6	EXOC8	EXOC8_HUMAN Exocyst complex component 8 OS=Homo sapiens GN=EXOC8 PE=1 SV=2	81799
Q8IWT6	LRRC8A	LRC8A_HUMAN Leucine-rich repeat-containing protein 8A OS=Homo sapiens GN=LRRC8A PE=1 SV=1	94199
Q9NRR5	UBQLN4	UBQL4_HUMAN Ubiquilin-4 OS=Homo sapiens GN=UBQLN4 PE=1 SV=2	63853
P51858	HDGF	HDGF_HUMAN Hepatoma-derived growth factor OS=Homo sapiens GN=HDGF PE=1 SV=1	26788
Q9UPY6	WASF3	WASF3_HUMAN Wiskott-Aldrich syndrome protein family member 3 OS=Homo sapiens GN=WASF3 PE=1 SV=2	55293
P36405	ARL3	ARL3_HUMAN ADP-ribosylation factor-like protein 3 OS=Homo sapiens GN=ARL3 PE=1 SV=2	20456
Q7RTP6	MICAL3	MICA3_HUMAN Protein-methionine sulfoxide oxidase MICAL3 OS=Homo sapiens GN=MICAL3 PE=1 SV=2	224293
Q9H3S7	PTPN23	PTN23_HUMAN Tyrosine-protein phosphatase non-receptor type 23 OS=Homo sapiens GN=PTPN23 PE=1 SV=1	178972
Q9UBS4	DNAJB11	DJB11_HUMAN DnaJ homolog subfamily B member 11 OS=Homo sapiens GN=DNAJB11 PE=1 SV=1	40514
P43155-3	CRAT	CACP_HUMAN Isoform 3 of Carnitine O-acetyltransferase OS=Homo sapiens GN=CRAT	61871
Q9NRG7-2	SDR39U1	D39U1_HUMAN Isoform 2 of Epimerase family protein SDR39U1 OS=Homo sapiens GN=SDR39U1	31077
Q96I99	SUCLG2	SUCB2_HUMAN Succinyl-CoA ligase [GDP-forming] subunit beta mitochondrial OS=Homo sapiens GN=SUCLG2 PE=1 SV=2	46511
Q9UJW0-3	DCTN4	DCTN4_HUMAN Isoform 3 of Dynactin subunit 4 OS=Homo sapiens GN=DCTN4	53152
P51398-3	DAP3	RT29_HUMAN Isoform 3 of 28S ribosomal protein S29 mitochondrial OS=Homo sapiens GN=DAP3	41673
O95870	ABHD16A	ABHGA_HUMAN Abhydrolase domain-containing protein 16A OS=Homo sapiens GN=ABHD16A PE=1 SV=3	63243
P19338	NCL	NUCL_HUMAN Nucleolin OS=Homo sapiens GN=NCL PE=1 SV=3	76615
O43432	EIF4G3	IF4G3_HUMAN Eukaryotic translation initiation factor 4 gamma 3 OS=Homo sapiens GN=EIF4G3 PE=1 SV=2	176651
Q8IYB5-3	SMAP1	SMAP1_HUMAN Isoform 3 of Stromal membrane-associated protein 1 OS=Homo sapiens GN=SMAP1	47862
Q9UIC8	LCMT1	LCMT1_HUMAN Leucine carboxyl methyltransferase 1 OS=Homo sapiens GN=LCMT1 PE=1 SV=2	38379
Q96TC7	RMDN3	RMD3_HUMAN Regulator of microtubule dynamics protein 3 OS=Homo sapiens GN=RMDN3 PE=1 SV=2	52118
Q8TAC9	SCAMP5	SCAM5_HUMAN Secretory carrier-associated membrane protein 5 OS=Homo sapiens GN=SCAMP5 PE=1 SV=1	26104
P13645	KRT10	K1C10_HUMAN Keratin type I cytoskeletal 10 OS=Homo sapiens GN=KRT10 PE=1 SV=6	58827
Q52LJ0	FAM98B	FA98B_HUMAN Protein FAM98B OS=Homo sapiens GN=FAM98B PE=1 SV=1	37191
P62191	PSMC1	PRS4_HUMAN 26S protease regulatory subunit 4 OS=Homo sapiens GN=PSMC1 PE=1 SV=1	49185
F5H6I7	ATL3	F5H6I7_HUMAN Atlastin-3 OS=Homo sapiens GN=ATL3 PE=2 SV=1	58773
D6R9P3	HNRNPAB	D6R9P3_HUMAN Heterogeneous nuclear ribonucleoprotein A/B OS=Homo sapiens GN=HNRNPAB PE=2 SV=1	30303
Q15008	PSMD6	PSMD6_HUMAN 26S proteasome non-ATPase regulatory subunit 6 OS=Homo sapiens GN=PSMD6 PE=1 SV=1	45531
P56181-2	NDUFV3	NDUV3_HUMAN Isoform 2 of NADH dehydrogenase [ubiquinone] flavoprotein 3 mitochondrial OS=Homo sapiens GN=NDUFV3	50984
Q9UBS5	GABBR1	GABR1_HUMAN Gamma-aminobutyric acid type B receptor subunit 1 OS=Homo sapiens GN=GABBR1 PE=1 SV=1	108320
O95155-2	UBE4B	UBE4B_HUMAN Isoform 2 of Ubiquitin conjugation factor E4 B OS=Homo sapiens GN=UBE4B	133275
Q9H1E5	TMX4	TMX4_HUMAN Thioredoxin-related transmembrane protein 4 OS=Homo sapiens GN=TMX4 PE=1 SV=1	38952
P19784	CSNK2A2	CSK22_HUMAN Casein kinase II subunit alpha' OS=Homo sapiens GN=CSNK2A2 PE=1 SV=1	41213
Q8N766-4	EMC1	EMC1_HUMAN Isoform 4 of ER membrane protein complex subunit 1 OS=Homo sapiens GN=EMC1	109421
P14324	FDPS	FPPS_HUMAN Farnesyl pyrophosphate synthase OS=Homo sapiens GN=FDPS PE=1 SV=4	48276
B9A064	IGLL5	IGLL5_HUMAN Immunoglobulin lambda-like polypeptide 5 OS=Homo sapiens GN=IGLL5 PE=2 SV=2	23063
J3QT87	CRBN	J3QT87_HUMAN Protein cereblon (Fragment) OS=Homo sapiens GN=CRBN PE=4 SV=1	45461
P35580-4	MYH10	MYH10_HUMAN Isoform 4 of Myosin-10 OS=Homo sapiens GN=MYH10	232526
O00194	RAB27B	RB27B_HUMAN Ras-related protein Rab-27B OS=Homo sapiens GN=RAB27B PE=1 SV=4	24608
P53602	MVD	MVD1_HUMAN Diphosphomevalonate decarboxylase OS=Homo sapiens GN=MVD PE=1 SV=1	43405
P55268	LAMB2	LAMB2_HUMAN Laminin subunit beta-2 OS=Homo sapiens GN=LAMB2 PE=1 SV=2	195980
O75326-2	SEMA7A	SEM7A_HUMAN Isoform 2 of Semaphorin-7A OS=Homo sapiens GN=SEMA7A	73364
B4DJA5	RAB5A	B4DJA5_HUMAN Ras-related protein Rab-5A OS=Homo sapiens GN=RAB5A PE=2 SV=1	22178
P19623	SRM	SPEE_HUMAN Spermidine synthase OS=Homo sapiens GN=SRM PE=1 SV=1	33825
H0YBP1	PTK2	H0YBP1_HUMAN Focal adhesion kinase 1 (Fragment) OS=Homo sapiens GN=PTK2 PE=4 SV=1	115569
Q8NI08-7	NCOA7	NCOA7_HUMAN Isoform 7 of Nuclear receptor coactivator 7 OS=Homo sapiens GN=NCOA7	92472
B7ZKK9	PPP2R5E	B7ZKK9_HUMAN PPP2R5E protein OS=Homo sapiens GN=PPP2R5E PE=2 SV=1	54043
Q14416	GRM2	GRM2_HUMAN Metabotropic glutamate receptor 2 OS=Homo sapiens GN=GRM2 PE=1 SV=2	95568
P23284	PPIB	PPIB_HUMAN Peptidyl-prolyl cis-trans isomerase B OS=Homo sapiens GN=PPIB PE=1 SV=2	23743
Q3SY69	ALDH1L2	AL1L2_HUMAN Mitochondrial 10-formyltetrahydrofolate dehydrogenase OS=Homo sapiens GN=ALDH1L2 PE=1 SV=2	101746
O75110	ATP9A	ATP9A_HUMAN Probable phospholipid-transporting ATPase IIA OS=Homo sapiens GN=ATP9A PE=1 SV=3	118582
Q6IAA8	LAMTOR1	LTOR1_HUMAN Ragulator complex protein LAMTOR1 OS=Homo sapiens GN=LAMTOR1 PE=1 SV=2	17745
P38405-2	GNAL	GNAL_HUMAN Isoform 2 of Guanine nucleotide-binding protein G(olf) subunit alpha OS=Homo sapiens GN=GNAL	52455
P07910	HNRNPC	HNRPC_HUMAN Heterogeneous nuclear ribonucleoproteins C1/C2 OS=Homo sapiens GN=HNRNPC PE=1 SV=4	33670
P07737	PFN1	PROF1_HUMAN Profilin-1 OS=Homo sapiens GN=PFN1 PE=1 SV=2	15054
P61086	UBE2K	UBE2K_HUMAN Ubiquitin-conjugating enzyme E2 K OS=Homo sapiens GN=UBE2K PE=1 SV=3	22407
F5GWT4	WNK1	F5GWT4_HUMAN Serine/threonine-protein kinase WNK1 OS=Homo sapiens GN=WNK1 PE=2 SV=1	225501
Q01581	HMGCS1	HMCS1_HUMAN Hydroxymethylglutaryl-CoA synthase cytoplasmic OS=Homo sapiens GN=HMGCS1 PE=1 SV=2	57294
Q6P3W7	SCYL2	SCYL2_HUMAN SCY1-like protein 2 OS=Homo sapiens GN=SCYL2 PE=1 SV=1	103709
Q9BRX8-2	FAM213A	F213A_HUMAN Isoform 2 of Redox-regulatory protein FAM213A OS=Homo sapiens GN=FAM213A	24463
Q9BX68	HINT2	HINT2_HUMAN Histidine triad nucleotide-binding protein 2 mitochondrial OS=Homo sapiens GN=HINT2 PE=1 SV=1	17162
P10155	TROVE2	RO60_HUMAN 60 kDa SS-A/Ro ribonucleoprotein OS=Homo sapiens GN=TROVE2 PE=1 SV=2	60671
Q8N135	LGI4	LGI4_HUMAN Leucine-rich repeat LGI family member 4 OS=Homo sapiens GN=LGI4 PE=2 SV=1	59141
Q8WW22-2	DNAJA4	DNJA4_HUMAN Isoform 2 of DnaJ homolog subfamily A member 4 OS=Homo sapiens GN=DNAJA4	47963
G5E972	TMPO	G5E972_HUMAN Thymopentin OS=Homo sapiens GN=TMPO PE=2 SV=1	46307
E9PNW4	CD59	E9PNW4_HUMAN CD59 glycoprotein OS=Homo sapiens GN=CD59 PE=2 SV=1	11985
P07093-2	SERPINE2	GDN_HUMAN Isoform 2 of Glia-derived nexin OS=Homo sapiens GN=SERPINE2	44000
P51151	RAB9A	RAB9A_HUMAN Ras-related protein Rab-9A OS=Homo sapiens GN=RAB9A PE=1 SV=1	22838
Q99418-2	CYTH2	CYH2_HUMAN Isoform 2 of Cytohesin-2 OS=Homo sapiens GN=CYTH2	46489
Q9H1P3-2	OSBPL2	OSBL2_HUMAN Isoform 2 of Oxysterol-binding protein-related protein 2 OS=Homo sapiens GN=OSBPL2	53971
Q7Z6G3	NECAB2	NECA2_HUMAN N-terminal EF-hand calcium-binding protein 2 OS=Homo sapiens GN=NECAB2 PE=1 SV=1	43194
Q9BXS5	AP1M1	AP1M1_HUMAN AP-1 complex subunit mu-1 OS=Homo sapiens GN=AP1M1 PE=1 SV=3	48587
P28066	PSMA5	PSA5_HUMAN Proteasome subunit alpha type-5 OS=Homo sapiens GN=PSMA5 PE=1 SV=3	26411
Q9Y5P6	GMPPB	GMPPB_HUMAN Mannose-1-phosphate guanyltransferase beta OS=Homo sapiens GN=GMPPB PE=1 SV=2	39834
O00264	PGRMC1	PGRC1_HUMAN Membrane-associated progesterone receptor component 1 OS=Homo sapiens GN=PGRMC1 PE=1 SV=3	21671
Q14576-2	ELAVL3	ELAV3_HUMAN Isoform 2 of ELAV-like protein 3 OS=Homo sapiens GN=ELAVL3	38865
Q9P032	NDUFAF4	NDUF4_HUMAN NADH dehydrogenase [ubiquinone] 1 alpha subcomplex assembly factor 4 OS=Homo sapiens GN=NDUFAF4 PE=1 SV=1	20266
P41567	EIF1	EIF1_HUMAN Eukaryotic translation initiation factor 1 OS=Homo sapiens GN=EIF1 PE=1 SV=1	12732
Q9BXF6	RAB11FIP5	RFIP5_HUMAN Rab11 family-interacting protein 5 OS=Homo sapiens GN=RAB11FIP5 PE=1 SV=1	70415
P11234	RALB	RALB_HUMAN Ras-related protein Ral-B OS=Homo sapiens GN=RALB PE=1 SV=1	23409
P30711	GSTT1	GSTT1_HUMAN Glutathione S-transferase theta-1 OS=Homo sapiens GN=GSTT1 PE=1 SV=4	27335
Q9UMS4	PRPF19	PRP19_HUMAN Pre-mRNA-processing factor 19 OS=Homo sapiens GN=PRPF19 PE=1 SV=1	55181
Q99627-2	COPS8	CSN8_HUMAN Isoform 2 of COP9 signalosome complex subunit 8 OS=Homo sapiens GN=COPS8	17909
P98194-2	ATP2C1	AT2C1_HUMAN Isoform 2 of Calcium-transporting ATPase type 2C member 1 OS=Homo sapiens GN=ATP2C1	96960
Q92905	COPS5	CSN5_HUMAN COP9 signalosome complex subunit 5 OS=Homo sapiens GN=COPS5 PE=1 SV=4	37579
C9JJP5	TFG	C9JJP5_HUMAN Protein TFG (Fragment) OS=Homo sapiens GN=TFG PE=2 SV=1	20365
Q9UL46	PSME2	PSME2_HUMAN Proteasome activator complex subunit 2 OS=Homo sapiens GN=PSME2 PE=1 SV=4	27402
Q9NZB2-4	FAM120A	F120A_HUMAN Isoform D of Constitutive coactivator of PPAR-gamma-like protein 1 OS=Homo sapiens GN=FAM120A	117406
Q53FP2	TMEM35	TMM35_HUMAN Transmembrane protein 35 OS=Homo sapiens GN=TMEM35 PE=2 SV=2	18440
Q14832	GRM3	GRM3_HUMAN Metabotropic glutamate receptor 3 OS=Homo sapiens GN=GRM3 PE=1 SV=2	98879
Q99250	SCN2A	SCN2A_HUMAN Sodium channel protein type 2 subunit alpha OS=Homo sapiens GN=SCN2A PE=1 SV=3	227973
Q92930	RAB8B	RAB8B_HUMAN Ras-related protein Rab-8B OS=Homo sapiens GN=RAB8B PE=1 SV=2	23584
P55036	PSMD4	PSMD4_HUMAN 26S proteasome non-ATPase regulatory subunit 4 OS=Homo sapiens GN=PSMD4 PE=1 SV=1	40737
Q96G03	PGM2	PGM2_HUMAN Phosphoglucomutase-2 OS=Homo sapiens GN=PGM2 PE=1 SV=4	68283
Q8N1F7	NUP93	NUP93_HUMAN Nuclear pore complex protein Nup93 OS=Homo sapiens GN=NUP93 PE=1 SV=2	93488
E9PHK0	CLEC3B	E9PHK0_HUMAN Tetranectin OS=Homo sapiens GN=CLEC3B PE=2 SV=1	17794
O75531	BANF1	BAF_HUMAN Barrier-to-autointegration factor OS=Homo sapiens GN=BANF1 PE=1 SV=1	10059
Q9HBH5	RDH14	RDH14_HUMAN Retinol dehydrogenase 14 OS=Homo sapiens GN=RDH14 PE=1 SV=1	36865
Q99615	DNAJC7	DNJC7_HUMAN DnaJ homolog subfamily C member 7 OS=Homo sapiens GN=DNAJC7 PE=1 SV=2	56441
Q14764	MVP	MVP_HUMAN Major vault protein OS=Homo sapiens GN=MVP PE=1 SV=4	99327
J3KNA1	KIF5A	J3KNA1_HUMAN Kinesin heavy chain isoform 5A OS=Homo sapiens GN=KIF5A PE=2 SV=1	107253
Q96FV2-2	SCRN2	SCRN2_HUMAN Isoform 2 of Secernin-2 OS=Homo sapiens GN=SCRN2	41295
Q9H3H3	C11orf68	CK068_HUMAN UPF0696 protein C11orf68 OS=Homo sapiens GN=C11orf68 PE=1 SV=2	27355
E7EP00	SEC24C	E7EP00_HUMAN Protein transport protein Sec24C OS=Homo sapiens GN=SEC24C PE=2 SV=2	106624
P05771-2	PRKCB	KPCB_HUMAN Isoform Beta-II of Protein kinase C beta type OS=Homo sapiens GN=PRKCB	77012
P35579	MYH9	MYH9_HUMAN Myosin-9 OS=Homo sapiens GN=MYH9 PE=1 SV=4	226530
Q86WU2-2	LDHD	LDHD_HUMAN Isoform 2 of Probable D-lactate dehydrogenase mitochondrial OS=Homo sapiens GN=LDHD	52144
P62906	RPL10A	RL10A_HUMAN 60S ribosomal protein L10a OS=Homo sapiens GN=RPL10A PE=1 SV=2	24831
O43854-2	EDIL3	EDIL3_HUMAN Isoform 2 of EGF-like repeat and discoidin I-like domain-containing protein 3 OS=Homo sapiens GN=EDIL3	52748
Q9UHV9	PFDN2	PFD2_HUMAN Prefoldin subunit 2 OS=Homo sapiens GN=PFDN2 PE=1 SV=1	16648
O60645-3	EXOC3	EXOC3_HUMAN Isoform 3 of Exocyst complex component 3 OS=Homo sapiens GN=EXOC3	85567
O43399-2	TPD52L2	TPD54_HUMAN Isoform 2 of Tumor protein D54 OS=Homo sapiens GN=TPD52L2	19901
Q16630	CPSF6	CPSF6_HUMAN Cleavage and polyadenylation specificity factor subunit 6 OS=Homo sapiens GN=CPSF6 PE=1 SV=2	59210
Q8ND76-2	CCNY	CCNY_HUMAN Isoform 2 of Cyclin-Y OS=Homo sapiens GN=CCNY	36504
Q9UBP4	DKK3	DKK3_HUMAN Dickkopf-related protein 3 OS=Homo sapiens GN=DKK3 PE=1 SV=2	38390
P00488	F13A1	F13A_HUMAN Coagulation factor XIII A chain OS=Homo sapiens GN=F13A1 PE=1 SV=4	83267
Q9H832	UBE2Z	UBE2Z_HUMAN Ubiquitin-conjugating enzyme E2 Z OS=Homo sapiens GN=UBE2Z PE=1 SV=2	38210
B4DGX2	PIP4K2A	B4DGX2_HUMAN Phosphatidylinositol 5-phosphate 4-kinase type-2 alpha OS=Homo sapiens GN=PIP4K2A PE=2 SV=1	39802
Q9UNH7	SNX6	SNX6_HUMAN Sorting nexin-6 OS=Homo sapiens GN=SNX6 PE=1 SV=1	46649
Q9UJ68-4	MSRA	MSRA_HUMAN Isoform 4 of Mitochondrial peptide methionine sulfoxide reductase OS=Homo sapiens GN=MSRA	21737
Q9H074-2	PAIP1	PAIP1_HUMAN Isoform 2 of Polyadenylate-binding protein-interacting protein 1 OS=Homo sapiens GN=PAIP1	45631
P25325	MPST	THTM_HUMAN 3-mercaptopyruvate sulfurtransferase OS=Homo sapiens GN=MPST PE=1 SV=3	33178
E7EPM6	ACSL1	E7EPM6_HUMAN Long-chain-fatty-acid--CoA ligase 1 OS=Homo sapiens GN=ACSL1 PE=2 SV=1	74282
P60520	GABARAPL2	GBRL2_HUMAN Gamma-aminobutyric acid receptor-associated protein-like 2 OS=Homo sapiens GN=GABARAPL2 PE=1 SV=1	13667
Q9P0J0	NDUFA13	NDUAD_HUMAN NADH dehydrogenase [ubiquinone] 1 alpha subcomplex subunit 13 OS=Homo sapiens GN=NDUFA13 PE=1 SV=3	16698
Q96HY6	DDRGK1	DDRGK_HUMAN DDRGK domain-containing protein 1 OS=Homo sapiens GN=DDRGK1 PE=1 SV=2	35611
Q14651	PLS1	PLSI_HUMAN Plastin-1 OS=Homo sapiens GN=PLS1 PE=1 SV=2	70254
Q96KN2	CNDP1	CNDP1_HUMAN Beta-Ala-His dipeptidase OS=Homo sapiens GN=CNDP1 PE=1 SV=4	56706
Q9BZC7	ABCA2	ABCA2_HUMAN ATP-binding cassette sub-family A member 2 OS=Homo sapiens GN=ABCA2 PE=1 SV=3	269870
Q5H9L2	TCEAL5	TCAL5_HUMAN Transcription elongation factor A protein-like 5 OS=Homo sapiens GN=TCEAL5 PE=1 SV=1	23307
Q8TBB6	SLC7A14	S7A14_HUMAN Probable cationic amino acid transporter OS=Homo sapiens GN=SLC7A14 PE=2 SV=3	84052
Q9UHG3	PCYOX1	PCYOX_HUMAN Prenylcysteine oxidase 1 OS=Homo sapiens GN=PCYOX1 PE=1 SV=3	56640
Q8N5J2	FAM63A	FA63A_HUMAN Protein FAM63A OS=Homo sapiens GN=FAM63A PE=1 SV=2	51778
P11169	SLC2A3	GTR3_HUMAN Solute carrier family 2 facilitated glucose transporter member 3 OS=Homo sapiens GN=SLC2A3 PE=1 SV=1	53924
O43765	SGTA	SGTA_HUMAN Small glutamine-rich tetratricopeptide repeat-containing protein alpha OS=Homo sapiens GN=SGTA PE=1 SV=1	34063
Q9P1Y5-2	CAMSAP3	CAMP3_HUMAN Isoform 2 of Calmodulin-regulated spectrin-associated protein 3 OS=Homo sapiens GN=CAMSAP3	137878
P60763	RAC3	RAC3_HUMAN Ras-related C3 botulinum toxin substrate 3 OS=Homo sapiens GN=RAC3 PE=1 SV=1	21379
P56556	NDUFA6	NDUA6_HUMAN NADH dehydrogenase [ubiquinone] 1 alpha subcomplex subunit 6 OS=Homo sapiens GN=NDUFA6 PE=1 SV=3	17871
Q6F5E8	RLTPR	LR16C_HUMAN Leucine-rich repeat-containing protein 16C OS=Homo sapiens GN=RLTPR PE=1 SV=2	154688
Q5SNT6	FAM21B	FA21B_HUMAN WASH complex subunit FAM21B OS=Homo sapiens GN=FAM21B PE=2 SV=2	136969
P30837	ALDH1B1	AL1B1_HUMAN Aldehyde dehydrogenase X mitochondrial OS=Homo sapiens GN=ALDH1B1 PE=1 SV=3	57206
Q08722	CD47	CD47_HUMAN Leukocyte surface antigen CD47 OS=Homo sapiens GN=CD47 PE=1 SV=1	35214
Q14558	PRPSAP1	KPRA_HUMAN Phosphoribosyl pyrophosphate synthase-associated protein 1 OS=Homo sapiens GN=PRPSAP1 PE=1 SV=2	39394
Q5T1M5-2	FKBP15	FKB15_HUMAN Isoform 2 of FK506-binding protein 15 OS=Homo sapiens GN=FKBP15	132467
Q16543	CDC37	CDC37_HUMAN Hsp90 co-chaperone Cdc37 OS=Homo sapiens GN=CDC37 PE=1 SV=1	44468
Q12904	AIMP1	AIMP1_HUMAN Aminoacyl tRNA synthase complex-interacting multifunctional protein 1 OS=Homo sapiens GN=AIMP1 PE=1 SV=2	34353
Q9C0I1	MTMR12	MTMRC_HUMAN Myotubularin-related protein 12 OS=Homo sapiens GN=MTMR12 PE=1 SV=2	86148
P51452	DUSP3	DUS3_HUMAN Dual specificity protein phosphatase 3 OS=Homo sapiens GN=DUSP3 PE=1 SV=1	20478
Q6P9B6	TLDC1	TLDC1_HUMAN TLD domain-containing protein 1 OS=Homo sapiens GN=TLDC1 PE=1 SV=2	50994
Q5EBL4	RILPL1	RIPL1_HUMAN RILP-like protein 1 OS=Homo sapiens GN=RILPL1 PE=1 SV=1	47108
Q06203	PPAT	PUR1_HUMAN Amidophosphoribosyltransferase OS=Homo sapiens GN=PPAT PE=1 SV=1	57399
H3BSW0	LRRC57	H3BSW0_HUMAN Leucine-rich repeat-containing protein 57 (Fragment) OS=Homo sapiens GN=LRRC57 PE=2 SV=1	16324
Q9Y6V0	PCLO	PCLO_HUMAN Protein piccolo OS=Homo sapiens GN=PCLO PE=1 SV=4	553285
P51648	ALDH3A2	AL3A2_HUMAN Fatty aldehyde dehydrogenase OS=Homo sapiens GN=ALDH3A2 PE=1 SV=1	54848
Q92896	GLG1	GSLG1_HUMAN Golgi apparatus protein 1 OS=Homo sapiens GN=GLG1 PE=1 SV=2	134552
Q5TDH0	DDI2	DDI2_HUMAN Protein DDI1 homolog 2 OS=Homo sapiens GN=DDI2 PE=1 SV=1	44523
Q04837	SSBP1	SSBP_HUMAN Single-stranded DNA-binding protein mitochondrial OS=Homo sapiens GN=SSBP1 PE=1 SV=1	17260
Q8TBF2-2	FAM213B	PGFS_HUMAN Isoform 2 of Prostamide/prostaglandin F synthase OS=Homo sapiens GN=FAM213B	19465
F5H1R7	FLJ22184	F5H1R7_HUMAN Protein FLJ22184 OS=Homo sapiens GN=FLJ22184 PE=4 SV=1	132748
B1AKP7	TARDBP	B1AKP7_HUMAN TAR DNA-binding protein 43 OS=Homo sapiens GN=TARDBP PE=2 SV=1	33462
Q9NP72	RAB18	RAB18_HUMAN Ras-related protein Rab-18 OS=Homo sapiens GN=RAB18 PE=1 SV=1	22977
B4DKD2	ADAM11	B4DKD2_HUMAN Disintegrin and metalloproteinase domain-containing protein 11 OS=Homo sapiens GN=ADAM11 PE=2 SV=1	61564
Q6P4E1-2	CASC4	CASC4_HUMAN Isoform 2 of Protein CASC4 OS=Homo sapiens GN=CASC4	43333
Q68D91	MBLAC2	MBLC2_HUMAN Metallo-beta-lactamase domain-containing protein 2 OS=Homo sapiens GN=MBLAC2 PE=1 SV=3	31372
P54750-2	PDE1A	PDE1A_HUMAN Isoform 2 of Calcium/calmodulin-dependent 3' 5'-cyclic nucleotide phosphodiesterase 1A OS=Homo sapiens GN=PDE1A	59592
B4DK69	AKR1C2	B4DK69_HUMAN Aldo-keto reductase family 1 member C2 OS=Homo sapiens GN=AKR1C2 PE=2 SV=1	33834
Q14677	CLINT1	EPN4_HUMAN Clathrin interactor 1 OS=Homo sapiens GN=CLINT1 PE=1 SV=1	68259
Q9NVK5-2	FGFR1OP2	FGOP2_HUMAN Isoform 2 of FGFR1 oncogene partner 2 OS=Homo sapiens GN=FGFR1OP2	24977
Q9NP80-3	PNPLA8	PLPL8_HUMAN Isoform 3 of Calcium-independent phospholipase A2-gamma OS=Homo sapiens GN=PNPLA8	77031
O75976	CPD	CBPD_HUMAN Carboxypeptidase D OS=Homo sapiens GN=CPD PE=1 SV=2	152931
Q14444-2	CAPRIN1	CAPR1_HUMAN Isoform 2 of Caprin-1 OS=Homo sapiens GN=CAPRIN1	76862
Q86UW8	HAPLN4	HPLN4_HUMAN Hyaluronan and proteoglycan link protein 4 OS=Homo sapiens GN=HAPLN4 PE=2 SV=1	42801
Q9H1K1	ISCU	ISCU_HUMAN Iron-sulfur cluster assembly enzyme ISCU mitochondrial OS=Homo sapiens GN=ISCU PE=1 SV=2	17999
Q99569-2	PKP4	PKP4_HUMAN Isoform 2 of Plakophilin-4 OS=Homo sapiens GN=PKP4	127144
Q8N183	NDUFAF2	MIMIT_HUMAN Mimitin mitochondrial OS=Homo sapiens GN=NDUFAF2 PE=1 SV=1	19856
Q6PML9	SLC30A9	ZNT9_HUMAN Zinc transporter 9 OS=Homo sapiens GN=SLC30A9 PE=1 SV=1	63515
Q9BUT1	BDH2	BDH2_HUMAN 3-hydroxybutyrate dehydrogenase type 2 OS=Homo sapiens GN=BDH2 PE=1 SV=2	26724
Q3ZCQ8	TIMM50	TIM50_HUMAN Mitochondrial import inner membrane translocase subunit TIM50 OS=Homo sapiens GN=TIMM50 PE=1 SV=2	39646
Q8IV08	PLD3	PLD3_HUMAN Phospholipase D3 OS=Homo sapiens GN=PLD3 PE=1 SV=1	54705
Q00059-2	TFAM	TFAM_HUMAN Isoform 2 of Transcription factor A mitochondrial OS=Homo sapiens GN=TFAM	25466
Q15819	UBE2V2	UB2V2_HUMAN Ubiquitin-conjugating enzyme E2 variant 2 OS=Homo sapiens GN=UBE2V2 PE=1 SV=4	16363
H9KVA9	BRCC3	H9KVA9_HUMAN Lys-63-specific deubiquitinase BRCC36 OS=Homo sapiens GN=BRCC3 PE=2 SV=1	36138
P10321	HLA-C	1C07_HUMAN HLA class I histocompatibility antigen Cw-7 alpha chain OS=Homo sapiens GN=HLA-C PE=1 SV=3	40649
H0YAN7	MICU3	H0YAN7_HUMAN Calcium uptake protein 3 mitochondrial (Fragment) OS=Homo sapiens GN=MICU3 PE=4 SV=1	44061
A8K327	NEU3	A8K327_HUMAN NEU3 protein OS=Homo sapiens GN=NEU3 PE=2 SV=1	51675
P30740	SERPINB1	ILEU_HUMAN Leukocyte elastase inhibitor OS=Homo sapiens GN=SERPINB1 PE=1 SV=1	42742
P19105	MYL12A	ML12A_HUMAN Myosin regulatory light chain 12A OS=Homo sapiens GN=MYL12A PE=1 SV=2	19794
O14950	MYL12B	ML12B_HUMAN Myosin regulatory light chain 12B OS=Homo sapiens GN=MYL12B PE=1 SV=2	19779
P49757-4	NUMB	NUMB_HUMAN Isoform 4 of Protein numb homolog OS=Homo sapiens GN=NUMB	64527
P36915	GNL1	GNL1_HUMAN Guanine nucleotide-binding protein-like 1 OS=Homo sapiens GN=GNL1 PE=1 SV=2	68661
O75608-2	LYPLA1	LYPA1_HUMAN Isoform 2 of Acyl-protein thioesterase 1 OS=Homo sapiens GN=LYPLA1	22875
Q9NTJ4-2	MAN2C1	MA2C1_HUMAN Isoform 2 of Alpha-mannosidase 2C1 OS=Homo sapiens GN=MAN2C1	113460
Q9UI08	EVL	EVL_HUMAN Ena/VASP-like protein OS=Homo sapiens GN=EVL PE=1 SV=2	44620
O95394	PGM3	AGM1_HUMAN Phosphoacetylglucosamine mutase OS=Homo sapiens GN=PGM3 PE=1 SV=1	59852
Q5VVH2	FKBP1C	Q5VVH2_HUMAN Peptidyl-prolyl cis-trans isomerase OS=Homo sapiens GN=FKBP1C PE=2 SV=1	12179
P02689	PMP2	MYP2_HUMAN Myelin P2 protein OS=Homo sapiens GN=PMP2 PE=1 SV=3	14909
P30566	ADSL	PUR8_HUMAN Adenylosuccinate lyase OS=Homo sapiens GN=ADSL PE=1 SV=2	54889
A5YKK6-2	CNOT1	CNOT1_HUMAN Isoform 2 of CCR4-NOT transcription complex subunit 1 OS=Homo sapiens GN=CNOT1	266379
P0CG06	IGLC3	LAC3_HUMAN Ig lambda-3 chain C regions OS=Homo sapiens GN=IGLC3 PE=1 SV=1	11237
P0CG05	IGLC2	LAC2_HUMAN Ig lambda-2 chain C regions OS=Homo sapiens GN=IGLC2 PE=1 SV=1	11294
Q9NQ48	LZTFL1	LZTL1_HUMAN Leucine zipper transcription factor-like protein 1 OS=Homo sapiens GN=LZTFL1 PE=1 SV=1	34592
O76041-2	NEBL	NEBL_HUMAN Isoform 2 of Nebulette OS=Homo sapiens GN=NEBL	31196
Q7KZI7-16	MARK2	MARK2_HUMAN Isoform 16 of Serine/threonine-protein kinase MARK2 OS=Homo sapiens GN=MARK2	81209
Q13572	ITPK1	ITPK1_HUMAN Inositol-tetrakisphosphate 1-kinase OS=Homo sapiens GN=ITPK1 PE=1 SV=2	45621
Q14699	RFTN1	RFTN1_HUMAN Raftlin OS=Homo sapiens GN=RFTN1 PE=1 SV=4	63146
Q6UXV4	APOOL	APOOL_HUMAN Apolipoprotein O-like OS=Homo sapiens GN=APOOL PE=1 SV=1	29159
Q13263	TRIM28	TIF1B_HUMAN Transcription intermediary factor 1-beta OS=Homo sapiens GN=TRIM28 PE=1 SV=5	88550
Q9UHI5	SLC7A8	LAT2_HUMAN Large neutral amino acids transporter small subunit 2 OS=Homo sapiens GN=SLC7A8 PE=1 SV=1	58382
Q8WTS6	SETD7	SETD7_HUMAN Histone-lysine N-methyltransferase SETD7 OS=Homo sapiens GN=SETD7 PE=1 SV=1	40721
Q07955	SRSF1	SRSF1_HUMAN Serine/arginine-rich splicing factor 1 OS=Homo sapiens GN=SRSF1 PE=1 SV=2	27745
Q3KQU3-2	MAP7D1	MA7D1_HUMAN Isoform 2 of MAP7 domain-containing protein 1 OS=Homo sapiens GN=MAP7D1	88726
Q24JP5	TMEM132A	T132A_HUMAN Transmembrane protein 132A OS=Homo sapiens GN=TMEM132A PE=2 SV=1	110110
P27105	STOM	STOM_HUMAN Erythrocyte band 7 integral membrane protein OS=Homo sapiens GN=STOM PE=1 SV=3	31731
O95674	CDS2	CDS2_HUMAN Phosphatidate cytidylyltransferase 2 OS=Homo sapiens GN=CDS2 PE=1 SV=1	51418
P53004	BLVRA	BIEA_HUMAN Biliverdin reductase A OS=Homo sapiens GN=BLVRA PE=1 SV=2	33428
O43427-2	FIBP	FIBP_HUMAN Isoform Short of Acidic fibroblast growth factor intracellular-binding protein OS=Homo sapiens GN=FIBP	41210
P01871	IGHM	IGHM_HUMAN Ig mu chain C region OS=Homo sapiens GN=IGHM PE=1 SV=3	49307
P00813	ADA	ADA_HUMAN Adenosine deaminase OS=Homo sapiens GN=ADA PE=1 SV=3	40764
O00507	USP9Y	USP9Y_HUMAN Probable ubiquitin carboxyl-terminal hydrolase FAF-Y OS=Homo sapiens GN=USP9Y PE=1 SV=2	291075
B4DFL0	NOL3	B4DFL0_HUMAN Nucleolar protein 3 OS=Homo sapiens GN=NOL3 PE=2 SV=1	29355
P17540	CKMT2	KCRS_HUMAN Creatine kinase S-type mitochondrial OS=Homo sapiens GN=CKMT2 PE=1 SV=2	47505
Q9BPX5	ARPC5L	ARP5L_HUMAN Actin-related protein 2/3 complex subunit 5-like protein OS=Homo sapiens GN=ARPC5L PE=1 SV=1	16941
P16389	KCNA2	KCNA2_HUMAN Potassium voltage-gated channel subfamily A member 2 OS=Homo sapiens GN=KCNA2 PE=1 SV=2	56717
Q96IU4	ABHD14B	ABHEB_HUMAN Alpha/beta hydrolase domain-containing protein 14B OS=Homo sapiens GN=ABHD14B PE=1 SV=1	22346
E9PCZ3	INPP4B	E9PCZ3_HUMAN Type II inositol 3 4-bisphosphate 4-phosphatase (Fragment) OS=Homo sapiens GN=INPP4B PE=2 SV=1	78155
Q8NFF5-3	FLAD1	FAD1_HUMAN Isoform 3 of FAD synthase OS=Homo sapiens GN=FLAD1	49198
Q5VT82	PCDH9	Q5VT82_HUMAN Protocadherin 9 OS=Homo sapiens GN=PCDH9 PE=2 SV=1	113711
Q9NV96	TMEM30A	CC50A_HUMAN Cell cycle control protein 50A OS=Homo sapiens GN=TMEM30A PE=1 SV=1	40684
Q9UID3-2	VPS51	VPS51_HUMAN Isoform 2 of Vacuolar protein sorting-associated protein 51 homolog OS=Homo sapiens GN=VPS51	72655
P35998	PSMC2	PRS7_HUMAN 26S protease regulatory subunit 7 OS=Homo sapiens GN=PSMC2 PE=1 SV=3	48634
O75131	CPNE3	CPNE3_HUMAN Copine-3 OS=Homo sapiens GN=CPNE3 PE=1 SV=1	60131
P11182	DBT	ODB2_HUMAN Lipoamide acyltransferase component of branched-chain alpha-keto acid dehydrogenase complex mitochondrial OS=Homo sapiens GN=DBT PE=1 SV=3	53487
Q9Y224	C14orf166	CN166_HUMAN UPF0568 protein C14orf166 OS=Homo sapiens GN=C14orf166 PE=1 SV=1	28068
Q96MZ0	GDAP1L1	GD1L1_HUMAN Ganglioside-induced differentiation-associated protein 1-like 1 OS=Homo sapiens GN=GDAP1L1 PE=2 SV=2	41973
O14818	PSMA7	PSA7_HUMAN Proteasome subunit alpha type-7 OS=Homo sapiens GN=PSMA7 PE=1 SV=1	27887
Q15173-2	PPP2R5B	2A5B_HUMAN Isoform Beta-2 of Serine/threonine-protein phosphatase 2A 56 kDa regulatory subunit beta isoform OS=Homo sapiens GN=PPP2R5B	57294
Q9GZP4	PITHD1	PITH1_HUMAN PITH domain-containing protein 1 OS=Homo sapiens GN=PITHD1 PE=1 SV=1	24178
P28799-2	GRN	GRN_HUMAN Isoform 2 of Granulins OS=Homo sapiens GN=GRN	46991
B7Z321	EXOC4	B7Z321_HUMAN Exocyst complex component 4 OS=Homo sapiens GN=EXOC4 PE=2 SV=1	99062
H0YIE9	FBXO21	H0YIE9_HUMAN F-box only protein 21 (Fragment) OS=Homo sapiens GN=FBXO21 PE=4 SV=1	59282
B3KRD8	SEC14L2	B3KRD8_HUMAN SEC14-like 2 (S. cerevisiae) isoform CRA_c OS=Homo sapiens GN=SEC14L2 PE=2 SV=1	37455
P29120	PCSK1	NEC1_HUMAN Neuroendocrine convertase 1 OS=Homo sapiens GN=PCSK1 PE=1 SV=2	84152
Q9BZR6	RTN4R	RTN4R_HUMAN Reticulon-4 receptor OS=Homo sapiens GN=RTN4R PE=1 SV=1	50708
Q15599-2	SLC9A3R2	NHRF2_HUMAN Isoform 2 of Na(+)/H(+) exchange regulatory cofactor NHE-RF2 OS=Homo sapiens GN=SLC9A3R2	36153
Q5XKP0	QIL1	QIL1_HUMAN Protein QIL1 OS=Homo sapiens GN=QIL1 PE=1 SV=1	13087
Q9Y3A5	SBDS	SBDS_HUMAN Ribosome maturation protein SBDS OS=Homo sapiens GN=SBDS PE=1 SV=4	28764
Q13033-2	STRN3	STRN3_HUMAN Isoform Alpha of Striatin-3 OS=Homo sapiens GN=STRN3	77745
O43615	TIMM44	TIM44_HUMAN Mitochondrial import inner membrane translocase subunit TIM44 OS=Homo sapiens GN=TIMM44 PE=1 SV=2	51356
Q92973-2	TNPO1	TNPO1_HUMAN Isoform 2 of Transportin-1 OS=Homo sapiens GN=TNPO1	101310
J3KR15	NAPEPLD	J3KR15_HUMAN N-acyl-phosphatidylethanolamine-hydrolyzing phospholipase D OS=Homo sapiens GN=NAPEPLD PE=2 SV=1	53594
O43747	AP1G1	AP1G1_HUMAN AP-1 complex subunit gamma-1 OS=Homo sapiens GN=AP1G1 PE=1 SV=5	91351
H0YN26	ANP32A	H0YN26_HUMAN Acidic leucine-rich nuclear phosphoprotein 32 family member A OS=Homo sapiens GN=ANP32A PE=2 SV=1	19997
O00303	EIF3F	EIF3F_HUMAN Eukaryotic translation initiation factor 3 subunit F OS=Homo sapiens GN=EIF3F PE=1 SV=1	37564
P11166	SLC2A1	GTR1_HUMAN Solute carrier family 2 facilitated glucose transporter member 1 OS=Homo sapiens GN=SLC2A1 PE=1 SV=2	54084
Q9P260-2	KIAA1468	K1468_HUMAN Isoform 2 of LisH domain and HEAT repeat-containing protein KIAA1468 OS=Homo sapiens GN=KIAA1468	138744
Q86VS8	HOOK3	HOOK3_HUMAN Protein Hook homolog 3 OS=Homo sapiens GN=HOOK3 PE=1 SV=2	83126
Q06481-6	APLP2	APLP2_HUMAN Isoform 6 of Amyloid-like protein 2 OS=Homo sapiens GN=APLP2	87215
O60741	HCN1	HCN1_HUMAN Potassium/sodium hyperpolarization-activated cyclic nucleotide-gated channel 1 OS=Homo sapiens GN=HCN1 PE=2 SV=3	98796
Q8IUQ0	CLVS1	CLVS1_HUMAN Clavesin-1 OS=Homo sapiens GN=CLVS1 PE=1 SV=1	40788
Q9UK17-2	KCND3	KCND3_HUMAN Isoform 2 of Potassium voltage-gated channel subfamily D member 3 OS=Homo sapiens GN=KCND3	71392
O14807	MRAS	RASM_HUMAN Ras-related protein M-Ras OS=Homo sapiens GN=MRAS PE=1 SV=2	23846
P42566	EPS15	EPS15_HUMAN Epidermal growth factor receptor substrate 15 OS=Homo sapiens GN=EPS15 PE=1 SV=2	98656
Q15637-4	SF1	SF01_HUMAN Isoform 4 of Splicing factor 1 OS=Homo sapiens GN=SF1	59712
D6RF35	GC	D6RF35_HUMAN Vitamin D-binding protein OS=Homo sapiens GN=GC PE=2 SV=1	53021
O60291	MGRN1	MGRN1_HUMAN E3 ubiquitin-protein ligase MGRN1 OS=Homo sapiens GN=MGRN1 PE=1 SV=2	60753
Q13526	PIN1	PIN1_HUMAN Peptidyl-prolyl cis-trans isomerase NIMA-interacting 1 OS=Homo sapiens GN=PIN1 PE=1 SV=1	18243
P63313	TMSB10	TYB10_HUMAN Thymosin beta-10 OS=Homo sapiens GN=TMSB10 PE=1 SV=2	5026
P61221	ABCE1	ABCE1_HUMAN ATP-binding cassette sub-family E member 1 OS=Homo sapiens GN=ABCE1 PE=1 SV=1	67314
Q99805	TM9SF2	TM9S2_HUMAN Transmembrane 9 superfamily member 2 OS=Homo sapiens GN=TM9SF2 PE=1 SV=1	75776
E9PCP0	GNB3	E9PCP0_HUMAN Guanine nucleotide-binding protein G(I)/G(S)/G(T) subunit beta-3 OS=Homo sapiens GN=GNB3 PE=2 SV=2	37118
Q6PI78	TMEM65	TMM65_HUMAN Transmembrane protein 65 OS=Homo sapiens GN=TMEM65 PE=1 SV=2	25498
Q9H0N0	RAB6C	RAB6C_HUMAN Ras-related protein Rab-6C OS=Homo sapiens GN=RAB6C PE=1 SV=2	28355
Q96S90	LYSMD1	LYSM1_HUMAN LysM and putative peptidoglycan-binding domain-containing protein 1 OS=Homo sapiens GN=LYSMD1 PE=1 SV=1	25003
Q6ZSS7	MFSD6	MFSD6_HUMAN Major facilitator superfamily domain-containing protein 6 OS=Homo sapiens GN=MFSD6 PE=1 SV=2	88088
G3V1L9	TJP1	G3V1L9_HUMAN Tight junction protein 1 (Zona occludens 1) isoform CRA_a OS=Homo sapiens GN=TJP1 PE=2 SV=1	197458
Q765P7	MTSS1L	MTSSL_HUMAN MTSS1-like protein OS=Homo sapiens GN=MTSS1L PE=1 SV=1	79929
Q68DU8	KCTD16	KCD16_HUMAN BTB/POZ domain-containing protein KCTD16 OS=Homo sapiens GN=KCTD16 PE=2 SV=1	49138
P58107	EPPK1	EPIPL_HUMAN Epiplakin OS=Homo sapiens GN=EPPK1 PE=1 SV=2	555629
Q9UBL6-2	CPNE7	CPNE7_HUMAN Isoform 2 of Copine-7 OS=Homo sapiens GN=CPNE7	61933
Q9NV70-2	EXOC1	EXOC1_HUMAN Isoform 2 of Exocyst complex component 1 OS=Homo sapiens GN=EXOC1	100283
Q9UNK0	STX8	STX8_HUMAN Syntaxin-8 OS=Homo sapiens GN=STX8 PE=1 SV=2	26907
Q96DZ9-4	CMTM5	CKLF5_HUMAN Isoform 4 of CKLF-like MARVEL transmembrane domain-containing protein 5 OS=Homo sapiens GN=CMTM5	8255
Q02878	RPL6	RL6_HUMAN 60S ribosomal protein L6 OS=Homo sapiens GN=RPL6 PE=1 SV=3	32728
P07919	UQCRH	QCR6_HUMAN Cytochrome b-c1 complex subunit 6 mitochondrial OS=Homo sapiens GN=UQCRH PE=1 SV=2	10739
P61960	UFM1	UFM1_HUMAN Ubiquitin-fold modifier 1 OS=Homo sapiens GN=UFM1 PE=1 SV=1	9118
B4DDS3	CLPTM1	B4DDS3_HUMAN Cleft lip and palate associated transmembrane protein 1 isoform CRA_a OS=Homo sapiens GN=CLPTM1 PE=2 SV=1	65597
Q7Z6G8-10	ANKS1B	ANS1B_HUMAN Isoform 10 of Ankyrin repeat and sterile alpha motif domain-containing protein 1B OS=Homo sapiens GN=ANKS1B	44522
Q9Y3L5	RAP2C	RAP2C_HUMAN Ras-related protein Rap-2c OS=Homo sapiens GN=RAP2C PE=1 SV=1	20745
Q9H361	PABPC3	PABP3_HUMAN Polyadenylate-binding protein 3 OS=Homo sapiens GN=PABPC3 PE=1 SV=2	70031
Q9H9S4	CAB39L	CB39L_HUMAN Calcium-binding protein 39-like OS=Homo sapiens GN=CAB39L PE=1 SV=3	39088
P48444	ARCN1	COPD_HUMAN Coatomer subunit delta OS=Homo sapiens GN=ARCN1 PE=1 SV=1	57210
Q96Q11	TRNT1	TRNT1_HUMAN CCA tRNA nucleotidyltransferase 1 mitochondrial OS=Homo sapiens GN=TRNT1 PE=1 SV=2	50128
J3QSR7	KIAA1549	J3QSR7_HUMAN UPF0606 protein KIAA1549 OS=Homo sapiens GN=KIAA1549 PE=2 SV=1	203674
Q13424	SNTA1	SNTA1_HUMAN Alpha-1-syntrophin OS=Homo sapiens GN=SNTA1 PE=1 SV=1	53895
Q96C86	DCPS	DCPS_HUMAN m7GpppX diphosphatase OS=Homo sapiens GN=DCPS PE=1 SV=2	38609
Q6ZT62	SH3BP1	Q6ZT62_HUMAN SH3 domain-binding protein 1 OS=Homo sapiens GN=SH3BP1 PE=2 SV=1	66180
O14495	PPAP2B	LPP3_HUMAN Lipid phosphate phosphohydrolase 3 OS=Homo sapiens GN=PPAP2B PE=1 SV=1	35116
Q5HYK3	COQ5	COQ5_HUMAN 2-methoxy-6-polyprenyl-1 4-benzoquinol methylase mitochondrial OS=Homo sapiens GN=COQ5 PE=1 SV=2	37140
F5H5Y3	SRP68	F5H5Y3_HUMAN Signal recognition particle subunit SRP68 OS=Homo sapiens GN=SRP68 PE=2 SV=1	60285
Q99653	CHP1	CHP1_HUMAN Calcineurin B homologous protein 1 OS=Homo sapiens GN=CHP1 PE=1 SV=3	22456
O75787	ATP6AP2	RENR_HUMAN Renin receptor OS=Homo sapiens GN=ATP6AP2 PE=1 SV=2	39008
G3V1D4	LIN7C	G3V1D4_HUMAN Lin-7 homolog C (C. elegans) isoform CRA_b OS=Homo sapiens GN=LIN7C PE=4 SV=1	19186
Q9NQE9	HINT3	HINT3_HUMAN Histidine triad nucleotide-binding protein 3 OS=Homo sapiens GN=HINT3 PE=1 SV=1	20361
P49755	TMED10	TMEDA_HUMAN Transmembrane emp24 domain-containing protein 10 OS=Homo sapiens GN=TMED10 PE=1 SV=2	24976
P11908	PRPS2	PRPS2_HUMAN Ribose-phosphate pyrophosphokinase 2 OS=Homo sapiens GN=PRPS2 PE=1 SV=2	34769
Q5U5X0	LYRM7	LYRM7_HUMAN Complex III assembly factor LYRM7 OS=Homo sapiens GN=LYRM7 PE=1 SV=1	11955
Q15018	FAM175B	F175B_HUMAN BRISC complex subunit Abro1 OS=Homo sapiens GN=FAM175B PE=1 SV=2	46901
P04083	ANXA1	ANXA1_HUMAN Annexin A1 OS=Homo sapiens GN=ANXA1 PE=1 SV=2	38714
P14854	COX6B1	CX6B1_HUMAN Cytochrome c oxidase subunit 6B1 OS=Homo sapiens GN=COX6B1 PE=1 SV=2	10192
P36578	RPL4	RL4_HUMAN 60S ribosomal protein L4 OS=Homo sapiens GN=RPL4 PE=1 SV=5	47697
Q96DE0	NUDT16	NUD16_HUMAN U8 snoRNA-decapping enzyme OS=Homo sapiens GN=NUDT16 PE=1 SV=2	21273
Q8N8S7-2	ENAH	ENAH_HUMAN Isoform 2 of Protein enabled homolog OS=Homo sapiens GN=ENAH	63925
O00291-3	HIP1	HIP1_HUMAN Isoform 3 of Huntingtin-interacting protein 1 OS=Homo sapiens GN=HIP1	110663
O14910	LIN7A	LIN7A_HUMAN Protein lin-7 homolog A OS=Homo sapiens GN=LIN7A PE=1 SV=2	25997
O43414	ERI3	ERI3_HUMAN ERI1 exoribonuclease 3 OS=Homo sapiens GN=ERI3 PE=1 SV=2	37238
B4DNJ6	STRAP	B4DNJ6_HUMAN Serine-threonine kinase receptor-associated protein OS=Homo sapiens GN=STRAP PE=2 SV=1	39778
Q9H9G7	AGO3	AGO3_HUMAN Protein argonaute-3 OS=Homo sapiens GN=AGO3 PE=1 SV=2	97360
Q9H0W9-3	C11orf54	CK054_HUMAN Isoform 3 of Ester hydrolase C11orf54 OS=Homo sapiens GN=C11orf54	29492
P48741	HSPA7	HSP77_HUMAN Putative heat shock 70 kDa protein 7 OS=Homo sapiens GN=HSPA7 PE=5 SV=2	40244
Q96AQ6-2	PBXIP1	PBIP1_HUMAN Isoform 2 of Pre-B-cell leukemia transcription factor-interacting protein 1 OS=Homo sapiens GN=PBXIP1	77684
P30613	PKLR	KPYR_HUMAN Pyruvate kinase PKLR OS=Homo sapiens GN=PKLR PE=1 SV=2	61830
P48681	NES	NEST_HUMAN Nestin OS=Homo sapiens GN=NES PE=1 SV=2	177438
Q5TFE4	NT5DC1	NT5D1_HUMAN 5'-nucleotidase domain-containing protein 1 OS=Homo sapiens GN=NT5DC1 PE=1 SV=1	51845
Q15056-2	EIF4H	IF4H_HUMAN Isoform Short of Eukaryotic translation initiation factor 4H OS=Homo sapiens GN=EIF4H	25200
P06727	APOA4	APOA4_HUMAN Apolipoprotein A-IV OS=Homo sapiens GN=APOA4 PE=1 SV=3	45399
Q5VZZ6	CELF2	Q5VZZ6_HUMAN CUGBP Elav-like family member 2 OS=Homo sapiens GN=CELF2 PE=4 SV=2	53658
Q96BS2	TESC	CHP3_HUMAN Calcineurin B homologous protein 3 OS=Homo sapiens GN=TESC PE=1 SV=3	24750
P49354	FNTA	FNTA_HUMAN Protein farnesyltransferase/geranylgeranyltransferase type-1 subunit alpha OS=Homo sapiens GN=FNTA PE=1 SV=1	44409
P55795	HNRNPH2	HNRH2_HUMAN Heterogeneous nuclear ribonucleoprotein H2 OS=Homo sapiens GN=HNRNPH2 PE=1 SV=1	49264
Q9UKY7-2	CDV3	CDV3_HUMAN Isoform 2 of Protein CDV3 homolog OS=Homo sapiens GN=CDV3	22079
Q96KP1	EXOC2	EXOC2_HUMAN Exocyst complex component 2 OS=Homo sapiens GN=EXOC2 PE=1 SV=1	104066
P41236	PPP1R2	IPP2_HUMAN Protein phosphatase inhibitor 2 OS=Homo sapiens GN=PPP1R2 PE=1 SV=2	23015
O75153	CLUH	CLU_HUMAN Clustered mitochondria protein homolog OS=Homo sapiens GN=CLUH PE=1 SV=2	146669
O95219	SNX4	SNX4_HUMAN Sorting nexin-4 OS=Homo sapiens GN=SNX4 PE=1 SV=1	51909
O14579-2	COPE	COPE_HUMAN Isoform 2 of Coatomer subunit epsilon OS=Homo sapiens GN=COPE	28797
P16435	POR	NCPR_HUMAN NADPH--cytochrome P450 reductase OS=Homo sapiens GN=POR PE=1 SV=2	76690
O00451	GFRA2	GFRA2_HUMAN GDNF family receptor alpha-2 OS=Homo sapiens GN=GFRA2 PE=2 SV=2	51544
P15153	RAC2	RAC2_HUMAN Ras-related C3 botulinum toxin substrate 2 OS=Homo sapiens GN=RAC2 PE=1 SV=1	21429
B8ZZU8	TCEB2	B8ZZU8_HUMAN Transcription elongation factor B (SIII) polypeptide 2 (18kDa elongin B) isoform CRA_b OS=Homo sapiens GN=TCEB2 PE=2 SV=1	12527
P21589-2	NT5E	5NTD_HUMAN Isoform 2 of 5'-nucleotidase OS=Homo sapiens GN=NT5E	57949
A6NGP5	HN1L	A6NGP5_HUMAN Hematological and neurological-expressed 1-like protein OS=Homo sapiens GN=HN1L PE=2 SV=2	18906
Q9H0C2	SLC25A31	ADT4_HUMAN ADP/ATP translocase 4 OS=Homo sapiens GN=SLC25A31 PE=2 SV=1	35022
P62993	GRB2	GRB2_HUMAN Growth factor receptor-bound protein 2 OS=Homo sapiens GN=GRB2 PE=1 SV=1	25206
Q8N5K1	CISD2	CISD2_HUMAN CDGSH iron-sulfur domain-containing protein 2 OS=Homo sapiens GN=CISD2 PE=1 SV=1	15278
P0C870	JMJD7	JMJD7_HUMAN JmjC domain-containing protein 7 OS=Homo sapiens GN=JMJD7 PE=2 SV=1	35932
Q9H993	C6orf211	CF211_HUMAN UPF0364 protein C6orf211 OS=Homo sapiens GN=C6orf211 PE=1 SV=1	51172
Q99622	C12orf57	C10_HUMAN Protein C10 OS=Homo sapiens GN=C12orf57 PE=1 SV=1	13178
O75689	ADAP1	ADAP1_HUMAN Arf-GAP with dual PH domain-containing protein 1 OS=Homo sapiens GN=ADAP1 PE=1 SV=2	43395
P15848	ARSB	ARSB_HUMAN Arylsulfatase B OS=Homo sapiens GN=ARSB PE=1 SV=1	59687
Q13822-3	ENPP2	ENPP2_HUMAN Isoform 3 of Ectonucleotide pyrophosphatase/phosphodiesterase family member 2 OS=Homo sapiens GN=ENPP2	101968
Q06210-2	GFPT1	GFPT1_HUMAN Isoform 2 of Glutamine--fructose-6-phosphate aminotransferase [isomerizing] 1 OS=Homo sapiens GN=GFPT1	76759
P07355	ANXA2	ANXA2_HUMAN Annexin A2 OS=Homo sapiens GN=ANXA2 PE=1 SV=2	38604
Q8IXS8	FAM126B	F126B_HUMAN Protein FAM126B OS=Homo sapiens GN=FAM126B PE=2 SV=1	58647
Q9HAP6	LIN7B	LIN7B_HUMAN Protein lin-7 homolog B OS=Homo sapiens GN=LIN7B PE=1 SV=1	22896
Q8N4Q1	CHCHD4	MIA40_HUMAN Mitochondrial intermembrane space import and assembly protein 40 OS=Homo sapiens GN=CHCHD4 PE=1 SV=1	15996
Q9UNE7	STUB1	CHIP_HUMAN E3 ubiquitin-protein ligase CHIP OS=Homo sapiens GN=STUB1 PE=1 SV=2	34856
P11441	UBL4A	UBL4A_HUMAN Ubiquitin-like protein 4A OS=Homo sapiens GN=UBL4A PE=1 SV=1	17776
A2BFH1	PPIAL4G	PAL4G_HUMAN Peptidyl-prolyl cis-trans isomerase A-like 4G OS=Homo sapiens GN=PPIAL4G PE=2 SV=1	18166
Q9NZZ3-2	CHMP5	CHMP5_HUMAN Isoform 2 of Charged multivesicular body protein 5 OS=Homo sapiens GN=CHMP5	19520
Q9BZE9	ASPSCR1	ASPC1_HUMAN Tether containing UBX domain for GLUT4 OS=Homo sapiens GN=ASPSCR1 PE=1 SV=1	60183
Q14376	GALE	GALE_HUMAN UDP-glucose 4-epimerase OS=Homo sapiens GN=GALE PE=1 SV=2	38282
Q9UK41	VPS28	VPS28_HUMAN Vacuolar protein sorting-associated protein 28 homolog OS=Homo sapiens GN=VPS28 PE=1 SV=1	25425
Q6IQ22	RAB12	RAB12_HUMAN Ras-related protein Rab-12 OS=Homo sapiens GN=RAB12 PE=1 SV=3	27248
Q9NWU2	GID8	GID8_HUMAN Glucose-induced degradation protein 8 homolog OS=Homo sapiens GN=GID8 PE=1 SV=1	26749
Q99523	SORT1	SORT_HUMAN Sortilin OS=Homo sapiens GN=SORT1 PE=1 SV=3	92068
O00139-2	KIF2A	KIF2A_HUMAN Isoform 2 of Kinesin-like protein KIF2A OS=Homo sapiens GN=KIF2A	75043
Q8N2U0	TMEM256	TM256_HUMAN Transmembrane protein 256 OS=Homo sapiens GN=TMEM256 PE=2 SV=1	11742
Q9HAT2	SIAE	SIAE_HUMAN Sialate O-acetylesterase OS=Homo sapiens GN=SIAE PE=1 SV=1	58315
D3YTA4	PALM2	D3YTA4_HUMAN HCG28765 isoform CRA_c OS=Homo sapiens GN=PALM2 PE=2 SV=1	45698
P63279	UBE2I	UBC9_HUMAN SUMO-conjugating enzyme UBC9 OS=Homo sapiens GN=UBE2I PE=1 SV=1	18007
O15173	PGRMC2	PGRC2_HUMAN Membrane-associated progesterone receptor component 2 OS=Homo sapiens GN=PGRMC2 PE=1 SV=1	23818
Q96TA2	YME1L1	YMEL1_HUMAN ATP-dependent zinc metalloprotease YME1L1 OS=Homo sapiens GN=YME1L1 PE=1 SV=2	86455
C9JAX1	FXN	C9JAX1_HUMAN Frataxin mitochondrial OS=Homo sapiens GN=FXN PE=2 SV=1	14911
Q01105-3	SET	SET_HUMAN Isoform 3 of Protein SET OS=Homo sapiens GN=SET	30993
P49257	LMAN1	LMAN1_HUMAN Protein ERGIC-53 OS=Homo sapiens GN=LMAN1 PE=1 SV=2	57549
Q92882	OSTF1	OSTF1_HUMAN Osteoclast-stimulating factor 1 OS=Homo sapiens GN=OSTF1 PE=1 SV=2	23787
Q96RP9	GFM1	EFGM_HUMAN Elongation factor G mitochondrial OS=Homo sapiens GN=GFM1 PE=1 SV=2	83472
Q9Y5U8	MPC1	MPC1_HUMAN Mitochondrial pyruvate carrier 1 OS=Homo sapiens GN=MPC1 PE=1 SV=1	12347
Q9NRN7	AASDHPPT	ADPPT_HUMAN L-aminoadipate-semialdehyde dehydrogenase-phosphopantetheinyl transferase OS=Homo sapiens GN=AASDHPPT PE=1 SV=2	35776
D6RBV2	LMAN2	D6RBV2_HUMAN Vesicular integral-membrane protein VIP36 OS=Homo sapiens GN=LMAN2 PE=2 SV=1	36543
Q16401-2	PSMD5	PSMD5_HUMAN Isoform 2 of 26S proteasome non-ATPase regulatory subunit 5 OS=Homo sapiens GN=PSMD5	51312
P07741	APRT	APT_HUMAN Adenine phosphoribosyltransferase OS=Homo sapiens GN=APRT PE=1 SV=2	19608
O14787-2	TNPO2	TNPO2_HUMAN Isoform 2 of Transportin-2 OS=Homo sapiens GN=TNPO2	100408
O95573	ACSL3	ACSL3_HUMAN Long-chain-fatty-acid--CoA ligase 3 OS=Homo sapiens GN=ACSL3 PE=1 SV=3	80420
Q9P2E7	PCDH10	PCD10_HUMAN Protocadherin-10 OS=Homo sapiens GN=PCDH10 PE=2 SV=2	112936
M0QYN0	C19orf10	M0QYN0_HUMAN UPF0556 protein C19orf10 OS=Homo sapiens GN=C19orf10 PE=2 SV=1	20388
Q9H078-4	CLPB	CLPB_HUMAN Isoform 4 of Caseinolytic peptidase B protein homolog OS=Homo sapiens GN=CLPB	74543
Q9Y5J7	TIMM9	TIM9_HUMAN Mitochondrial import inner membrane translocase subunit Tim9 OS=Homo sapiens GN=TIMM9 PE=1 SV=1	10378
A6NGN9	IGLON5	IGLO5_HUMAN IgLON family member 5 OS=Homo sapiens GN=IGLON5 PE=2 SV=4	36795
Q16620-5	NTRK2	NTRK2_HUMAN Isoform 5 of BDNF/NT-3 growth factors receptor OS=Homo sapiens GN=NTRK2	60994
Q5STU3	DDX39B	Q5STU3_HUMAN Spliceosome RNA helicase DDX39B OS=Homo sapiens GN=DDX39B PE=2 SV=2	48826
Q08380	LGALS3BP	LG3BP_HUMAN Galectin-3-binding protein OS=Homo sapiens GN=LGALS3BP PE=1 SV=1	65331
Q9UHX1-2	PUF60	PUF60_HUMAN Isoform 2 of Poly(U)-binding-splicing factor PUF60 OS=Homo sapiens GN=PUF60	58172
Q9Y376	CAB39	CAB39_HUMAN Calcium-binding protein 39 OS=Homo sapiens GN=CAB39 PE=1 SV=1	39869
P10644	PRKAR1A	KAP0_HUMAN cAMP-dependent protein kinase type I-alpha regulatory subunit OS=Homo sapiens GN=PRKAR1A PE=1 SV=1	42982
P30405	PPIF	PPIF_HUMAN Peptidyl-prolyl cis-trans isomerase F mitochondrial OS=Homo sapiens GN=PPIF PE=1 SV=1	22040
Q9Y3D2	MSRB2	MSRB2_HUMAN Methionine-R-sulfoxide reductase B2 mitochondrial OS=Homo sapiens GN=MSRB2 PE=2 SV=2	19536
Q9BU02	THTPA	THTPA_HUMAN Thiamine-triphosphatase OS=Homo sapiens GN=THTPA PE=1 SV=3	25566
E9PF10	NUP155	E9PF10_HUMAN Nuclear pore complex protein Nup155 OS=Homo sapiens GN=NUP155 PE=2 SV=1	148094
O75340-2	PDCD6	PDCD6_HUMAN Isoform 2 of Programmed cell death protein 6 OS=Homo sapiens GN=PDCD6	21664
O15034	RIMBP2	RIMB2_HUMAN RIMS-binding protein 2 OS=Homo sapiens GN=RIMBP2 PE=1 SV=3	116026
O14841	OPLAH	OPLA_HUMAN 5-oxoprolinase OS=Homo sapiens GN=OPLAH PE=1 SV=3	137457
P53990-2	IST1	IST1_HUMAN Isoform 2 of IST1 homolog OS=Homo sapiens GN=IST1	36622
O00445	SYT5	SYT5_HUMAN Synaptotagmin-5 OS=Homo sapiens GN=SYT5 PE=2 SV=2	42900
P36269	GGT5	GGT5_HUMAN Gamma-glutamyltransferase 5 OS=Homo sapiens GN=GGT5 PE=1 SV=2	62261
Q969X5-2	ERGIC1	ERGI1_HUMAN Isoform 2 of Endoplasmic reticulum-Golgi intermediate compartment protein 1 OS=Homo sapiens GN=ERGIC1	22160
P31942-3	HNRNPH3	HNRH3_HUMAN Isoform 3 of Heterogeneous nuclear ribonucleoprotein H3 OS=Homo sapiens GN=HNRNPH3	31525
Q9NR28-2	DIABLO	DBLOH_HUMAN Isoform 2 of Diablo homolog mitochondrial OS=Homo sapiens GN=DIABLO	21233
Q08752	PPID	PPID_HUMAN Peptidyl-prolyl cis-trans isomerase D OS=Homo sapiens GN=PPID PE=1 SV=3	40764
Q8WZA0	LZIC	LZIC_HUMAN Protein LZIC OS=Homo sapiens GN=LZIC PE=1 SV=1	21495
Q7Z7H5-3	TMED4	TMED4_HUMAN Isoform 3 of Transmembrane emp24 domain-containing protein 4 OS=Homo sapiens GN=TMED4	20781
O60927	PPP1R11	PP1RB_HUMAN Protein phosphatase 1 regulatory subunit 11 OS=Homo sapiens GN=PPP1R11 PE=1 SV=1	13952
G3V5W5	PRMT5	G3V5W5_HUMAN Protein arginine N-methyltransferase 5 OS=Homo sapiens GN=PRMT5 PE=2 SV=1	67674
P14927	UQCRB	QCR7_HUMAN Cytochrome b-c1 complex subunit 7 OS=Homo sapiens GN=UQCRB PE=1 SV=2	13530
Q9Y6M5	SLC30A1	ZNT1_HUMAN Zinc transporter 1 OS=Homo sapiens GN=SLC30A1 PE=1 SV=3	55300
Q9Y6N5	SQRDL	SQRD_HUMAN Sulfide:quinone oxidoreductase mitochondrial OS=Homo sapiens GN=SQRDL PE=1 SV=1	49961
Q9HCU4	CELSR2	CELR2_HUMAN Cadherin EGF LAG seven-pass G-type receptor 2 OS=Homo sapiens GN=CELSR2 PE=1 SV=1	317453
[truncated: 2,703 more rows]

## Sheet: CTRL_2_BA21_Soluble
Supplementary Dataset 2.2: List of unique proteins identified in the soluble brain fraction of CTRL 2.
Accession	Gene Symbol	Description	Avg. Mass
Q13813-2	SPTAN1	SPTN1_HUMAN Isoform 2 of Spectrin alpha chain non-erythrocytic 1 OS=Homo sapiens GN=SPTAN1	285093
Q01082	SPTBN1	SPTB2_HUMAN Spectrin beta chain non-erythrocytic 1 OS=Homo sapiens GN=SPTBN1 PE=1 SV=2	274608
P02768	ALB	ALBU_HUMAN Serum albumin OS=Homo sapiens GN=ALB PE=1 SV=2	69367
P46821	MAP1B	MAP1B_HUMAN Microtubule-associated protein 1B OS=Homo sapiens GN=MAP1B PE=1 SV=2	270632
P09543	CNP	CN37_HUMAN 2' 3'-cyclic-nucleotide 3'-phosphodiesterase OS=Homo sapiens GN=CNP PE=1 SV=2	47579
E9PGC8	MAP1A	E9PGC8_HUMAN MAP1 light chain LC2 OS=Homo sapiens GN=MAP1A PE=2 SV=1	331259
P04406	GAPDH	G3P_HUMAN Glyceraldehyde-3-phosphate dehydrogenase OS=Homo sapiens GN=GAPDH PE=1 SV=3	36053
P13637	ATP1A3	AT1A3_HUMAN Sodium/potassium-transporting ATPase subunit alpha-3 OS=Homo sapiens GN=ATP1A3 PE=1 SV=3	111748
P68371	TUBB4B	TBB4B_HUMAN Tubulin beta-4B chain OS=Homo sapiens GN=TUBB4B PE=1 SV=1	49831
P04350	TUBB4A	TBB4A_HUMAN Tubulin beta-4A chain OS=Homo sapiens GN=TUBB4A PE=1 SV=2	49586
P60709	ACTB	ACTB_HUMAN Actin cytoplasmic 1 OS=Homo sapiens GN=ACTB PE=1 SV=1	41737
P63261	ACTG1	ACTG_HUMAN Actin cytoplasmic 2 OS=Homo sapiens GN=ACTG1 PE=1 SV=1	41793
Q16555	DPYSL2	DPYL2_HUMAN Dihydropyrimidinase-related protein 2 OS=Homo sapiens GN=DPYSL2 PE=1 SV=1	62294
Q13885	TUBB2A	TBB2A_HUMAN Tubulin beta-2A chain OS=Homo sapiens GN=TUBB2A PE=1 SV=1	49907
Q9BVA1	TUBB2B	TBB2B_HUMAN Tubulin beta-2B chain OS=Homo sapiens GN=TUBB2B PE=1 SV=1	49953
P14618	PKM	KPYM_HUMAN Pyruvate kinase PKM OS=Homo sapiens GN=PKM PE=1 SV=4	57937
P61764	STXBP1	STXB1_HUMAN Syntaxin-binding protein 1 OS=Homo sapiens GN=STXBP1 PE=1 SV=1	67569
P68363	TUBA1B	TBA1B_HUMAN Tubulin alpha-1B chain OS=Homo sapiens GN=TUBA1B PE=1 SV=1	50152
Q71U36	TUBA1A	TBA1A_HUMAN Tubulin alpha-1A chain OS=Homo sapiens GN=TUBA1A PE=1 SV=1	50136
P06396-3	GSN	GELS_HUMAN Isoform 3 of Gelsolin OS=Homo sapiens GN=GSN	81941
P69905	HBA1	HBA_HUMAN Hemoglobin subunit alpha OS=Homo sapiens GN=HBA1 PE=1 SV=2	15258
Q15149-3	PLEC	PLEC_HUMAN Isoform 3 of Plectin OS=Homo sapiens GN=PLEC	518037
P07437	TUBB	TBB5_HUMAN Tubulin beta chain OS=Homo sapiens GN=TUBB PE=1 SV=2	49671
F5H5D3	TUBA1C	F5H5D3_HUMAN Tubulin alpha-1C chain OS=Homo sapiens GN=TUBA1C PE=2 SV=1	57730
P80723	BASP1	BASP1_HUMAN Brain acid soluble protein 1 OS=Homo sapiens GN=BASP1 PE=1 SV=2	22693
P11137-3	MAP2	MTAP2_HUMAN Isoform 3 of Microtubule-associated protein 2 OS=Homo sapiens GN=MAP2	199082
P09104	ENO2	ENOG_HUMAN Gamma-enolase OS=Homo sapiens GN=ENO2 PE=1 SV=3	47269
P05023	ATP1A1	AT1A1_HUMAN Sodium/potassium-transporting ATPase subunit alpha-1 OS=Homo sapiens GN=ATP1A1 PE=1 SV=1	112896
P68366	TUBA4A	TBA4A_HUMAN Tubulin alpha-4A chain OS=Homo sapiens GN=TUBA4A PE=1 SV=1	49924
Q14204	DYNC1H1	DYHC1_HUMAN Cytoplasmic dynein 1 heavy chain 1 OS=Homo sapiens GN=DYNC1H1 PE=1 SV=5	532412
Q13748	TUBA3C	TBA3C_HUMAN Tubulin alpha-3C/D chain OS=Homo sapiens GN=TUBA3C PE=1 SV=3	49960
P04075	ALDOA	ALDOA_HUMAN Fructose-bisphosphate aldolase A OS=Homo sapiens GN=ALDOA PE=1 SV=2	39420
B1AKY9	ATP1A2	B1AKY9_HUMAN Sodium/potassium-transporting ATPase subunit alpha-2 OS=Homo sapiens GN=ATP1A2 PE=2 SV=1	110863
P07197	NEFM	NFM_HUMAN Neurofilament medium polypeptide OS=Homo sapiens GN=NEFM PE=1 SV=3	102472
Q13509	TUBB3	TBB3_HUMAN Tubulin beta-3 chain OS=Homo sapiens GN=TUBB3 PE=1 SV=2	50433
P12277	CKB	KCRB_HUMAN Creatine kinase B-type OS=Homo sapiens GN=CKB PE=1 SV=1	42644
P06733	ENO1	ENOA_HUMAN Alpha-enolase OS=Homo sapiens GN=ENO1 PE=1 SV=2	47169
Q02952	AKAP12	AKA12_HUMAN A-kinase anchor protein 12 OS=Homo sapiens GN=AKAP12 PE=1 SV=4	191480
P00441	SOD1	SODC_HUMAN Superoxide dismutase [Cu-Zn] OS=Homo sapiens GN=SOD1 PE=1 SV=2	15936
P07900-2	HSP90AA1	HS90A_HUMAN Isoform 2 of Heat shock protein HSP 90-alpha OS=Homo sapiens GN=HSP90AA1	98161
A2A274	ACO2	A2A274_HUMAN Aconitate hydratase mitochondrial OS=Homo sapiens GN=ACO2 PE=2 SV=1	87820
Q6PEY2	TUBA3E	TBA3E_HUMAN Tubulin alpha-3E chain OS=Homo sapiens GN=TUBA3E PE=1 SV=2	49859
P14136	GFAP	GFAP_HUMAN Glial fibrillary acidic protein OS=Homo sapiens GN=GFAP PE=1 SV=1	49880
Q00610-2	CLTC	CLH1_HUMAN Isoform 2 of Clathrin heavy chain 1 OS=Homo sapiens GN=CLTC	187889
P31150	GDI1	GDIA_HUMAN Rab GDP dissociation inhibitor alpha OS=Homo sapiens GN=GDI1 PE=1 SV=2	50583
Q01484	ANK2	ANK2_HUMAN Ankyrin-2 OS=Homo sapiens GN=ANK2 PE=1 SV=4	433719
P17677	GAP43	NEUM_HUMAN Neuromodulin OS=Homo sapiens GN=GAP43 PE=1 SV=1	24803
P68871	HBB	HBB_HUMAN Hemoglobin subunit beta OS=Homo sapiens GN=HBB PE=1 SV=2	15998
P09972	ALDOC	ALDOC_HUMAN Fructose-bisphosphate aldolase C OS=Homo sapiens GN=ALDOC PE=1 SV=2	39456
P11142	HSPA8	HSP7C_HUMAN Heat shock cognate 71 kDa protein OS=Homo sapiens GN=HSPA8 PE=1 SV=1	70898
Q9NY65	TUBA8	TBA8_HUMAN Tubulin alpha-8 chain OS=Homo sapiens GN=TUBA8 PE=1 SV=1	50094
Q12860	CNTN1	CNTN1_HUMAN Contactin-1 OS=Homo sapiens GN=CNTN1 PE=1 SV=1	113320
P00558	PGK1	PGK1_HUMAN Phosphoglycerate kinase 1 OS=Homo sapiens GN=PGK1 PE=1 SV=3	44615
P25705	ATP5A1	ATPA_HUMAN ATP synthase subunit alpha mitochondrial OS=Homo sapiens GN=ATP5A1 PE=1 SV=1	59751
P13591	NCAM1	NCAM1_HUMAN Neural cell adhesion molecule 1 OS=Homo sapiens GN=NCAM1 PE=1 SV=3	94574
Q9Y2J2	EPB41L3	E41L3_HUMAN Band 4.1-like protein 3 OS=Homo sapiens GN=EPB41L3 PE=1 SV=2	120677
P06576	ATP5B	ATPB_HUMAN ATP synthase subunit beta mitochondrial OS=Homo sapiens GN=ATP5B PE=1 SV=3	56560
P17600	SYN1	SYN1_HUMAN Synapsin-1 OS=Homo sapiens GN=SYN1 PE=1 SV=3	74111
P10809	HSPD1	CH60_HUMAN 60 kDa heat shock protein mitochondrial OS=Homo sapiens GN=HSPD1 PE=1 SV=2	61055
Q6S8J3	POTEE	POTEE_HUMAN POTE ankyrin domain family member E OS=Homo sapiens GN=POTEE PE=1 SV=3	121363
O15020-2	SPTBN2	SPTN2_HUMAN Isoform 2 of Spectrin beta chain non-erythrocytic 2 OS=Homo sapiens GN=SPTBN2	268306
P62873	GNB1	GBB1_HUMAN Guanine nucleotide-binding protein G(I)/G(S)/G(T) subunit beta-1 OS=Homo sapiens GN=GNB1 PE=1 SV=3	37377
P00367	GLUD1	DHE3_HUMAN Glutamate dehydrogenase 1 mitochondrial OS=Homo sapiens GN=GLUD1 PE=1 SV=2	61398
O43707	ACTN4	ACTN4_HUMAN Alpha-actinin-4 OS=Homo sapiens GN=ACTN4 PE=1 SV=2	104854
Q92752	TNR	TENR_HUMAN Tenascin-R OS=Homo sapiens GN=TNR PE=1 SV=3	149561
P02787	TF	TRFE_HUMAN Serotransferrin OS=Homo sapiens GN=TF PE=1 SV=3	77064
P31930	UQCRC1	QCR1_HUMAN Cytochrome b-c1 complex subunit 1 mitochondrial OS=Homo sapiens GN=UQCRC1 PE=1 SV=3	52646
Q9BUF5	TUBB6	TBB6_HUMAN Tubulin beta-6 chain OS=Homo sapiens GN=TUBB6 PE=1 SV=1	49857
Q01814	ATP2B2	AT2B2_HUMAN Plasma membrane calcium-transporting ATPase 2 OS=Homo sapiens GN=ATP2B2 PE=1 SV=2	136876
P02686	MBP	MBP_HUMAN Myelin basic protein OS=Homo sapiens GN=MBP PE=1 SV=3	33117
P23634-7	ATP2B4	AT2B4_HUMAN Isoform ZB of Plasma membrane calcium-transporting ATPase 4 OS=Homo sapiens GN=ATP2B4	132594
P30086	PEBP1	PEBP1_HUMAN Phosphatidylethanolamine-binding protein 1 OS=Homo sapiens GN=PEBP1 PE=1 SV=3	21057
P21579	SYT1	SYT1_HUMAN Synaptotagmin-1 OS=Homo sapiens GN=SYT1 PE=1 SV=1	47573
P22314	UBA1	UBA1_HUMAN Ubiquitin-like modifier-activating enzyme 1 OS=Homo sapiens GN=UBA1 PE=1 SV=3	117849
Q8IXJ6	SIRT2	SIR2_HUMAN NAD-dependent protein deacetylase sirtuin-2 OS=Homo sapiens GN=SIRT2 PE=1 SV=2	43182
P08238	HSP90AB1	HS90B_HUMAN Heat shock protein HSP 90-beta OS=Homo sapiens GN=HSP90AB1 PE=1 SV=4	83264
P16152	CBR1	CBR1_HUMAN Carbonyl reductase [NADPH] 1 OS=Homo sapiens GN=CBR1 PE=1 SV=3	30375
P54652	HSPA2	HSP72_HUMAN Heat shock-related 70 kDa protein 2 OS=Homo sapiens GN=HSPA2 PE=1 SV=1	70021
P00505	GOT2	AATM_HUMAN Aspartate aminotransferase mitochondrial OS=Homo sapiens GN=GOT2 PE=1 SV=3	47518
P50395	GDI2	GDIB_HUMAN Rab GDP dissociation inhibitor beta OS=Homo sapiens GN=GDI2 PE=1 SV=2	50663
P20020	ATP2B1	AT2B1_HUMAN Plasma membrane calcium-transporting ATPase 1 OS=Homo sapiens GN=ATP2B1 PE=1 SV=3	138755
P09936	UCHL1	UCHL1_HUMAN Ubiquitin carboxyl-terminal hydrolase isozyme L1 OS=Homo sapiens GN=UCHL1 PE=1 SV=2	24824
P13611	VCAN	CSPG2_HUMAN Versican core protein OS=Homo sapiens GN=VCAN PE=1 SV=3	372821
P12814-3	ACTN1	ACTN1_HUMAN Isoform 3 of Alpha-actinin-1 OS=Homo sapiens GN=ACTN1	105568
Q9NQC3	RTN4	RTN4_HUMAN Reticulon-4 OS=Homo sapiens GN=RTN4 PE=1 SV=2	129931
Q16181-2	SEPT7	SEPT7_HUMAN Isoform 2 of Septin-7 OS=Homo sapiens GN=SEPT7	50581
Q9NQ66	PLCB1	PLCB1_HUMAN 1-phosphatidylinositol 4 5-bisphosphate phosphodiesterase beta-1 OS=Homo sapiens GN=PLCB1 PE=1 SV=1	138567
Q16799	RTN1	RTN1_HUMAN Reticulon-1 OS=Homo sapiens GN=RTN1 PE=1 SV=1	83618
Q09666	AHNAK	AHNK_HUMAN Neuroblast differentiation-associated protein AHNAK OS=Homo sapiens GN=AHNAK PE=1 SV=2	629114
P06744-2	GPI	G6PI_HUMAN Isoform 2 of Glucose-6-phosphate isomerase OS=Homo sapiens GN=GPI	64325
P08107	HSPA1A	HSP71_HUMAN Heat shock 70 kDa protein 1A/1B OS=Homo sapiens GN=HSPA1A PE=1 SV=5	70052
P60174	TPI1	TPIS_HUMAN Triosephosphate isomerase OS=Homo sapiens GN=TPI1 PE=1 SV=3	30791
O94856-6	NFASC	NFASC_HUMAN Isoform 6 of Neurofascin OS=Homo sapiens GN=NFASC	137531
O00499-5	BIN1	BIN1_HUMAN Isoform IID of Myc box-dependent-interacting protein 1 OS=Homo sapiens GN=BIN1	59937
P21281	ATP6V1B2	VATB2_HUMAN V-type proton ATPase subunit B brain isoform OS=Homo sapiens GN=ATP6V1B2 PE=1 SV=3	56501
Q16720	ATP2B3	AT2B3_HUMAN Plasma membrane calcium-transporting ATPase 3 OS=Homo sapiens GN=ATP2B3 PE=1 SV=3	134197
P19367	HK1	HXK1_HUMAN Hexokinase-1 OS=Homo sapiens GN=HK1 PE=1 SV=3	102486
P38606	ATP6V1A	VATA_HUMAN V-type proton ATPase catalytic subunit A OS=Homo sapiens GN=ATP6V1A PE=1 SV=2	68304
P21796	VDAC1	VDAC1_HUMAN Voltage-dependent anion-selective channel protein 1 OS=Homo sapiens GN=VDAC1 PE=1 SV=2	30773
P68032	ACTC1	ACTC_HUMAN Actin alpha cardiac muscle 1 OS=Homo sapiens GN=ACTC1 PE=1 SV=1	42019
A5A3E0	POTEF	POTEF_HUMAN POTE ankyrin domain family member F OS=Homo sapiens GN=POTEF PE=1 SV=2	121444
P11216	PYGB	PYGB_HUMAN Glycogen phosphorylase brain form OS=Homo sapiens GN=PYGB PE=1 SV=5	96696
P61266-2	STX1B	STX1B_HUMAN Isoform 2 of Syntaxin-1B OS=Homo sapiens GN=STX1B	31787
Q9UN36	NDRG2	NDRG2_HUMAN Protein NDRG2 OS=Homo sapiens GN=NDRG2 PE=1 SV=2	40798
P40926	MDH2	MDHM_HUMAN Malate dehydrogenase mitochondrial OS=Homo sapiens GN=MDH2 PE=1 SV=3	35503
P49327	FASN	FAS_HUMAN Fatty acid synthase OS=Homo sapiens GN=FASN PE=1 SV=3	273424
P05091	ALDH2	ALDH2_HUMAN Aldehyde dehydrogenase mitochondrial OS=Homo sapiens GN=ALDH2 PE=1 SV=2	56381
P55072	VCP	TERA_HUMAN Transitional endoplasmic reticulum ATPase OS=Homo sapiens GN=VCP PE=1 SV=4	89322
P02042	HBD	HBD_HUMAN Hemoglobin subunit delta OS=Homo sapiens GN=HBD PE=1 SV=2	16055
P55786	NPEPPS	PSA_HUMAN Puromycin-sensitive aminopeptidase OS=Homo sapiens GN=NPEPPS PE=1 SV=2	103276
Q96JE9	MAP6	MAP6_HUMAN Microtubule-associated protein 6 OS=Homo sapiens GN=MAP6 PE=1 SV=2	86505
Q92598	HSPH1	HS105_HUMAN Heat shock protein 105 kDa OS=Homo sapiens GN=HSPH1 PE=1 SV=1	96865
P68133	ACTA1	ACTS_HUMAN Actin alpha skeletal muscle OS=Homo sapiens GN=ACTA1 PE=1 SV=1	42051
Q92777-2	SYN2	SYN2_HUMAN Isoform IIb of Synapsin-2 OS=Homo sapiens GN=SYN2	52162
P18669	PGAM1	PGAM1_HUMAN Phosphoglycerate mutase 1 OS=Homo sapiens GN=PGAM1 PE=1 SV=2	28804
Q9H115	NAPB	SNAB_HUMAN Beta-soluble NSF attachment protein OS=Homo sapiens GN=NAPB PE=1 SV=2	33557
P62158	CALM1	CALM_HUMAN Calmodulin OS=Homo sapiens GN=CALM1 PE=1 SV=2	16838
H0Y7A7	CALM2	H0Y7A7_HUMAN Calmodulin (Fragment) OS=Homo sapiens GN=CALM2 PE=2 SV=1	20762
P62736	ACTA2	ACTA_HUMAN Actin aortic smooth muscle OS=Homo sapiens GN=ACTA2 PE=1 SV=1	42009
P35611-3	ADD1	ADDA_HUMAN Isoform 3 of Alpha-adducin OS=Homo sapiens GN=ADD1	84303
Q92823	NRCAM	NRCAM_HUMAN Neuronal cell adhesion molecule OS=Homo sapiens GN=NRCAM PE=1 SV=3	143889
P14625	HSP90B1	ENPL_HUMAN Endoplasmin OS=Homo sapiens GN=HSP90B1 PE=1 SV=1	92469
P07195	LDHB	LDHB_HUMAN L-lactate dehydrogenase B chain OS=Homo sapiens GN=LDHB PE=1 SV=2	36639
Q96GW7	BCAN	PGCB_HUMAN Brevican core protein OS=Homo sapiens GN=BCAN PE=1 SV=2	99118
P63010	AP2B1	AP2B1_HUMAN AP-2 complex subunit beta OS=Homo sapiens GN=AP2B1 PE=1 SV=1	104553
B4E022	TKT	B4E022_HUMAN Transketolase OS=Homo sapiens GN=TKT PE=2 SV=1	62879
P11021	HSPA5	GRP78_HUMAN 78 kDa glucose-regulated protein OS=Homo sapiens GN=HSPA5 PE=1 SV=2	72333
P17174	GOT1	AATC_HUMAN Aspartate aminotransferase cytoplasmic OS=Homo sapiens GN=GOT1 PE=1 SV=3	46248
Q16352	INA	AINX_HUMAN Alpha-internexin OS=Homo sapiens GN=INA PE=1 SV=2	55391
P34932	HSPA4	HSP74_HUMAN Heat shock 70 kDa protein 4 OS=Homo sapiens GN=HSPA4 PE=1 SV=4	94331
P38646	HSPA9	GRP75_HUMAN Stress-70 protein mitochondrial OS=Homo sapiens GN=HSPA9 PE=1 SV=2	73681
P01024	C3	CO3_HUMAN Complement C3 OS=Homo sapiens GN=C3 PE=1 SV=2	187147
B4DGP8	CANX	B4DGP8_HUMAN Calnexin OS=Homo sapiens GN=CANX PE=2 SV=1	71503
P01023	A2M	A2MG_HUMAN Alpha-2-macroglobulin OS=Homo sapiens GN=A2M PE=1 SV=3	163290
Q13733	ATP1A4	AT1A4_HUMAN Sodium/potassium-transporting ATPase subunit alpha-4 OS=Homo sapiens GN=ATP1A4 PE=1 SV=3	114166
P49448	GLUD2	DHE4_HUMAN Glutamate dehydrogenase 2 mitochondrial OS=Homo sapiens GN=GLUD2 PE=1 SV=2	61434
P09471	GNAO1	GNAO_HUMAN Guanine nucleotide-binding protein G(o) subunit alpha OS=Homo sapiens GN=GNAO1 PE=1 SV=4	40051
P10636-7	MAPT	TAU_HUMAN Isoform Tau-E of Microtubule-associated protein tau OS=Homo sapiens GN=MAPT	42967
P00338	LDHA	LDHA_HUMAN L-lactate dehydrogenase A chain OS=Homo sapiens GN=LDHA PE=1 SV=2	36689
P30041	PRDX6	PRDX6_HUMAN Peroxiredoxin-6 OS=Homo sapiens GN=PRDX6 PE=1 SV=3	25035
H3BPE1	MACF1	H3BPE1_HUMAN Microtubule-actin cross-linking factor 1 isoforms 1/2/3/5 OS=Homo sapiens GN=MACF1 PE=2 SV=1	856894
P0CG38	POTEI	POTEI_HUMAN POTE ankyrin domain family member I OS=Homo sapiens GN=POTEI PE=3 SV=1	121282
P22695	UQCRC2	QCR2_HUMAN Cytochrome b-c1 complex subunit 2 mitochondrial OS=Homo sapiens GN=UQCRC2 PE=1 SV=3	48443
P54920	NAPA	SNAA_HUMAN Alpha-soluble NSF attachment protein OS=Homo sapiens GN=NAPA PE=1 SV=3	33233
P29966	MARCKS	MARCS_HUMAN Myristoylated alanine-rich C-kinase substrate OS=Homo sapiens GN=MARCKS PE=1 SV=4	31555
P30153	PPP2R1A	2AAA_HUMAN Serine/threonine-protein phosphatase 2A 65 kDa regulatory subunit A alpha isoform OS=Homo sapiens GN=PPP2R1A PE=1 SV=4	65309
A6NN80	ANXA6	A6NN80_HUMAN Annexin OS=Homo sapiens GN=ANXA6 PE=2 SV=3	75277
P08670	VIM	VIME_HUMAN Vimentin OS=Homo sapiens GN=VIM PE=1 SV=4	53652
Q14195-2	DPYSL3	DPYL3_HUMAN Isoform LCRMP-4 of Dihydropyrimidinase-related protein 3 OS=Homo sapiens GN=DPYSL3	73911
P49419-2	ALDH7A1	AL7A1_HUMAN Isoform 2 of Alpha-aminoadipic semialdehyde dehydrogenase OS=Homo sapiens GN=ALDH7A1	55366
P62937	PPIA	PPIA_HUMAN Peptidyl-prolyl cis-trans isomerase A OS=Homo sapiens GN=PPIA PE=1 SV=2	18012
P07196	NEFL	NFL_HUMAN Neurofilament light polypeptide OS=Homo sapiens GN=NEFL PE=1 SV=3	61517
O00429-6	DNM1L	DNM1L_HUMAN Isoform 6 of Dynamin-1-like protein OS=Homo sapiens GN=DNM1L	83399
P09417	QDPR	DHPR_HUMAN Dihydropteridine reductase OS=Homo sapiens GN=QDPR PE=1 SV=2	25790
Q969P0	IGSF8	IGSF8_HUMAN Immunoglobulin superfamily member 8 OS=Homo sapiens GN=IGSF8 PE=1 SV=1	65034
P08237-3	PFKM	K6PF_HUMAN Isoform 3 of 6-phosphofructokinase muscle type OS=Homo sapiens GN=PFKM	93254
P00738	HP	HPT_HUMAN Haptoglobin OS=Homo sapiens GN=HP PE=1 SV=1	45205
Q02218	OGDH	ODO1_HUMAN 2-oxoglutarate dehydrogenase mitochondrial OS=Homo sapiens GN=OGDH PE=1 SV=3	115935
Q86VP6	CAND1	CAND1_HUMAN Cullin-associated NEDD8-dissociated protein 1 OS=Homo sapiens GN=CAND1 PE=1 SV=2	136375
P35612	ADD2	ADDB_HUMAN Beta-adducin OS=Homo sapiens GN=ADD2 PE=1 SV=3	80854
P35609	ACTN2	ACTN2_HUMAN Alpha-actinin-2 OS=Homo sapiens GN=ACTN2 PE=1 SV=1	103854
P0CG39	POTEJ	POTEJ_HUMAN POTE ankyrin domain family member J OS=Homo sapiens GN=POTEJ PE=3 SV=1	117390
P00918	CA2	CAH2_HUMAN Carbonic anhydrase 2 OS=Homo sapiens GN=CA2 PE=1 SV=2	29246
P55809	OXCT1	SCOT1_HUMAN Succinyl-CoA:3-ketoacid coenzyme A transferase 1 mitochondrial OS=Homo sapiens GN=OXCT1 PE=1 SV=1	56158
E9PR44	CRYAB	E9PR44_HUMAN Alpha-crystallin B chain (Fragment) OS=Homo sapiens GN=CRYAB PE=2 SV=1	20031
P20916-3	MAG	MAG_HUMAN Isoform 3 of Myelin-associated glycoprotein OS=Homo sapiens GN=MAG	66224
Q3ZCM7	TUBB8	TBB8_HUMAN Tubulin beta-8 chain OS=Homo sapiens GN=TUBB8 PE=1 SV=2	49776
P63104	YWHAZ	1433Z_HUMAN 14-3-3 protein zeta/delta OS=Homo sapiens GN=YWHAZ PE=1 SV=1	27745
O94811	TPPP	TPPP_HUMAN Tubulin polymerization-promoting protein OS=Homo sapiens GN=TPPP PE=1 SV=1	23694
H3BRN4	ABAT	H3BRN4_HUMAN 4-aminobutyrate aminotransferase mitochondrial OS=Homo sapiens GN=ABAT PE=2 SV=1	58141
P08574	CYC1	CY1_HUMAN Cytochrome c1 heme protein mitochondrial OS=Homo sapiens GN=CYC1 PE=1 SV=3	35422
Q9Y490	TLN1	TLN1_HUMAN Talin-1 OS=Homo sapiens GN=TLN1 PE=1 SV=3	269765
Q96KP4	CNDP2	CNDP2_HUMAN Cytosolic non-specific dipeptidase OS=Homo sapiens GN=CNDP2 PE=1 SV=2	52879
P62760	VSNL1	VISL1_HUMAN Visinin-like protein 1 OS=Homo sapiens GN=VSNL1 PE=1 SV=2	22142
E9PK25	CFL1	E9PK25_HUMAN Cofilin-1 OS=Homo sapiens GN=CFL1 PE=2 SV=1	22728
P34931	HSPA1L	HS71L_HUMAN Heat shock 70 kDa protein 1-like OS=Homo sapiens GN=HSPA1L PE=1 SV=2	70375
O94760	DDAH1	DDAH1_HUMAN N(G) N(G)-dimethylarginine dimethylaminohydrolase 1 OS=Homo sapiens GN=DDAH1 PE=1 SV=3	31122
P32119	PRDX2	PRDX2_HUMAN Peroxiredoxin-2 OS=Homo sapiens GN=PRDX2 PE=1 SV=5	21892
P15104	GLUL	GLNA_HUMAN Glutamine synthetase OS=Homo sapiens GN=GLUL PE=1 SV=4	42064
Q9Y4G6	TLN2	TLN2_HUMAN Talin-2 OS=Homo sapiens GN=TLN2 PE=1 SV=4	271611
Q9NVA2	SEPT11	SEP11_HUMAN Septin-11 OS=Homo sapiens GN=SEPT11 PE=1 SV=3	49398
P84077	ARF1	ARF1_HUMAN ADP-ribosylation factor 1 OS=Homo sapiens GN=ARF1 PE=1 SV=2	20697
P31948	STIP1	STIP1_HUMAN Stress-induced-phosphoprotein 1 OS=Homo sapiens GN=STIP1 PE=1 SV=1	62639
P04899	GNAI2	GNAI2_HUMAN Guanine nucleotide-binding protein G(i) subunit alpha-2 OS=Homo sapiens GN=GNAI2 PE=1 SV=3	40451
Q9Y2T3-3	GDA	GUAD_HUMAN Isoform 3 of Guanine deaminase OS=Homo sapiens GN=GDA	52837
Q99962	SH3GL2	SH3G2_HUMAN Endophilin-A1 OS=Homo sapiens GN=SH3GL2 PE=1 SV=1	39962
O43175	PHGDH	SERA_HUMAN D-3-phosphoglycerate dehydrogenase OS=Homo sapiens GN=PHGDH PE=1 SV=4	56651
O95782-2	AP2A1	AP2A1_HUMAN Isoform B of AP-2 complex subunit alpha-1 OS=Homo sapiens GN=AP2A1	105361
P61204	ARF3	ARF3_HUMAN ADP-ribosylation factor 3 OS=Homo sapiens GN=ARF3 PE=1 SV=2	20601
P78371	CCT2	TCPB_HUMAN T-complex protein 1 subunit beta OS=Homo sapiens GN=CCT2 PE=1 SV=4	57488
Q15181	PPA1	IPYR_HUMAN Inorganic pyrophosphatase OS=Homo sapiens GN=PPA1 PE=1 SV=2	32660
P27797	CALR	CALR_HUMAN Calreticulin OS=Homo sapiens GN=CALR PE=1 SV=1	48142
O75369-8	FLNB	FLNB_HUMAN Isoform 8 of Filamin-B OS=Homo sapiens GN=FLNB	281633
Q9BYX7	POTEKP	ACTBM_HUMAN Putative beta-actin-like protein 3 OS=Homo sapiens GN=POTEKP PE=5 SV=1	42016
P07954-2	FH	FUMH_HUMAN Isoform Cytoplasmic of Fumarate hydratase mitochondrial OS=Homo sapiens GN=FH	50213
P27348	YWHAQ	1433T_HUMAN 14-3-3 protein theta OS=Homo sapiens GN=YWHAQ PE=1 SV=1	27764
Q15075	EEA1	EEA1_HUMAN Early endosome antigen 1 OS=Homo sapiens GN=EEA1 PE=1 SV=2	162465
Q07021	C1QBP	C1QBP_HUMAN Complement component 1 Q subcomponent-binding protein mitochondrial OS=Homo sapiens GN=C1QBP PE=1 SV=1	31362
P49588	AARS	SYAC_HUMAN Alanine--tRNA ligase cytoplasmic OS=Homo sapiens GN=AARS PE=1 SV=2	106810
O43865	AHCYL1	SAHH2_HUMAN Putative adenosylhomocysteinase 2 OS=Homo sapiens GN=AHCYL1 PE=1 SV=2	58952
P23471	PTPRZ1	PTPRZ_HUMAN Receptor-type tyrosine-protein phosphatase zeta OS=Homo sapiens GN=PTPRZ1 PE=1 SV=4	254585
Q16658	FSCN1	FSCN1_HUMAN Fascin OS=Homo sapiens GN=FSCN1 PE=1 SV=3	54530
P26232-5	CTNNA2	CTNA2_HUMAN Isoform 5 of Catenin alpha-2 OS=Homo sapiens GN=CTNNA2	104273
O95202	LETM1	LETM1_HUMAN LETM1 and EF-hand domain-containing protein 1 mitochondrial OS=Homo sapiens GN=LETM1 PE=1 SV=1	83354
P40925-3	MDH1	MDHC_HUMAN Isoform 3 of Malate dehydrogenase cytoplasmic OS=Homo sapiens GN=MDH1	38628
Q15019	SEPT2	SEPT2_HUMAN Septin-2 OS=Homo sapiens GN=SEPT2 PE=1 SV=1	41487
P40939	HADHA	ECHA_HUMAN Trifunctional enzyme subunit alpha mitochondrial OS=Homo sapiens GN=HADHA PE=1 SV=2	83000
P05026	ATP1B1	AT1B1_HUMAN Sodium/potassium-transporting ATPase subunit beta-1 OS=Homo sapiens GN=ATP1B1 PE=1 SV=1	35061
P16615	ATP2A2	AT2A2_HUMAN Sarcoplasmic/endoplasmic reticulum calcium ATPase 2 OS=Homo sapiens GN=ATP2A2 PE=1 SV=1	114757
P61106	RAB14	RAB14_HUMAN Ras-related protein Rab-14 OS=Homo sapiens GN=RAB14 PE=1 SV=4	23897
Q8N126	CADM3	CADM3_HUMAN Cell adhesion molecule 3 OS=Homo sapiens GN=CADM3 PE=1 SV=1	43300
A6NNZ2		TBB8L_HUMAN Tubulin beta-8 chain-like protein LOC260334 OS=Homo sapiens PE=1 SV=1	49573
O75781-2	PALM	PALM_HUMAN Isoform 2 of Paralemmin-1 OS=Homo sapiens GN=PALM	37157
E9PDL6	NDRG1	E9PDL6_HUMAN Protein NDRG1 OS=Homo sapiens GN=NDRG1 PE=2 SV=2	35297
Q13153	PAK1	PAK1_HUMAN Serine/threonine-protein kinase PAK 1 OS=Homo sapiens GN=PAK1 PE=1 SV=2	60647
P11217	PYGM	PYGM_HUMAN Glycogen phosphorylase muscle form OS=Homo sapiens GN=PYGM PE=1 SV=6	97092
J3KP72	PCMT1	J3KP72_HUMAN Protein-L-isoaspartate O-methyltransferase OS=Homo sapiens GN=PCMT1 PE=2 SV=1	30315
O95197-2	RTN3	RTN3_HUMAN Isoform 2 of Reticulon-3 OS=Homo sapiens GN=RTN3	110652
P24821	TNC	TENA_HUMAN Tenascin OS=Homo sapiens GN=TNC PE=1 SV=3	240851
P55087	AQP4	AQP4_HUMAN Aquaporin-4 OS=Homo sapiens GN=AQP4 PE=1 SV=2	34830
Q16623	STX1A	STX1A_HUMAN Syntaxin-1A OS=Homo sapiens GN=STX1A PE=1 SV=1	33023
Q15435	PPP1R7	PP1R7_HUMAN Protein phosphatase 1 regulatory subunit 7 OS=Homo sapiens GN=PPP1R7 PE=1 SV=1	41564
Q8N573-8	OXR1	OXR1_HUMAN Isoform 8 of Oxidation resistance protein 1 OS=Homo sapiens GN=OXR1	97916
P49418	AMPH	AMPH_HUMAN Amphiphysin OS=Homo sapiens GN=AMPH PE=1 SV=1	76257
Q14894	CRYM	CRYM_HUMAN Ketimine reductase mu-crystallin OS=Homo sapiens GN=CRYM PE=1 SV=1	33776
Q92599	SEPT8	SEPT8_HUMAN Septin-8 OS=Homo sapiens GN=SEPT8 PE=1 SV=4	55756
P09622	DLD	DLDH_HUMAN Dihydrolipoyl dehydrogenase mitochondrial OS=Homo sapiens GN=DLD PE=1 SV=2	54177
P28331-4	NDUFS1	NDUS1_HUMAN Isoform 4 of NADH-ubiquinone oxidoreductase 75 kDa subunit mitochondrial OS=Homo sapiens GN=NDUFS1	73528
Q5HY54	FLNA	Q5HY54_HUMAN Filamin-A OS=Homo sapiens GN=FLNA PE=2 SV=1	276548
P36871	PGM1	PGM1_HUMAN Phosphoglucomutase-1 OS=Homo sapiens GN=PGM1 PE=1 SV=3	61449
P53396	ACLY	ACLY_HUMAN ATP-citrate synthase OS=Homo sapiens GN=ACLY PE=1 SV=3	120839
P43004	SLC1A2	EAA2_HUMAN Excitatory amino acid transporter 2 OS=Homo sapiens GN=SLC1A2 PE=1 SV=2	62104
P02647	APOA1	APOA1_HUMAN Apolipoprotein A-I OS=Homo sapiens GN=APOA1 PE=1 SV=1	30778
Q9UPA5	BSN	BSN_HUMAN Protein bassoon OS=Homo sapiens GN=BSN PE=2 SV=4	416475
J3KNU8	ALDH6A1	J3KNU8_HUMAN Methylmalonate-semialdehyde dehydrogenase [acylating] mitochondrial OS=Homo sapiens GN=ALDH6A1 PE=2 SV=1	56228
P13639	EEF2	EF2_HUMAN Elongation factor 2 OS=Homo sapiens GN=EEF2 PE=1 SV=4	95338
P43003	SLC1A3	EAA1_HUMAN Excitatory amino acid transporter 1 OS=Homo sapiens GN=SLC1A3 PE=1 SV=1	59572
O75947	ATP5H	ATP5H_HUMAN ATP synthase subunit d mitochondrial OS=Homo sapiens GN=ATP5H PE=1 SV=3	18491
P30101	PDIA3	PDIA3_HUMAN Protein disulfide-isomerase A3 OS=Homo sapiens GN=PDIA3 PE=1 SV=4	56782
Q14008	CKAP5	CKAP5_HUMAN Cytoskeleton-associated protein 5 OS=Homo sapiens GN=CKAP5 PE=1 SV=3	225493
P01857	IGHG1	IGHG1_HUMAN Ig gamma-1 chain C region OS=Homo sapiens GN=IGHG1 PE=1 SV=1	36106
Q06830	PRDX1	PRDX1_HUMAN Peroxiredoxin-1 OS=Homo sapiens GN=PRDX1 PE=1 SV=1	22110
Q16143	SNCB	SYUB_HUMAN Beta-synuclein OS=Homo sapiens GN=SNCB PE=1 SV=1	14288
O94973	AP2A2	AP2A2_HUMAN AP-2 complex subunit alpha-2 OS=Homo sapiens GN=AP2A2 PE=1 SV=2	103960
P32004	L1CAM	L1CAM_HUMAN Neural cell adhesion molecule L1 OS=Homo sapiens GN=L1CAM PE=1 SV=2	140003
P60880	SNAP25	SNP25_HUMAN Synaptosomal-associated protein 25 OS=Homo sapiens GN=SNAP25 PE=1 SV=1	23315
P62258	YWHAE	1433E_HUMAN 14-3-3 protein epsilon OS=Homo sapiens GN=YWHAE PE=1 SV=1	29174
Q08209	PPP3CA	PP2BA_HUMAN Serine/threonine-protein phosphatase 2B catalytic subunit alpha isoform OS=Homo sapiens GN=PPP3CA PE=1 SV=1	58688
P13929	ENO3	ENOB_HUMAN Beta-enolase OS=Homo sapiens GN=ENO3 PE=1 SV=5	46987
O94925	GLS	GLSK_HUMAN Glutaminase kidney isoform mitochondrial OS=Homo sapiens GN=GLS PE=1 SV=1	73461
M0QZ52	CALM3	M0QZ52_HUMAN Calmodulin OS=Homo sapiens GN=CALM3 PE=2 SV=1	9354
P07339	CTSD	CATD_HUMAN Cathepsin D OS=Homo sapiens GN=CTSD PE=1 SV=1	44552
P78324-2	SIRPA	SHPS1_HUMAN Isoform 2 of Tyrosine-protein phosphatase non-receptor type substrate 1 OS=Homo sapiens GN=SIRPA	55394
P55011	SLC12A2	S12A2_HUMAN Solute carrier family 12 member 2 OS=Homo sapiens GN=SLC12A2 PE=1 SV=1	131447
P54289-2	CACNA2D1	CA2D1_HUMAN Isoform 2 of Voltage-dependent calcium channel subunit alpha-2/delta-1 OS=Homo sapiens GN=CACNA2D1	123183
Q16891	IMMT	IMMT_HUMAN Mitochondrial inner membrane protein OS=Homo sapiens GN=IMMT PE=1 SV=1	83678
E9PEB9	DST	E9PEB9_HUMAN Dystonin OS=Homo sapiens GN=DST PE=2 SV=2	880575
P43304	GPD2	GPDM_HUMAN Glycerol-3-phosphate dehydrogenase mitochondrial OS=Homo sapiens GN=GPD2 PE=1 SV=3	80853
O60313-2	OPA1	OPA1_HUMAN Isoform 2 of Dynamin-like 120 kDa protein mitochondrial OS=Homo sapiens GN=OPA1	115884
P09211	GSTP1	GSTP1_HUMAN Glutathione S-transferase P OS=Homo sapiens GN=GSTP1 PE=1 SV=2	23356
Q07954	LRP1	LRP1_HUMAN Prolow-density lipoprotein receptor-related protein 1 OS=Homo sapiens GN=LRP1 PE=1 SV=2	504610
B4DJV2	CS	B4DJV2_HUMAN Citrate synthase OS=Homo sapiens GN=CS PE=2 SV=1	50432
P30048	PRDX3	PRDX3_HUMAN Thioredoxin-dependent peroxide reductase mitochondrial OS=Homo sapiens GN=PRDX3 PE=1 SV=3	27693
E9PBJ5	SDHA	E9PBJ5_HUMAN Succinate dehydrogenase [ubiquinone] flavoprotein subunit mitochondrial OS=Homo sapiens GN=SDHA PE=2 SV=1	67300
P47755	CAPZA2	CAZA2_HUMAN F-actin-capping protein subunit alpha-2 OS=Homo sapiens GN=CAPZA2 PE=1 SV=3	32949
Q5T7C4	HMGB1	Q5T7C4_HUMAN High mobility group protein B1 OS=Homo sapiens GN=HMGB1 PE=2 SV=1	18311
P31946	YWHAB	1433B_HUMAN 14-3-3 protein beta/alpha OS=Homo sapiens GN=YWHAB PE=1 SV=3	28082
Q8TAM6	ERMN	ERMIN_HUMAN Ermin OS=Homo sapiens GN=ERMN PE=2 SV=1	32783
P12532	CKMT1A	KCRU_HUMAN Creatine kinase U-type mitochondrial OS=Homo sapiens GN=CKMT1A PE=1 SV=1	47037
O75746	SLC25A12	CMC1_HUMAN Calcium-binding mitochondrial carrier protein Aralar1 OS=Homo sapiens GN=SLC25A12 PE=1 SV=2	74762
Q14697	GANAB	GANAB_HUMAN Neutral alpha-glucosidase AB OS=Homo sapiens GN=GANAB PE=1 SV=3	106874
P51149	RAB7A	RAB7A_HUMAN Ras-related protein Rab-7a OS=Homo sapiens GN=RAB7A PE=1 SV=1	23490
E9PN83	DLG2	E9PN83_HUMAN MAGUK p55 subfamily member 2 OS=Homo sapiens GN=DLG2 PE=2 SV=1	96480
O15394	NCAM2	NCAM2_HUMAN Neural cell adhesion molecule 2 OS=Homo sapiens GN=NCAM2 PE=1 SV=2	93046
P49368	CCT3	TCPG_HUMAN T-complex protein 1 subunit gamma OS=Homo sapiens GN=CCT3 PE=1 SV=4	60534
E7EVA0	MAP4	E7EVA0_HUMAN Microtubule-associated protein OS=Homo sapiens GN=MAP4 PE=2 SV=1	245442
O43491-4	EPB41L2	E41L2_HUMAN Isoform 4 of Band 4.1-like protein 2 OS=Homo sapiens GN=EPB41L2	95542
Q14194-2	CRMP1	DPYL1_HUMAN Isoform LCRMP-1 of Dihydropyrimidinase-related protein 1 OS=Homo sapiens GN=CRMP1	74262
Q14141-2	SEPT6	SEPT6_HUMAN Isoform I of Septin-6 OS=Homo sapiens GN=SEPT6	48873
Q9UEY8-2	ADD3	ADDG_HUMAN Isoform 1 of Gamma-adducin OS=Homo sapiens GN=ADD3	75671
B4DEM7	CCT8	B4DEM7_HUMAN T-complex protein 1 subunit theta OS=Homo sapiens GN=CCT8 PE=2 SV=1	57645
H7BY35	RYR2	H7BY35_HUMAN Ryanodine receptor 2 OS=Homo sapiens GN=RYR2 PE=2 SV=1	565492
Q9Y4L1	HYOU1	HYOU1_HUMAN Hypoxia up-regulated protein 1 OS=Homo sapiens GN=HYOU1 PE=1 SV=1	111335
P30038	ALDH4A1	AL4A1_HUMAN Delta-1-pyrroline-5-carboxylate dehydrogenase mitochondrial OS=Homo sapiens GN=ALDH4A1 PE=1 SV=3	61720
P07237	P4HB	PDIA1_HUMAN Protein disulfide-isomerase OS=Homo sapiens GN=P4HB PE=1 SV=3	57116
P61586	RHOA	RHOA_HUMAN Transforming protein RhoA OS=Homo sapiens GN=RHOA PE=1 SV=1	21768
G8JLH6	CD9	G8JLH6_HUMAN CD9 antigen (Fragment) OS=Homo sapiens GN=CD9 PE=2 SV=1	25408
O75891	ALDH1L1	AL1L1_HUMAN Cytosolic 10-formyltetrahydrofolate dehydrogenase OS=Homo sapiens GN=ALDH1L1 PE=1 SV=2	98829
P28482-2	MAPK1	MK01_HUMAN Isoform 2 of Mitogen-activated protein kinase 1 OS=Homo sapiens GN=MAPK1	36432
P61158	ACTR3	ARP3_HUMAN Actin-related protein 3 OS=Homo sapiens GN=ACTR3 PE=1 SV=3	47371
P35613-2	BSG	BASI_HUMAN Isoform 2 of Basigin OS=Homo sapiens GN=BSG	29221
Q562R1	ACTBL2	ACTBL_HUMAN Beta-actin-like protein 2 OS=Homo sapiens GN=ACTBL2 PE=1 SV=2	42003
Q9UHG2	PCSK1N	PCSK1_HUMAN ProSAAS OS=Homo sapiens GN=PCSK1N PE=1 SV=1	27372
Q8N111	CEND1	CEND_HUMAN Cell cycle exit and neuronal differentiation protein 1 OS=Homo sapiens GN=CEND1 PE=2 SV=1	14954
Q12765-2	SCRN1	SCRN1_HUMAN Isoform 2 of Secernin-1 OS=Homo sapiens GN=SCRN1	48714
Q99497	PARK7	PARK7_HUMAN Protein DJ-1 OS=Homo sapiens GN=PARK7 PE=1 SV=2	19891
P17858	PFKL	K6PL_HUMAN 6-phosphofructokinase liver type OS=Homo sapiens GN=PFKL PE=1 SV=6	85018
P01834	IGKC	IGKC_HUMAN Ig kappa chain C region OS=Homo sapiens GN=IGKC PE=1 SV=1	11609
P48735	IDH2	IDHP_HUMAN Isocitrate dehydrogenase [NADP] mitochondrial OS=Homo sapiens GN=IDH2 PE=1 SV=2	50909
P62879	GNB2	GBB2_HUMAN Guanine nucleotide-binding protein G(I)/G(S)/G(T) subunit beta-2 OS=Homo sapiens GN=GNB2 PE=1 SV=3	37331
Q8N3J6-2	CADM2	CADM2_HUMAN Isoform 2 of Cell adhesion molecule 2 OS=Homo sapiens GN=CADM2	44423
P17987	TCP1	TCPA_HUMAN T-complex protein 1 subunit alpha OS=Homo sapiens GN=TCP1 PE=1 SV=1	60344
Q9BY11	PACSIN1	PACN1_HUMAN Protein kinase C and casein kinase substrate in neurons protein 1 OS=Homo sapiens GN=PACSIN1 PE=1 SV=1	50966
O14773	TPP1	TPP1_HUMAN Tripeptidyl-peptidase 1 OS=Homo sapiens GN=TPP1 PE=1 SV=2	61248
Q99536	VAT1	VAT1_HUMAN Synaptic vesicle membrane protein VAT-1 homolog OS=Homo sapiens GN=VAT1 PE=1 SV=2	41920
O76070	SNCG	SYUG_HUMAN Gamma-synuclein OS=Homo sapiens GN=SNCG PE=1 SV=2	13331
Q14974	KPNB1	IMB1_HUMAN Importin subunit beta-1 OS=Homo sapiens GN=KPNB1 PE=1 SV=2	97170
Q5JR08	RHOC	Q5JR08_HUMAN Rho-related GTP-binding protein RhoC (Fragment) OS=Homo sapiens GN=RHOC PE=2 SV=1	21580
C9JFL5	ACTG2	C9JFL5_HUMAN Actin gamma-enteric smooth muscle (Fragment) OS=Homo sapiens GN=ACTG2 PE=2 SV=1	16271
B4DQJ8	PGD	B4DQJ8_HUMAN 6-phosphogluconate dehydrogenase decarboxylating OS=Homo sapiens GN=PGD PE=2 SV=1	51872
O14594	NCAN	NCAN_HUMAN Neurocan core protein OS=Homo sapiens GN=NCAN PE=1 SV=3	143093
P37840-2	SNCA	SYUA_HUMAN Isoform 2-4 of Alpha-synuclein OS=Homo sapiens GN=SNCA	11372
E9PDG8	SNAP91	E9PDG8_HUMAN Clathrin coat assembly protein AP180 OS=Homo sapiens GN=SNAP91 PE=2 SV=1	91971
Q10567-2	AP1B1	AP1B1_HUMAN Isoform B of AP-1 complex subunit beta-1 OS=Homo sapiens GN=AP1B1	103921
P48643	CCT5	TCPE_HUMAN T-complex protein 1 subunit epsilon OS=Homo sapiens GN=CCT5 PE=1 SV=1	59671
Q9UBQ7	GRHPR	GRHPR_HUMAN Glyoxylate reductase/hydroxypyruvate reductase OS=Homo sapiens GN=GRHPR PE=1 SV=1	35668
F5GZS6	SLC3A2	F5GZS6_HUMAN 4F2 cell-surface antigen heavy chain OS=Homo sapiens GN=SLC3A2 PE=2 SV=1	64873
P68104	EEF1A1	EF1A1_HUMAN Elongation factor 1-alpha 1 OS=Homo sapiens GN=EEF1A1 PE=1 SV=1	50141
O00410	IPO5	IPO5_HUMAN Importin-5 OS=Homo sapiens GN=IPO5 PE=1 SV=4	123630
Q15223	PVRL1	PVRL1_HUMAN Poliovirus receptor-related protein 1 OS=Homo sapiens GN=PVRL1 PE=1 SV=3	57158
Q13561	DCTN2	DCTN2_HUMAN Dynactin subunit 2 OS=Homo sapiens GN=DCTN2 PE=1 SV=4	44231
P13797	PLS3	PLST_HUMAN Plastin-3 OS=Homo sapiens GN=PLS3 PE=1 SV=4	70811
B1AK88	CAPZB	B1AK88_HUMAN Capping protein (Actin filament) muscle Z-line beta isoform CRA_d OS=Homo sapiens GN=CAPZB PE=2 SV=1	33781
P30044-2	PRDX5	PRDX5_HUMAN Isoform Cytoplasmic+peroxisomal of Peroxiredoxin-5 mitochondrial OS=Homo sapiens GN=PRDX5	17031
P17066	HSPA6	HSP76_HUMAN Heat shock 70 kDa protein 6 OS=Homo sapiens GN=HSPA6 PE=1 SV=2	71028
Q9UH03-2	SEPT3	SEPT3_HUMAN Isoform 2 of Neuronal-specific septin-3 OS=Homo sapiens GN=SEPT3	40100
F8VSZ4	PLXNA1	F8VSZ4_HUMAN Plexin-A1 OS=Homo sapiens GN=PLXNA1 PE=2 SV=1	208547
O60282	KIF5C	KIF5C_HUMAN Kinesin heavy chain isoform 5C OS=Homo sapiens GN=KIF5C PE=1 SV=1	109495
P27338	MAOB	AOFB_HUMAN Amine oxidase [flavin-containing] B OS=Homo sapiens GN=MAOB PE=1 SV=3	58763
Q86UP2	KTN1	KTN1_HUMAN Kinectin OS=Homo sapiens GN=KTN1 PE=1 SV=1	156275
Q13423	NNT	NNTM_HUMAN NAD(P) transhydrogenase mitochondrial OS=Homo sapiens GN=NNT PE=1 SV=3	113895
P30084	ECHS1	ECHM_HUMAN Enoyl-CoA hydratase mitochondrial OS=Homo sapiens GN=ECHS1 PE=1 SV=4	31387
Q9Y2Q0-3	ATP8A1	AT8A1_HUMAN Isoform 3 of Probable phospholipid-transporting ATPase IA OS=Homo sapiens GN=ATP8A1	129723
Q99832	CCT7	TCPH_HUMAN T-complex protein 1 subunit eta OS=Homo sapiens GN=CCT7 PE=1 SV=2	59367
P61981	YWHAG	1433G_HUMAN 14-3-3 protein gamma OS=Homo sapiens GN=YWHAG PE=1 SV=2	28303
P21291	CSRP1	CSRP1_HUMAN Cysteine and glycine-rich protein 1 OS=Homo sapiens GN=CSRP1 PE=1 SV=3	20567
P63096	GNAI1	GNAI1_HUMAN Guanine nucleotide-binding protein G(i) subunit alpha-1 OS=Homo sapiens GN=GNAI1 PE=1 SV=2	40361
O00468-6	AGRN	AGRIN_HUMAN Isoform 6 of Agrin OS=Homo sapiens GN=AGRN	214844
P40227	CCT6A	TCPZ_HUMAN T-complex protein 1 subunit zeta OS=Homo sapiens GN=CCT6A PE=1 SV=3	58024
O43426-2	SYNJ1	SYNJ1_HUMAN Isoform 2 of Synaptojanin-1 OS=Homo sapiens GN=SYNJ1	144859
P02675	FGB	FIBB_HUMAN Fibrinogen beta chain OS=Homo sapiens GN=FGB PE=1 SV=2	55928
P63208	SKP1	SKP1_HUMAN S-phase kinase-associated protein 1 OS=Homo sapiens GN=SKP1 PE=1 SV=2	18658
P52565	ARHGDIA	GDIR1_HUMAN Rho GDP-dissociation inhibitor 1 OS=Homo sapiens GN=ARHGDIA PE=1 SV=3	23207
Q05639	EEF1A2	EF1A2_HUMAN Elongation factor 1-alpha 2 OS=Homo sapiens GN=EEF1A2 PE=1 SV=1	50470
P07205	PGK2	PGK2_HUMAN Phosphoglycerate kinase 2 OS=Homo sapiens GN=PGK2 PE=1 SV=3	44796
P52306	RAP1GDS1	GDS1_HUMAN Rap1 GTPase-GDP dissociation stimulator 1 OS=Homo sapiens GN=RAP1GDS1 PE=1 SV=3	66317
O43396	TXNL1	TXNL1_HUMAN Thioredoxin-like protein 1 OS=Homo sapiens GN=TXNL1 PE=1 SV=3	32251
O00533	CHL1	CHL1_HUMAN Neural cell adhesion molecule L1-like protein OS=Homo sapiens GN=CHL1 PE=1 SV=4	135071
Q7Z6L0-3	PRRT2	PRRT2_HUMAN Isoform 3 of Proline-rich transmembrane protein 2 OS=Homo sapiens GN=PRRT2	30653
Q9ULR3	PPM1H	PPM1H_HUMAN Protein phosphatase 1H OS=Homo sapiens GN=PPM1H PE=1 SV=2	56448
Q14203-3	DCTN1	DCTN1_HUMAN Isoform 3 of Dynactin subunit 1 OS=Homo sapiens GN=DCTN1	136820
Q8NFZ8	CADM4	CADM4_HUMAN Cell adhesion molecule 4 OS=Homo sapiens GN=CADM4 PE=1 SV=1	42785
P00387-3	CYB5R3	NB5R3_HUMAN Isoform 3 of NADH-cytochrome b5 reductase 3 OS=Homo sapiens GN=CYB5R3	38226
Q9BW30	TPPP3	TPPP3_HUMAN Tubulin polymerization-promoting protein family member 3 OS=Homo sapiens GN=TPPP3 PE=1 SV=1	18985
Q9HCM2	PLXNA4	PLXA4_HUMAN Plexin-A4 OS=Homo sapiens GN=PLXNA4 PE=1 SV=4	212454
Q7Z6Z7-2	HUWE1	HUWE1_HUMAN Isoform 2 of E3 ubiquitin-protein ligase HUWE1 OS=Homo sapiens GN=HUWE1	480203
P16298	PPP3CB	PP2BB_HUMAN Serine/threonine-protein phosphatase 2B catalytic subunit beta isoform OS=Homo sapiens GN=PPP3CB PE=1 SV=2	59024
Q15334	LLGL1	L2GL1_HUMAN Lethal(2) giant larvae protein homolog 1 OS=Homo sapiens GN=LLGL1 PE=1 SV=3	115418
P23381	WARS	SYWC_HUMAN Tryptophan--tRNA ligase cytoplasmic OS=Homo sapiens GN=WARS PE=1 SV=2	53165
P24539	ATP5F1	AT5F1_HUMAN ATP synthase F(0) complex subunit B1 mitochondrial OS=Homo sapiens GN=ATP5F1 PE=1 SV=2	28909
P01009	SERPINA1	A1AT_HUMAN Alpha-1-antitrypsin OS=Homo sapiens GN=SERPINA1 PE=1 SV=3	46737
Q9UBB6	NCDN	NCDN_HUMAN Neurochondrin OS=Homo sapiens GN=NCDN PE=1 SV=1	78864
P12036-2	NEFH	NFH_HUMAN Isoform 2 of Neurofilament heavy polypeptide OS=Homo sapiens GN=NEFH	105639
P08758	ANXA5	ANXA5_HUMAN Annexin A5 OS=Homo sapiens GN=ANXA5 PE=1 SV=2	35937
P48047	ATP5O	ATPO_HUMAN ATP synthase subunit O mitochondrial OS=Homo sapiens GN=ATP5O PE=1 SV=1	23277
Q5VTE0	EEF1A1P5	EF1A3_HUMAN Putative elongation factor 1-alpha-like 3 OS=Homo sapiens GN=EEF1A1P5 PE=5 SV=1	50185
Q5JWF2	GNAS	GNAS1_HUMAN Guanine nucleotide-binding protein G(s) subunit alpha isoforms XLas OS=Homo sapiens GN=GNAS PE=1 SV=2	111024
Q01813	PFKP	K6PP_HUMAN 6-phosphofructokinase type C OS=Homo sapiens GN=PFKP PE=1 SV=2	85596
Q8WWI5-2	SLC44A1	CTL1_HUMAN Isoform 2 of Choline transporter-like protein 1 OS=Homo sapiens GN=SLC44A1	73296
B4DGU4	CTNNB1	B4DGU4_HUMAN Catenin beta-1 OS=Homo sapiens GN=CTNNB1 PE=2 SV=1	84766
Q5VU58	TPM3	Q5VU58_HUMAN Tropomyosin 3 isoform CRA_b OS=Homo sapiens GN=TPM3 PE=2 SV=1	28922
Q16795	NDUFA9	NDUA9_HUMAN NADH dehydrogenase [ubiquinone] 1 alpha subcomplex subunit 9 mitochondrial OS=Homo sapiens GN=NDUFA9 PE=1 SV=2	42510
P62328	TMSB4X	TYB4_HUMAN Thymosin beta-4 OS=Homo sapiens GN=TMSB4X PE=1 SV=2	5053
B1AVU8	PSAP	B1AVU8_HUMAN Saposin-D OS=Homo sapiens GN=PSAP PE=4 SV=1	61693
C9J8Q5	ALDH5A1	C9J8Q5_HUMAN Succinate-semialdehyde dehydrogenase mitochondrial OS=Homo sapiens GN=ALDH5A1 PE=2 SV=1	53868
P49773	HINT1	HINT1_HUMAN Histidine triad nucleotide-binding protein 1 OS=Homo sapiens GN=HINT1 PE=1 SV=2	13802
O94826	TOMM70A	TOM70_HUMAN Mitochondrial import receptor subunit TOM70 OS=Homo sapiens GN=TOMM70A PE=1 SV=1	67455
Q9UHD8-5	SEPT9	SEPT9_HUMAN Isoform 5 of Septin-9 OS=Homo sapiens GN=SEPT9	64682
P61601	NCALD	NCALD_HUMAN Neurocalcin-delta OS=Homo sapiens GN=NCALD PE=2 SV=2	22245
P20336	RAB3A	RAB3A_HUMAN Ras-related protein Rab-3A OS=Homo sapiens GN=RAB3A PE=1 SV=1	24984
Q13177	PAK2	PAK2_HUMAN Serine/threonine-protein kinase PAK 2 OS=Homo sapiens GN=PAK2 PE=1 SV=3	58043
P63000	RAC1	RAC1_HUMAN Ras-related C3 botulinum toxin substrate 1 OS=Homo sapiens GN=RAC1 PE=1 SV=1	21450
G3V3H3	KLC1	G3V3H3_HUMAN Kinesin light chain 1 OS=Homo sapiens GN=KLC1 PE=2 SV=1	68775
D3YTA9	PPP3R1	D3YTA9_HUMAN Calcineurin subunit B type 1 OS=Homo sapiens GN=PPP3R1 PE=2 SV=1	21445
Q8WUM4-2	PDCD6IP	PDC6I_HUMAN Isoform 2 of Programmed cell death 6-interacting protein OS=Homo sapiens GN=PDCD6IP	96772
P11177-2	PDHB	ODPB_HUMAN Isoform 2 of Pyruvate dehydrogenase E1 component subunit beta mitochondrial OS=Homo sapiens GN=PDHB	37200
O43776	NARS	SYNC_HUMAN Asparagine--tRNA ligase cytoplasmic OS=Homo sapiens GN=NARS PE=1 SV=1	62943
P04114	APOB	APOB_HUMAN Apolipoprotein B-100 OS=Homo sapiens GN=APOB PE=1 SV=2	515611
G3V0I5	NDUFV1	G3V0I5_HUMAN NADH dehydrogenase (Ubiquinone) flavoprotein 1 51kDa isoform CRA_c OS=Homo sapiens GN=NDUFV1 PE=4 SV=1	50054
P62745	RHOB	RHOB_HUMAN Rho-related GTP-binding protein RhoB OS=Homo sapiens GN=RHOB PE=1 SV=1	22123
P62834	RAP1A	RAP1A_HUMAN Ras-related protein Rap-1A OS=Homo sapiens GN=RAP1A PE=1 SV=1	20987
Q14568	HSP90AA2	HS902_HUMAN Putative heat shock protein HSP 90-alpha A2 OS=Homo sapiens GN=HSP90AA2 PE=1 SV=2	39365
P00352	ALDH1A1	AL1A1_HUMAN Retinal dehydrogenase 1 OS=Homo sapiens GN=ALDH1A1 PE=1 SV=2	54862
Q9NZR1	TMOD2	TMOD2_HUMAN Tropomodulin-2 OS=Homo sapiens GN=TMOD2 PE=1 SV=1	39595
Q7Z3B1	NEGR1	NEGR1_HUMAN Neuronal growth regulator 1 OS=Homo sapiens GN=NEGR1 PE=1 SV=3	38719
P45880	VDAC2	VDAC2_HUMAN Voltage-dependent anion-selective channel protein 2 OS=Homo sapiens GN=VDAC2 PE=1 SV=2	31567
Q9H3Z4	DNAJC5	DNJC5_HUMAN DnaJ homolog subfamily C member 5 OS=Homo sapiens GN=DNAJC5 PE=1 SV=1	22149
P14314	PRKCSH	GLU2B_HUMAN Glucosidase 2 subunit beta OS=Homo sapiens GN=PRKCSH PE=1 SV=2	59426
P53675	CLTCL1	CLH2_HUMAN Clathrin heavy chain 2 OS=Homo sapiens GN=CLTCL1 PE=1 SV=2	187029
Q9ULU8	CADPS	CAPS1_HUMAN Calcium-dependent secretion activator 1 OS=Homo sapiens GN=CADPS PE=1 SV=3	152786
P02671	FGA	FIBA_HUMAN Fibrinogen alpha chain OS=Homo sapiens GN=FGA PE=1 SV=2	94973
B4E1D7	PNPO	B4E1D7_HUMAN Pyridoxine-5'-phosphate oxidase OS=Homo sapiens GN=PNPO PE=2 SV=1	27823
B7ZA04	DYNC1I2	B7ZA04_HUMAN Cytoplasmic dynein 1 intermediate chain 2 OS=Homo sapiens GN=DYNC1I2 PE=2 SV=1	70485
P13489	RNH1	RINI_HUMAN Ribonuclease inhibitor OS=Homo sapiens GN=RNH1 PE=1 SV=2	49974
P00492	HPRT1	HPRT_HUMAN Hypoxanthine-guanine phosphoribosyltransferase OS=Homo sapiens GN=HPRT1 PE=1 SV=2	24579
B1AKZ3	PEA15	B1AKZ3_HUMAN Astrocytic phosphoprotein PEA-15 OS=Homo sapiens GN=PEA15 PE=2 SV=1	17307
Q9Y696	CLIC4	CLIC4_HUMAN Chloride intracellular channel protein 4 OS=Homo sapiens GN=CLIC4 PE=1 SV=4	28772
A6NMH8	CD81	A6NMH8_HUMAN CD81 antigen OS=Homo sapiens GN=CD81 PE=2 SV=1	29806
Q9UHC6	CNTNAP2	CNTP2_HUMAN Contactin-associated protein-like 2 OS=Homo sapiens GN=CNTNAP2 PE=1 SV=1	148167
P49189	ALDH9A1	AL9A1_HUMAN 4-trimethylaminobutyraldehyde dehydrogenase OS=Homo sapiens GN=ALDH9A1 PE=1 SV=3	53802
Q14240	EIF4A2	IF4A2_HUMAN Eukaryotic initiation factor 4A-II OS=Homo sapiens GN=EIF4A2 PE=1 SV=2	46402
P09874	PARP1	PARP1_HUMAN Poly [ADP-ribose] polymerase 1 OS=Homo sapiens GN=PARP1 PE=1 SV=4	113084
Q99747	NAPG	SNAG_HUMAN Gamma-soluble NSF attachment protein OS=Homo sapiens GN=NAPG PE=1 SV=1	34746
P24752	ACAT1	THIL_HUMAN Acetyl-CoA acetyltransferase mitochondrial OS=Homo sapiens GN=ACAT1 PE=1 SV=1	45200
P30049	ATP5D	ATPD_HUMAN ATP synthase subunit delta mitochondrial OS=Homo sapiens GN=ATP5D PE=1 SV=2	17490
O00154	ACOT7	BACH_HUMAN Cytosolic acyl coenzyme A thioester hydrolase OS=Homo sapiens GN=ACOT7 PE=1 SV=3	41796
P11277-2	SPTB	SPTB1_HUMAN Isoform 2 of Spectrin beta chain erythrocytic OS=Homo sapiens GN=SPTB	267824
P49589-3	CARS	SYCC_HUMAN Isoform 3 of Cysteine--tRNA ligase cytoplasmic OS=Homo sapiens GN=CARS	94638
Q96GD0	PDXP	PLPP_HUMAN Pyridoxal phosphate phosphatase OS=Homo sapiens GN=PDXP PE=1 SV=2	31698
E7ESZ7	NDUFA10	E7ESZ7_HUMAN NADH dehydrogenase [ubiquinone] 1 alpha subcomplex subunit 10 mitochondrial OS=Homo sapiens GN=NDUFA10 PE=2 SV=1	44738
Q16643-3	DBN1	DREB_HUMAN Isoform 3 of Drebrin OS=Homo sapiens GN=DBN1	76300
O94919	ENDOD1	ENDD1_HUMAN Endonuclease domain-containing 1 protein OS=Homo sapiens GN=ENDOD1 PE=1 SV=2	55017
Q05193-5	DNM1	DYN1_HUMAN Isoform 5 of Dynamin-1 OS=Homo sapiens GN=DNM1	95896
P18206-2	VCL	VINC_HUMAN Isoform 1 of Vinculin OS=Homo sapiens GN=VCL	116722
Q9P0K1	ADAM22	ADA22_HUMAN Disintegrin and metalloproteinase domain-containing protein 22 OS=Homo sapiens GN=ADAM22 PE=1 SV=1	100433
Q9NZN3	EHD3	EHD3_HUMAN EH domain-containing protein 3 OS=Homo sapiens GN=EHD3 PE=1 SV=2	60887
Q6UWR7	ENPP6	ENPP6_HUMAN Ectonucleotide pyrophosphatase/phosphodiesterase family member 6 OS=Homo sapiens GN=ENPP6 PE=1 SV=2	50241
P50991	CCT4	TCPD_HUMAN T-complex protein 1 subunit delta OS=Homo sapiens GN=CCT4 PE=1 SV=4	57924
Q9BPU6	DPYSL5	DPYL5_HUMAN Dihydropyrimidinase-related protein 5 OS=Homo sapiens GN=DPYSL5 PE=1 SV=1	61421
P61163	ACTR1A	ACTZ_HUMAN Alpha-centractin OS=Homo sapiens GN=ACTR1A PE=1 SV=1	42614
P29144	TPP2	TPP2_HUMAN Tripeptidyl-peptidase 2 OS=Homo sapiens GN=TPP2 PE=1 SV=4	138350
Q58FF8	HSP90AB2P	H90B2_HUMAN Putative heat shock protein HSP 90-beta 2 OS=Homo sapiens GN=HSP90AB2P PE=1 SV=2	44349
Q8N0Y7	PGAM4	PGAM4_HUMAN Probable phosphoglycerate mutase 4 OS=Homo sapiens GN=PGAM4 PE=2 SV=1	28777
A5YM72-3	CARNS1	CRNS1_HUMAN Isoform 3 of Carnosine synthase 1 OS=Homo sapiens GN=CARNS1	103002
P60953	CDC42	CDC42_HUMAN Cell division control protein 42 homolog OS=Homo sapiens GN=CDC42 PE=1 SV=2	21259
O75489	NDUFS3	NDUS3_HUMAN NADH dehydrogenase [ubiquinone] iron-sulfur protein 3 mitochondrial OS=Homo sapiens GN=NDUFS3 PE=1 SV=1	30242
Q8TDJ6	DMXL2	DMXL2_HUMAN DmX-like protein 2 OS=Homo sapiens GN=DMXL2 PE=1 SV=2	339642
P10909-5	CLU	CLUS_HUMAN Isoform 5 of Clusterin OS=Homo sapiens GN=CLU	53643
Q6ZVM7	TOM1L2	TM1L2_HUMAN TOM1-like protein 2 OS=Homo sapiens GN=TOM1L2 PE=1 SV=1	55556
P10645	CHGA	CMGA_HUMAN Chromogranin-A OS=Homo sapiens GN=CHGA PE=1 SV=7	50688
P02545	LMNA	LMNA_HUMAN Prelamin-A/C OS=Homo sapiens GN=LMNA PE=1 SV=1	74140
Q12959-4	DLG1	DLG1_HUMAN Isoform 4 of Disks large homolog 1 OS=Homo sapiens GN=DLG1	99942
P05165	PCCA	PCCA_HUMAN Propionyl-CoA carboxylase alpha chain mitochondrial OS=Homo sapiens GN=PCCA PE=1 SV=4	80059
P22830	FECH	HEMH_HUMAN Ferrochelatase mitochondrial OS=Homo sapiens GN=FECH PE=1 SV=2	47862
P33176	KIF5B	KINH_HUMAN Kinesin-1 heavy chain OS=Homo sapiens GN=KIF5B PE=1 SV=1	109685
P11413-3	G6PD	G6PD_HUMAN Isoform 3 of Glucose-6-phosphate 1-dehydrogenase OS=Homo sapiens GN=G6PD	62468
P61019	RAB2A	RAB2A_HUMAN Ras-related protein Rab-2A OS=Homo sapiens GN=RAB2A PE=1 SV=1	23546
Q9NZ45	CISD1	CISD1_HUMAN CDGSH iron-sulfur domain-containing protein 1 OS=Homo sapiens GN=CISD1 PE=1 SV=1	12199
Q08174-2	PCDH1	PCDH1_HUMAN Isoform 2 of Protocadherin-1 OS=Homo sapiens GN=PCDH1	133722
P61026	RAB10	RAB10_HUMAN Ras-related protein Rab-10 OS=Homo sapiens GN=RAB10 PE=1 SV=1	22541
O94819	KBTBD11	KBTBB_HUMAN Kelch repeat and BTB domain-containing protein 11 OS=Homo sapiens GN=KBTBD11 PE=1 SV=1	65720
P01861	IGHG4	IGHG4_HUMAN Ig gamma-4 chain C region OS=Homo sapiens GN=IGHG4 PE=1 SV=1	35941
J3QLD9	FLOT2	J3QLD9_HUMAN Flotillin-2 OS=Homo sapiens GN=FLOT2 PE=2 SV=1	47142
Q02750	MAP2K1	MP2K1_HUMAN Dual specificity mitogen-activated protein kinase kinase 1 OS=Homo sapiens GN=MAP2K1 PE=1 SV=2	43439
P14415	ATP1B2	AT1B2_HUMAN Sodium/potassium-transporting ATPase subunit beta-2 OS=Homo sapiens GN=ATP1B2 PE=1 SV=3	33367
P08559-4	PDHA1	ODPA_HUMAN Isoform 4 of Pyruvate dehydrogenase E1 component subunit alpha somatic form mitochondrial OS=Homo sapiens GN=PDHA1	47580
Q9UI12-2	ATP6V1H	VATH_HUMAN Isoform 2 of V-type proton ATPase subunit H OS=Homo sapiens GN=ATP6V1H	54151
P07384	CAPN1	CAN1_HUMAN Calpain-1 catalytic subunit OS=Homo sapiens GN=CAPN1 PE=1 SV=1	81890
P43034	PAFAH1B1	LIS1_HUMAN Platelet-activating factor acetylhydrolase IB subunit alpha OS=Homo sapiens GN=PAFAH1B1 PE=1 SV=2	46638
O75116	ROCK2	ROCK2_HUMAN Rho-associated protein kinase 2 OS=Homo sapiens GN=ROCK2 PE=1 SV=4	160899
P15313	ATP6V1B1	VATB1_HUMAN V-type proton ATPase subunit B kidney isoform OS=Homo sapiens GN=ATP6V1B1 PE=1 SV=3	56833
Q709C8	VPS13C	VP13C_HUMAN Vacuolar protein sorting-associated protein 13C OS=Homo sapiens GN=VPS13C PE=1 SV=1	422393
Q8TCZ2-5	CD99L2	C99L2_HUMAN Isoform 5 of CD99 antigen-like protein 2 OS=Homo sapiens GN=CD99L2	28907
P62714	PPP2CB	PP2AB_HUMAN Serine/threonine-protein phosphatase 2A catalytic subunit beta isoform OS=Homo sapiens GN=PPP2CB PE=1 SV=1	35575
P78357	CNTNAP1	CNTP1_HUMAN Contactin-associated protein 1 OS=Homo sapiens GN=CNTNAP1 PE=1 SV=1	156266
Q9UK22	FBXO2	FBX2_HUMAN F-box only protein 2 OS=Homo sapiens GN=FBXO2 PE=1 SV=2	33328
P51970	NDUFA8	NDUA8_HUMAN NADH dehydrogenase [ubiquinone] 1 alpha subcomplex subunit 8 OS=Homo sapiens GN=NDUFA8 PE=1 SV=3	20105
O75363-2	BCAS1	BCAS1_HUMAN Isoform 2 of Breast carcinoma-amplified sequence 1 OS=Homo sapiens GN=BCAS1	65663
Q9H853	TUBA4B	TBA4B_HUMAN Putative tubulin-like protein alpha-4B OS=Homo sapiens GN=TUBA4B PE=5 SV=2	27551
P31939	ATIC	PUR9_HUMAN Bifunctional purine biosynthesis protein PURH OS=Homo sapiens GN=ATIC PE=1 SV=3	64616
P28838	LAP3	AMPL_HUMAN Cytosol aminopeptidase OS=Homo sapiens GN=LAP3 PE=1 SV=3	56166
O60664-4	PLIN3	PLIN3_HUMAN Isoform 4 of Perilipin-3 OS=Homo sapiens GN=PLIN3	45804
Q93050-3	ATP6V0A1	VPP1_HUMAN Isoform 3 of V-type proton ATPase 116 kDa subunit a isoform 1 OS=Homo sapiens GN=ATP6V0A1	96600
P84074	HPCA	HPCA_HUMAN Neuron-specific calcium-binding protein hippocalcin OS=Homo sapiens GN=HPCA PE=1 SV=2	22427
P09382	LGALS1	LEG1_HUMAN Galectin-1 OS=Homo sapiens GN=LGALS1 PE=1 SV=2	14716
P18859	ATP5J	ATP5J_HUMAN ATP synthase-coupling factor 6 mitochondrial OS=Homo sapiens GN=ATP5J PE=1 SV=1	12588
P47985	UQCRFS1	UCRI_HUMAN Cytochrome b-c1 complex subunit Rieske mitochondrial OS=Homo sapiens GN=UQCRFS1 PE=1 SV=2	29668
Q9UI15	TAGLN3	TAGL3_HUMAN Transgelin-3 OS=Homo sapiens GN=TAGLN3 PE=1 SV=2	22473
J3KQ32	OLA1	J3KQ32_HUMAN Obg-like ATPase 1 OS=Homo sapiens GN=OLA1 PE=2 SV=1	46938
O14745	SLC9A3R1	NHRF1_HUMAN Na(+)/H(+) exchange regulatory cofactor NHE-RF1 OS=Homo sapiens GN=SLC9A3R1 PE=1 SV=4	38868
F5H7S3	TPM1	F5H7S3_HUMAN Tropomyosin alpha-1 chain OS=Homo sapiens GN=TPM1 PE=2 SV=2	28525
Q13740-2	ALCAM	CD166_HUMAN Isoform 2 of CD166 antigen OS=Homo sapiens GN=ALCAM	63665
O43813	LANCL1	LANC1_HUMAN LanC-like protein 1 OS=Homo sapiens GN=LANCL1 PE=1 SV=1	45283
Q9BWM7	SFXN3	SFXN3_HUMAN Sideroflexin-3 OS=Homo sapiens GN=SFXN3 PE=1 SV=2	35979
P50148	GNAQ	GNAQ_HUMAN Guanine nucleotide-binding protein G(q) subunit alpha OS=Homo sapiens GN=GNAQ PE=1 SV=4	42142
P10915	HAPLN1	HPLN1_HUMAN Hyaluronan and proteoglycan link protein 1 OS=Homo sapiens GN=HAPLN1 PE=2 SV=2	40166
P12956	XRCC6	XRCC6_HUMAN X-ray repair cross-complementing protein 6 OS=Homo sapiens GN=XRCC6 PE=1 SV=2	69843
P01859	IGHG2	IGHG2_HUMAN Ig gamma-2 chain C region OS=Homo sapiens GN=IGHG2 PE=1 SV=2	35901
Q9UBC2	EPS15L1	EP15R_HUMAN Epidermal growth factor receptor substrate 15-like 1 OS=Homo sapiens GN=EPS15L1 PE=1 SV=1	94255
P37235	HPCAL1	HPCL1_HUMAN Hippocalcin-like protein 1 OS=Homo sapiens GN=HPCAL1 PE=1 SV=3	22313
P67775	PPP2CA	PP2AA_HUMAN Serine/threonine-protein phosphatase 2A catalytic subunit alpha isoform OS=Homo sapiens GN=PPP2CA PE=1 SV=1	35594
Q9UPQ0-10	LIMCH1	LIMC1_HUMAN Isoform 10 of LIM and calponin homology domains-containing protein 1 OS=Homo sapiens GN=LIMCH1	118950
Q16798	ME3	MAON_HUMAN NADP-dependent malic enzyme mitochondrial OS=Homo sapiens GN=ME3 PE=2 SV=2	67069
P20810-2	CAST	ICAL_HUMAN Isoform 2 of Calpastatin OS=Homo sapiens GN=CAST	75305
Q8WXF7	ATL1	ATLA1_HUMAN Atlastin-1 OS=Homo sapiens GN=ATL1 PE=1 SV=1	63544
Q9HDC9	APMAP	APMAP_HUMAN Adipocyte plasma membrane-associated protein OS=Homo sapiens GN=APMAP PE=1 SV=2	46480
O94832	MYO1D	MYO1D_HUMAN Unconventional myosin-Id OS=Homo sapiens GN=MYO1D PE=1 SV=2	116202
P23526	AHCY	SAHH_HUMAN Adenosylhomocysteinase OS=Homo sapiens GN=AHCY PE=1 SV=4	47716
Q9NUQ9	FAM49B	FA49B_HUMAN Protein FAM49B OS=Homo sapiens GN=FAM49B PE=1 SV=1	36748
O15240	VGF	VGF_HUMAN Neurosecretory protein VGF OS=Homo sapiens GN=VGF PE=1 SV=2	67258
Q9H9B4	SFXN1	SFXN1_HUMAN Sideroflexin-1 OS=Homo sapiens GN=SFXN1 PE=1 SV=4	35619
Q5T6W5	HNRNPK	Q5T6W5_HUMAN Heterogeneous nuclear ribonucleoprotein K OS=Homo sapiens GN=HNRNPK PE=4 SV=1	47557
O43237	DYNC1LI2	DC1L2_HUMAN Cytoplasmic dynein 1 light intermediate chain 2 OS=Homo sapiens GN=DYNC1LI2 PE=1 SV=1	54099
P31153	MAT2A	METK2_HUMAN S-adenosylmethionine synthase isoform type-2 OS=Homo sapiens GN=MAT2A PE=1 SV=1	43661
P61224-3	RAP1B	RAP1B_HUMAN Isoform 3 of Ras-related protein Rap-1b OS=Homo sapiens GN=RAP1B	18778
C9JTE0	MOG	C9JTE0_HUMAN Myelin-oligodendrocyte glycoprotein OS=Homo sapiens GN=MOG PE=2 SV=1	23869
Q96PY5-3	FMNL2	FMNL2_HUMAN Isoform 2 of Formin-like protein 2 OS=Homo sapiens GN=FMNL2	124106
O95757	HSPA4L	HS74L_HUMAN Heat shock 70 kDa protein 4L OS=Homo sapiens GN=HSPA4L PE=1 SV=3	94512
Q15111	PLCL1	PLCL1_HUMAN Inactive phospholipase C-like protein 1 OS=Homo sapiens GN=PLCL1 PE=1 SV=3	122728
P42262	GRIA2	GRIA2_HUMAN Glutamate receptor 2 OS=Homo sapiens GN=GRIA2 PE=1 SV=3	98821
P42704	LRPPRC	LPPRC_HUMAN Leucine-rich PPR motif-containing protein mitochondrial OS=Homo sapiens GN=LRPPRC PE=1 SV=3	157904
G3XAD5	PTPRD	G3XAD5_HUMAN Protein tyrosine phosphatase receptor type D isoform CRA_c OS=Homo sapiens GN=PTPRD PE=4 SV=1	212158
Q13449	LSAMP	LSAMP_HUMAN Limbic system-associated membrane protein OS=Homo sapiens GN=LSAMP PE=1 SV=2	37394
Q99460	PSMD1	PSMD1_HUMAN 26S proteasome non-ATPase regulatory subunit 1 OS=Homo sapiens GN=PSMD1 PE=1 SV=2	105836
P22626-2	HNRNPA2B1	ROA2_HUMAN Isoform A2 of Heterogeneous nuclear ribonucleoproteins A2/B1 OS=Homo sapiens GN=HNRNPA2B1	36006
Q99963	SH3GL3	SH3G3_HUMAN Endophilin-A3 OS=Homo sapiens GN=SH3GL3 PE=1 SV=1	39285
B7ZC39	SH3GLB2	B7ZC39_HUMAN Endophilin-B2 OS=Homo sapiens GN=SH3GLB2 PE=2 SV=1	41668
O95292	VAPB	VAPB_HUMAN Vesicle-associated membrane protein-associated protein B/C OS=Homo sapiens GN=VAPB PE=1 SV=3	27228
I3L0N3	NSF	I3L0N3_HUMAN Vesicle-fusing ATPase OS=Homo sapiens GN=NSF PE=2 SV=1	82092
F5H6L7	SLC8A2	F5H6L7_HUMAN Sodium/calcium exchanger 2 OS=Homo sapiens GN=SLC8A2 PE=2 SV=1	74399
A6NKZ8		YI016_HUMAN Putative tubulin beta chain-like protein ENSP00000290377 OS=Homo sapiens PE=5 SV=2	41775
E7EMM4	ASAH1	E7EMM4_HUMAN Acid ceramidase OS=Homo sapiens GN=ASAH1 PE=2 SV=1	41796
P41222	PTGDS	PTGDS_HUMAN Prostaglandin-H2 D-isomerase OS=Homo sapiens GN=PTGDS PE=1 SV=1	21029
Q8WUD1	RAB2B	RAB2B_HUMAN Ras-related protein Rab-2B OS=Homo sapiens GN=RAB2B PE=1 SV=1	24214
Q01518	CAP1	CAP1_HUMAN Adenylyl cyclase-associated protein 1 OS=Homo sapiens GN=CAP1 PE=1 SV=5	51902
P02679	FGG	FIBG_HUMAN Fibrinogen gamma chain OS=Homo sapiens GN=FGG PE=1 SV=3	51512
Q6PUV4	CPLX2	CPLX2_HUMAN Complexin-2 OS=Homo sapiens GN=CPLX2 PE=1 SV=2	15394
P00390-2	GSR	GSHR_HUMAN Isoform Cytoplasmic of Glutathione reductase mitochondrial OS=Homo sapiens GN=GSR	51701
P61160-2	ACTR2	ARP2_HUMAN Isoform 2 of Actin-related protein 2 OS=Homo sapiens GN=ACTR2	45377
Q9H0U4	RAB1B	RAB1B_HUMAN Ras-related protein Rab-1B OS=Homo sapiens GN=RAB1B PE=1 SV=1	22171
P63215	GNG3	GBG3_HUMAN Guanine nucleotide-binding protein G(I)/G(S)/G(O) subunit gamma-3 OS=Homo sapiens GN=GNG3 PE=2 SV=1	8305
P49591	SARS	SYSC_HUMAN Serine--tRNA ligase cytoplasmic OS=Homo sapiens GN=SARS PE=1 SV=3	58777
Q9Y281	CFL2	COF2_HUMAN Cofilin-2 OS=Homo sapiens GN=CFL2 PE=1 SV=1	18737
Q8N608	DPP10	DPP10_HUMAN Inactive dipeptidyl peptidase 10 OS=Homo sapiens GN=DPP10 PE=1 SV=2	90888
P12270	TPR	TPR_HUMAN Nucleoprotein TPR OS=Homo sapiens GN=TPR PE=1 SV=3	267290
P67936	TPM4	TPM4_HUMAN Tropomyosin alpha-4 chain OS=Homo sapiens GN=TPM4 PE=1 SV=3	28522
P35573	AGL	GDE_HUMAN Glycogen debranching enzyme OS=Homo sapiens GN=AGL PE=1 SV=3	174763
Q96HN2-2	AHCYL2	SAHH3_HUMAN Isoform 2 of Putative adenosylhomocysteinase 3 OS=Homo sapiens GN=AHCYL2	66593
P62820	RAB1A	RAB1A_HUMAN Ras-related protein Rab-1A OS=Homo sapiens GN=RAB1A PE=1 SV=3	22678
Q16531	DDB1	DDB1_HUMAN DNA damage-binding protein 1 OS=Homo sapiens GN=DDB1 PE=1 SV=1	126968
P35221	CTNNA1	CTNA1_HUMAN Catenin alpha-1 OS=Homo sapiens GN=CTNNA1 PE=1 SV=1	100071
P78417	GSTO1	GSTO1_HUMAN Glutathione S-transferase omega-1 OS=Homo sapiens GN=GSTO1 PE=1 SV=2	27566
P20674	COX5A	COX5A_HUMAN Cytochrome c oxidase subunit 5A mitochondrial OS=Homo sapiens GN=COX5A PE=1 SV=2	16762
E7EX59	PCCB	E7EX59_HUMAN Propionyl-CoA carboxylase beta chain mitochondrial OS=Homo sapiens GN=PCCB PE=2 SV=1	61654
Q96E17	RAB3C	RAB3C_HUMAN Ras-related protein Rab-3C OS=Homo sapiens GN=RAB3C PE=2 SV=1	25952
P02649	APOE	APOE_HUMAN Apolipoprotein E OS=Homo sapiens GN=APOE PE=1 SV=1	36154
O14672	ADAM10	ADA10_HUMAN Disintegrin and metalloproteinase domain-containing protein 10 OS=Homo sapiens GN=ADAM10 PE=1 SV=1	84142
Q9NS86	LANCL2	LANC2_HUMAN LanC-like protein 2 OS=Homo sapiens GN=LANCL2 PE=1 SV=1	50854
Q9Y6R1-4	SLC4A4	S4A4_HUMAN Isoform 4 of Electrogenic sodium bicarbonate cotransporter 1 OS=Homo sapiens GN=SLC4A4	112271
P11586	MTHFD1	C1TC_HUMAN C-1-tetrahydrofolate synthase cytoplasmic OS=Homo sapiens GN=MTHFD1 PE=1 SV=3	101559
Q04917	YWHAH	1433F_HUMAN 14-3-3 protein eta OS=Homo sapiens GN=YWHAH PE=1 SV=4	28219
P11766	ADH5	ADHX_HUMAN Alcohol dehydrogenase class-3 OS=Homo sapiens GN=ADH5 PE=1 SV=4	39724
P07737	PFN1	PROF1_HUMAN Profilin-1 OS=Homo sapiens GN=PFN1 PE=1 SV=2	15054
Q9UM54-6	MYO6	MYO6_HUMAN Isoform 6 of Unconventional myosin-VI OS=Homo sapiens GN=MYO6	148658
P60201	PLP1	MYPR_HUMAN Myelin proteolipid protein OS=Homo sapiens GN=PLP1 PE=1 SV=2	30077
P61421	ATP6V0D1	VA0D1_HUMAN V-type proton ATPase subunit d 1 OS=Homo sapiens GN=ATP6V0D1 PE=1 SV=1	40329
P48741	HSPA7	HSP77_HUMAN Putative heat shock 70 kDa protein 7 OS=Homo sapiens GN=HSPA7 PE=5 SV=2	40244
Q02246	CNTN2	CNTN2_HUMAN Contactin-2 OS=Homo sapiens GN=CNTN2 PE=1 SV=1	113393
Q9H4B7	TUBB1	TBB1_HUMAN Tubulin beta-1 chain OS=Homo sapiens GN=TUBB1 PE=1 SV=1	50327
O75914-2	PAK3	PAK3_HUMAN Isoform 2 of Serine/threonine-protein kinase PAK 3 OS=Homo sapiens GN=PAK3	60693
Q99572	P2RX7	P2RX7_HUMAN P2X purinoceptor 7 OS=Homo sapiens GN=P2RX7 PE=1 SV=4	68585
P49748-2	ACADVL	ACADV_HUMAN Isoform 2 of Very long-chain specific acyl-CoA dehydrogenase mitochondrial OS=Homo sapiens GN=ACADVL	68058
Q08043	ACTN3	ACTN3_HUMAN Alpha-actinin-3 OS=Homo sapiens GN=ACTN3 PE=1 SV=2	103241
P07108-5	DBI	ACBP_HUMAN Isoform 5 of Acyl-CoA-binding protein OS=Homo sapiens GN=DBI	16495
Q9UNZ2	NSFL1C	NSF1C_HUMAN NSFL1 cofactor p47 OS=Homo sapiens GN=NSFL1C PE=1 SV=2	40573
Q9P1U1	ACTR3B	ARP3B_HUMAN Actin-related protein 3B OS=Homo sapiens GN=ACTR3B PE=2 SV=1	47608
Q99961	SH3GL1	SH3G1_HUMAN Endophilin-A2 OS=Homo sapiens GN=SH3GL1 PE=1 SV=1	41490
P84085	ARF5	ARF5_HUMAN ADP-ribosylation factor 5 OS=Homo sapiens GN=ARF5 PE=1 SV=2	20530
P36543	ATP6V1E1	VATE1_HUMAN V-type proton ATPase subunit E 1 OS=Homo sapiens GN=ATP6V1E1 PE=1 SV=1	26145
P37837	TALDO1	TALDO_HUMAN Transaldolase OS=Homo sapiens GN=TALDO1 PE=1 SV=2	37540
P48426	PIP4K2A	PI42A_HUMAN Phosphatidylinositol 5-phosphate 4-kinase type-2 alpha OS=Homo sapiens GN=PIP4K2A PE=1 SV=2	46225
Q15084-2	PDIA6	PDIA6_HUMAN Isoform 2 of Protein disulfide-isomerase A6 OS=Homo sapiens GN=PDIA6	53901
P19404	NDUFV2	NDUV2_HUMAN NADH dehydrogenase [ubiquinone] flavoprotein 2 mitochondrial OS=Homo sapiens GN=NDUFV2 PE=1 SV=2	27392
A6NIZ1		RP1BL_HUMAN Ras-related protein Rap-1b-like protein OS=Homo sapiens PE=2 SV=1	20925
E9PDL2	DPP6	E9PDL2_HUMAN Dipeptidyl aminopeptidase-like protein 6 OS=Homo sapiens GN=DPP6 PE=2 SV=1	86327
P50502	ST13	F10A1_HUMAN Hsc70-interacting protein OS=Homo sapiens GN=ST13 PE=1 SV=2	41332
Q96BM9	ARL8A	ARL8A_HUMAN ADP-ribosylation factor-like protein 8A OS=Homo sapiens GN=ARL8A PE=1 SV=1	21416
P15259	PGAM2	PGAM2_HUMAN Phosphoglycerate mutase 2 OS=Homo sapiens GN=PGAM2 PE=1 SV=3	28766
Q9GZV7	HAPLN2	HPLN2_HUMAN Hyaluronan and proteoglycan link protein 2 OS=Homo sapiens GN=HAPLN2 PE=1 SV=1	37775
E7EUC7	UGP2	E7EUC7_HUMAN UTP--glucose-1-phosphate uridylyltransferase OS=Homo sapiens GN=UGP2 PE=2 SV=1	57805
P14649	MYL6B	MYL6B_HUMAN Myosin light chain 6B OS=Homo sapiens GN=MYL6B PE=1 SV=1	22764
P52907	CAPZA1	CAZA1_HUMAN F-actin-capping protein subunit alpha-1 OS=Homo sapiens GN=CAPZA1 PE=1 SV=3	32923
P17302	GJA1	CXA1_HUMAN Gap junction alpha-1 protein OS=Homo sapiens GN=GJA1 PE=1 SV=2	43008
P50213	IDH3A	IDH3A_HUMAN Isocitrate dehydrogenase [NAD] subunit alpha mitochondrial OS=Homo sapiens GN=IDH3A PE=1 SV=1	39592
O43852	CALU	CALU_HUMAN Calumenin OS=Homo sapiens GN=CALU PE=1 SV=2	37107
Q13200	PSMD2	PSMD2_HUMAN 26S proteasome non-ATPase regulatory subunit 2 OS=Homo sapiens GN=PSMD2 PE=1 SV=3	100200
Q14982-2	OPCML	OPCM_HUMAN Isoform 2 of Opioid-binding protein/cell adhesion molecule OS=Homo sapiens GN=OPCML	37267
Q9H1V8	SLC6A17	S6A17_HUMAN Sodium-dependent neutral amino acid transporter SLC6A17 OS=Homo sapiens GN=SLC6A17 PE=2 SV=3	81001
Q9Y6I3-3	EPN1	EPN1_HUMAN Isoform 3 of Epsin-1 OS=Homo sapiens GN=EPN1	57504
P09960	LTA4H	LKHA4_HUMAN Leukotriene A-4 hydrolase OS=Homo sapiens GN=LTA4H PE=1 SV=2	69285
J3QRU4	VAMP2	J3QRU4_HUMAN Vesicle-associated membrane protein 2 OS=Homo sapiens GN=VAMP2 PE=2 SV=2	12251
P26641	EEF1G	EF1G_HUMAN Elongation factor 1-gamma OS=Homo sapiens GN=EEF1G PE=1 SV=3	50119
Q2M2I8	AAK1	AAK1_HUMAN AP2-associated protein kinase 1 OS=Homo sapiens GN=AAK1 PE=1 SV=3	103885
Q6NVY1	HIBCH	HIBCH_HUMAN 3-hydroxyisobutyryl-CoA hydrolase mitochondrial OS=Homo sapiens GN=HIBCH PE=1 SV=2	43482
Q16543	CDC37	CDC37_HUMAN Hsp90 co-chaperone Cdc37 OS=Homo sapiens GN=CDC37 PE=1 SV=1	44468
Q9ULP0-7	NDRG4	NDRG4_HUMAN Isoform 7 of Protein NDRG4 OS=Homo sapiens GN=NDRG4	40049
C9JFR7	CYCS	C9JFR7_HUMAN Cytochrome c (Fragment) OS=Homo sapiens GN=CYCS PE=2 SV=1	11333
P53041	PPP5C	PPP5_HUMAN Serine/threonine-protein phosphatase 5 OS=Homo sapiens GN=PPP5C PE=1 SV=1	56879
P46940	IQGAP1	IQGA1_HUMAN Ras GTPase-activating-like protein IQGAP1 OS=Homo sapiens GN=IQGAP1 PE=1 SV=1	189251
Q9BX67	JAM3	JAM3_HUMAN Junctional adhesion molecule C OS=Homo sapiens GN=JAM3 PE=1 SV=1	35020
Q99733	NAP1L4	NP1L4_HUMAN Nucleosome assembly protein 1-like 4 OS=Homo sapiens GN=NAP1L4 PE=1 SV=1	42823
F5HFY4	NAP1L4b	F5HFY4_HUMAN Nucleosome assembly protein 1-like 4 OS=Homo sapiens GN=NAP1L4b PE=2 SV=1	44079
P48163	ME1	MAOX_HUMAN NADP-dependent malic enzyme OS=Homo sapiens GN=ME1 PE=1 SV=1	64150
P07951-2	TPM2	TPM2_HUMAN Isoform 2 of Tropomyosin beta chain OS=Homo sapiens GN=TPM2	32990
O95831	AIFM1	AIFM1_HUMAN Apoptosis-inducing factor 1 mitochondrial OS=Homo sapiens GN=AIFM1 PE=1 SV=1	66901
O75061-2	DNAJC6	AUXI_HUMAN Isoform 2 of Putative tyrosine-protein phosphatase auxilin OS=Homo sapiens GN=DNAJC6	105675
P27695	APEX1	APEX1_HUMAN DNA-(apurinic or apyrimidinic site) lyase OS=Homo sapiens GN=APEX1 PE=1 SV=2	35555
Q06124	PTPN11	PTN11_HUMAN Tyrosine-protein phosphatase non-receptor type 11 OS=Homo sapiens GN=PTPN11 PE=1 SV=2	68436
Q9Y6G9	DYNC1LI1	DC1L1_HUMAN Cytoplasmic dynein 1 light intermediate chain 1 OS=Homo sapiens GN=DYNC1LI1 PE=1 SV=3	56579
Q53H12	AGK	AGK_HUMAN Acylglycerol kinase mitochondrial OS=Homo sapiens GN=AGK PE=1 SV=2	47137
Q9Y2A7	NCKAP1	NCKP1_HUMAN Nck-associated protein 1 OS=Homo sapiens GN=NCKAP1 PE=1 SV=1	128790
Q9Y4C0-4	NRXN3	NRX3A_HUMAN Isoform 4a of Neurexin-3 OS=Homo sapiens GN=NRXN3	153885
F8W0J6	NAP1L1	F8W0J6_HUMAN Nucleosome assembly protein 1-like 1 OS=Homo sapiens GN=NAP1L1 PE=2 SV=1	43868
P00915	CA1	CAH1_HUMAN Carbonic anhydrase 1 OS=Homo sapiens GN=CA1 PE=1 SV=2	28870
Q9BPW8	NIPSNAP1	NIPS1_HUMAN Protein NipSnap homolog 1 OS=Homo sapiens GN=NIPSNAP1 PE=1 SV=1	33310
A8MWK3	CDH2	A8MWK3_HUMAN Cadherin-2 OS=Homo sapiens GN=CDH2 PE=2 SV=1	97040
E7EVP7	ITPR1	E7EVP7_HUMAN Inositol 1 4 5-trisphosphate receptor type 1 OS=Homo sapiens GN=ITPR1 PE=2 SV=2	312130
Q9UKG1	APPL1	DP13A_HUMAN DCC-interacting protein 13-alpha OS=Homo sapiens GN=APPL1 PE=1 SV=1	79664
Q9UM19	HPCAL4	HPCL4_HUMAN Hippocalcin-like protein 4 OS=Homo sapiens GN=HPCAL4 PE=2 SV=3	22202
P60763	RAC3	RAC3_HUMAN Ras-related C3 botulinum toxin substrate 3 OS=Homo sapiens GN=RAC3 PE=1 SV=1	21379
Q9P0L0	VAPA	VAPA_HUMAN Vesicle-associated membrane protein-associated protein A OS=Homo sapiens GN=VAPA PE=1 SV=3	27893
P01034	CST3	CYTC_HUMAN Cystatin-C OS=Homo sapiens GN=CST3 PE=1 SV=1	15799
P12235	SLC25A4	ADT1_HUMAN ADP/ATP translocase 1 OS=Homo sapiens GN=SLC25A4 PE=1 SV=4	33065
P10768	ESD	ESTD_HUMAN S-formylglutathione hydrolase OS=Homo sapiens GN=ESD PE=1 SV=2	31463
P30042	C21orf33	ES1_HUMAN ES1 protein homolog mitochondrial OS=Homo sapiens GN=C21orf33 PE=1 SV=3	28170
P14550	AKR1A1	AK1A1_HUMAN Alcohol dehydrogenase [NADP(+)] OS=Homo sapiens GN=AKR1A1 PE=1 SV=3	36573
Q92928	RAB1C	RAB1C_HUMAN Putative Ras-related protein Rab-1C OS=Homo sapiens GN=RAB1C PE=5 SV=2	22017
P54707	ATP12A	AT12A_HUMAN Potassium-transporting ATPase alpha chain 2 OS=Homo sapiens GN=ATP12A PE=1 SV=3	115510
P01860	IGHG3	IGHG3_HUMAN Ig gamma-3 chain C region OS=Homo sapiens GN=IGHG3 PE=1 SV=2	41287
P18085	ARF4	ARF4_HUMAN ADP-ribosylation factor 4 OS=Homo sapiens GN=ARF4 PE=1 SV=3	20511
O75828	CBR3	CBR3_HUMAN Carbonyl reductase [NADPH] 3 OS=Homo sapiens GN=CBR3 PE=1 SV=3	30850
P35813-3	PPM1A	PPM1A_HUMAN Isoform 3 of Protein phosphatase 1A OS=Homo sapiens GN=PPM1A	51366
Q92945	KHSRP	FUBP2_HUMAN Far upstream element-binding protein 2 OS=Homo sapiens GN=KHSRP PE=1 SV=4	73115
P50897	PPT1	PPT1_HUMAN Palmitoyl-protein thioesterase 1 OS=Homo sapiens GN=PPT1 PE=1 SV=1	34193
Q6PCE3	PGM2L1	PGM2L_HUMAN Glucose 1 6-bisphosphate synthase OS=Homo sapiens GN=PGM2L1 PE=1 SV=3	70442
P05067-11	APP	A4_HUMAN Isoform 11 of Amyloid beta A4 protein OS=Homo sapiens GN=APP	84521
O43236	SEPT4	SEPT4_HUMAN Septin-4 OS=Homo sapiens GN=SEPT4 PE=1 SV=1	55098
P04080	CSTB	CYTB_HUMAN Cystatin-B OS=Homo sapiens GN=CSTB PE=1 SV=2	11140
F5GXC8	SUCLA2	F5GXC8_HUMAN Succinyl-CoA ligase [ADP-forming] subunit beta mitochondrial OS=Homo sapiens GN=SUCLA2 PE=2 SV=1	43842
O75955	FLOT1	FLOT1_HUMAN Flotillin-1 OS=Homo sapiens GN=FLOT1 PE=1 SV=3	47355
P13073	COX4I1	COX41_HUMAN Cytochrome c oxidase subunit 4 isoform 1 mitochondrial OS=Homo sapiens GN=COX4I1 PE=1 SV=1	19577
O60506-4	SYNCRIP	HNRPQ_HUMAN Isoform 4 of Heterogeneous nuclear ribonucleoprotein Q OS=Homo sapiens GN=SYNCRIP	58736
Q9UMF0	ICAM5	ICAM5_HUMAN Intercellular adhesion molecule 5 OS=Homo sapiens GN=ICAM5 PE=1 SV=3	97116
Q5JUW8	DLG3	Q5JUW8_HUMAN Discs large homolog 3 (Neuroendocrine-dlg Drosophila) isoform CRA_b OS=Homo sapiens GN=DLG3 PE=2 SV=1	93607
O14576-2	DYNC1I1	DC1I1_HUMAN Isoform 2 of Cytoplasmic dynein 1 intermediate chain 1 OS=Homo sapiens GN=DYNC1I1	70790
M0QWZ7	SARS2	M0QWZ7_HUMAN Serine--tRNA ligase mitochondrial OS=Homo sapiens GN=SARS2 PE=2 SV=1	58182
P55084	HADHB	ECHB_HUMAN Trifunctional enzyme subunit beta mitochondrial OS=Homo sapiens GN=HADHB PE=1 SV=3	51294
Q8IVF2-3	AHNAK2	AHNK2_HUMAN Isoform 3 of Protein AHNAK2 OS=Homo sapiens GN=AHNAK2	605660
Q8N9I0	SYT2	SYT2_HUMAN Synaptotagmin-2 OS=Homo sapiens GN=SYT2 PE=1 SV=2	46872
P07099	EPHX1	HYEP_HUMAN Epoxide hydrolase 1 OS=Homo sapiens GN=EPHX1 PE=1 SV=1	52949
P46109	CRKL	CRKL_HUMAN Crk-like protein OS=Homo sapiens GN=CRKL PE=1 SV=1	33777
Q9Y5K8	ATP6V1D	VATD_HUMAN V-type proton ATPase subunit D OS=Homo sapiens GN=ATP6V1D PE=1 SV=1	28263
B7Z3I9	ALAD	B7Z3I9_HUMAN Delta-aminolevulinic acid dehydratase OS=Homo sapiens GN=ALAD PE=2 SV=1	34520
P54577	YARS	SYYC_HUMAN Tyrosine--tRNA ligase cytoplasmic OS=Homo sapiens GN=YARS PE=1 SV=4	59144
P61088	UBE2N	UBE2N_HUMAN Ubiquitin-conjugating enzyme E2 N OS=Homo sapiens GN=UBE2N PE=1 SV=1	17138
Q9Y3I0	RTCB	RTCB_HUMAN tRNA-splicing ligase RtcB homolog OS=Homo sapiens GN=RTCB PE=1 SV=1	55210
P54578	USP14	UBP14_HUMAN Ubiquitin carboxyl-terminal hydrolase 14 OS=Homo sapiens GN=USP14 PE=1 SV=3	56069
Q6PIU2-2	NCEH1	NCEH1_HUMAN Isoform 2 of Neutral cholesterol ester hydrolase 1 OS=Homo sapiens GN=NCEH1	46627
O15126	SCAMP1	SCAM1_HUMAN Secretory carrier-associated membrane protein 1 OS=Homo sapiens GN=SCAMP1 PE=1 SV=2	37920
P02790	HPX	HEMO_HUMAN Hemopexin OS=Homo sapiens GN=HPX PE=1 SV=2	51676
O43837	IDH3B	IDH3B_HUMAN Isocitrate dehydrogenase [NAD] subunit beta mitochondrial OS=Homo sapiens GN=IDH3B PE=1 SV=2	42184
Q7Z2K8	GPRIN1	GRIN1_HUMAN G protein-regulated inducer of neurite outgrowth 1 OS=Homo sapiens GN=GPRIN1 PE=2 SV=2	102399
P07919	UQCRH	QCR6_HUMAN Cytochrome b-c1 complex subunit 6 mitochondrial OS=Homo sapiens GN=UQCRH PE=1 SV=2	10739
Q8N3V7-2	SYNPO	SYNPO_HUMAN Isoform 2 of Synaptopodin OS=Homo sapiens GN=SYNPO	96397
P35580	MYH10	MYH10_HUMAN Myosin-10 OS=Homo sapiens GN=MYH10 PE=1 SV=3	228997
P05141	SLC25A5	ADT2_HUMAN ADP/ATP translocase 2 OS=Homo sapiens GN=SLC25A5 PE=1 SV=7	32852
E7ERJ7	PABPC1	E7ERJ7_HUMAN Polyadenylate-binding protein 1 OS=Homo sapiens GN=PABPC1 PE=2 SV=1	67139
Q96CW1-2	AP2M1	AP2M1_HUMAN Isoform 2 of AP-2 complex subunit mu OS=Homo sapiens GN=AP2M1	49389
B7Z6Z4	MYL6	B7Z6Z4_HUMAN Myosin light polypeptide 6 OS=Homo sapiens GN=MYL6 PE=2 SV=1	26707
Q96FC7	PHYHIPL	PHIPL_HUMAN Phytanoyl-CoA hydroxylase-interacting protein-like OS=Homo sapiens GN=PHYHIPL PE=1 SV=3	42486
O75083	WDR1	WDR1_HUMAN WD repeat-containing protein 1 OS=Homo sapiens GN=WDR1 PE=1 SV=4	66194
O43157-2	PLXNB1	PLXB1_HUMAN Isoform 2 of Plexin-B1 OS=Homo sapiens GN=PLXNB1	214409
Q96QK1	VPS35	VPS35_HUMAN Vacuolar protein sorting-associated protein 35 OS=Homo sapiens GN=VPS35 PE=1 SV=2	91707
P51553	IDH3G	IDH3G_HUMAN Isocitrate dehydrogenase [NAD] subunit gamma mitochondrial OS=Homo sapiens GN=IDH3G PE=1 SV=1	42794
Q9Y639	NPTN	NPTN_HUMAN Neuroplastin OS=Homo sapiens GN=NPTN PE=1 SV=2	44387
Q9BSJ8	ESYT1	ESYT1_HUMAN Extended synaptotagmin-1 OS=Homo sapiens GN=ESYT1 PE=1 SV=1	122856
P23368	ME2	MAOM_HUMAN NAD-dependent malic enzyme mitochondrial OS=Homo sapiens GN=ME2 PE=1 SV=1	65444
Q96F85	CNRIP1	CNRP1_HUMAN CB1 cannabinoid receptor-interacting protein 1 OS=Homo sapiens GN=CNRIP1 PE=1 SV=1	18648
P04271	S100B	S100B_HUMAN Protein S100-B OS=Homo sapiens GN=S100B PE=1 SV=2	10713
P45381	ASPA	ACY2_HUMAN Aspartoacylase OS=Homo sapiens GN=ASPA PE=1 SV=1	35735
O75306-2	NDUFS2	NDUS2_HUMAN Isoform 2 of NADH dehydrogenase [ubiquinone] iron-sulfur protein 2 mitochondrial OS=Homo sapiens GN=NDUFS2	51852
P13010	XRCC5	XRCC5_HUMAN X-ray repair cross-complementing protein 5 OS=Homo sapiens GN=XRCC5 PE=1 SV=3	82705
Q9NVJ2	ARL8B	ARL8B_HUMAN ADP-ribosylation factor-like protein 8B OS=Homo sapiens GN=ARL8B PE=1 SV=1	21539
Q04760	GLO1	LGUL_HUMAN Lactoylglutathione lyase OS=Homo sapiens GN=GLO1 PE=1 SV=4	20778
Q9H4M9	EHD1	EHD1_HUMAN EH domain-containing protein 1 OS=Homo sapiens GN=EHD1 PE=1 SV=2	60627
P04083	ANXA1	ANXA1_HUMAN Annexin A1 OS=Homo sapiens GN=ANXA1 PE=1 SV=2	38714
P10515	DLAT	ODP2_HUMAN Dihydrolipoyllysine-residue acetyltransferase component of pyruvate dehydrogenase complex mitochondrial OS=Homo sapiens GN=DLAT PE=1 SV=3	68997
Q9Y4I1-2	MYO5A	MYO5A_HUMAN Isoform 2 of Unconventional myosin-Va OS=Homo sapiens GN=MYO5A	212271
P07814	EPRS	SYEP_HUMAN Bifunctional glutamate/proline--tRNA ligase OS=Homo sapiens GN=EPRS PE=1 SV=5	170590
Q9Y266	NUDC	NUDC_HUMAN Nuclear migration protein nudC OS=Homo sapiens GN=NUDC PE=1 SV=1	38243
Q96C19	EFHD2	EFHD2_HUMAN EF-hand domain-containing protein D2 OS=Homo sapiens GN=EFHD2 PE=1 SV=1	26697
G3XAH0		G3XAH0_HUMAN HCG2002594 isoform CRA_c OS=Homo sapiens GN=SEPT5 PE=3 SV=1	43845
P16389	KCNA2	KCNA2_HUMAN Potassium voltage-gated channel subfamily A member 2 OS=Homo sapiens GN=KCNA2 PE=1 SV=2	56717
P08754	GNAI3	GNAI3_HUMAN Guanine nucleotide-binding protein G(k) subunit alpha OS=Homo sapiens GN=GNAI3 PE=1 SV=3	40532
Q13618-2	CUL3	CUL3_HUMAN Isoform 2 of Cullin-3 OS=Homo sapiens GN=CUL3	86234
Q02790	FKBP4	FKBP4_HUMAN Peptidyl-prolyl cis-trans isomerase FKBP4 OS=Homo sapiens GN=FKBP4 PE=1 SV=3	51805
Q8TB36	GDAP1	GDAP1_HUMAN Ganglioside-induced differentiation-associated protein 1 OS=Homo sapiens GN=GDAP1 PE=1 SV=3	41346
P00403	MT-CO2	COX2_HUMAN Cytochrome c oxidase subunit 2 OS=Homo sapiens GN=MT-CO2 PE=1 SV=1	25565
Q6YN16	HSDL2	HSDL2_HUMAN Hydroxysteroid dehydrogenase-like protein 2 OS=Homo sapiens GN=HSDL2 PE=1 SV=1	45395
P04040	CAT	CATA_HUMAN Catalase OS=Homo sapiens GN=CAT PE=1 SV=3	59756
Q58FF6	HSP90AB4P	H90B4_HUMAN Putative heat shock protein HSP 90-beta 4 OS=Homo sapiens GN=HSP90AB4P PE=5 SV=1	58264
Q15276	RABEP1	RABE1_HUMAN Rab GTPase-binding effector protein 1 OS=Homo sapiens GN=RABEP1 PE=1 SV=2	99290
O60784	TOM1	TOM1_HUMAN Target of Myb protein 1 OS=Homo sapiens GN=TOM1 PE=1 SV=2	53818
Q12955	ANK3	ANK3_HUMAN Ankyrin-3 OS=Homo sapiens GN=ANK3 PE=1 SV=3	480416
P21266	GSTM3	GSTM3_HUMAN Glutathione S-transferase Mu 3 OS=Homo sapiens GN=GSTM3 PE=1 SV=3	26560
P27361	MAPK3	MK03_HUMAN Mitogen-activated protein kinase 3 OS=Homo sapiens GN=MAPK3 PE=1 SV=4	43136
P17655	CAPN2	CAN2_HUMAN Calpain-2 catalytic subunit OS=Homo sapiens GN=CAPN2 PE=1 SV=6	79995
H0YNE3	PSME1	H0YNE3_HUMAN Proteasome activator complex subunit 1 OS=Homo sapiens GN=PSME1 PE=2 SV=1	26870
P10606	COX5B	COX5B_HUMAN Cytochrome c oxidase subunit 5B mitochondrial OS=Homo sapiens GN=COX5B PE=1 SV=2	13696
O60262	GNG7	GBG7_HUMAN Guanine nucleotide-binding protein G(I)/G(S)/G(O) subunit gamma-7 OS=Homo sapiens GN=GNG7 PE=1 SV=1	7522
Q9UQB8-3	BAIAP2	BAIP2_HUMAN Isoform 3 of Brain-specific angiogenesis inhibitor 1-associated protein 2 OS=Homo sapiens GN=BAIAP2	56626
Q9H4G0	EPB41L1	E41L1_HUMAN Band 4.1-like protein 1 OS=Homo sapiens GN=EPB41L1 PE=1 SV=2	98503
Q9UDT6	CLIP2	CLIP2_HUMAN CAP-Gly domain-containing linker protein 2 OS=Homo sapiens GN=CLIP2 PE=1 SV=1	115837
P31937	HIBADH	3HIDH_HUMAN 3-hydroxyisobutyrate dehydrogenase mitochondrial OS=Homo sapiens GN=HIBADH PE=1 SV=2	35329
P04843	RPN1	RPN1_HUMAN Dolichyl-diphosphooligosaccharide--protein glycosyltransferase subunit 1 OS=Homo sapiens GN=RPN1 PE=1 SV=1	68569
P00568	AK1	KAD1_HUMAN Adenylate kinase isoenzyme 1 OS=Homo sapiens GN=AK1 PE=1 SV=3	21635
P31689	DNAJA1	DNJA1_HUMAN DnaJ homolog subfamily A member 1 OS=Homo sapiens GN=DNAJA1 PE=1 SV=2	44868
P28161	GSTM2	GSTM2_HUMAN Glutathione S-transferase Mu 2 OS=Homo sapiens GN=GSTM2 PE=1 SV=2	25745
F5GXS0	C4B_2	F5GXS0_HUMAN Complement C4-B OS=Homo sapiens GN=C4B_2 PE=2 SV=1	187668
P0C0L5	C4B	CO4B_HUMAN Complement C4-B OS=Homo sapiens GN=C4B PE=1 SV=2	192750
P04632	CAPNS1	CPNS1_HUMAN Calpain small subunit 1 OS=Homo sapiens GN=CAPNS1 PE=1 SV=1	28316
P0C0L4-2	C4A	CO4A_HUMAN Isoform 2 of Complement C4-A OS=Homo sapiens GN=C4A	187702
Q14CZ8	HEPACAM	HECAM_HUMAN Hepatocyte cell adhesion molecule OS=Homo sapiens GN=HEPACAM PE=1 SV=1	46027
O14880	MGST3	MGST3_HUMAN Microsomal glutathione S-transferase 3 OS=Homo sapiens GN=MGST3 PE=1 SV=1	16516
G3V3J9	GNG2	G3V3J9_HUMAN Guanine nucleotide-binding protein subunit gamma OS=Homo sapiens GN=GNG2 PE=2 SV=1	11232
O96000	NDUFB10	NDUBA_HUMAN NADH dehydrogenase [ubiquinone] 1 beta subcomplex subunit 10 OS=Homo sapiens GN=NDUFB10 PE=1 SV=3	20777
Q58FG0	HSP90AA5P	HS905_HUMAN Putative heat shock protein HSP 90-alpha A5 OS=Homo sapiens GN=HSP90AA5P PE=1 SV=1	38738
Q96FW1	OTUB1	OTUB1_HUMAN Ubiquitin thioesterase OTUB1 OS=Homo sapiens GN=OTUB1 PE=1 SV=2	31284
Q9H0R4	HDHD2	HDHD2_HUMAN Haloacid dehalogenase-like hydrolase domain-containing protein 2 OS=Homo sapiens GN=HDHD2 PE=1 SV=1	28536
Q92859	NEO1	NEO1_HUMAN Neogenin OS=Homo sapiens GN=NEO1 PE=1 SV=2	160016
O60763-2	USO1	USO1_HUMAN Isoform 2 of General vesicular transport factor p115 OS=Homo sapiens GN=USO1	109194
P12236	SLC25A6	ADT3_HUMAN ADP/ATP translocase 3 OS=Homo sapiens GN=SLC25A6 PE=1 SV=4	32866
E9PH64	NDUFB9	E9PH64_HUMAN NADH dehydrogenase [ubiquinone] 1 beta subcomplex subunit 9 OS=Homo sapiens GN=NDUFB9 PE=2 SV=1	20383
Q9Y265	RUVBL1	RUVB1_HUMAN RuvB-like 1 OS=Homo sapiens GN=RUVBL1 PE=1 SV=1	50228
Q9Y617	PSAT1	SERC_HUMAN Phosphoserine aminotransferase OS=Homo sapiens GN=PSAT1 PE=1 SV=2	40423
P24534	EEF1B2	EF1B_HUMAN Elongation factor 1-beta OS=Homo sapiens GN=EEF1B2 PE=1 SV=3	24764
P41250	GARS	SYG_HUMAN Glycine--tRNA ligase OS=Homo sapiens GN=GARS PE=1 SV=3	83166
Q9C0C9	UBE2O	UBE2O_HUMAN Ubiquitin-conjugating enzyme E2 O OS=Homo sapiens GN=UBE2O PE=1 SV=3	141293
P13667	PDIA4	PDIA4_HUMAN Protein disulfide-isomerase A4 OS=Homo sapiens GN=PDIA4 PE=1 SV=2	72933
F5H1Z9	CALD1	F5H1Z9_HUMAN Caldesmon OS=Homo sapiens GN=CALD1 PE=2 SV=1	62712
P05455	SSB	LA_HUMAN Lupus La protein OS=Homo sapiens GN=SSB PE=1 SV=2	46837
Q7L0J3	SV2A	SV2A_HUMAN Synaptic vesicle glycoprotein 2A OS=Homo sapiens GN=SV2A PE=1 SV=1	82695
Q9UKU0-2	ACSL6	ACSL6_HUMAN Isoform 2 of Long-chain-fatty-acid--CoA ligase 6 OS=Homo sapiens GN=ACSL6	74175
P20648	ATP4A	ATP4A_HUMAN Potassium-transporting ATPase alpha chain 1 OS=Homo sapiens GN=ATP4A PE=2 SV=5	114119
Q96CX2	KCTD12	KCD12_HUMAN BTB/POZ domain-containing protein KCTD12 OS=Homo sapiens GN=KCTD12 PE=1 SV=1	35701
Q9ULD0	OGDHL	OGDHL_HUMAN 2-oxoglutarate dehydrogenase-like mitochondrial OS=Homo sapiens GN=OGDHL PE=1 SV=3	114481
P26038	MSN	MOES_HUMAN Moesin OS=Homo sapiens GN=MSN PE=1 SV=3	67820
P36507	MAP2K2	MP2K2_HUMAN Dual specificity mitogen-activated protein kinase kinase 2 OS=Homo sapiens GN=MAP2K2 PE=1 SV=1	44424
P24844	MYL9	MYL9_HUMAN Myosin regulatory light polypeptide 9 OS=Homo sapiens GN=MYL9 PE=1 SV=4	19827
O94985-2	CLSTN1	CSTN1_HUMAN Isoform 2 of Calsyntenin-1 OS=Homo sapiens GN=CLSTN1	108643
O43681	ASNA1	ASNA_HUMAN ATPase ASNA1 OS=Homo sapiens GN=ASNA1 PE=1 SV=2	38793
Q13332-7	PTPRS	PTPRS_HUMAN Isoform 3 of Receptor-type tyrosine-protein phosphatase S OS=Homo sapiens GN=PTPRS	168393
Q13011	ECH1	ECH1_HUMAN Delta(3 5)-Delta(2 4)-dienoyl-CoA isomerase mitochondrial OS=Homo sapiens GN=ECH1 PE=1 SV=2	35816
P42025	ACTR1B	ACTY_HUMAN Beta-centractin OS=Homo sapiens GN=ACTR1B PE=1 SV=1	42293
P15121	AKR1B1	ALDR_HUMAN Aldose reductase OS=Homo sapiens GN=AKR1B1 PE=1 SV=3	35853
O00264	PGRMC1	PGRC1_HUMAN Membrane-associated progesterone receptor component 1 OS=Homo sapiens GN=PGRMC1 PE=1 SV=3	21671
P62140	PPP1CB	PP1B_HUMAN Serine/threonine-protein phosphatase PP1-beta catalytic subunit OS=Homo sapiens GN=PPP1CB PE=1 SV=3	37187
Q9UPY8-2	MAPRE3	MARE3_HUMAN Isoform 2 of Microtubule-associated protein RP/EB family member 3 OS=Homo sapiens GN=MAPRE3	30380
Q16864-2	ATP6V1F	VATF_HUMAN Isoform 2 of V-type proton ATPase subunit F OS=Homo sapiens GN=ATP6V1F	16402
O75051	PLXNA2	PLXA2_HUMAN Plexin-A2 OS=Homo sapiens GN=PLXNA2 PE=1 SV=4	211103
B4DG46	SLC17A7	B4DG46_HUMAN Vesicular glutamate transporter 1 OS=Homo sapiens GN=SLC17A7 PE=2 SV=1	59887
P12694	BCKDHA	ODBA_HUMAN 2-oxoisovalerate dehydrogenase subunit alpha mitochondrial OS=Homo sapiens GN=BCKDHA PE=1 SV=2	50471
Q99523	SORT1	SORT_HUMAN Sortilin OS=Homo sapiens GN=SORT1 PE=1 SV=3	92068
Q27J81	INF2	INF2_HUMAN Inverted formin-2 OS=Homo sapiens GN=INF2 PE=1 SV=2	135624
O95716	RAB3D	RAB3D_HUMAN Ras-related protein Rab-3D OS=Homo sapiens GN=RAB3D PE=1 SV=1	24267
Q9UNH7	SNX6	SNX6_HUMAN Sorting nexin-6 OS=Homo sapiens GN=SNX6 PE=1 SV=1	46649
Q9BT78	COPS4	CSN4_HUMAN COP9 signalosome complex subunit 4 OS=Homo sapiens GN=COPS4 PE=1 SV=1	46269
P08247	SYP	SYPH_HUMAN Synaptophysin OS=Homo sapiens GN=SYP PE=1 SV=3	33845
Q9UHY7	ENOPH1	ENOPH_HUMAN Enolase-phosphatase E1 OS=Homo sapiens GN=ENOPH1 PE=1 SV=1	28933
Q9Y2J0-2	RPH3A	RP3A_HUMAN Isoform 2 of Rabphilin-3A OS=Homo sapiens GN=RPH3A	76386
Q13596	SNX1	SNX1_HUMAN Sorting nexin-1 OS=Homo sapiens GN=SNX1 PE=1 SV=3	59070
Q9BWD1	ACAT2	THIC_HUMAN Acetyl-CoA acetyltransferase cytosolic OS=Homo sapiens GN=ACAT2 PE=1 SV=2	41351
O14531	DPYSL4	DPYL4_HUMAN Dihydropyrimidinase-related protein 4 OS=Homo sapiens GN=DPYSL4 PE=1 SV=2	61878
Q15818	NPTX1	NPTX1_HUMAN Neuronal pentraxin-1 OS=Homo sapiens GN=NPTX1 PE=2 SV=2	47122
O95336	PGLS	6PGL_HUMAN 6-phosphogluconolactonase OS=Homo sapiens GN=PGLS PE=1 SV=2	27547
P26640	VARS	SYVC_HUMAN Valine--tRNA ligase OS=Homo sapiens GN=VARS PE=1 SV=4	140476
P21912	SDHB	DHSB_HUMAN Succinate dehydrogenase [ubiquinone] iron-sulfur subunit mitochondrial OS=Homo sapiens GN=SDHB PE=1 SV=3	31630
P33778	HIST1H2BB	H2B1B_HUMAN Histone H2B type 1-B OS=Homo sapiens GN=HIST1H2BB PE=1 SV=2	13950
P23527	HIST1H2BO	H2B1O_HUMAN Histone H2B type 1-O OS=Homo sapiens GN=HIST1H2BO PE=1 SV=3	13906
P06899	HIST1H2BJ	H2B1J_HUMAN Histone H2B type 1-J OS=Homo sapiens GN=HIST1H2BJ PE=1 SV=3	13904
Q16778	HIST2H2BE	H2B2E_HUMAN Histone H2B type 2-E OS=Homo sapiens GN=HIST2H2BE PE=1 SV=3	13920
E7EVJ5	CYFIP2	E7EVJ5_HUMAN Cytoplasmic FMR1-interacting protein 2 OS=Homo sapiens GN=CYFIP2 PE=2 SV=1	142577
P14927	UQCRB	QCR7_HUMAN Cytochrome b-c1 complex subunit 7 OS=Homo sapiens GN=UQCRB PE=1 SV=2	13530
P15311	EZR	EZRI_HUMAN Ezrin OS=Homo sapiens GN=EZR PE=1 SV=4	69413
P21964-2	COMT	COMT_HUMAN Isoform Soluble of Catechol O-methyltransferase OS=Homo sapiens GN=COMT	24449
Q58FG1	HSP90AA4P	HS904_HUMAN Putative heat shock protein HSP 90-alpha A4 OS=Homo sapiens GN=HSP90AA4P PE=5 SV=1	47712
Q12931	TRAP1	TRAP1_HUMAN Heat shock protein 75 kDa mitochondrial OS=Homo sapiens GN=TRAP1 PE=1 SV=3	80110
Q6F5E8-2	RLTPR	LR16C_HUMAN Isoform 2 of Leucine-rich repeat-containing protein 16C OS=Homo sapiens GN=RLTPR	148207
P01116-2	KRAS	RASK_HUMAN Isoform 2B of GTPase KRas OS=Homo sapiens GN=KRAS	21425
Q9BUP0	EFHD1	EFHD1_HUMAN EF-hand domain-containing protein D1 OS=Homo sapiens GN=EFHD1 PE=1 SV=1	26928
Q9BUB1	PRKAR2A	Q9BUB1_HUMAN PRKAR2A protein OS=Homo sapiens GN=PRKAR2A PE=2 SV=1	43067
A6PVW9	SELENBP1	A6PVW9_HUMAN Selenium-binding protein 1 OS=Homo sapiens GN=SELENBP1 PE=2 SV=2	56866
P34949	MPI	MPI_HUMAN Mannose-6-phosphate isomerase OS=Homo sapiens GN=MPI PE=1 SV=2	46656
Q00169	PITPNA	PIPNA_HUMAN Phosphatidylinositol transfer protein alpha isoform OS=Homo sapiens GN=PITPNA PE=1 SV=2	31806
Q12756	KIF1A	KIF1A_HUMAN Kinesin-like protein KIF1A OS=Homo sapiens GN=KIF1A PE=1 SV=2	191063
A6NHL2-2	TUBAL3	TBAL3_HUMAN Isoform 2 of Tubulin alpha chain-like 3 OS=Homo sapiens GN=TUBAL3	45518
Q9ULB1-2	NRXN1	NRX1A_HUMAN Isoform 2a of Neurexin-1 OS=Homo sapiens GN=NRXN1	164654
Q9BQI5	SGIP1	SGIP1_HUMAN SH3-containing GRB2-like protein 3-interacting protein 1 OS=Homo sapiens GN=SGIP1 PE=1 SV=2	89109
Q9NYU2-2	UGGT1	UGGG1_HUMAN Isoform 2 of UDP-glucose:glycoprotein glucosyltransferase 1 OS=Homo sapiens GN=UGGT1	174976
P62166	NCS1	NCS1_HUMAN Neuronal calcium sensor 1 OS=Homo sapiens GN=NCS1 PE=1 SV=2	21879
Q5T4B6	TMSB4XP4	Q5T4B6_HUMAN HCG1780554 OS=Homo sapiens GN=TMSB4XP4 PE=4 SV=1	5113
Q9GZP4	PITHD1	PITH1_HUMAN PITH domain-containing protein 1 OS=Homo sapiens GN=PITHD1 PE=1 SV=1	24178
Q14847	LASP1	LASP1_HUMAN LIM and SH3 domain protein 1 OS=Homo sapiens GN=LASP1 PE=1 SV=2	29717
P78527	PRKDC	PRKDC_HUMAN DNA-dependent protein kinase catalytic subunit OS=Homo sapiens GN=PRKDC PE=1 SV=3	469093
O43615	TIMM44	TIM44_HUMAN Mitochondrial import inner membrane translocase subunit TIM44 OS=Homo sapiens GN=TIMM44 PE=1 SV=2	51356
U3KQK0	HIST1H2BN	U3KQK0_HUMAN Histone 1 H2bn isoform CRA_b OS=Homo sapiens GN=HIST1H2BN PE=4 SV=1	18804
B4DR52	HIST2H2BF	B4DR52_HUMAN Histone H2B OS=Homo sapiens GN=HIST2H2BF PE=2 SV=1	18041
P63151	PPP2R2A	2ABA_HUMAN Serine/threonine-protein phosphatase 2A 55 kDa regulatory subunit B alpha isoform OS=Homo sapiens GN=PPP2R2A PE=1 SV=1	51692
Q15811	ITSN1	ITSN1_HUMAN Intersectin-1 OS=Homo sapiens GN=ITSN1 PE=1 SV=3	195420
P00739	HPR	HPTR_HUMAN Haptoglobin-related protein OS=Homo sapiens GN=HPR PE=1 SV=2	39030
P35241-5	RDX	RADI_HUMAN Isoform 5 of Radixin OS=Homo sapiens GN=RDX	71049
O14936-4	CASK	CSKP_HUMAN Isoform 4 of Peripheral plasma membrane protein CASK OS=Homo sapiens GN=CASK	102165
P21695	GPD1	GPDA_HUMAN Glycerol-3-phosphate dehydrogenase [NAD(+)] cytoplasmic OS=Homo sapiens GN=GPD1 PE=1 SV=4	37568
P43007	SLC1A4	SATT_HUMAN Neutral amino acid transporter A OS=Homo sapiens GN=SLC1A4 PE=1 SV=1	55723
A2A2D0	STMN1	A2A2D0_HUMAN Stathmin (Fragment) OS=Homo sapiens GN=STMN1 PE=2 SV=1	9864
P30837	ALDH1B1	AL1B1_HUMAN Aldehyde dehydrogenase X mitochondrial OS=Homo sapiens GN=ALDH1B1 PE=1 SV=3	57206
B4DTC3	HNRNPD	B4DTC3_HUMAN Heterogeneous nuclear ribonucleoprotein D0 OS=Homo sapiens GN=HNRNPD PE=2 SV=1	33612
P06727	APOA4	APOA4_HUMAN Apolipoprotein A-IV OS=Homo sapiens GN=APOA4 PE=1 SV=3	45399
P01112-2	HRAS	RASH_HUMAN Isoform 2 of GTPase HRas OS=Homo sapiens GN=HRAS	18870
Q16698	DECR1	DECR_HUMAN 2 4-dienoyl-CoA reductase mitochondrial OS=Homo sapiens GN=DECR1 PE=1 SV=1	36068
A6NCK0	NAE1	A6NCK0_HUMAN NEDD8-activating enzyme E1 regulatory subunit OS=Homo sapiens GN=NAE1 PE=2 SV=2	60517
J3QRK5	UBBP4	J3QRK5_HUMAN Protein UBBP4 OS=Homo sapiens GN=UBBP4 PE=2 SV=1	25797
P21283	ATP6V1C1	VATC1_HUMAN V-type proton ATPase subunit C 1 OS=Homo sapiens GN=ATP6V1C1 PE=1 SV=4	43942
Q9Y2Z0	SUGT1	SUGT1_HUMAN Suppressor of G2 allele of SKP1 homolog OS=Homo sapiens GN=SUGT1 PE=1 SV=3	41024
Q9BXK5	BCL2L13	B2L13_HUMAN Bcl-2-like protein 13 OS=Homo sapiens GN=BCL2L13 PE=1 SV=1	52723
P36542	ATP5C1	ATPG_HUMAN ATP synthase subunit gamma mitochondrial OS=Homo sapiens GN=ATP5C1 PE=1 SV=1	32996
B7Z403	GLOD4	B7Z403_HUMAN Glyoxalase domain-containing protein 4 OS=Homo sapiens GN=GLOD4 PE=2 SV=1	32047
Q16775-2	HAGH	GLO2_HUMAN Isoform 2 of Hydroxyacylglutathione hydrolase mitochondrial OS=Homo sapiens GN=HAGH	28860
J3QS39	UBB	J3QS39_HUMAN Ubiquitin (Fragment) OS=Homo sapiens GN=UBB PE=2 SV=1	10469
F5H747	UBC	F5H747_HUMAN Polyubiquitin-C (Fragment) OS=Homo sapiens GN=UBC PE=1 SV=1	18174
P62987	UBA52	RL40_HUMAN Ubiquitin-60S ribosomal protein L40 OS=Homo sapiens GN=UBA52 PE=1 SV=2	14728
O75874	IDH1	IDHC_HUMAN Isocitrate dehydrogenase [NADP] cytoplasmic OS=Homo sapiens GN=IDH1 PE=1 SV=2	46659
P23284	PPIB	PPIB_HUMAN Peptidyl-prolyl cis-trans isomerase B OS=Homo sapiens GN=PPIB PE=1 SV=2	23743
P62942	FKBP1A	FKB1A_HUMAN Peptidyl-prolyl cis-trans isomerase FKBP1A OS=Homo sapiens GN=FKBP1A PE=1 SV=2	11951
O95294	RASAL1	RASL1_HUMAN RasGAP-activating-like protein 1 OS=Homo sapiens GN=RASAL1 PE=1 SV=3	90016
J3KRP0	CNDP1	J3KRP0_HUMAN Beta-Ala-His dipeptidase OS=Homo sapiens GN=CNDP1 PE=2 SV=1	51927
P16870-2	CPE	CBPE_HUMAN Isoform 2 of Carboxypeptidase E OS=Homo sapiens GN=CPE	49886
P19105	MYL12A	ML12A_HUMAN Myosin regulatory light chain 12A OS=Homo sapiens GN=MYL12A PE=1 SV=2	19794
O14950	MYL12B	ML12B_HUMAN Myosin regulatory light chain 12B OS=Homo sapiens GN=MYL12B PE=1 SV=2	19779
B4DNJ6	STRAP	B4DNJ6_HUMAN Serine-threonine kinase receptor-associated protein OS=Homo sapiens GN=STRAP PE=2 SV=1	39778
Q9NX63	CHCHD3	CHCH3_HUMAN Coiled-coil-helix-coiled-coil-helix domain-containing protein 3 mitochondrial OS=Homo sapiens GN=CHCHD3 PE=1 SV=1	26152
P22059	OSBP	OSBP1_HUMAN Oxysterol-binding protein 1 OS=Homo sapiens GN=OSBP PE=1 SV=1	89421
Q08257	CRYZ	QOR_HUMAN Quinone oxidoreductase OS=Homo sapiens GN=CRYZ PE=1 SV=1	35207
Q96DB2	HDAC11	HDA11_HUMAN Histone deacetylase 11 OS=Homo sapiens GN=HDAC11 PE=1 SV=1	39183
Q9NQW6	ANLN	ANLN_HUMAN Actin-binding protein anillin OS=Homo sapiens GN=ANLN PE=1 SV=2	124199
O00232	PSMD12	PSD12_HUMAN 26S proteasome non-ATPase regulatory subunit 12 OS=Homo sapiens GN=PSMD12 PE=1 SV=3	52904
P61604	HSPE1	CH10_HUMAN 10 kDa heat shock protein mitochondrial OS=Homo sapiens GN=HSPE1 PE=1 SV=2	10932
B1AH77	RAC2	B1AH77_HUMAN Ras-related C3 botulinum toxin substrate 2 OS=Homo sapiens GN=RAC2 PE=2 SV=1	16775
O95674	CDS2	CDS2_HUMAN Phosphatidate cytidylyltransferase 2 OS=Homo sapiens GN=CDS2 PE=1 SV=1	51418
Q93008-1	USP9X	USP9X_HUMAN Isoform 2 of Probable ubiquitin carboxyl-terminal hydrolase FAF-X OS=Homo sapiens GN=USP9X	290461
O95182	NDUFA7	NDUA7_HUMAN NADH dehydrogenase [ubiquinone] 1 alpha subcomplex subunit 7 OS=Homo sapiens GN=NDUFA7 PE=1 SV=3	12551
Q8N7J2	AMER2	AMER2_HUMAN APC membrane recruitment protein 2 OS=Homo sapiens GN=AMER2 PE=1 SV=3	69507
Q8IW45	CARKD	NNRD_HUMAN ATP-dependent (S)-NAD(P)H-hydrate dehydratase OS=Homo sapiens GN=CARKD PE=1 SV=1	36576
Q9Y394-2	DHRS7	DHRS7_HUMAN Isoform 2 of Dehydrogenase/reductase SDR family member 7 OS=Homo sapiens GN=DHRS7	32268
O14983-2	ATP2A1	AT2A1_HUMAN Isoform SERCA1A of Sarcoplasmic/endoplasmic reticulum calcium ATPase 1 OS=Homo sapiens GN=ATP2A1	109283
Q6ZMI0	PPP1R21	PPR21_HUMAN Protein phosphatase 1 regulatory subunit 21 OS=Homo sapiens GN=PPP1R21 PE=1 SV=1	88314
P78352-2	DLG4	DLG4_HUMAN Isoform 2 of Disks large homolog 4 OS=Homo sapiens GN=DLG4	85430
P23515	OMG	OMGP_HUMAN Oligodendrocyte-myelin glycoprotein OS=Homo sapiens GN=OMG PE=1 SV=2	49608
P07858	CTSB	CATB_HUMAN Cathepsin B OS=Homo sapiens GN=CTSB PE=1 SV=3	37822
Q14247	CTTN	SRC8_HUMAN Src substrate cortactin OS=Homo sapiens GN=CTTN PE=1 SV=2	61586
B7Z815	USP7	B7Z815_HUMAN Ubiquitin carboxyl-terminal hydrolase OS=Homo sapiens GN=USP7 PE=2 SV=1	126269
P13521	SCG2	SCG2_HUMAN Secretogranin-2 OS=Homo sapiens GN=SCG2 PE=1 SV=2	70941
P69892	HBG2	HBG2_HUMAN Hemoglobin subunit gamma-2 OS=Homo sapiens GN=HBG2 PE=1 SV=2	16126
P35232	PHB	PHB_HUMAN Prohibitin OS=Homo sapiens GN=PHB PE=1 SV=1	29804
O60271	SPAG9	JIP4_HUMAN C-Jun-amino-terminal kinase-interacting protein 4 OS=Homo sapiens GN=SPAG9 PE=1 SV=4	146205
Q13303	KCNAB2	KCAB2_HUMAN Voltage-gated potassium channel subunit beta-2 OS=Homo sapiens GN=KCNAB2 PE=1 SV=2	41000
F8W8D4	UBA3	F8W8D4_HUMAN NEDD8-activating enzyme E1 catalytic subunit OS=Homo sapiens GN=UBA3 PE=2 SV=1	47272
Q9HB71-3	CACYBP	CYBP_HUMAN Isoform 3 of Calcyclin-binding protein OS=Homo sapiens GN=CACYBP	21228
Q5JRX3	PITRM1	PREP_HUMAN Presequence protease mitochondrial OS=Homo sapiens GN=PITRM1 PE=1 SV=3	117413
O43242	PSMD3	PSMD3_HUMAN 26S proteasome non-ATPase regulatory subunit 3 OS=Homo sapiens GN=PSMD3 PE=1 SV=2	60978
P43121	MCAM	MUC18_HUMAN Cell surface glycoprotein MUC18 OS=Homo sapiens GN=MCAM PE=1 SV=2	71608
Q9C040	TRIM2	TRIM2_HUMAN Tripartite motif-containing protein 2 OS=Homo sapiens GN=TRIM2 PE=1 SV=1	81530
P19086	GNAZ	GNAZ_HUMAN Guanine nucleotide-binding protein G(z) subunit alpha OS=Homo sapiens GN=GNAZ PE=2 SV=3	40924
Q02818	NUCB1	NUCB1_HUMAN Nucleobindin-1 OS=Homo sapiens GN=NUCB1 PE=1 SV=4	53879
O00408-4	PDE2A	PDE2A_HUMAN Isoform PDE2A4 of cGMP-dependent 3' 5'-cyclic phosphodiesterase OS=Homo sapiens GN=PDE2A	104955
P38117	ETFB	ETFB_HUMAN Electron transfer flavoprotein subunit beta OS=Homo sapiens GN=ETFB PE=1 SV=3	27844
P51659	HSD17B4	DHB4_HUMAN Peroxisomal multifunctional enzyme type 2 OS=Homo sapiens GN=HSD17B4 PE=1 SV=3	79686
P10644	PRKAR1A	KAP0_HUMAN cAMP-dependent protein kinase type I-alpha regulatory subunit OS=Homo sapiens GN=PRKAR1A PE=1 SV=1	42982
P48454-2	PPP3CC	PP2BC_HUMAN Isoform 2 of Serine/threonine-protein phosphatase 2B catalytic subunit gamma isoform OS=Homo sapiens GN=PPP3CC	57073
Q13838	DDX39B	DX39B_HUMAN Spliceosome RNA helicase DDX39B OS=Homo sapiens GN=DDX39B PE=1 SV=1	48991
Q92614-4	MYO18A	MY18A_HUMAN Isoform 4 of Unconventional myosin-XVIIIa OS=Homo sapiens GN=MYO18A	231238
Q9NZL9	MAT2B	MAT2B_HUMAN Methionine adenosyltransferase 2 subunit beta OS=Homo sapiens GN=MAT2B PE=1 SV=1	37552
Q9H598	SLC32A1	VIAAT_HUMAN Vesicular inhibitory amino acid transporter OS=Homo sapiens GN=SLC32A1 PE=1 SV=2	57415
O95670	ATP6V1G2	VATG2_HUMAN V-type proton ATPase subunit G 2 OS=Homo sapiens GN=ATP6V1G2 PE=1 SV=1	13604
Q5H9R2	DKFZp781K1356	Q5H9R2_HUMAN NADH dehydrogenase [ubiquinone] 1 alpha subcomplex subunit 5 OS=Homo sapiens GN=DKFZp781K1356 PE=2 SV=1	13563
P55327-3	TPD52	TPD52_HUMAN Isoform 3 of Tumor protein D52 OS=Homo sapiens GN=TPD52	26382
P00450	CP	CERU_HUMAN Ceruloplasmin OS=Homo sapiens GN=CP PE=1 SV=1	122205
P06732	CKM	KCRM_HUMAN Creatine kinase M-type OS=Homo sapiens GN=CKM PE=1 SV=2	43101
P01871	IGHM	IGHM_HUMAN Ig mu chain C region OS=Homo sapiens GN=IGHM PE=1 SV=3	49307
Q99250	SCN2A	SCN2A_HUMAN Sodium channel protein type 2 subunit alpha OS=Homo sapiens GN=SCN2A PE=1 SV=3	227973
Q13616	CUL1	CUL1_HUMAN Cullin-1 OS=Homo sapiens GN=CUL1 PE=1 SV=2	89678
Q8N1G4	LRRC47	LRC47_HUMAN Leucine-rich repeat-containing protein 47 OS=Homo sapiens GN=LRRC47 PE=1 SV=1	63473
Q15836	VAMP3	VAMP3_HUMAN Vesicle-associated membrane protein 3 OS=Homo sapiens GN=VAMP3 PE=1 SV=3	11309
Q01105-2	SET	SET_HUMAN Isoform 2 of Protein SET OS=Homo sapiens GN=SET	32103
Q92747	ARPC1A	ARC1A_HUMAN Actin-related protein 2/3 complex subunit 1A OS=Homo sapiens GN=ARPC1A PE=1 SV=2	41569
Q8N257	HIST3H2BB	H2B3B_HUMAN Histone H2B type 3-B OS=Homo sapiens GN=HIST3H2BB PE=1 SV=3	13908
P22694-10	PRKACB	KAPCB_HUMAN Isoform 10 of cAMP-dependent protein kinase catalytic subunit beta OS=Homo sapiens GN=PRKACB	36979
Q9NY33	DPP3	DPP3_HUMAN Dipeptidyl peptidase 3 OS=Homo sapiens GN=DPP3 PE=1 SV=2	82589
Q9UGV2	NDRG3	NDRG3_HUMAN Protein NDRG3 OS=Homo sapiens GN=NDRG3 PE=1 SV=2	41409
Q13367	AP3B2	AP3B2_HUMAN AP-3 complex subunit beta-2 OS=Homo sapiens GN=AP3B2 PE=1 SV=2	119059
Q99880	HIST1H2BL	H2B1L_HUMAN Histone H2B type 1-L OS=Homo sapiens GN=HIST1H2BL PE=1 SV=3	13952
Q9NRW1	RAB6B	RAB6B_HUMAN Ras-related protein Rab-6B OS=Homo sapiens GN=RAB6B PE=1 SV=1	23462
P49753	ACOT2	ACOT2_HUMAN Acyl-coenzyme A thioesterase 2 mitochondrial OS=Homo sapiens GN=ACOT2 PE=1 SV=6	53219
P43155-2	CRAT	CACP_HUMAN Isoform 2 of Carnitine O-acetyltransferase OS=Homo sapiens GN=CRAT	68569
Q9NSK0	KLC4	KLC4_HUMAN Kinesin light chain 4 OS=Homo sapiens GN=KLC4 PE=1 SV=3	68640
P37802	TAGLN2	TAGL2_HUMAN Transgelin-2 OS=Homo sapiens GN=TAGLN2 PE=1 SV=3	22391
P11233	RALA	RALA_HUMAN Ras-related protein Ral-A OS=Homo sapiens GN=RALA PE=1 SV=1	23567
Q00577	PURA	PURA_HUMAN Transcriptional activator protein Pur-alpha OS=Homo sapiens GN=PURA PE=1 SV=2	34911
P13804-2	ETFA	ETFA_HUMAN Isoform 2 of Electron transfer flavoprotein subunit alpha mitochondrial OS=Homo sapiens GN=ETFA	30026
Q9NSE4	IARS2	SYIM_HUMAN Isoleucine--tRNA ligase mitochondrial OS=Homo sapiens GN=IARS2 PE=1 SV=2	113791
P16083	NQO2	NQO2_HUMAN Ribosyldihydronicotinamide dehydrogenase [quinone] OS=Homo sapiens GN=NQO2 PE=1 SV=5	25919
P42263	GRIA3	GRIA3_HUMAN Glutamate receptor 3 OS=Homo sapiens GN=GRIA3 PE=1 SV=2	101157
P51693	APLP1	APLP1_HUMAN Amyloid-like protein 1 OS=Homo sapiens GN=APLP1 PE=1 SV=3	72176
P68402	PAFAH1B2	PA1B2_HUMAN Platelet-activating factor acetylhydrolase IB subunit beta OS=Homo sapiens GN=PAFAH1B2 PE=1 SV=1	25569
Q00325-2	SLC25A3	MPCP_HUMAN Isoform B of Phosphate carrier protein mitochondrial OS=Homo sapiens GN=SLC25A3	39959
Q6PKC0	GMPR2	Q6PKC0_HUMAN GMP reductase OS=Homo sapiens GN=GMPR2 PE=2 SV=1	45008
P29692-2	EEF1D	EF1D_HUMAN Isoform 2 of Elongation factor 1-delta OS=Homo sapiens GN=EEF1D	71408
E9PBS1	PAICS	E9PBS1_HUMAN Phosphoribosylaminoimidazole carboxylase (Fragment) OS=Homo sapiens GN=PAICS PE=2 SV=1	45652
P40123	CAP2	CAP2_HUMAN Adenylyl cyclase-associated protein 2 OS=Homo sapiens GN=CAP2 PE=1 SV=1	52824
O14561	NDUFAB1	ACPM_HUMAN Acyl carrier protein mitochondrial OS=Homo sapiens GN=NDUFAB1 PE=1 SV=3	17417
P60842	EIF4A1	IF4A1_HUMAN Eukaryotic initiation factor 4A-I OS=Homo sapiens GN=EIF4A1 PE=1 SV=1	46154
Q13825	AUH	AUHM_HUMAN Methylglutaconyl-CoA hydratase mitochondrial OS=Homo sapiens GN=AUH PE=1 SV=1	35609
E7EU96	CSNK2A1	E7EU96_HUMAN Casein kinase II subunit alpha OS=Homo sapiens GN=CSNK2A1 PE=2 SV=1	45311
F5H604	CLASP2	F5H604_HUMAN CLIP-associating protein 2 OS=Homo sapiens GN=CLASP2 PE=2 SV=1	164730
Q07960	ARHGAP1	RHG01_HUMAN Rho GTPase-activating protein 1 OS=Homo sapiens GN=ARHGAP1 PE=1 SV=1	50436
P30531	SLC6A1	SC6A1_HUMAN Sodium- and chloride-dependent GABA transporter 1 OS=Homo sapiens GN=SLC6A1 PE=1 SV=2	67074
P68036-3	UBE2L3	UB2L3_HUMAN Isoform 3 of Ubiquitin-conjugating enzyme E2 L3 OS=Homo sapiens GN=UBE2L3	24004
P35998	PSMC2	PRS7_HUMAN 26S protease regulatory subunit 7 OS=Homo sapiens GN=PSMC2 PE=1 SV=3	48634
P21397	MAOA	AOFA_HUMAN Amine oxidase [flavin-containing] A OS=Homo sapiens GN=MAOA PE=1 SV=1	59682
Q53GQ0	HSD17B12	DHB12_HUMAN Estradiol 17-beta-dehydrogenase 12 OS=Homo sapiens GN=HSD17B12 PE=1 SV=2	34324
Q9UJU6	DBNL	DBNL_HUMAN Drebrin-like protein OS=Homo sapiens GN=DBNL PE=1 SV=1	48207
P43490	NAMPT	NAMPT_HUMAN Nicotinamide phosphoribosyltransferase OS=Homo sapiens GN=NAMPT PE=1 SV=1	55521
Q8NI08-2	NCOA7	NCOA7_HUMAN Isoform 2 of Nuclear receptor coactivator 7 OS=Homo sapiens GN=NCOA7	104847
A0MZ66-3	KIAA1598	SHOT1_HUMAN Isoform 3 of Shootin-1 OS=Homo sapiens GN=KIAA1598	73609
Q07157	TJP1	ZO1_HUMAN Tight junction protein ZO-1 OS=Homo sapiens GN=TJP1 PE=1 SV=3	195457
Q13526	PIN1	PIN1_HUMAN Peptidyl-prolyl cis-trans isomerase NIMA-interacting 1 OS=Homo sapiens GN=PIN1 PE=1 SV=1	18243
P30519	HMOX2	HMOX2_HUMAN Heme oxygenase 2 OS=Homo sapiens GN=HMOX2 PE=1 SV=2	36033
Q9P121-3	NTM	NTRI_HUMAN Isoform 3 of Neurotrimin OS=Homo sapiens GN=NTM	34985
B4DKK2	SRI	B4DKK2_HUMAN Sorcin OS=Homo sapiens GN=SRI PE=2 SV=1	20006
Q9H4A4	RNPEP	AMPB_HUMAN Aminopeptidase B OS=Homo sapiens GN=RNPEP PE=1 SV=2	72596
Q9HCH3	CPNE5	CPNE5_HUMAN Copine-5 OS=Homo sapiens GN=CPNE5 PE=1 SV=2	65734
Q9H479	FN3K	FN3K_HUMAN Fructosamine-3-kinase OS=Homo sapiens GN=FN3K PE=1 SV=1	35171
Q9H0E2	TOLLIP	TOLIP_HUMAN Toll-interacting protein OS=Homo sapiens GN=TOLLIP PE=1 SV=1	30282
Q9NV96	TMEM30A	CC50A_HUMAN Cell cycle control protein 50A OS=Homo sapiens GN=TMEM30A PE=1 SV=1	40684
O75521-2	ECI2	ECI2_HUMAN Isoform 2 of Enoyl-CoA delta isomerase 2 mitochondrial OS=Homo sapiens GN=ECI2	39609
P30046	DDT	DOPD_HUMAN D-dopachrome decarboxylase OS=Homo sapiens GN=DDT PE=1 SV=3	12712
P29218-3	IMPA1	IMPA1_HUMAN Isoform 3 of Inositol monophosphatase 1 OS=Homo sapiens GN=IMPA1	36695
O75689	ADAP1	ADAP1_HUMAN Arf-GAP with dual PH domain-containing protein 1 OS=Homo sapiens GN=ADAP1 PE=1 SV=2	43395
P52943-2	CRIP2	CRIP2_HUMAN Isoform 2 of Cysteine-rich protein 2 OS=Homo sapiens GN=CRIP2	30221
Q14764	MVP	MVP_HUMAN Major vault protein OS=Homo sapiens GN=MVP PE=1 SV=4	99327
P62333	PSMC6	PRS10_HUMAN 26S protease regulatory subunit 10B OS=Homo sapiens GN=PSMC6 PE=1 SV=1	44173
P60520	GABARAPL2	GBRL2_HUMAN Gamma-aminobutyric acid receptor-associated protein-like 2 OS=Homo sapiens GN=GABARAPL2 PE=1 SV=1	13667
S4R371	FABP3	S4R371_HUMAN Fatty acid-binding protein heart (Fragment) OS=Homo sapiens GN=FABP3 PE=3 SV=1	14787
Q9UHD9	UBQLN2	UBQL2_HUMAN Ubiquilin-2 OS=Homo sapiens GN=UBQLN2 PE=1 SV=2	65696
B4DT77	ANXA7	B4DT77_HUMAN Annexin OS=Homo sapiens GN=ANXA7 PE=2 SV=1	37805
F5GWJ1	PCDH7	F5GWJ1_HUMAN Protocadherin-7 OS=Homo sapiens GN=PCDH7 PE=2 SV=1	136570
P51178	PLCD1	PLCD1_HUMAN 1-phosphatidylinositol 4 5-bisphosphate phosphodiesterase delta-1 OS=Homo sapiens GN=PLCD1 PE=1 SV=2	85665
I3L1P8	SLC25A11	I3L1P8_HUMAN Mitochondrial 2-oxoglutarate/malate carrier protein (Fragment) OS=Homo sapiens GN=SLC25A11 PE=2 SV=1	32182
Q9UHL4	DPP7	DPP2_HUMAN Dipeptidyl peptidase 2 OS=Homo sapiens GN=DPP7 PE=1 SV=3	54342
J3KN00	NDUFA13	J3KN00_HUMAN NADH dehydrogenase (Ubiquinone) 1 alpha subcomplex 13 OS=Homo sapiens GN=NDUFA13 PE=2 SV=1	25821
Q9Y4E1-2	FAM21C	FA21C_HUMAN Isoform 2 of WASH complex subunit FAM21C OS=Homo sapiens GN=FAM21C	143648
Q5SNT6	FAM21B	FA21B_HUMAN WASH complex subunit FAM21B OS=Homo sapiens GN=FAM21B PE=2 SV=2	136969
Q641Q2	FAM21A	FA21A_HUMAN WASH complex subunit FAM21A OS=Homo sapiens GN=FAM21A PE=2 SV=3	147183
Q7L1I2	SV2B	SV2B_HUMAN Synaptic vesicle glycoprotein 2B OS=Homo sapiens GN=SV2B PE=2 SV=1	77444
E7EM64	COPS6	E7EM64_HUMAN COP9 signalosome complex subunit 6 OS=Homo sapiens GN=COPS6 PE=2 SV=1	36064
B2RPK0	HMGB1P1	HGB1A_HUMAN Putative high mobility group protein B1-like 1 OS=Homo sapiens GN=HMGB1P1 PE=5 SV=1	24238
P31323	PRKAR2B	KAP3_HUMAN cAMP-dependent protein kinase type II-beta regulatory subunit OS=Homo sapiens GN=PRKAR2B PE=1 SV=3	46302
B1AUU8	EPS15	B1AUU8_HUMAN Epidermal growth factor receptor substrate 15 OS=Homo sapiens GN=EPS15 PE=2 SV=1	83655
Q9H9H5	MAP6D1	MA6D1_HUMAN MAP6 domain-containing protein 1 OS=Homo sapiens GN=MAP6D1 PE=1 SV=1	21005
P35080	PFN2	PROF2_HUMAN Profilin-2 OS=Homo sapiens GN=PFN2 PE=1 SV=3	15046
Q92841	DDX17	DDX17_HUMAN Probable ATP-dependent RNA helicase DDX17 OS=Homo sapiens GN=DDX17 PE=1 SV=2	80273
P16104	H2AFX	H2AX_HUMAN Histone H2AX OS=Homo sapiens GN=H2AFX PE=1 SV=2	15145
Q9HAV0	GNB4	GBB4_HUMAN Guanine nucleotide-binding protein subunit beta-4 OS=Homo sapiens GN=GNB4 PE=1 SV=3	37567
Q6P9B6	TLDC1	TLDC1_HUMAN TLD domain-containing protein 1 OS=Homo sapiens GN=TLDC1 PE=1 SV=2	50994
F5H039	GPHN	F5H039_HUMAN Molybdopterin molybdenumtransferase OS=Homo sapiens GN=GPHN PE=2 SV=1	84734
Q96AE4-2	FUBP1	FUBP1_HUMAN Isoform 2 of Far upstream element-binding protein 1 OS=Homo sapiens GN=FUBP1	68605
P51148	RAB5C	RAB5C_HUMAN Ras-related protein Rab-5C OS=Homo sapiens GN=RAB5C PE=1 SV=2	23483
P20339	RAB5A	RAB5A_HUMAN Ras-related protein Rab-5A OS=Homo sapiens GN=RAB5A PE=1 SV=2	23659
P41567	EIF1	EIF1_HUMAN Eukaryotic translation initiation factor 1 OS=Homo sapiens GN=EIF1 PE=1 SV=1	12732
P78310	CXADR	CXAR_HUMAN Coxsackievirus and adenovirus receptor OS=Homo sapiens GN=CXADR PE=1 SV=1	40030
P10114	RAP2A	RAP2A_HUMAN Ras-related protein Rap-2a OS=Homo sapiens GN=RAP2A PE=1 SV=1	20615
Q9UMX0	UBQLN1	UBQL1_HUMAN Ubiquilin-1 OS=Homo sapiens GN=UBQLN1 PE=1 SV=2	62519
Q9NQW7-3	XPNPEP1	XPP1_HUMAN Isoform 3 of Xaa-Pro aminopeptidase 1 OS=Homo sapiens GN=XPNPEP1	74798
P30040	ERP29	ERP29_HUMAN Endoplasmic reticulum resident protein 29 OS=Homo sapiens GN=ERP29 PE=1 SV=4	28993
P26639-2	TARS	SYTC_HUMAN Isoform 2 of Threonine--tRNA ligase cytoplasmic OS=Homo sapiens GN=TARS	86861
H3BMD8	ARPP19	H3BMD8_HUMAN cAMP-regulated phosphoprotein 19 OS=Homo sapiens GN=ARPP19 PE=2 SV=1	14484
B4DVE7	ANXA11	B4DVE7_HUMAN Annexin OS=Homo sapiens GN=ANXA11 PE=2 SV=1	51242
P02689	PMP2	MYP2_HUMAN Myelin P2 protein OS=Homo sapiens GN=PMP2 PE=1 SV=3	14909
F5H740	VDAC3	F5H740_HUMAN Voltage-dependent anion-selective channel protein 3 OS=Homo sapiens GN=VDAC3 PE=2 SV=1	30758
P19338	NCL	NUCL_HUMAN Nucleolin OS=Homo sapiens GN=NCL PE=1 SV=3	76615
E7EUD0	DKK3	E7EUD0_HUMAN Dickkopf-related protein 3 OS=Homo sapiens GN=DKK3 PE=2 SV=2	35315
E9PCY7	HNRNPH1	E9PCY7_HUMAN Heterogeneous nuclear ribonucleoprotein H OS=Homo sapiens GN=HNRNPH1 PE=2 SV=1	47087
Q9Y230	RUVBL2	RUVB2_HUMAN RuvB-like 2 OS=Homo sapiens GN=RUVBL2 PE=1 SV=3	51157
Q03252	LMNB2	LMNB2_HUMAN Lamin-B2 OS=Homo sapiens GN=LMNB2 PE=1 SV=3	67689
Q9NQR4	NIT2	NIT2_HUMAN Omega-amidase NIT2 OS=Homo sapiens GN=NIT2 PE=1 SV=1	30608
Q05329	GAD2	DCE2_HUMAN Glutamate decarboxylase 2 OS=Homo sapiens GN=GAD2 PE=1 SV=1	65411
P36957	DLST	ODO2_HUMAN Dihydrolipoyllysine-residue succinyltransferase component of 2-oxoglutarate dehydrogenase complex mitochondrial OS=Homo sapiens GN=DLST PE=1 SV=4	48755
P06737-2	PYGL	PYGL_HUMAN Isoform 2 of Glycogen phosphorylase liver form OS=Homo sapiens GN=PYGL	93134
O95865	DDAH2	DDAH2_HUMAN N(G) N(G)-dimethylarginine dimethylaminohydrolase 2 OS=Homo sapiens GN=DDAH2 PE=1 SV=1	29644
O43765	SGTA	SGTA_HUMAN Small glutamine-rich tetratricopeptide repeat-containing protein alpha OS=Homo sapiens GN=SGTA PE=1 SV=1	34063
P62136-2	PPP1CA	PP1A_HUMAN Isoform 2 of Serine/threonine-protein phosphatase PP1-alpha catalytic subunit OS=Homo sapiens GN=PPP1CA	38631
Q9NR45	NANS	SIAS_HUMAN Sialic acid synthase OS=Homo sapiens GN=NANS PE=1 SV=2	40308
Q9Y2B0	CNPY2	CNPY2_HUMAN Protein canopy homolog 2 OS=Homo sapiens GN=CNPY2 PE=1 SV=1	20652
Q14108	SCARB2	SCRB2_HUMAN Lysosome membrane protein 2 OS=Homo sapiens GN=SCARB2 PE=1 SV=2	54290
P29992	GNA11	GNA11_HUMAN Guanine nucleotide-binding protein subunit alpha-11 OS=Homo sapiens GN=GNA11 PE=1 SV=2	42123
Q9BS26	ERP44	ERP44_HUMAN Endoplasmic reticulum resident protein 44 OS=Homo sapiens GN=ERP44 PE=1 SV=1	46971
Q93034	CUL5	CUL5_HUMAN Cullin-5 OS=Homo sapiens GN=CUL5 PE=1 SV=4	90955
F8VYE8	PPP1CC	F8VYE8_HUMAN Serine/threonine-protein phosphatase OS=Homo sapiens GN=PPP1CC PE=2 SV=1	34950
P05556	ITGB1	ITB1_HUMAN Integrin beta-1 OS=Homo sapiens GN=ITGB1 PE=1 SV=2	88415
A6NMQ3	ENSA	A6NMQ3_HUMAN Alpha-endosulfine OS=Homo sapiens GN=ENSA PE=2 SV=2	15634
Q86T65-4	DAAM2	DAAM2_HUMAN Isoform 2 of Disheveled-associated activator of morphogenesis 2 OS=Homo sapiens GN=DAAM2	123370
O43399-3	TPD52L2	TPD54_HUMAN Isoform 3 of Tumor protein D54 OS=Homo sapiens GN=TPD52L2	22517
Q9NQE9	HINT3	HINT3_HUMAN Histidine triad nucleotide-binding protein 3 OS=Homo sapiens GN=HINT3 PE=1 SV=1	20361
P30520	ADSS	PURA2_HUMAN Adenylosuccinate synthetase isozyme 2 OS=Homo sapiens GN=ADSS PE=1 SV=3	50097
P60981	DSTN	DEST_HUMAN Destrin OS=Homo sapiens GN=DSTN PE=1 SV=3	18506
O00186	STXBP3	STXB3_HUMAN Syntaxin-binding protein 3 OS=Homo sapiens GN=STXBP3 PE=1 SV=2	67764
Q08495	DMTN	DEMA_HUMAN Dematin OS=Homo sapiens GN=DMTN PE=1 SV=3	45514
Q7L266	ASRGL1	ASGL1_HUMAN Isoaspartyl peptidase/L-asparaginase OS=Homo sapiens GN=ASRGL1 PE=1 SV=2	32055
Q13491-4	GPM6B	GPM6B_HUMAN Isoform 4 of Neuronal membrane glycoprotein M6-b OS=Homo sapiens GN=GPM6B	36220
B1ALY0	PALM2-AKAP2	B1ALY0_HUMAN Protein PALM2-AKAP2 (Fragment) OS=Homo sapiens GN=PALM2-AKAP2 PE=4 SV=1	47627
P48637	GSS	GSHB_HUMAN Glutathione synthetase OS=Homo sapiens GN=GSS PE=1 SV=1	52385
Q93084-6	ATP2A3	AT2A3_HUMAN Isoform SERCA3D of Sarcoplasmic/endoplasmic reticulum calcium ATPase 3 OS=Homo sapiens GN=ATP2A3	114130
B1ANR0	PABPC4	B1ANR0_HUMAN Poly(A) binding protein cytoplasmic 4 (Inducible form) isoform CRA_e OS=Homo sapiens GN=PABPC4 PE=2 SV=1	67971
Q92783-2	STAM	STAM1_HUMAN Isoform 2 of Signal transducing adapter molecule 1 OS=Homo sapiens GN=STAM	44972
Q16836	HADH	HCDH_HUMAN Hydroxyacyl-coenzyme A dehydrogenase mitochondrial OS=Homo sapiens GN=HADH PE=1 SV=3	34294
Q13162	PRDX4	PRDX4_HUMAN Peroxiredoxin-4 OS=Homo sapiens GN=PRDX4 PE=1 SV=1	30540
P06756-3	ITGAV	ITAV_HUMAN Isoform 3 of Integrin alpha-V OS=Homo sapiens GN=ITGAV	111131
Q96BS2	TESC	CHP3_HUMAN Calcineurin B homologous protein 3 OS=Homo sapiens GN=TESC PE=1 SV=3	24750
P78356	PIP4K2B	PI42B_HUMAN Phosphatidylinositol 5-phosphate 4-kinase type-2 beta OS=Homo sapiens GN=PIP4K2B PE=1 SV=1	47378
Q9UHD1	CHORDC1	CHRD1_HUMAN Cysteine and histidine-rich domain-containing protein 1 OS=Homo sapiens GN=CHORDC1 PE=1 SV=2	37490
Q99757	TXN2	THIOM_HUMAN Thioredoxin mitochondrial OS=Homo sapiens GN=TXN2 PE=1 SV=2	18383
Q9GZM8-3	NDEL1	NDEL1_HUMAN Isoform 3 of Nuclear distribution protein nudE-like 1 OS=Homo sapiens GN=NDEL1	37039
Q99471	PFDN5	PFD5_HUMAN Prefoldin subunit 5 OS=Homo sapiens GN=PFDN5 PE=1 SV=2	17328
Q14152	EIF3A	EIF3A_HUMAN Eukaryotic translation initiation factor 3 subunit A OS=Homo sapiens GN=EIF3A PE=1 SV=1	166569
B4DIH5	COPS2	B4DIH5_HUMAN COP9 signalosome complex subunit 2 OS=Homo sapiens GN=COPS2 PE=2 SV=1	44229
P10412	HIST1H1E	H14_HUMAN Histone H1.4 OS=Homo sapiens GN=HIST1H1E PE=1 SV=2	21865
E9PFI2	STXBP5L	E9PFI2_HUMAN Syntaxin-binding protein 5-like OS=Homo sapiens GN=STXBP5L PE=2 SV=1	128948
Q9NQ48	LZTFL1	LZTL1_HUMAN Leucine zipper transcription factor-like protein 1 OS=Homo sapiens GN=LZTFL1 PE=1 SV=1	34592
Q9Y4W6	AFG3L2	AFG32_HUMAN AFG3-like protein 2 OS=Homo sapiens GN=AFG3L2 PE=1 SV=2	88584
Q96HE7	ERO1L	ERO1A_HUMAN ERO1-like protein alpha OS=Homo sapiens GN=ERO1L PE=1 SV=2	54393
P61020	RAB5B	RAB5B_HUMAN Ras-related protein Rab-5B OS=Homo sapiens GN=RAB5B PE=1 SV=1	23707
Q9ULP9-2	TBC1D24	TBC24_HUMAN Isoform 2 of TBC1 domain family member 24 OS=Homo sapiens GN=TBC1D24	62318
P18124	RPL7	RL7_HUMAN 60S ribosomal protein L7 OS=Homo sapiens GN=RPL7 PE=1 SV=1	29226
Q9UQ16-2	DNM3	DYN3_HUMAN Isoform 2 of Dynamin-3 OS=Homo sapiens GN=DNM3	96682
P30613-2	PKLR	KPYR_HUMAN Isoform L-type of Pyruvate kinase PKLR OS=Homo sapiens GN=PKLR	58494
Q16762	TST	THTR_HUMAN Thiosulfate sulfurtransferase OS=Homo sapiens GN=TST PE=1 SV=4	33429
P62826	RAN	RAN_HUMAN GTP-binding nuclear protein Ran OS=Homo sapiens GN=RAN PE=1 SV=3	24423
F8W7Q4	FAM162A	F8W7Q4_HUMAN Protein FAM162A OS=Homo sapiens GN=FAM162A PE=2 SV=1	16515
O60256	PRPSAP2	KPRB_HUMAN Phosphoribosyl pyrophosphate synthase-associated protein 2 OS=Homo sapiens GN=PRPSAP2 PE=1 SV=1	40926
P30711	GSTT1	GSTT1_HUMAN Glutathione S-transferase theta-1 OS=Homo sapiens GN=GSTT1 PE=1 SV=4	27335
Q8NBX0	SCCPDH	SCPDL_HUMAN Saccharopine dehydrogenase-like oxidoreductase OS=Homo sapiens GN=SCCPDH PE=1 SV=1	47151
Q8N335	GPD1L	GPD1L_HUMAN Glycerol-3-phosphate dehydrogenase 1-like protein OS=Homo sapiens GN=GPD1L PE=1 SV=1	38419
E9PEZ7	ABI2	E9PEZ7_HUMAN Abl interactor 2 OS=Homo sapiens GN=ABI2 PE=2 SV=1	49251
Q9NP72	RAB18	RAB18_HUMAN Ras-related protein Rab-18 OS=Homo sapiens GN=RAB18 PE=1 SV=1	22977
O75323	GBAS	NIPS2_HUMAN Protein NipSnap homolog 2 OS=Homo sapiens GN=GBAS PE=1 SV=1	33743
A8MT37	GSK3A	A8MT37_HUMAN Glycogen synthase kinase-3 alpha OS=Homo sapiens GN=GSK3A PE=2 SV=2	44920
Q07955-2	SRSF1	SRSF1_HUMAN Isoform ASF-2 of Serine/arginine-rich splicing factor 1 OS=Homo sapiens GN=SRSF1	31999
Q92499	DDX1	DDX1_HUMAN ATP-dependent RNA helicase DDX1 OS=Homo sapiens GN=DDX1 PE=1 SV=2	82432
P84095	RHOG	RHOG_HUMAN Rho-related GTP-binding protein RhoG OS=Homo sapiens GN=RHOG PE=1 SV=1	21308
Q00688	FKBP3	FKBP3_HUMAN Peptidyl-prolyl cis-trans isomerase FKBP3 OS=Homo sapiens GN=FKBP3 PE=1 SV=1	25177
Q9H4G4	GLIPR2	GAPR1_HUMAN Golgi-associated plant pathogenesis-related protein 1 OS=Homo sapiens GN=GLIPR2 PE=1 SV=3	17218
Q9H361	PABPC3	PABP3_HUMAN Polyadenylate-binding protein 3 OS=Homo sapiens GN=PABPC3 PE=1 SV=2	70031
P12081-4	HARS	SYHC_HUMAN Isoform 4 of Histidine--tRNA ligase cytoplasmic OS=Homo sapiens GN=HARS	54847
Q8WZA9	IRGQ	IRGQ_HUMAN Immunity-related GTPase family Q protein OS=Homo sapiens GN=IRGQ PE=1 SV=1	62717
Q9UNS2	COPS3	CSN3_HUMAN COP9 signalosome complex subunit 3 OS=Homo sapiens GN=COPS3 PE=1 SV=3	47873
F5GXN1	CPNE6	F5GXN1_HUMAN Copine-6 OS=Homo sapiens GN=CPNE6 PE=2 SV=1	67642
Q14344	GNA13	GNA13_HUMAN Guanine nucleotide-binding protein subunit alpha-13 OS=Homo sapiens GN=GNA13 PE=1 SV=2	44050
Q86UW8	HAPLN4	HPLN4_HUMAN Hyaluronan and proteoglycan link protein 4 OS=Homo sapiens GN=HAPLN4 PE=2 SV=1	42801
Q7Z3D6-4	C14orf159	CN159_HUMAN Isoform 4 of UPF0317 protein C14orf159 mitochondrial OS=Homo sapiens GN=C14orf159	62401
P20340-2	RAB6A	RAB6A_HUMAN Isoform 2 of Ras-related protein Rab-6A OS=Homo sapiens GN=RAB6A	23549
B4E2Z0	SPARCL1	B4E2Z0_HUMAN SPARC-like protein 1 OS=Homo sapiens GN=SPARCL1 PE=2 SV=1	61760
Q99714	HSD17B10	HCD2_HUMAN 3-hydroxyacyl-CoA dehydrogenase type-2 OS=Homo sapiens GN=HSD17B10 PE=1 SV=3	26923
P61018	RAB4B	RAB4B_HUMAN Ras-related protein Rab-4B OS=Homo sapiens GN=RAB4B PE=1 SV=1	23587
Q8TB96	ITFG1	TIP_HUMAN T-cell immunomodulatory protein OS=Homo sapiens GN=ITFG1 PE=1 SV=1	68108
Q3ZCQ8-2	TIMM50	TIM50_HUMAN Isoform 2 of Mitochondrial import inner membrane translocase subunit TIM50 OS=Homo sapiens GN=TIMM50	50465
E9PM69	PSMC3	E9PM69_HUMAN 26S protease regulatory subunit 6A OS=Homo sapiens GN=PSMC3 PE=2 SV=1	44324
Q9NX40	OCIAD1	OCAD1_HUMAN OCIA domain-containing protein 1 OS=Homo sapiens GN=OCIAD1 PE=1 SV=1	27626
P04217	A1BG	A1BG_HUMAN Alpha-1B-glycoprotein OS=Homo sapiens GN=A1BG PE=1 SV=4	54254
Q8NCW5	APOA1BP	NNRE_HUMAN NAD(P)H-hydrate epimerase OS=Homo sapiens GN=APOA1BP PE=1 SV=2	31675
P48739-2	PITPNB	PIPNB_HUMAN Isoform 2 of Phosphatidylinositol transfer protein beta isoform OS=Homo sapiens GN=PITPNB	31638
Q96PU8-3	QKI	QKI_HUMAN Isoform 2 of Protein quaking OS=Homo sapiens GN=QKI	36926
P05198	EIF2S1	IF2A_HUMAN Eukaryotic translation initiation factor 2 subunit 1 OS=Homo sapiens GN=EIF2S1 PE=1 SV=3	36112
Q9NZ56	FMN2	FMN2_HUMAN Formin-2 OS=Homo sapiens GN=FMN2 PE=1 SV=4	180105
Q32Q12	NME1-NME2	Q32Q12_HUMAN Nucleoside diphosphate kinase OS=Homo sapiens GN=NME1-NME2 PE=2 SV=1	32642
O14828	SCAMP3	SCAM3_HUMAN Secretory carrier-associated membrane protein 3 OS=Homo sapiens GN=SCAMP3 PE=1 SV=3	38287
H3BLU7	AKR7A2	H3BLU7_HUMAN Aflatoxin B1 aldehyde reductase member 2 (Fragment) OS=Homo sapiens GN=AKR7A2 PE=2 SV=1	34684
Q9UIJ7-2	AK3	KAD3_HUMAN Isoform 2 of GTP:AMP phosphotransferase AK3 mitochondrial OS=Homo sapiens GN=AK3	18323
Q9Y4E6-2	WDR7	WDR7_HUMAN Isoform 2 of WD repeat-containing protein 7 OS=Homo sapiens GN=WDR7	160509
P35579	MYH9	MYH9_HUMAN Myosin-9 OS=Homo sapiens GN=MYH9 PE=1 SV=4	226530
Q14315	FLNC	FLNC_HUMAN Filamin-C OS=Homo sapiens GN=FLNC PE=1 SV=3	291020
P82909	MRPS36	RT36_HUMAN 28S ribosomal protein S36 mitochondrial OS=Homo sapiens GN=MRPS36 PE=1 SV=2	11466
O14810	CPLX1	CPLX1_HUMAN Complexin-1 OS=Homo sapiens GN=CPLX1 PE=1 SV=1	15030
P51674	GPM6A	GPM6A_HUMAN Neuronal membrane glycoprotein M6-a OS=Homo sapiens GN=GPM6A PE=2 SV=2	31210
Q13586	STIM1	STIM1_HUMAN Stromal interaction molecule 1 OS=Homo sapiens GN=STIM1 PE=1 SV=3	77423
P55036	PSMD4	PSMD4_HUMAN 26S proteasome non-ATPase regulatory subunit 4 OS=Homo sapiens GN=PSMD4 PE=1 SV=1	40737
P15531-2	NME1	NDKA_HUMAN Isoform 2 of Nucleoside diphosphate kinase A OS=Homo sapiens GN=NME1	19654
O95970-3	LGI1	LGI1_HUMAN Isoform 3 of Leucine-rich glioma-inactivated protein 1 OS=Homo sapiens GN=LGI1	58302
P36969	GPX4	GPX4_HUMAN Phospholipid hydroperoxide glutathione peroxidase mitochondrial OS=Homo sapiens GN=GPX4 PE=1 SV=3	22175
Q9UJW0	DCTN4	DCTN4_HUMAN Dynactin subunit 4 OS=Homo sapiens GN=DCTN4 PE=1 SV=1	52337
O14994	SYN3	SYN3_HUMAN Synapsin-3 OS=Homo sapiens GN=SYN3 PE=1 SV=2	63303
Q8N987	NECAB1	NECA1_HUMAN N-terminal EF-hand calcium-binding protein 1 OS=Homo sapiens GN=NECAB1 PE=1 SV=1	40571
P23297	S100A1	S10A1_HUMAN Protein S100-A1 OS=Homo sapiens GN=S100A1 PE=1 SV=2	10546
P23588	EIF4B	IF4B_HUMAN Eukaryotic translation initiation factor 4B OS=Homo sapiens GN=EIF4B PE=1 SV=2	69151
Q92673	SORL1	SORL_HUMAN Sortilin-related receptor OS=Homo sapiens GN=SORL1 PE=1 SV=2	248425
F8W6I7	HNRNPA1	F8W6I7_HUMAN Heterogeneous nuclear ribonucleoprotein A1 OS=Homo sapiens GN=HNRNPA1 PE=4 SV=2	33155
Q9Y6C9	MTCH2	MTCH2_HUMAN Mitochondrial carrier homolog 2 OS=Homo sapiens GN=MTCH2 PE=1 SV=1	33331
P54750-4	PDE1A	PDE1A_HUMAN Isoform 4 of Calcium/calmodulin-dependent 3' 5'-cyclic nucleotide phosphodiesterase 1A OS=Homo sapiens GN=PDE1A	62309
Q9H2U2	PPA2	IPYR2_HUMAN Inorganic pyrophosphatase 2 mitochondrial OS=Homo sapiens GN=PPA2 PE=1 SV=2	37920
P30154-2	PPP2R1B	2AAB_HUMAN Isoform 2 of Serine/threonine-protein phosphatase 2A 65 kDa regulatory subunit A beta isoform OS=Homo sapiens GN=PPP2R1B	73585
Q9UDY2-6	TJP2	ZO2_HUMAN Isoform 6 of Tight junction protein ZO-2 OS=Homo sapiens GN=TJP2	130446
B0UX83	BAG6	B0UX83_HUMAN HLA-B associated transcript 3 isoform CRA_a OS=Homo sapiens GN=BAG6 PE=4 SV=1	118703
P62195-2	PSMC5	PRS8_HUMAN Isoform 2 of 26S protease regulatory subunit 8 OS=Homo sapiens GN=PSMC5	44784
Q9H3Q1	CDC42EP4	BORG4_HUMAN Cdc42 effector protein 4 OS=Homo sapiens GN=CDC42EP4 PE=1 SV=1	37980
P01111	NRAS	RASN_HUMAN GTPase NRas OS=Homo sapiens GN=NRAS PE=1 SV=1	21229
O75475	PSIP1	PSIP1_HUMAN PC4 and SFRS1-interacting protein OS=Homo sapiens GN=PSIP1 PE=1 SV=1	60103
C9IYE1	CADPS2	C9IYE1_HUMAN Calcium-dependent secretion activator 2 OS=Homo sapiens GN=CADPS2 PE=2 SV=1	147584
O15173	PGRMC2	PGRC2_HUMAN Membrane-associated progesterone receptor component 2 OS=Homo sapiens GN=PGRMC2 PE=1 SV=1	23818
P17252	PRKCA	KPCA_HUMAN Protein kinase C alpha type OS=Homo sapiens GN=PRKCA PE=1 SV=4	76750
Q96JJ7	TMX3	TMX3_HUMAN Protein disulfide-isomerase TMX3 OS=Homo sapiens GN=TMX3 PE=1 SV=2	51872
Q3YEC7	RABL6	RABL6_HUMAN Rab-like protein 6 OS=Homo sapiens GN=RABL6 PE=1 SV=2	79549
Q9BRX8-2	FAM213A	F213A_HUMAN Isoform 2 of Redox-regulatory protein FAM213A OS=Homo sapiens GN=FAM213A	24463
Q9UJS0	SLC25A13	CMC2_HUMAN Calcium-binding mitochondrial carrier protein Aralar2 OS=Homo sapiens GN=SLC25A13 PE=1 SV=2	74176
P19174	PLCG1	PLCG1_HUMAN 1-phosphatidylinositol 4 5-bisphosphate phosphodiesterase gamma-1 OS=Homo sapiens GN=PLCG1 PE=1 SV=1	148532
Q3LXA3	DAK	DHAK_HUMAN Bifunctional ATP-dependent dihydroxyacetone kinase/FAD-AMP lyase (cyclizing) OS=Homo sapiens GN=DAK PE=1 SV=2	58947
Q9UJZ1	STOML2	STML2_HUMAN Stomatin-like protein 2 mitochondrial OS=Homo sapiens GN=STOML2 PE=1 SV=1	38534
B7ZLX3	CLASP1	B7ZLX3_HUMAN CLASP1 protein OS=Homo sapiens GN=CLASP1 PE=2 SV=1	163061
P0CG05	IGLC2	LAC2_HUMAN Ig lambda-2 chain C regions OS=Homo sapiens GN=IGLC2 PE=1 SV=1	11294
P0CG06	IGLC3	LAC3_HUMAN Ig lambda-3 chain C regions OS=Homo sapiens GN=IGLC3 PE=1 SV=1	11237
E7EPC8	CTNND2	E7EPC8_HUMAN Catenin delta-2 OS=Homo sapiens GN=CTNND2 PE=2 SV=1	123082
P42765	ACAA2	THIM_HUMAN 3-ketoacyl-CoA thiolase mitochondrial OS=Homo sapiens GN=ACAA2 PE=1 SV=2	41924
Q9UJ70	NAGK	NAGK_HUMAN N-acetyl-D-glucosamine kinase OS=Homo sapiens GN=NAGK PE=1 SV=4	37376
P05937	CALB1	CALB1_HUMAN Calbindin OS=Homo sapiens GN=CALB1 PE=1 SV=2	30025
Q08AM6	VAC14	VAC14_HUMAN Protein VAC14 homolog OS=Homo sapiens GN=VAC14 PE=1 SV=1	87973
Q4G0N4	NADK2	NAKD2_HUMAN NAD kinase 2 mitochondrial OS=Homo sapiens GN=NADK2 PE=1 SV=2	49433
Q12906	ILF3	ILF3_HUMAN Interleukin enhancer-binding factor 3 OS=Homo sapiens GN=ILF3 PE=1 SV=3	95339
O00291-3	HIP1	HIP1_HUMAN Isoform 3 of Huntingtin-interacting protein 1 OS=Homo sapiens GN=HIP1	110663
B9A064	IGLL5	IGLL5_HUMAN Immunoglobulin lambda-like polypeptide 5 OS=Homo sapiens GN=IGLL5 PE=2 SV=2	23063
P58546	MTPN	MTPN_HUMAN Myotrophin OS=Homo sapiens GN=MTPN PE=1 SV=2	12895
Q08722	CD47	CD47_HUMAN Leukocyte surface antigen CD47 OS=Homo sapiens GN=CD47 PE=1 SV=1	35214
P38919	EIF4A3	IF4A3_HUMAN Eukaryotic initiation factor 4A-III OS=Homo sapiens GN=EIF4A3 PE=1 SV=4	46871
Q9UPT6	MAPK8IP3	JIP3_HUMAN C-Jun-amino-terminal kinase-interacting protein 3 OS=Homo sapiens GN=MAPK8IP3 PE=1 SV=3	147457
O43301	HSPA12A	HS12A_HUMAN Heat shock 70 kDa protein 12A OS=Homo sapiens GN=HSPA12A PE=1 SV=2	74978
Q9H0Q3	FXYD6	FXYD6_HUMAN FXYD domain-containing ion transport regulator 6 OS=Homo sapiens GN=FXYD6 PE=2 SV=1	10542
P63241	EIF5A	IF5A1_HUMAN Eukaryotic translation initiation factor 5A-1 OS=Homo sapiens GN=EIF5A PE=1 SV=2	16832
Q9UK76-2	HN1	HN1_HUMAN Isoform 2 of Hematological and neurological expressed 1 protein OS=Homo sapiens GN=HN1	19916
Q4J6C6	PREPL	PPCEL_HUMAN Prolyl endopeptidase-like OS=Homo sapiens GN=PREPL PE=1 SV=1	83927
C9JIF9	APEH	C9JIF9_HUMAN Acylamino-acid-releasing enzyme OS=Homo sapiens GN=APEH PE=2 SV=1	81674
O00231	PSMD11	PSD11_HUMAN 26S proteasome non-ATPase regulatory subunit 11 OS=Homo sapiens GN=PSMD11 PE=1 SV=3	47464
P16403	HIST1H1C	H12_HUMAN Histone H1.2 OS=Homo sapiens GN=HIST1H1C PE=1 SV=2	21365
Q16777	HIST2H2AC	H2A2C_HUMAN Histone H2A type 2-C OS=Homo sapiens GN=HIST2H2AC PE=1 SV=4	13988
Q9BTM1	H2AFJ	H2AJ_HUMAN Histone H2A.J OS=Homo sapiens GN=H2AFJ PE=1 SV=1	14019
Q6FI13	HIST2H2AA3	H2A2A_HUMAN Histone H2A type 2-A OS=Homo sapiens GN=HIST2H2AA3 PE=1 SV=3	14095
B1AKR6	DYNLRB1	B1AKR6_HUMAN Dynein light chain roadblock-type 1 OS=Homo sapiens GN=DYNLRB1 PE=2 SV=1	16253
B1AJQ6	STX12	B1AJQ6_HUMAN Syntaxin-12 (Fragment) OS=Homo sapiens GN=STX12 PE=2 SV=2	24576
P30085	CMPK1	KCY_HUMAN UMP-CMP kinase OS=Homo sapiens GN=CMPK1 PE=1 SV=3	22222
O95352	ATG7	ATG7_HUMAN Ubiquitin-like modifier-activating enzyme ATG7 OS=Homo sapiens GN=ATG7 PE=1 SV=1	77960
Q15599	SLC9A3R2	NHRF2_HUMAN Na(+)/H(+) exchange regulatory cofactor NHE-RF2 OS=Homo sapiens GN=SLC9A3R2 PE=1 SV=2	37414
B7Z2S5	TXNRD1	B7Z2S5_HUMAN Thioredoxin reductase 1 cytoplasmic OS=Homo sapiens GN=TXNRD1 PE=2 SV=1	60022
Q7L576	CYFIP1	CYFP1_HUMAN Cytoplasmic FMR1-interacting protein 1 OS=Homo sapiens GN=CYFIP1 PE=1 SV=1	145182
F8W1A4	AK2	F8W1A4_HUMAN Adenylate kinase 2 mitochondrial OS=Homo sapiens GN=AK2 PE=2 SV=1	25631
Q12874	SF3A3	SF3A3_HUMAN Splicing factor 3A subunit 3 OS=Homo sapiens GN=SF3A3 PE=1 SV=1	58849
Q96CN7	ISOC1	ISOC1_HUMAN Isochorismatase domain-containing protein 1 OS=Homo sapiens GN=ISOC1 PE=1 SV=3	32237
Q9BX66-2	SORBS1	SRBS1_HUMAN Isoform 2 of Sorbin and SH3 domain-containing protein 1 OS=Homo sapiens GN=SORBS1	127276
Q96KK5	HIST1H2AH	H2A1H_HUMAN Histone H2A type 1-H OS=Homo sapiens GN=HIST1H2AH PE=1 SV=3	13906
Q99878	HIST1H2AJ	H2A1J_HUMAN Histone H2A type 1-J OS=Homo sapiens GN=HIST1H2AJ PE=1 SV=3	13936
P0C0S8	HIST1H2AG	H2A1_HUMAN Histone H2A type 1 OS=Homo sapiens GN=HIST1H2AG PE=1 SV=2	14091
P20671	HIST1H2AD	H2A1D_HUMAN Histone H2A type 1-D OS=Homo sapiens GN=HIST1H2AD PE=1 SV=2	14107
Q04609	FOLH1	FOLH1_HUMAN Glutamate carboxypeptidase 2 OS=Homo sapiens GN=FOLH1 PE=1 SV=1	84331
A6PVN5	PPP2R4	A6PVN5_HUMAN Serine/threonine-protein phosphatase 2A activator OS=Homo sapiens GN=PPP2R4 PE=2 SV=1	37376
G3V164	GRIA4	G3V164_HUMAN Glutamate receptor 4 OS=Homo sapiens GN=GRIA4 PE=4 SV=1	99250
Q8NEV1	CSNK2A3	CSK23_HUMAN Casein kinase II subunit alpha 3 OS=Homo sapiens GN=CSNK2A3 PE=1 SV=2	45220
P04264	KRT1	K2C1_HUMAN Keratin type II cytoskeletal 1 OS=Homo sapiens GN=KRT1 PE=1 SV=6	66039
P05090	APOD	APOD_HUMAN Apolipoprotein D OS=Homo sapiens GN=APOD PE=1 SV=1	21276
Q6IBS0	TWF2	TWF2_HUMAN Twinfilin-2 OS=Homo sapiens GN=TWF2 PE=1 SV=2	39548
Q9BS92	NIPSNAP3B	NPS3B_HUMAN Protein NipSnap homolog 3B OS=Homo sapiens GN=NIPSNAP3B PE=2 SV=1	28313
O14775	GNB5	GBB5_HUMAN Guanine nucleotide-binding protein subunit beta-5 OS=Homo sapiens GN=GNB5 PE=1 SV=2	43566
Q8N766-2	EMC1	EMC1_HUMAN Isoform 2 of ER membrane protein complex subunit 1 OS=Homo sapiens GN=EMC1	111631
Q92556	ELMO1	ELMO1_HUMAN Engulfment and cell motility protein 1 OS=Homo sapiens GN=ELMO1 PE=1 SV=2	83829
H0YM81	ACAN	H0YM81_HUMAN Aggrecan core protein OS=Homo sapiens GN=ACAN PE=2 SV=1	257438
P13693	TPT1	TCTP_HUMAN Translationally-controlled tumor protein OS=Homo sapiens GN=TPT1 PE=1 SV=1	19595
P11169	SLC2A3	GTR3_HUMAN Solute carrier family 2 facilitated glucose transporter member 3 OS=Homo sapiens GN=SLC2A3 PE=1 SV=1	53924
Q9Y3P9	RABGAP1	RBGP1_HUMAN Rab GTPase-activating protein 1 OS=Homo sapiens GN=RABGAP1 PE=1 SV=3	121737
Q9HCC0-2	MCCC2	MCCB_HUMAN Isoform 2 of Methylcrotonoyl-CoA carboxylase beta chain mitochondrial OS=Homo sapiens GN=MCCC2	57519
P33316	DUT	DUT_HUMAN Deoxyuridine 5'-triphosphate nucleotidohydrolase mitochondrial OS=Homo sapiens GN=DUT PE=1 SV=4	26563
O15144	ARPC2	ARPC2_HUMAN Actin-related protein 2/3 complex subunit 2 OS=Homo sapiens GN=ARPC2 PE=1 SV=1	34333
E5RIW3	TBCA	E5RIW3_HUMAN Tubulin-specific chaperone A OS=Homo sapiens GN=TBCA PE=2 SV=1	10080
P61758	VBP1	PFD3_HUMAN Prefoldin subunit 3 OS=Homo sapiens GN=VBP1 PE=1 SV=3	22658
Q9UBW8	COPS7A	CSN7A_HUMAN COP9 signalosome complex subunit 7a OS=Homo sapiens GN=COPS7A PE=1 SV=1	30277
Q9NY47-2	CACNA2D2	CA2D2_HUMAN Isoform 2 of Voltage-dependent calcium channel subunit alpha-2/delta-2 OS=Homo sapiens GN=CACNA2D2	129085
P13796	LCP1	PLSL_HUMAN Plastin-2 OS=Homo sapiens GN=LCP1 PE=1 SV=6	70289
P02749	APOH	APOH_HUMAN Beta-2-glycoprotein 1 OS=Homo sapiens GN=APOH PE=1 SV=3	38298
F5H126	SYT7	F5H126_HUMAN Synaptotagmin-7 OS=Homo sapiens GN=SYT7 PE=2 SV=1	75797
O00170	AIP	AIP_HUMAN AH receptor-interacting protein OS=Homo sapiens GN=AIP PE=1 SV=2	37636
Q8NFZ4	NLGN2	NLGN2_HUMAN Neuroligin-2 OS=Homo sapiens GN=NLGN2 PE=1 SV=1	90820
Q9BPX5	ARPC5L	ARP5L_HUMAN Actin-related protein 2/3 complex subunit 5-like protein OS=Homo sapiens GN=ARPC5L PE=1 SV=1	16941
E9PG71	EPHA4	E9PG71_HUMAN Ephrin type-A receptor 4 OS=Homo sapiens GN=EPHA4 PE=2 SV=1	105716
P48147	PREP	PPCE_HUMAN Prolyl endopeptidase OS=Homo sapiens GN=PREP PE=1 SV=2	80700
P46439	GSTM5	GSTM5_HUMAN Glutathione S-transferase Mu 5 OS=Homo sapiens GN=GSTM5 PE=1 SV=3	25675
E9PJP2	SOGA3	E9PJP2_HUMAN Protein SOGA3 OS=Homo sapiens GN=SOGA3 PE=2 SV=1	102885
O75844	ZMPSTE24	FACE1_HUMAN CAAX prenyl protease 1 homolog OS=Homo sapiens GN=ZMPSTE24 PE=1 SV=2	54813
P36578	RPL4	RL4_HUMAN 60S ribosomal protein L4 OS=Homo sapiens GN=RPL4 PE=1 SV=5	47697
P48506	GCLC	GSH1_HUMAN Glutamate--cysteine ligase catalytic subunit OS=Homo sapiens GN=GCLC PE=1 SV=2	72766
P62191	PSMC1	PRS4_HUMAN 26S protease regulatory subunit 4 OS=Homo sapiens GN=PSMC1 PE=1 SV=1	49185
P14868	DARS	SYDC_HUMAN Aspartate--tRNA ligase cytoplasmic OS=Homo sapiens GN=DARS PE=1 SV=2	57136
H3BN27	PLLP	H3BN27_HUMAN Plasmolipin OS=Homo sapiens GN=PLLP PE=2 SV=1	13105
E9PPW7	NDUFS8	E9PPW7_HUMAN NADH dehydrogenase [ubiquinone] iron-sulfur protein 8 mitochondrial (Fragment) OS=Homo sapiens GN=NDUFS8 PE=2 SV=1	20657
O75915	ARL6IP5	PRAF3_HUMAN PRA1 family protein 3 OS=Homo sapiens GN=ARL6IP5 PE=1 SV=1	21615
Q9NRV9	HEBP1	HEBP1_HUMAN Heme-binding protein 1 OS=Homo sapiens GN=HEBP1 PE=1 SV=1	21097
Q8ND76	CCNY	CCNY_HUMAN Cyclin-Y OS=Homo sapiens GN=CCNY PE=1 SV=2	39337
P48449-2	LSS	ERG7_HUMAN Isoform 2 of Lanosterol synthase OS=Homo sapiens GN=LSS	74218
Q9H2G2-2	SLK	SLK_HUMAN Isoform 2 of STE20-like serine/threonine-protein kinase OS=Homo sapiens GN=SLK	138995
O14980	XPO1	XPO1_HUMAN Exportin-1 OS=Homo sapiens GN=XPO1 PE=1 SV=1	123386
P45974-2	USP5	UBP5_HUMAN Isoform Short of Ubiquitin carboxyl-terminal hydrolase 5 OS=Homo sapiens GN=USP5	93308
P06748-3	NPM1	NPM_HUMAN Isoform 3 of Nucleophosmin OS=Homo sapiens GN=NPM1	28400
P62993	GRB2	GRB2_HUMAN Growth factor receptor-bound protein 2 OS=Homo sapiens GN=GRB2 PE=1 SV=1	25206
G8JLK4	TACC1	G8JLK4_HUMAN Transforming acidic coiled-coil-containing protein 1 OS=Homo sapiens GN=TACC1 PE=2 SV=1	86136
P49802-4	RGS7	RGS7_HUMAN Isoform 4 of Regulator of G-protein signaling 7 OS=Homo sapiens GN=RGS7	49387
P53597	SUCLG1	SUCA_HUMAN Succinyl-CoA ligase [ADP/GDP-forming] subunit alpha mitochondrial OS=Homo sapiens GN=SUCLG1 PE=1 SV=4	36250
B4E040	RALB	B4E040_HUMAN Ras-related protein Ral-B OS=Homo sapiens GN=RALB PE=2 SV=1	25967
B4DFG2	WBP2	B4DFG2_HUMAN WW domain-binding protein 2 OS=Homo sapiens GN=WBP2 PE=2 SV=1	23385
P17612	PRKACA	KAPCA_HUMAN cAMP-dependent protein kinase catalytic subunit alpha OS=Homo sapiens GN=PRKACA PE=1 SV=2	40590
P55290-4	CDH13	CAD13_HUMAN Isoform 4 of Cadherin-13 OS=Homo sapiens GN=CDH13	83397
Q5JPE7	NOMO2	NOMO2_HUMAN Nodal modulator 2 OS=Homo sapiens GN=NOMO2 PE=1 SV=1	139439
Q96S19	C16orf13	CP013_HUMAN UPF0585 protein C16orf13 OS=Homo sapiens GN=C16orf13 PE=1 SV=2	22578
P50895	BCAM	BCAM_HUMAN Basal cell adhesion molecule OS=Homo sapiens GN=BCAM PE=1 SV=2	67405
Q9Y3A5	SBDS	SBDS_HUMAN Ribosome maturation protein SBDS OS=Homo sapiens GN=SBDS PE=1 SV=4	28764
Q9H845	ACAD9	ACAD9_HUMAN Acyl-CoA dehydrogenase family member 9 mitochondrial OS=Homo sapiens GN=ACAD9 PE=1 SV=1	68760
H0YN42	ANXA2	H0YN42_HUMAN Annexin (Fragment) OS=Homo sapiens GN=ANXA2 PE=2 SV=1	28825
Q9Y224	C14orf166	CN166_HUMAN UPF0568 protein C14orf166 OS=Homo sapiens GN=C14orf166 PE=1 SV=1	28068
Q96PE5-3	OPALIN	OPALI_HUMAN Isoform 3 of Opalin OS=Homo sapiens GN=OPALIN	13344
Q15417	CNN3	CNN3_HUMAN Calponin-3 OS=Homo sapiens GN=CNN3 PE=1 SV=1	36414
Q9P265	DIP2B	DIP2B_HUMAN Disco-interacting protein 2 homolog B OS=Homo sapiens GN=DIP2B PE=1 SV=3	171491
P14854	COX6B1	CX6B1_HUMAN Cytochrome c oxidase subunit 6B1 OS=Homo sapiens GN=COX6B1 PE=1 SV=2	10192
P25685	DNAJB1	DNJB1_HUMAN DnaJ homolog subfamily B member 1 OS=Homo sapiens GN=DNAJB1 PE=1 SV=4	38044
Q07065	CKAP4	CKAP4_HUMAN Cytoskeleton-associated protein 4 OS=Homo sapiens GN=CKAP4 PE=1 SV=2	66023
J3QRD1	ALDH3A2	J3QRD1_HUMAN Fatty aldehyde dehydrogenase OS=Homo sapiens GN=ALDH3A2 PE=2 SV=1	44648
P61225	RAP2B	RAP2B_HUMAN Ras-related protein Rap-2b OS=Homo sapiens GN=RAP2B PE=1 SV=1	20504
Q99884	SLC6A7	SC6A7_HUMAN Sodium-dependent proline transporter OS=Homo sapiens GN=SLC6A7 PE=2 SV=2	70911
Q92558	WASF1	WASF1_HUMAN Wiskott-Aldrich syndrome protein family member 1 OS=Homo sapiens GN=WASF1 PE=1 SV=1	61652
Q9Y4P1-2	ATG4B	ATG4B_HUMAN Isoform 2 of Cysteine protease ATG4B OS=Homo sapiens GN=ATG4B	52529
P38405	GNAL	GNAL_HUMAN Guanine nucleotide-binding protein G(olf) subunit alpha OS=Homo sapiens GN=GNAL PE=1 SV=1	44309
Q9Y2J8	PADI2	PADI2_HUMAN Protein-arginine deiminase type-2 OS=Homo sapiens GN=PADI2 PE=1 SV=2	75564
Q9UMX5	NENF	NENF_HUMAN Neudesin OS=Homo sapiens GN=NENF PE=1 SV=1	18856
Q08380	LGALS3BP	LG3BP_HUMAN Galectin-3-binding protein OS=Homo sapiens GN=LGALS3BP PE=1 SV=1	65331
B0FLL2	PFKFB2	B0FLL2_HUMAN 6-phosphofructo-2-kinase/fructose-2 6-bisphosphatase 2 transcript variant 3 OS=Homo sapiens GN=PFKFB2 PE=2 SV=1	54778
O00139-4	KIF2A	KIF2A_HUMAN Isoform 4 of Kinesin-like protein KIF2A OS=Homo sapiens GN=KIF2A	84089
P05387	RPLP2	RLA2_HUMAN 60S acidic ribosomal protein P2 OS=Homo sapiens GN=RPLP2 PE=1 SV=1	11665
Q8TAT6	NPLOC4	NPL4_HUMAN Nuclear protein localization protein 4 homolog OS=Homo sapiens GN=NPLOC4 PE=1 SV=3	68120
B1AHL2	FBLN1	B1AHL2_HUMAN Fibulin-1 OS=Homo sapiens GN=FBLN1 PE=2 SV=1	78329
Q92947	GCDH	GCDH_HUMAN Glutaryl-CoA dehydrogenase mitochondrial OS=Homo sapiens GN=GCDH PE=1 SV=1	48127
Q9NZU7	CABP1	CABP1_HUMAN Calcium-binding protein 1 OS=Homo sapiens GN=CABP1 PE=1 SV=5	39838
B7Z880	ATP8A2	B7Z880_HUMAN Probable phospholipid-transporting ATPase IB OS=Homo sapiens GN=ATP8A2 PE=2 SV=1	126279
O95373	IPO7	IPO7_HUMAN Importin-7 OS=Homo sapiens GN=IPO7 PE=1 SV=1	119516
Q8TDQ7-3	GNPDA2	GNPI2_HUMAN Isoform 3 of Glucosamine-6-phosphate isomerase 2 OS=Homo sapiens GN=GNPDA2	29173
J3KTA4	DDX5	J3KTA4_HUMAN Probable ATP-dependent RNA helicase DDX5 OS=Homo sapiens GN=DDX5 PE=2 SV=1	69087
O60749	SNX2	SNX2_HUMAN Sorting nexin-2 OS=Homo sapiens GN=SNX2 PE=1 SV=2	58471
Q96G03	PGM2	PGM2_HUMAN Phosphoglucomutase-2 OS=Homo sapiens GN=PGM2 PE=1 SV=4	68283
Q9H0B6	KLC2	KLC2_HUMAN Kinesin light chain 2 OS=Homo sapiens GN=KLC2 PE=1 SV=1	68935
O15400-2	STX7	STX7_HUMAN Isoform 2 of Syntaxin-7 OS=Homo sapiens GN=STX7	27400
P50440-3	GATM	GATM_HUMAN Isoform 3 of Glycine amidinotransferase mitochondrial OS=Homo sapiens GN=GATM	44944
Q8NB37	PDDC1	PDDC1_HUMAN Parkinson disease 7 domain-containing protein 1 OS=Homo sapiens GN=PDDC1 PE=1 SV=1	23298
Q96HS1	PGAM5	PGAM5_HUMAN Serine/threonine-protein phosphatase PGAM5 mitochondrial OS=Homo sapiens GN=PGAM5 PE=1 SV=2	32004
Q00796	SORD	DHSO_HUMAN Sorbitol dehydrogenase OS=Homo sapiens GN=SORD PE=1 SV=4	38325
P31146	CORO1A	COR1A_HUMAN Coronin-1A OS=Homo sapiens GN=CORO1A PE=1 SV=4	51026
P07203	GPX1	GPX1_HUMAN Glutathione peroxidase 1 OS=Homo sapiens GN=GPX1 PE=1 SV=4	22088
Q9H008	LHPP	LHPP_HUMAN Phospholysine phosphohistidine inorganic pyrophosphate phosphatase OS=Homo sapiens GN=LHPP PE=1 SV=2	29165
Q12840	KIF5A	KIF5A_HUMAN Kinesin heavy chain isoform 5A OS=Homo sapiens GN=KIF5A PE=1 SV=2	117378
Q9NUJ1	ABHD10	ABHDA_HUMAN Mycophenolic acid acyl-glucuronide esterase mitochondrial OS=Homo sapiens GN=ABHD10 PE=1 SV=1	33933
P61086	UBE2K	UBE2K_HUMAN Ubiquitin-conjugating enzyme E2 K OS=Homo sapiens GN=UBE2K PE=1 SV=3	22407
O75381-2	PEX14	PEX14_HUMAN Isoform 2 of Peroxisomal membrane protein PEX14 OS=Homo sapiens GN=PEX14	36702
P61970	NUTF2	NTF2_HUMAN Nuclear transport factor 2 OS=Homo sapiens GN=NUTF2 PE=1 SV=1	14478
P51452	DUSP3	DUS3_HUMAN Dual specificity protein phosphatase 3 OS=Homo sapiens GN=DUSP3 PE=1 SV=1	20478
Q92734-2	TFG	TFG_HUMAN Isoform 2 of Protein TFG OS=Homo sapiens GN=TFG	43020
Q15819	UBE2V2	UB2V2_HUMAN Ubiquitin-conjugating enzyme E2 variant 2 OS=Homo sapiens GN=UBE2V2 PE=1 SV=4	16363
Q99614	TTC1	TTC1_HUMAN Tetratricopeptide repeat protein 1 OS=Homo sapiens GN=TTC1 PE=1 SV=1	33526
P04181	OAT	OAT_HUMAN Ornithine aminotransferase mitochondrial OS=Homo sapiens GN=OAT PE=1 SV=1	48535
Q9H0Q0	FAM49A	FA49A_HUMAN Protein FAM49A OS=Homo sapiens GN=FAM49A PE=1 SV=1	37313
A2BFH1	PPIAL4G	PAL4G_HUMAN Peptidyl-prolyl cis-trans isomerase A-like 4G OS=Homo sapiens GN=PPIAL4G PE=2 SV=1	18166
P14324	FDPS	FPPS_HUMAN Farnesyl pyrophosphate synthase OS=Homo sapiens GN=FDPS PE=1 SV=4	48276
P16219	ACADS	ACADS_HUMAN Short-chain specific acyl-CoA dehydrogenase mitochondrial OS=Homo sapiens GN=ACADS PE=1 SV=1	44297
P30043	BLVRB	BLVRB_HUMAN Flavin reductase (NADPH) OS=Homo sapiens GN=BLVRB PE=1 SV=3	22119
K7EJE8	LONP1	K7EJE8_HUMAN Lon protease homolog mitochondrial OS=Homo sapiens GN=LONP1 PE=2 SV=1	93297
E9PBC1	EPN2	E9PBC1_HUMAN Epsin-2 OS=Homo sapiens GN=EPN2 PE=2 SV=1	53008
Q96EQ0	SGTB	SGTB_HUMAN Small glutamine-rich tetratricopeptide repeat-containing protein beta OS=Homo sapiens GN=SGTB PE=1 SV=1	33429
E9PNW4	CD59	E9PNW4_HUMAN CD59 glycoprotein OS=Homo sapiens GN=CD59 PE=2 SV=1	11985
Q10713	PMPCA	MPPA_HUMAN Mitochondrial-processing peptidase subunit alpha OS=Homo sapiens GN=PMPCA PE=1 SV=2	58253
P30622	CLIP1	CLIP1_HUMAN CAP-Gly domain-containing linker protein 1 OS=Homo sapiens GN=CLIP1 PE=1 SV=2	162246
Q9Y512	SAMM50	SAM50_HUMAN Sorting and assembly machinery component 50 homolog OS=Homo sapiens GN=SAMM50 PE=1 SV=3	51976
Q04837	SSBP1	SSBP_HUMAN Single-stranded DNA-binding protein mitochondrial OS=Homo sapiens GN=SSBP1 PE=1 SV=1	17260
Q3SY69	ALDH1L2	AL1L2_HUMAN Mitochondrial 10-formyltetrahydrofolate dehydrogenase OS=Homo sapiens GN=ALDH1L2 PE=1 SV=2	101746
E7EW28	SLC4A10	E7EW28_HUMAN Sodium-driven chloride bicarbonate exchanger OS=Homo sapiens GN=SLC4A10 PE=2 SV=1	118844
Q99426	TBCB	TBCB_HUMAN Tubulin-folding cofactor B OS=Homo sapiens GN=TBCB PE=1 SV=2	27326
Q9C0K3	ACTR3C	ARP3C_HUMAN Actin-related protein 3C OS=Homo sapiens GN=ACTR3C PE=2 SV=1	23712
P49841-2	GSK3B	GSK3B_HUMAN Isoform 2 of Glycogen synthase kinase-3 beta OS=Homo sapiens GN=GSK3B	48034
E7EWT1	DDOST	E7EWT1_HUMAN Dolichyl-diphosphooligosaccharide--protein glycosyltransferase 48 kDa subunit OS=Homo sapiens GN=DDOST PE=2 SV=1	46577
Q6YP21-3	CCBL2	KAT3_HUMAN Isoform 3 of Kynurenine--oxoglutarate transaminase 3 OS=Homo sapiens GN=CCBL2	47753
Q9NX46	ADPRHL2	ARHL2_HUMAN Poly(ADP-ribose) glycohydrolase ARH3 OS=Homo sapiens GN=ADPRHL2 PE=1 SV=1	38947
P49407-2	ARRB1	ARRB1_HUMAN Isoform 1B of Beta-arrestin-1 OS=Homo sapiens GN=ARRB1	46309
P22307	SCP2	NLTP_HUMAN Non-specific lipid-transfer protein OS=Homo sapiens GN=SCP2 PE=1 SV=2	58994
Q15366-6	PCBP2	PCBP2_HUMAN Isoform 6 of Poly(rC)-binding protein 2 OS=Homo sapiens GN=PCBP2	38151
P41091	EIF2S3	IF2G_HUMAN Eukaryotic translation initiation factor 2 subunit 3 OS=Homo sapiens GN=EIF2S3 PE=1 SV=3	51110
Q15847	ADIRF	ADIRF_HUMAN Adipogenesis regulatory factor OS=Homo sapiens GN=ADIRF PE=1 SV=1	7855
P42167-2	TMPO	LAP2B_HUMAN Isoform Gamma of Lamina-associated polypeptide 2 isoforms beta/gamma OS=Homo sapiens GN=TMPO	38738
P10586-2	PTPRF	PTPRF_HUMAN Isoform 2 of Receptor-type tyrosine-protein phosphatase F OS=Homo sapiens GN=PTPRF	211685
P30740	SERPINB1	ILEU_HUMAN Leukocyte elastase inhibitor OS=Homo sapiens GN=SERPINB1 PE=1 SV=1	42742
P09488	GSTM1	GSTM1_HUMAN Glutathione S-transferase Mu 1 OS=Homo sapiens GN=GSTM1 PE=1 SV=3	25712
Q6PI78	TMEM65	TMM65_HUMAN Transmembrane protein 65 OS=Homo sapiens GN=TMEM65 PE=1 SV=2	25498
Q9H936	SLC25A22	GHC1_HUMAN Mitochondrial glutamate carrier 1 OS=Homo sapiens GN=SLC25A22 PE=1 SV=1	34470
O95817	BAG3	BAG3_HUMAN BAG family molecular chaperone regulator 3 OS=Homo sapiens GN=BAG3 PE=1 SV=3	61595
Q9UFN0	NIPSNAP3A	NPS3A_HUMAN Protein NipSnap homolog 3A OS=Homo sapiens GN=NIPSNAP3A PE=1 SV=2	28467
Q9UI09	NDUFA12	NDUAC_HUMAN NADH dehydrogenase [ubiquinone] 1 alpha subcomplex subunit 12 OS=Homo sapiens GN=NDUFA12 PE=1 SV=1	17114
Q5TCQ9-4	MAGI3	MAGI3_HUMAN Isoform 4 of Membrane-associated guanylate kinase WW and PDZ domain-containing protein 3 OS=Homo sapiens GN=MAGI3	162948
P22676	CALB2	CALB2_HUMAN Calretinin OS=Homo sapiens GN=CALB2 PE=1 SV=2	31540
P53004	BLVRA	BIEA_HUMAN Biliverdin reductase A OS=Homo sapiens GN=BLVRA PE=1 SV=2	33428
Q9BY67-3	CADM1	CADM1_HUMAN Isoform 3 of Cell adhesion molecule 1 OS=Homo sapiens GN=CADM1	51533
E7ENV7	CPNE8	E7ENV7_HUMAN Copine-8 OS=Homo sapiens GN=CPNE8 PE=2 SV=2	62234
Q92973	TNPO1	TNPO1_HUMAN Transportin-1 OS=Homo sapiens GN=TNPO1 PE=1 SV=2	102355
Q9P0V9-2	SEPT10	SEP10_HUMAN Isoform 2 of Septin-10 OS=Homo sapiens GN=SEPT10	58136
Q9NQP4	PFDN4	PFD4_HUMAN Prefoldin subunit 4 OS=Homo sapiens GN=PFDN4 PE=1 SV=1	15314
P01019	AGT	ANGT_HUMAN Angiotensinogen OS=Homo sapiens GN=AGT PE=1 SV=1	53154
Q8N9R8	SCAI	SCAI_HUMAN Protein SCAI OS=Homo sapiens GN=SCAI PE=1 SV=2	70400
F2Z2U8	MYH14	F2Z2U8_HUMAN Myosin-14 OS=Homo sapiens GN=MYH14 PE=2 SV=1	231214
P53677	AP3M2	AP3M2_HUMAN AP-3 complex subunit mu-2 OS=Homo sapiens GN=AP3M2 PE=1 SV=1	46977
C9JDE9	ACAA1	C9JDE9_HUMAN 3-ketoacyl-CoA thiolase peroxisomal OS=Homo sapiens GN=ACAA1 PE=2 SV=1	40270
O14979-3	HNRNPDL	HNRDL_HUMAN Isoform 3 of Heterogeneous nuclear ribonucleoprotein D-like OS=Homo sapiens GN=HNRNPDL	27191
P19021	PAM	AMD_HUMAN Peptidyl-glycine alpha-amidating monooxygenase OS=Homo sapiens GN=PAM PE=1 SV=2	108332
O75340-2	PDCD6	PDCD6_HUMAN Isoform 2 of Programmed cell death protein 6 OS=Homo sapiens GN=PDCD6	21664
Q9NZB2-6	FAM120A	F120A_HUMAN Isoform F of Constitutive coactivator of PPAR-gamma-like protein 1 OS=Homo sapiens GN=FAM120A	125272
P45985	MAP2K4	MP2K4_HUMAN Dual specificity mitogen-activated protein kinase kinase 4 OS=Homo sapiens GN=MAP2K4 PE=1 SV=1	44288
Q9H299	SH3BGRL3	SH3L3_HUMAN SH3 domain-binding glutamic acid-rich-like protein 3 OS=Homo sapiens GN=SH3BGRL3 PE=1 SV=1	10438
Q92896	GLG1	GSLG1_HUMAN Golgi apparatus protein 1 OS=Homo sapiens GN=GLG1 PE=1 SV=2	134552
O75368	SH3BGRL	SH3L1_HUMAN SH3 domain-binding glutamic acid-rich-like protein OS=Homo sapiens GN=SH3BGRL PE=1 SV=1	12774
O43390	HNRNPR	HNRPR_HUMAN Heterogeneous nuclear ribonucleoprotein R OS=Homo sapiens GN=HNRNPR PE=1 SV=1	70943
P46527	CDKN1B	CDN1B_HUMAN Cyclin-dependent kinase inhibitor 1B OS=Homo sapiens GN=CDKN1B PE=1 SV=1	22073
E9PAV3	NACA	E9PAV3_HUMAN Nascent polypeptide-associated complex subunit alpha OS=Homo sapiens GN=NACA PE=2 SV=1	205419
B4DP11	PTGES3	B4DP11_HUMAN Prostaglandin E synthase 3 OS=Homo sapiens GN=PTGES3 PE=2 SV=1	16476
Q9NP79	VTA1	VTA1_HUMAN Vacuolar protein sorting-associated protein VTA1 homolog OS=Homo sapiens GN=VTA1 PE=1 SV=1	33879
E9PGF9	MGEA5	E9PGF9_HUMAN Bifunctional protein NCOAT OS=Homo sapiens GN=MGEA5 PE=2 SV=1	96932
Q6P452	ANXA4	Q6P452_HUMAN Annexin OS=Homo sapiens GN=ANXA4 PE=2 SV=1	33552
B7ZKK9	PPP2R5E	B7ZKK9_HUMAN PPP2R5E protein OS=Homo sapiens GN=PPP2R5E PE=2 SV=1	54043
Q96TC7	RMDN3	RMD3_HUMAN Regulator of microtubule dynamics protein 3 OS=Homo sapiens GN=RMDN3 PE=1 SV=2	52118
F8W720	GMPS	F8W720_HUMAN GMP synthase [glutamine-hydrolyzing] OS=Homo sapiens GN=GMPS PE=2 SV=1	65929
Q9NP80	PNPLA8	PLPL8_HUMAN Calcium-independent phospholipase A2-gamma OS=Homo sapiens GN=PNPLA8 PE=1 SV=1	88477
Q14118	DAG1	DAG1_HUMAN Dystroglycan OS=Homo sapiens GN=DAG1 PE=1 SV=2	97441
Q9C0B5-2	ZDHHC5	ZDHC5_HUMAN Isoform 2 of Palmitoyltransferase ZDHHC5 OS=Homo sapiens GN=ZDHHC5	71952
Q92688-2	ANP32B	AN32B_HUMAN Isoform 2 of Acidic leucine-rich nuclear phosphoprotein 32 family member B OS=Homo sapiens GN=ANP32B	22277
P41217-3	CD200	OX2G_HUMAN Isoform 3 of OX-2 membrane glycoprotein OS=Homo sapiens GN=CD200	32975
Q15907	RAB11B	RB11B_HUMAN Ras-related protein Rab-11B OS=Homo sapiens GN=RAB11B PE=1 SV=4	24488
P39687	ANP32A	AN32A_HUMAN Acidic leucine-rich nuclear phosphoprotein 32 family member A OS=Homo sapiens GN=ANP32A PE=1 SV=1	28585
Q9Y3E1	HDGFRP3	HDGR3_HUMAN Hepatoma-derived growth factor-related protein 3 OS=Homo sapiens GN=HDGFRP3 PE=1 SV=1	22620
P01011	SERPINA3	AACT_HUMAN Alpha-1-antichymotrypsin OS=Homo sapiens GN=SERPINA3 PE=1 SV=2	47651
Q92890-1	UFD1L	UFD1_HUMAN Isoform Long of Ubiquitin fusion degradation protein 1 homolog OS=Homo sapiens GN=UFD1L	38725
P04179-2	SOD2	SODM_HUMAN Isoform 2 of Superoxide dismutase [Mn] mitochondrial OS=Homo sapiens GN=SOD2	20696
P78347-2	GTF2I	GTF2I_HUMAN Isoform 2 of General transcription factor II-I OS=Homo sapiens GN=GTF2I	107970
P26440	IVD	IVD_HUMAN Isovaleryl-CoA dehydrogenase mitochondrial OS=Homo sapiens GN=IVD PE=1 SV=1	46319
A6NL28-2		TPM3L_HUMAN Isoform 2 of Putative tropomyosin alpha-3 chain-like protein OS=Homo sapiens	24801
O96008		TOM40_HUMAN Mitochondrial import receptor subunit TOM40 homolog OS=Homo sapiens GN=TOMM40 PE=1 SV=1	37893
O15075-2		DCLK1_HUMAN Isoform 1 of Serine/threonine-protein kinase DCLK1 OS=Homo sapiens GN=DCLK1	81100
Q9Y6R0		NUMBL_HUMAN Numb-like protein OS=Homo sapiens GN=NUMBL PE=1 SV=1	64891
Q5T1M5		FKB15_HUMAN FK506-binding protein 15 OS=Homo sapiens GN=FKBP15 PE=1 SV=2	133630
B4DR80		B4DR80_HUMAN Serine/threonine-protein kinase 24 12 kDa subunit OS=Homo sapiens GN=STK24 PE=2 SV=1	45836
Q5SW79		CE170_HUMAN Centrosomal protein of 170 kDa OS=Homo sapiens GN=CEP170 PE=1 SV=1	175292
O14617-2		AP3D1_HUMAN Isoform 2 of AP-3 complex subunit delta-1 OS=Homo sapiens GN=AP3D1	125040
O60884		DNJA2_HUMAN DnaJ homolog subfamily A member 2 OS=Homo sapiens GN=DNAJA2 PE=1 SV=1	45746
P09455		RET1_HUMAN Retinol-binding protein 1 OS=Homo sapiens GN=RBP1 PE=1 SV=2	15850
Q9UBB4		ATX10_HUMAN Ataxin-10 OS=Homo sapiens GN=ATXN10 PE=1 SV=1	53489
E9PNQ8		E9PNQ8_HUMAN Thy-1 membrane glycoprotein (Fragment) OS=Homo sapiens GN=THY1 PE=2 SV=1	18165
Q01469		FABP5_HUMAN Fatty acid-binding protein epidermal OS=Homo sapiens GN=FABP5 PE=1 SV=3	15164
P02763		A1AG1_HUMAN Alpha-1-acid glycoprotein 1 OS=Homo sapiens GN=ORM1 PE=1 SV=1	23512
Q15008		PSMD6_HUMAN 26S proteasome non-ATPase regulatory subunit 6 OS=Homo sapiens GN=PSMD6 PE=1 SV=1	45531
P51858		HDGF_HUMAN Hepatoma-derived growth factor OS=Homo sapiens GN=HDGF PE=1 SV=1	26788
O00148		DX39A_HUMAN ATP-dependent RNA helicase DDX39A OS=Homo sapiens GN=DDX39A PE=1 SV=2	49130
P10599		THIO_HUMAN Thioredoxin OS=Homo sapiens GN=TXN PE=1 SV=3	11737
Q9UBI6		GBG12_HUMAN Guanine nucleotide-binding protein G(I)/G(S)/G(O) subunit gamma-12 OS=Homo sapiens GN=GNG12 PE=1 SV=3	8006
Q5SRN7		Q5SRN7_HUMAN HLA class I histocompatibility antigen A-68 alpha chain OS=Homo sapiens GN=HLA-A PE=2 SV=2	34211
G5E9Q2		G5E9Q2_HUMAN Cold shock domain containing E1 RNA-binding isoform CRA_d OS=Homo sapiens GN=CSDE1 PE=2 SV=1	93742
P05060		SCG1_HUMAN Secretogranin-1 OS=Homo sapiens GN=CHGB PE=1 SV=2	78276
J3KPX7		J3KPX7_HUMAN Prohibitin-2 OS=Homo sapiens GN=PHB2 PE=2 SV=1	33403
Q96I99		SUCB2_HUMAN Succinyl-CoA ligase [GDP-forming] subunit beta mitochondrial OS=Homo sapiens GN=SUCLG2 PE=1 SV=2	46511
Q15120		PDK3_HUMAN [Pyruvate dehydrogenase (acetyl-transferring)] kinase isozyme 3 mitochondrial OS=Homo sapiens GN=PDK3 PE=1 SV=1	46939
Q86VS8		HOOK3_HUMAN Protein Hook homolog 3 OS=Homo sapiens GN=HOOK3 PE=1 SV=2	83126
Q9NUB1-2		ACS2L_HUMAN Isoform 2 of Acetyl-coenzyme A synthetase 2-like mitochondrial OS=Homo sapiens GN=ACSS1	74626
P55060-3		XPO2_HUMAN Isoform 3 of Exportin-2 OS=Homo sapiens GN=CSE1L	107777
P20338		RAB4A_HUMAN Ras-related protein Rab-4A OS=Homo sapiens GN=RAB4A PE=1 SV=3	24390
Q96A05		VATE2_HUMAN V-type proton ATPase subunit E 2 OS=Homo sapiens GN=ATP6V1E2 PE=2 SV=1	26074
Q9Y2S2-2		CRYL1_HUMAN Isoform 2 of Lambda-crystallin homolog OS=Homo sapiens GN=CRYL1	33359
H3BRV0		H3BRV0_HUMAN Eukaryotic translation initiation factor 3 subunit C OS=Homo sapiens GN=EIF3C PE=2 SV=1	104101
B5ME19		EIFCL_HUMAN Eukaryotic translation initiation factor 3 subunit C-like protein OS=Homo sapiens GN=EIF3CL PE=2 SV=1	105473
A6NFN2		A6NFN2_HUMAN Abl interactor 1 OS=Homo sapiens GN=ABI1 PE=2 SV=2	55260
O00629		IMA3_HUMAN Importin subunit alpha-3 OS=Homo sapiens GN=KPNA4 PE=1 SV=1	57887
Q96A49		SYAP1_HUMAN Synapse-associated protein 1 OS=Homo sapiens GN=SYAP1 PE=1 SV=1	39933
O94903		PROSC_HUMAN Proline synthase co-transcribed bacterial homolog protein OS=Homo sapiens GN=PROSC PE=1 SV=1	30344
J3KN16		J3KN16_HUMAN Proteasome-associated protein ECM29 homolog OS=Homo sapiens GN=KIAA0368 PE=2 SV=1	223692
A6NMY6		AXA2L_HUMAN Putative annexin A2-like protein OS=Homo sapiens GN=ANXA2P2 PE=5 SV=2	38659
O75533		SF3B1_HUMAN Splicing factor 3B subunit 1 OS=Homo sapiens GN=SF3B1 PE=1 SV=3	145830
Q6BCY4		NB5R2_HUMAN NADH-cytochrome b5 reductase 2 OS=Homo sapiens GN=CYB5R2 PE=1 SV=1	31458
P49789		FHIT_HUMAN Bis(5'-adenosyl)-triphosphatase OS=Homo sapiens GN=FHIT PE=1 SV=3	16858
Q9UPV7		K1045_HUMAN Protein KIAA1045 OS=Homo sapiens GN=KIAA1045 PE=1 SV=2	45192
O00764		PDXK_HUMAN Pyridoxal kinase OS=Homo sapiens GN=PDXK PE=1 SV=1	35102
Q96GK7		FAH2A_HUMAN Fumarylacetoacetate hydrolase domain-containing protein 2A OS=Homo sapiens GN=FAHD2A PE=1 SV=1	34596
Q6IQ22		RAB12_HUMAN Ras-related protein Rab-12 OS=Homo sapiens GN=RAB12 PE=1 SV=3	27248
Q9UNM6		PSD13_HUMAN 26S proteasome non-ATPase regulatory subunit 13 OS=Homo sapiens GN=PSMD13 PE=1 SV=2	42946
P12111-2		CO6A3_HUMAN Isoform 2 of Collagen alpha-3(VI) chain OS=Homo sapiens GN=COL6A3	321353
P23246		SFPQ_HUMAN Splicing factor proline- and glutamine-rich OS=Homo sapiens GN=SFPQ PE=1 SV=2	76150
Q7KZF4		SND1_HUMAN Staphylococcal nuclease domain-containing protein 1 OS=Homo sapiens GN=SND1 PE=1 SV=1	101997
O60939		SCN2B_HUMAN Sodium channel subunit beta-2 OS=Homo sapiens GN=SCN2B PE=1 SV=1	24326
Q9NPD7		NRN1_HUMAN Neuritin OS=Homo sapiens GN=NRN1 PE=1 SV=1	15333
E5RHG8		E5RHG8_HUMAN Transcription elongation factor B polypeptide 1 (Fragment) OS=Homo sapiens GN=TCEB1 PE=2 SV=1	9960
P55010		IF5_HUMAN Eukaryotic translation initiation factor 5 OS=Homo sapiens GN=EIF5 PE=1 SV=2	49223
Q9NQ79-3		CRAC1_HUMAN Isoform 3 of Cartilage acidic protein 1 OS=Homo sapiens GN=CRTAC1	68059
Q7L099		RUFY3_HUMAN Protein RUFY3 OS=Homo sapiens GN=RUFY3 PE=1 SV=1	52965
O14556		G3PT_HUMAN Glyceraldehyde-3-phosphate dehydrogenase testis-specific OS=Homo sapiens GN=GAPDHS PE=1 SV=2	44501
P29803		ODPAT_HUMAN Pyruvate dehydrogenase E1 component subunit alpha testis-specific form mitochondrial OS=Homo sapiens GN=PDHA2 PE=1 SV=1	42933
Q8NF91-4		SYNE1_HUMAN Isoform 4 of Nesprin-1 OS=Homo sapiens GN=SYNE1	1005262
F5H3B7		F5H3B7_HUMAN Zinc transporter 3 OS=Homo sapiens GN=SLC30A3 PE=2 SV=1	41733
P55145		MANF_HUMAN Mesencephalic astrocyte-derived neurotrophic factor OS=Homo sapiens GN=MANF PE=1 SV=3	20700
C9JNK6		C9JNK6_HUMAN Metaxin-2 OS=Homo sapiens GN=MTX2 PE=2 SV=1	23643
Q9BQ69		MACD1_HUMAN O-acetyl-ADP-ribose deacetylase MACROD1 OS=Homo sapiens GN=MACROD1 PE=1 SV=2	35505
Q4G0F5		VP26B_HUMAN Vacuolar protein sorting-associated protein 26B OS=Homo sapiens GN=VPS26B PE=1 SV=2	39155
A0AVT1		UBA6_HUMAN Ubiquitin-like modifier-activating enzyme 6 OS=Homo sapiens GN=UBA6 PE=1 SV=1	117970
Q9UIA9		XPO7_HUMAN Exportin-7 OS=Homo sapiens GN=XPO7 PE=1 SV=3	123907
P30533		AMRP_HUMAN Alpha-2-macroglobulin receptor-associated protein OS=Homo sapiens GN=LRPAP1 PE=1 SV=1	41466
O43815-2		STRN_HUMAN Isoform 2 of Striatin OS=Homo sapiens GN=STRN	80761
Q86Y39		NDUAB_HUMAN NADH dehydrogenase [ubiquinone] 1 alpha subcomplex subunit 11 OS=Homo sapiens GN=NDUFA11 PE=1 SV=3	14852
P20337		RAB3B_HUMAN Ras-related protein Rab-3B OS=Homo sapiens GN=RAB3B PE=1 SV=2	24758
P22033		MUTA_HUMAN Methylmalonyl-CoA mutase mitochondrial OS=Homo sapiens GN=MUT PE=1 SV=4	83135
A0FGR8-6		ESYT2_HUMAN Isoform 6 of Extended synaptotagmin-2 OS=Homo sapiens GN=ESYT2	104708
O95219		SNX4_HUMAN Sorting nexin-4 OS=Homo sapiens GN=SNX4 PE=1 SV=1	51909
P08603		CFAH_HUMAN Complement factor H OS=Homo sapiens GN=CFH PE=1 SV=4	139096
P25686-2		DNJB2_HUMAN Isoform 2 of DnaJ homolog subfamily B member 2 OS=Homo sapiens GN=DNAJB2	30569
Q3B7A4		Q3B7A4_HUMAN 60S acidic ribosomal protein P0 OS=Homo sapiens GN=RPLP0 PE=2 SV=1	27436
E7EPM6		E7EPM6_HUMAN Long-chain-fatty-acid--CoA ligase 1 OS=Homo sapiens GN=ACSL1 PE=2 SV=1	74282
Q68D91		MBLC2_HUMAN Metallo-beta-lactamase domain-containing protein 2 OS=Homo sapiens GN=MBLAC2 PE=1 SV=3	31372
Q13126-2		MTAP_HUMAN Isoform 2 of S-methyl-5'-thioadenosine phosphorylase OS=Homo sapiens GN=MTAP	38356
P50416		CPT1A_HUMAN Carnitine O-palmitoyltransferase 1 liver isoform OS=Homo sapiens GN=CPT1A PE=1 SV=2	88368
Q8N5K1		CISD2_HUMAN CDGSH iron-sulfur domain-containing protein 2 OS=Homo sapiens GN=CISD2 PE=1 SV=1	15278
B3KRD8		B3KRD8_HUMAN SEC14-like 2 (S. cerevisiae) isoform CRA_c OS=Homo sapiens GN=SEC14L2 PE=2 SV=1	37455
Q9H2X9-2		S12A5_HUMAN Isoform 2 of Solute carrier family 12 member 5 OS=Homo sapiens GN=SLC12A5	123511
F5H365		F5H365_HUMAN Protein transport protein Sec23A OS=Homo sapiens GN=SEC23A PE=2 SV=1	82969
O00505		IMA4_HUMAN Importin subunit alpha-4 OS=Homo sapiens GN=KPNA3 PE=1 SV=2	57811
P62906		RL10A_HUMAN 60S ribosomal protein L10a OS=Homo sapiens GN=RPL10A PE=1 SV=2	24831
P42261-5		GRIA1_HUMAN Isoform 5 of Glutamate receptor 1 OS=Homo sapiens GN=GRIA1	102888
P02786		TFR1_HUMAN Transferrin receptor protein 1 OS=Homo sapiens GN=TFRC PE=1 SV=2	84871
P46108		CRK_HUMAN Adapter molecule crk OS=Homo sapiens GN=CRK PE=1 SV=2	33831
Q68DU8		KCD16_HUMAN BTB/POZ domain-containing protein KCTD16 OS=Homo sapiens GN=KCTD16 PE=2 SV=1	49138
P53985		MOT1_HUMAN Monocarboxylate transporter 1 OS=Homo sapiens GN=SLC16A1 PE=1 SV=3	53944
Q13263		TIF1B_HUMAN Transcription intermediary factor 1-beta OS=Homo sapiens GN=TRIM28 PE=1 SV=5	88550
Q99653		CHP1_HUMAN Calcineurin B homologous protein 1 OS=Homo sapiens GN=CHP1 PE=1 SV=3	22456
Q9NTX5-2		ECHD1_HUMAN Isoform 2 of Ethylmalonyl-CoA decarboxylase OS=Homo sapiens GN=ECHDC1	32997
Q6PML9		ZNT9_HUMAN Zinc transporter 9 OS=Homo sapiens GN=SLC30A9 PE=1 SV=1	63515
Q86UL8-2		MAGI2_HUMAN Isoform 2 of Membrane-associated guanylate kinase WW and PDZ domain-containing protein 2 OS=Homo sapiens GN=MAGI2	157235
Q15365		PCBP1_HUMAN Poly(rC)-binding protein 1 OS=Homo sapiens GN=PCBP1 PE=1 SV=2	37498
J3KS22		J3KS22_HUMAN L-xylulose reductase (Fragment) OS=Homo sapiens GN=DCXR PE=2 SV=1	23960
P11166		GTR1_HUMAN Solute carrier family 2 facilitated glucose transporter member 1 OS=Homo sapiens GN=SLC2A1 PE=1 SV=2	54084
Q8TBG9-2		SYNPR_HUMAN Isoform 2 of Synaptoporin OS=Homo sapiens GN=SYNPR	31329
F5H157		F5H157_HUMAN Ras-related protein Rab-35 (Fragment) OS=Homo sapiens GN=RAB35 PE=2 SV=1	21214
Q13642-1		FHL1_HUMAN Isoform 1 of Four and a half LIM domains protein 1 OS=Homo sapiens GN=FHL1	31895
E9PKG1		E9PKG1_HUMAN Protein arginine N-methyltransferase 1 OS=Homo sapiens GN=PRMT1 PE=2 SV=1	37709
P51805		PLXA3_HUMAN Plexin-A3 OS=Homo sapiens GN=PLXNA3 PE=1 SV=2	207702
O75899		GABR2_HUMAN Gamma-aminobutyric acid type B receptor subunit 2 OS=Homo sapiens GN=GABBR2 PE=1 SV=1	105821
B7Z831		B7Z831_HUMAN G-protein-coupled receptor family C group 5 member B OS=Homo sapiens GN=GPRC5B PE=2 SV=1	47695
F5H4E4		F5H4E4_HUMAN Ketosamine-3-kinase OS=Homo sapiens GN=FN3KRP PE=2 SV=1	28964
Q6NUK1		SCMC1_HUMAN Calcium-binding mitochondrial carrier protein SCaMC-1 OS=Homo sapiens GN=SLC25A24 PE=1 SV=2	53354
P51991		ROA3_HUMAN Heterogeneous nuclear ribonucleoprotein A3 OS=Homo sapiens GN=HNRNPA3 PE=1 SV=2	39595
Q9BW62		KATL1_HUMAN Katanin p60 ATPase-containing subunit A-like 1 OS=Homo sapiens GN=KATNAL1 PE=1 SV=1	55392
Q13683-9		ITA7_HUMAN Isoform Alpha-7X2DB of Integrin alpha-7 OS=Homo sapiens GN=ITGA7	121065
P26196		DDX6_HUMAN Probable ATP-dependent RNA helicase DDX6 OS=Homo sapiens GN=DDX6 PE=1 SV=2	54417
O15498		YKT6_HUMAN Synaptobrevin homolog YKT6 OS=Homo sapiens GN=YKT6 PE=1 SV=1	22418
O14964		HGS_HUMAN Hepatocyte growth factor-regulated tyrosine kinase substrate OS=Homo sapiens GN=HGS PE=1 SV=1	86192
A1L0T0		ILVBL_HUMAN Acetolactate synthase-like protein OS=Homo sapiens GN=ILVBL PE=1 SV=2	67868
Q9UHG3		PCYOX_HUMAN Prenylcysteine oxidase 1 OS=Homo sapiens GN=PCYOX1 PE=1 SV=3	56640
Q86UE4		LYRIC_HUMAN Protein LYRIC OS=Homo sapiens GN=MTDH PE=1 SV=2	63837
P01008		ANT3_HUMAN Antithrombin-III OS=Homo sapiens GN=SERPINC1 PE=1 SV=1	52602
B7Z9G5		B7Z9G5_HUMAN BRO1 domain-containing protein BROX OS=Homo sapiens GN=C1orf58 PE=2 SV=1	42872
Q15691		MARE1_HUMAN Microtubule-associated protein RP/EB family member 1 OS=Homo sapiens GN=MAPRE1 PE=1 SV=3	29999
Q2VIR3-2		IF2GL_HUMAN Isoform 2 of Putative eukaryotic translation initiation factor 2 subunit 3-like protein OS=Homo sapiens GN=EIF2S3L	50544
B7ZAC3		B7ZAC3_HUMAN Solute carrier family 2 facilitated glucose transporter member 14 OS=Homo sapiens GN=SLC2A14 PE=2 SV=1	58249
Q53H82		LACB2_HUMAN Beta-lactamase-like protein 2 OS=Homo sapiens GN=LACTB2 PE=1 SV=2	32806
P12074		CX6A1_HUMAN Cytochrome c oxidase subunit 6A1 mitochondrial OS=Homo sapiens GN=COX6A1 PE=1 SV=4	12155
Q5T8I0		Q5T8I0_HUMAN Cytochrome c oxidase subunit 6A mitochondrial OS=Homo sapiens GN=COX6A1P2 PE=2 SV=1	12187
Q9NVG8		TBC13_HUMAN TBC1 domain family member 13 OS=Homo sapiens GN=TBC1D13 PE=1 SV=3	46554
Q9Y570		PPME1_HUMAN Protein phosphatase methylesterase 1 OS=Homo sapiens GN=PPME1 PE=1 SV=3	42315
Q9P035		HACD3_HUMAN Very-long-chain (3R)-3-hydroxyacyl-[acyl-carrier protein] dehydratase 3 OS=Homo sapiens GN=PTPLAD1 PE=1 SV=2	43160
Q9H7Z7		PGES2_HUMAN Prostaglandin E synthase 2 OS=Homo sapiens GN=PTGES2 PE=1 SV=1	41943
Q03013-2		GSTM4_HUMAN Isoform 2 of Glutathione S-transferase Mu 4 OS=Homo sapiens GN=GSTM4	22829
P02765		FETUA_HUMAN Alpha-2-HS-glycoprotein OS=Homo sapiens GN=AHSG PE=1 SV=1	39325
O00116		ADAS_HUMAN Alkyldihydroxyacetonephosphate synthase peroxisomal OS=Homo sapiens GN=AGPS PE=1 SV=1	72912
P07864		LDHC_HUMAN L-lactate dehydrogenase C chain OS=Homo sapiens GN=LDHC PE=1 SV=4	36311
P01876		IGHA1_HUMAN Ig alpha-1 chain C region OS=Homo sapiens GN=IGHA1 PE=1 SV=2	37655
Q9P0J1		PDP1_HUMAN [Pyruvate dehydrogenase [acetyl-transferring]]-phosphatase 1 mitochondrial OS=Homo sapiens GN=PDP1 PE=1 SV=3	61054
P02766		TTHY_HUMAN Transthyretin OS=Homo sapiens GN=TTR PE=1 SV=1	15887
Q5EBL4		RIPL1_HUMAN RILP-like protein 1 OS=Homo sapiens GN=RILPL1 PE=1 SV=1	47108
Q14576-2		ELAV3_HUMAN Isoform 2 of ELAV-like protein 3 OS=Homo sapiens GN=ELAVL3	38865
P22748		CAH4_HUMAN Carbonic anhydrase 4 OS=Homo sapiens GN=CA4 PE=1 SV=2	35032
Q04637		IF4G1_HUMAN Eukaryotic translation initiation factor 4 gamma 1 OS=Homo sapiens GN=EIF4G1 PE=1 SV=4	175490
Q15437		SC23B_HUMAN Protein transport protein Sec23B OS=Homo sapiens GN=SEC23B PE=1 SV=2	86479
Q5T985		Q5T985_HUMAN Inter-alpha-trypsin inhibitor heavy chain H2 OS=Homo sapiens GN=ITIH2 PE=2 SV=1	105216
P35498-3		SCN1A_HUMAN Isoform 3 of Sodium channel protein type 1 subunit alpha OS=Homo sapiens GN=SCN1A	226172
Q9Y262-2		EIF3L_HUMAN Isoform 2 of Eukaryotic translation initiation factor 3 subunit L OS=Homo sapiens GN=EIF3L	61014
A8MXP9		A8MXP9_HUMAN Matrin-3 OS=Homo sapiens GN=MATR3 PE=2 SV=1	99967
H7C285		H7C285_HUMAN Tetraspanin-15 (Fragment) OS=Homo sapiens GN=TSPAN15 PE=2 SV=1	18219
Q6VY07		PACS1_HUMAN Phosphofurin acidic cluster sorting protein 1 OS=Homo sapiens GN=PACS1 PE=1 SV=2	104898
Q96DG6		CMBL_HUMAN Carboxymethylenebutenolidase homolog OS=Homo sapiens GN=CMBL PE=1 SV=1	28048
O00194		RB27B_HUMAN Ras-related protein Rab-27B OS=Homo sapiens GN=RAB27B PE=1 SV=4	24608
Q9H1E5		TMX4_HUMAN Thioredoxin-related transmembrane protein 4 OS=Homo sapiens GN=TMX4 PE=1 SV=1	38952
D6RF35		D6RF35_HUMAN Vitamin D-binding protein OS=Homo sapiens GN=GC PE=2 SV=1	53021
Q9BR01		ST4A1_HUMAN Sulfotransferase 4A1 OS=Homo sapiens GN=SULT4A1 PE=1 SV=2	33085
Q92526		TCPW_HUMAN T-complex protein 1 subunit zeta-2 OS=Homo sapiens GN=CCT6B PE=1 SV=5	57821
P62805		H4_HUMAN Histone H4 OS=Homo sapiens GN=HIST1H4A PE=1 SV=2	11367
O76041-2		NEBL_HUMAN Isoform 2 of Nebulette OS=Homo sapiens GN=NEBL	31196
O43432		IF4G3_HUMAN Eukaryotic translation initiation factor 4 gamma 3 OS=Homo sapiens GN=EIF4G3 PE=1 SV=2	176651
P16070-8		CD44_HUMAN Isoform 8 of CD44 antigen OS=Homo sapiens GN=CD44	74388
Q12904		AIMP1_HUMAN Aminoacyl tRNA synthase complex-interacting multifunctional protein 1 OS=Homo sapiens GN=AIMP1 PE=1 SV=2	34353
Q15631		TSN_HUMAN Translin OS=Homo sapiens GN=TSN PE=1 SV=1	26183
P12955-3		PEPD_HUMAN Isoform 3 of Xaa-Pro dipeptidase OS=Homo sapiens GN=PEPD	47261
C9JNY7		C9JNY7_HUMAN N-terminal peptide OS=Homo sapiens GN=SCG5 PE=2 SV=1	21457
Q9BXJ9		NAA15_HUMAN N-alpha-acetyltransferase 15 NatA auxiliary subunit OS=Homo sapiens GN=NAA15 PE=1 SV=1	101272
F5H442		F5H442_HUMAN Tumor susceptibility gene 101 protein OS=Homo sapiens GN=TSG101 PE=2 SV=1	40918
Q9BUT1		BDH2_HUMAN 3-hydroxybutyrate dehydrogenase type 2 OS=Homo sapiens GN=BDH2 PE=1 SV=2	26724
P26583		HMGB2_HUMAN High mobility group protein B2 OS=Homo sapiens GN=HMGB2 PE=1 SV=2	24034
P36955		PEDF_HUMAN Pigment epithelium-derived factor OS=Homo sapiens GN=SERPINF1 PE=1 SV=4	46312
Q96FN4		CPNE2_HUMAN Copine-2 OS=Homo sapiens GN=CPNE2 PE=1 SV=3	61190
P46939		UTRO_HUMAN Utrophin OS=Homo sapiens GN=UTRN PE=1 SV=2	394467
Q9GZT8-2		GTPC1_HUMAN Isoform 2 of Putative GTP cyclohydrolase 1 type 2 NIF3L1 OS=Homo sapiens GN=NIF3L1	38984
O75531		BAF_HUMAN Barrier-to-autointegration factor OS=Homo sapiens GN=BANF1 PE=1 SV=1	10059
Q96S66-3		CLCC1_HUMAN Isoform 3 of Chloride channel CLIC-like protein 1 OS=Homo sapiens GN=CLCC1	47437
J3KQ93		J3KQ93_HUMAN Creatine kinase U-type mitochondrial OS=Homo sapiens GN=CKMT1B PE=2 SV=1	19322
Q86WU2-2		LDHD_HUMAN Isoform 2 of Probable D-lactate dehydrogenase mitochondrial OS=Homo sapiens GN=LDHD	52144
Q5VW32		BROX_HUMAN BRO1 domain-containing protein BROX OS=Homo sapiens GN=BROX PE=1 SV=1	46476
Q3ZCW2		LEGL_HUMAN Galectin-related protein OS=Homo sapiens GN=LGALSL PE=1 SV=2	18986
P10451-5		OSTP_HUMAN Isoform 5 of Osteopontin OS=Homo sapiens GN=SPP1	33843
P25098		ARBK1_HUMAN Beta-adrenergic receptor kinase 1 OS=Homo sapiens GN=ADRBK1 PE=1 SV=2	79574
K7EQA1		K7EQA1_HUMAN Programmed cell death protein 5 OS=Homo sapiens GN=PDCD5 PE=2 SV=1	10004
Q9UL51		HCN2_HUMAN Potassium/sodium hyperpolarization-activated cyclic nucleotide-gated channel 2 OS=Homo sapiens GN=HCN2 PE=1 SV=3	96950
Q9NXR1		NDE1_HUMAN Nuclear distribution protein nudE homolog 1 OS=Homo sapiens GN=NDE1 PE=1 SV=2	38808
E9PB14		E9PB14_HUMAN Pyruvate dehydrogenase protein X component mitochondrial OS=Homo sapiens GN=PDHX PE=2 SV=1	51460
P35520		CBS_HUMAN Cystathionine beta-synthase OS=Homo sapiens GN=CBS PE=1 SV=2	60587
G3V1K3		G3V1K3_HUMAN Paraoxonase 2 isoform CRA_a OS=Homo sapiens GN=PON2 PE=4 SV=1	41527
P41219		PERI_HUMAN Peripherin OS=Homo sapiens GN=PRPH PE=1 SV=2	53651
Q5T4S7-3		UBR4_HUMAN Isoform 3 of E3 ubiquitin-protein ligase UBR4 OS=Homo sapiens GN=UBR4	571859
Q29940		1B59_HUMAN HLA class I histocompatibility antigen B-59 alpha chain OS=Homo sapiens GN=HLA-B PE=1 SV=1	40584
G5E9G7		G5E9G7_HUMAN Neurexin 2 isoform CRA_a OS=Homo sapiens GN=NRXN2 PE=2 SV=1	184113
A8MTJ3		GNAT3_HUMAN Guanine nucleotide-binding protein G(t) subunit alpha-3 OS=Homo sapiens GN=GNAT3 PE=2 SV=2	40357
Q9Y371-2		SHLB1_HUMAN Isoform 2 of Endophilin-B1 OS=Homo sapiens GN=SH3GLB1	43196
P23396		RS3_HUMAN 40S ribosomal protein S3 OS=Homo sapiens GN=RPS3 PE=1 SV=2	26688
O14908		GIPC1_HUMAN PDZ domain-containing protein GIPC1 OS=Homo sapiens GN=GIPC1 PE=1 SV=2	36049
O15540		FABP7_HUMAN Fatty acid-binding protein brain OS=Homo sapiens GN=FABP7 PE=1 SV=3	14889
O75508		CLD11_HUMAN Claudin-11 OS=Homo sapiens GN=CLDN11 PE=1 SV=2	21993
H3BSC1		H3BSC1_HUMAN Ras-related protein Rab-11A OS=Homo sapiens GN=RAB11A PE=2 SV=1	22486
Q9NSD9		SYFB_HUMAN Phenylalanine--tRNA ligase beta subunit OS=Homo sapiens GN=FARSB PE=1 SV=3	66116
O95870		ABHGA_HUMAN Abhydrolase domain-containing protein 16A OS=Homo sapiens GN=ABHD16A PE=1 SV=3	63243
Q6H8Q1-7		ABLM2_HUMAN Isoform 7 of Actin-binding LIM protein 2 OS=Homo sapiens GN=ABLIM2	62013
Q8IWB7		WDFY1_HUMAN WD repeat and FYVE domain-containing protein 1 OS=Homo sapiens GN=WDFY1 PE=1 SV=1	46324
Q13404		UB2V1_HUMAN Ubiquitin-conjugating enzyme E2 variant 1 OS=Homo sapiens GN=UBE2V1 PE=1 SV=2	16495
O75110		ATP9A_HUMAN Probable phospholipid-transporting ATPase IIA OS=Homo sapiens GN=ATP9A PE=1 SV=3	118582
O75569-3		PRKRA_HUMAN Isoform 3 of Interferon-inducible double-stranded RNA-dependent protein kinase activator A OS=Homo sapiens GN=PRKRA	31635
Q8IYJ1		CPNE9_HUMAN Copine-9 OS=Homo sapiens GN=CPNE9 PE=1 SV=3	61864
Q09470		KCNA1_HUMAN Potassium voltage-gated channel subfamily A member 1 OS=Homo sapiens GN=KCNA1 PE=1 SV=2	56466
P27701-2		CD82_HUMAN Isoform 2 of CD82 antigen OS=Homo sapiens GN=CD82	26818
Q13884		SNTB1_HUMAN Beta-1-syntrophin OS=Homo sapiens GN=SNTB1 PE=1 SV=3	58061
Q86YM7		HOME1_HUMAN Homer protein homolog 1 OS=Homo sapiens GN=HOMER1 PE=1 SV=2	40277
H3BTA2		H3BTA2_HUMAN Serine/threonine-protein phosphatase (Fragment) OS=Homo sapiens GN=PPP4C PE=2 SV=1	30562
B4E363		B4E363_HUMAN Phenylalanine--tRNA ligase alpha subunit OS=Homo sapiens GN=FARSA PE=2 SV=1	54158
G3V576		G3V576_HUMAN Heterogeneous nuclear ribonucleoproteins C1/C2 OS=Homo sapiens GN=HNRNPC PE=4 SV=1	25257
E5RIM7		E5RIM7_HUMAN Copper transport protein ATOX1 OS=Homo sapiens GN=ATOX1 PE=2 SV=1	7874
Q15293		RCN1_HUMAN Reticulocalbin-1 OS=Homo sapiens GN=RCN1 PE=1 SV=1	38890
P50570-3		DYN2_HUMAN Isoform 3 of Dynamin-2 OS=Homo sapiens GN=DNM2	97554
O95394		AGM1_HUMAN Phosphoacetylglucosamine mutase OS=Homo sapiens GN=PGM3 PE=1 SV=1	59852
P27482		CALL3_HUMAN Calmodulin-like protein 3 OS=Homo sapiens GN=CALML3 PE=1 SV=2	16891
Q14651		PLSI_HUMAN Plastin-1 OS=Homo sapiens GN=PLS1 PE=1 SV=2	70254
O95861		BPNT1_HUMAN 3'(2') 5'-bisphosphate nucleotidase 1 OS=Homo sapiens GN=BPNT1 PE=1 SV=1	33392
F8VQX6		F8VQX6_HUMAN Methyltransferase-like protein 7A (Fragment) OS=Homo sapiens GN=METTL7A PE=2 SV=1	20662
Q92696		PGTA_HUMAN Geranylgeranyl transferase type-2 subunit alpha OS=Homo sapiens GN=RABGGTA PE=1 SV=2	65072
P25325		THTM_HUMAN 3-mercaptopyruvate sulfurtransferase OS=Homo sapiens GN=MPST PE=1 SV=3	33178
P02100		HBE_HUMAN Hemoglobin subunit epsilon OS=Homo sapiens GN=HBE1 PE=1 SV=2	16203
P22570-3		ADRO_HUMAN Isoform 3 of NADPH:adrenodoxin oxidoreductase mitochondrial OS=Homo sapiens GN=FDXR	58304
Q96RL7-4		VP13A_HUMAN Isoform 4 of Vacuolar protein sorting-associated protein 13A OS=Homo sapiens GN=VPS13A	347674
Q9H3S7		PTN23_HUMAN Tyrosine-protein phosphatase non-receptor type 23 OS=Homo sapiens GN=PTPN23 PE=1 SV=1	178972
Q96HY6		DDRGK_HUMAN DDRGK domain-containing protein 1 OS=Homo sapiens GN=DDRGK1 PE=1 SV=2	35611
P02549-2		SPTA1_HUMAN Isoform 2 of Spectrin alpha chain erythrocytic 1 OS=Homo sapiens GN=SPTA1	279672
Q96AQ6-2		PBIP1_HUMAN Isoform 2 of Pre-B-cell leukemia transcription factor-interacting protein 1 OS=Homo sapiens GN=PBXIP1	77684
Q9NZD2		GLTP_HUMAN Glycolipid transfer protein OS=Homo sapiens GN=GLTP PE=1 SV=3	23850
O95571		ETHE1_HUMAN Persulfide dioxygenase ETHE1 mitochondrial OS=Homo sapiens GN=ETHE1 PE=1 SV=2	27873
P56181		NDUV3_HUMAN NADH dehydrogenase [ubiquinone] flavoprotein 3 mitochondrial OS=Homo sapiens GN=NDUFV3 PE=1 SV=2	11941
P32418-5		NAC1_HUMAN Isoform 5 of Sodium/calcium exchanger 1 OS=Homo sapiens GN=SLC8A1	107938
P05386		RLA1_HUMAN 60S acidic ribosomal protein P1 OS=Homo sapiens GN=RPLP1 PE=1 SV=1	11514
Q6UXD5-6		SE6L2_HUMAN Isoform 6 of Seizure 6-like protein 2 OS=Homo sapiens GN=SEZ6L2	86861
F5GWT4		F5GWT4_HUMAN Serine/threonine-protein kinase WNK1 OS=Homo sapiens GN=WNK1 PE=2 SV=1	225501
O95502		NPTXR_HUMAN Neuronal pentraxin receptor OS=Homo sapiens GN=NPTXR PE=2 SV=2	52846
Q9HCJ6		VAT1L_HUMAN Synaptic vesicle membrane protein VAT-1 homolog-like OS=Homo sapiens GN=VAT1L PE=1 SV=2	45899
Q13393-2		PLD1_HUMAN Isoform PLD1B of Phospholipase D1 OS=Homo sapiens GN=PLD1	119693
Q08211		DHX9_HUMAN ATP-dependent RNA helicase A OS=Homo sapiens GN=DHX9 PE=1 SV=4	140958
P12931		SRC_HUMAN Proto-oncogene tyrosine-protein kinase Src OS=Homo sapiens GN=SRC PE=1 SV=3	59835
P28907		CD38_HUMAN ADP-ribosyl cyclase 1 OS=Homo sapiens GN=CD38 PE=1 SV=2	34328
O43504		LTOR5_HUMAN Ragulator complex protein LAMTOR5 OS=Homo sapiens GN=LAMTOR5 PE=1 SV=1	9614
P30508		1C12_HUMAN HLA class I histocompatibility antigen Cw-12 alpha chain OS=Homo sapiens GN=HLA-C PE=2 SV=2	40886
P40121		CAPG_HUMAN Macrophage-capping protein OS=Homo sapiens GN=CAPG PE=1 SV=2	38499
O00483		NDUA4_HUMAN NADH dehydrogenase [ubiquinone] 1 alpha subcomplex subunit 4 OS=Homo sapiens GN=NDUFA4 PE=1 SV=1	9370
Q6P2Q9		PRP8_HUMAN Pre-mRNA-processing-splicing factor 8 OS=Homo sapiens GN=PRPF8 PE=1 SV=2	273599
Q5T321		Q5T321_HUMAN Neurobeachin OS=Homo sapiens GN=NBEA PE=2 SV=1	327548
P56537		IF6_HUMAN Eukaryotic translation initiation factor 6 OS=Homo sapiens GN=EIF6 PE=1 SV=1	26599
Q9Y2Q3-2		GSTK1_HUMAN Isoform 2 of Glutathione S-transferase kappa 1 OS=Homo sapiens GN=GSTK1	31566
J3KND9		J3KND9_HUMAN Electron transfer flavoprotein-ubiquinone oxidoreductase mitochondrial OS=Homo sapiens GN=ETFDH PE=2 SV=1	62825
P55268		LAMB2_HUMAN Laminin subunit beta-2 OS=Homo sapiens GN=LAMB2 PE=1 SV=2	195980
H7C1U8		H7C1U8_HUMAN Apolipoprotein O (Fragment) OS=Homo sapiens GN=APOO PE=2 SV=1	20080
O75822		EIF3J_HUMAN Eukaryotic translation initiation factor 3 subunit J OS=Homo sapiens GN=EIF3J PE=1 SV=2	29062
C9J4W5		C9J4W5_HUMAN Eukaryotic translation initiation factor 5A-2 (Fragment) OS=Homo sapiens GN=EIF5A2 PE=2 SV=1	12821
P14923		PLAK_HUMAN Junction plakoglobin OS=Homo sapiens GN=JUP PE=1 SV=3	81745
P51571		SSRD_HUMAN Translocon-associated protein subunit delta OS=Homo sapiens GN=SSR4 PE=1 SV=1	18999
I3L4Q0		I3L4Q0_HUMAN HCG1818442 isoform CRA_a OS=Homo sapiens GN=FAM195B PE=2 SV=1	12951
O60333		KIF1B_HUMAN Kinesin-like protein KIF1B OS=Homo sapiens GN=KIF1B PE=1 SV=5	204475
Q9UL25		RAB21_HUMAN Ras-related protein Rab-21 OS=Homo sapiens GN=RAB21 PE=1 SV=3	24348
Q92686		NEUG_HUMAN Neurogranin OS=Homo sapiens GN=NRGN PE=1 SV=1	7618
Q5JSH3-2		WDR44_HUMAN Isoform 2 of WD repeat-containing protein 44 OS=Homo sapiens GN=WDR44	100403
P10301		RRAS_HUMAN Ras-related protein R-Ras OS=Homo sapiens GN=RRAS PE=1 SV=1	23480
Q9UBQ0		VPS29_HUMAN Vacuolar protein sorting-associated protein 29 OS=Homo sapiens GN=VPS29 PE=1 SV=1	20506
Q86XE3		MICU3_HUMAN Calcium uptake protein 3 mitochondrial OS=Homo sapiens GN=MICU3 PE=2 SV=1	60711
P53602		MVD1_HUMAN Diphosphomevalonate decarboxylase OS=Homo sapiens GN=MVD PE=1 SV=1	43405
Q14257		RCN2_HUMAN Reticulocalbin-2 OS=Homo sapiens GN=RCN2 PE=1 SV=1	36876
Q86YS7		C2CD5_HUMAN C2 domain-containing protein 5 OS=Homo sapiens GN=C2CD5 PE=1 SV=1	110447
P52789		HXK2_HUMAN Hexokinase-2 OS=Homo sapiens GN=HK2 PE=1 SV=2	102380
P21399		ACOC_HUMAN Cytoplasmic aconitate hydratase OS=Homo sapiens GN=ACO1 PE=1 SV=3	98399
Q9Y697-2		NFS1_HUMAN Isoform Cytoplasmic of Cysteine desulfurase mitochondrial OS=Homo sapiens GN=NFS1	44017
Q13363-2		CTBP1_HUMAN Isoform 2 of C-terminal-binding protein 1 OS=Homo sapiens GN=CTBP1	46405
O14807		RASM_HUMAN Ras-related protein M-Ras OS=Homo sapiens GN=MRAS PE=1 SV=2	23846
Q9HC56-2		PCDH9_HUMAN Isoform 2 of Protocadherin-9 OS=Homo sapiens GN=PCDH9	132251
Q14677-2		EPN4_HUMAN Isoform 2 of Clathrin interactor 1 OS=Homo sapiens GN=CLINT1	68166
P45954		ACDSB_HUMAN Short/branched chain specific acyl-CoA dehydrogenase mitochondrial OS=Homo sapiens GN=ACADSB PE=1 SV=1	47485
Q9H047		Q9H047_HUMAN Fatty acid binding protein 7 brain isoform CRA_b OS=Homo sapiens GN=DKFZp547J2313 PE=2 SV=1	18829
Q8IWT6		LRC8A_HUMAN Leucine-rich repeat-containing protein 8A OS=Homo sapiens GN=LRRC8A PE=1 SV=1	94199
P47972		NPTX2_HUMAN Neuronal pentraxin-2 OS=Homo sapiens GN=NPTX2 PE=1 SV=2	47042
Q05469		LIPS_HUMAN Hormone-sensitive lipase OS=Homo sapiens GN=LIPE PE=1 SV=4	116598
Q9NXA8		SIR5_HUMAN NAD-dependent protein deacylase sirtuin-5 mitochondrial OS=Homo sapiens GN=SIRT5 PE=1 SV=2	33881
Q9P2U8		VGLU2_HUMAN Vesicular glutamate transporter 2 OS=Homo sapiens GN=SLC17A6 PE=1 SV=1	64392
Q6IQ20		NAPEP_HUMAN N-acyl-phosphatidylethanolamine-hydrolyzing phospholipase D OS=Homo sapiens GN=NAPEPLD PE=1 SV=2	45596
B7Z321		B7Z321_HUMAN Exocyst complex component 4 OS=Homo sapiens GN=EXOC4 PE=2 SV=1	99062
E9PCP0		E9PCP0_HUMAN Guanine nucleotide-binding protein G(I)/G(S)/G(T) subunit beta-3 OS=Homo sapiens GN=GNB3 PE=2 SV=2	37118
O75439		MPPB_HUMAN Mitochondrial-processing peptidase subunit beta OS=Homo sapiens GN=PMPCB PE=1 SV=2	54366
O14525-2		ASTN1_HUMAN Isoform 1 of Astrotactin-1 OS=Homo sapiens GN=ASTN1	143978
Q92561		PHYIP_HUMAN Phytanoyl-CoA hydroxylase-interacting protein OS=Homo sapiens GN=PHYHIP PE=1 SV=1	37573
Q9BX68		HINT2_HUMAN Histidine triad nucleotide-binding protein 2 mitochondrial OS=Homo sapiens GN=HINT2 PE=1 SV=1	17162
Q5TC84		OGRL1_HUMAN Opioid growth factor receptor-like protein 1 OS=Homo sapiens GN=OGFRL1 PE=2 SV=1	51252
C9J9K3		C9J9K3_HUMAN 40S ribosomal protein SA (Fragment) OS=Homo sapiens GN=RPSA PE=2 SV=1	29506
Q9C0H2-2		TTYH3_HUMAN Isoform 2 of Protein tweety homolog 3 OS=Homo sapiens GN=TTYH3	54139
P48067-3		SC6A9_HUMAN Isoform GlyT-1B of Sodium- and chloride-dependent glycine transporter 1 OS=Homo sapiens GN=SLC6A9	72482
P20645		MPRD_HUMAN Cation-dependent mannose-6-phosphate receptor OS=Homo sapiens GN=M6PR PE=1 SV=1	30993
Q9UK41-2		VPS28_HUMAN Isoform 2 of Vacuolar protein sorting-associated protein 28 homolog OS=Homo sapiens GN=VPS28	26463
Q15714		T22D1_HUMAN TSC22 domain family protein 1 OS=Homo sapiens GN=TSC22D1 PE=1 SV=3	109676
Q7RTP6		MICA3_HUMAN Protein-methionine sulfoxide oxidase MICAL3 OS=Homo sapiens GN=MICAL3 PE=1 SV=2	224293
P13726		TF_HUMAN Tissue factor OS=Homo sapiens GN=F3 PE=1 SV=1	33068
P43686		PRS6B_HUMAN 26S protease regulatory subunit 6B OS=Homo sapiens GN=PSMC4 PE=1 SV=2	47366
A2A2V1		A2A2V1_HUMAN Major prion protein (Fragment) OS=Homo sapiens GN=PRNP PE=2 SV=1	27279
Q9NT62		ATG3_HUMAN Ubiquitin-like-conjugating enzyme ATG3 OS=Homo sapiens GN=ATG3 PE=1 SV=1	35864
Q9Y376		CAB39_HUMAN Calcium-binding protein 39 OS=Homo sapiens GN=CAB39 PE=1 SV=1	39869
O15067		PUR4_HUMAN Phosphoribosylformylglycinamidine synthase OS=Homo sapiens GN=PFAS PE=1 SV=4	144734
Q9NZ94-2		NLGN3_HUMAN Isoform 2 of Neuroligin-3 OS=Homo sapiens GN=NLGN3	91570
Q5T6N2		Q5T6N2_HUMAN Actin-binding LIM protein 1 OS=Homo sapiens GN=ABLIM1 PE=4 SV=2	77160
P46736-2		BRCC3_HUMAN Isoform 1 of Lys-63-specific deubiquitinase BRCC36 OS=Homo sapiens GN=BRCC3	33150
Q13620		CUL4B_HUMAN Cullin-4B OS=Homo sapiens GN=CUL4B PE=1 SV=4	103982
B7Z9I1		B7Z9I1_HUMAN Medium-chain-specific acyl-CoA dehydrogenase mitochondrial OS=Homo sapiens GN=ACADM PE=2 SV=1	42427
P50150		GBG4_HUMAN Guanine nucleotide-binding protein G(I)/G(S)/G(O) subunit gamma-4 OS=Homo sapiens GN=GNG4 PE=1 SV=1	8389
P22001		KCNA3_HUMAN Potassium voltage-gated channel subfamily A member 3 OS=Homo sapiens GN=KCNA3 PE=2 SV=3	63842
O75077-2		ADA23_HUMAN Isoform Beta of Disintegrin and metalloproteinase domain-containing protein 23 OS=Homo sapiens GN=ADAM23	92046
F5GZV7		F5GZV7_HUMAN Vesicle-associated membrane protein 1 OS=Homo sapiens GN=VAMP1 PE=2 SV=1	12600
O76003		GLRX3_HUMAN Glutaredoxin-3 OS=Homo sapiens GN=GLRX3 PE=1 SV=2	37432
Q16620-3		NTRK2_HUMAN Isoform TrkB-T-Shc of BDNF/NT-3 growth factors receptor OS=Homo sapiens GN=NTRK2	59167
Q9NRY4		RHG35_HUMAN Rho GTPase-activating protein 35 OS=Homo sapiens GN=ARHGAP35 PE=1 SV=3	170513
P54727		RD23B_HUMAN UV excision repair protein RAD23 homolog B OS=Homo sapiens GN=RAD23B PE=1 SV=1	43171
Q01433-3		AMPD2_HUMAN Isoform Ex1A-3 of AMP deaminase 2 OS=Homo sapiens GN=AMPD2	88198
Q9H201		EPN3_HUMAN Epsin-3 OS=Homo sapiens GN=EPN3 PE=2 SV=1	68222
Q02878		RL6_HUMAN 60S ribosomal protein L6 OS=Homo sapiens GN=RPL6 PE=1 SV=3	32728
P61011		SRP54_HUMAN Signal recognition particle 54 kDa protein OS=Homo sapiens GN=SRP54 PE=1 SV=1	55705
P11498		PYC_HUMAN Pyruvate carboxylase mitochondrial OS=Homo sapiens GN=PC PE=1 SV=2	129634
Q8IYB5-3		SMAP1_HUMAN Isoform 3 of Stromal membrane-associated protein 1 OS=Homo sapiens GN=SMAP1	47862
Q13247-3		SRSF6_HUMAN Isoform SRP55-3 of Serine/arginine-rich splicing factor 6 OS=Homo sapiens GN=SRSF6	38419
Q96ID5		IGS21_HUMAN Immunoglobulin superfamily member 21 OS=Homo sapiens GN=IGSF21 PE=2 SV=1	51835
Q9NQA3		WASH6_HUMAN WAS protein family homolog 6 OS=Homo sapiens GN=WASH6P PE=1 SV=3	47990
B3KRI2		B3KRI2_HUMAN NADH dehydrogenase [ubiquinone] iron-sulfur protein 7 mitochondrial OS=Homo sapiens GN=NDUFS7 PE=2 SV=1	22203
P53990		IST1_HUMAN IST1 homolog OS=Homo sapiens GN=IST1 PE=1 SV=1	39751
B4DFL0		B4DFL0_HUMAN Nucleolar protein 3 OS=Homo sapiens GN=NOL3 PE=2 SV=1	29355
B7Z300		B7Z300_HUMAN Synaptotagmin-5 OS=Homo sapiens GN=SYT5 PE=2 SV=1	42474
D6RHI9		D6RHI9_HUMAN Ribonuclease T2 (Fragment) OS=Homo sapiens GN=RNASET2 PE=2 SV=1	29215
O75367-2		H2AY_HUMAN Isoform 1 of Core histone macro-H2A.1 OS=Homo sapiens GN=H2AFY	39184
Q8IV08		PLD3_HUMAN Phospholipase D3 OS=Homo sapiens GN=PLD3 PE=1 SV=1	54705
P00966		ASSY_HUMAN Argininosuccinate synthase OS=Homo sapiens GN=ASS1 PE=1 SV=2	46530
O95169		NDUB8_HUMAN NADH dehydrogenase [ubiquinone] 1 beta subcomplex subunit 8 mitochondrial OS=Homo sapiens GN=NDUFB8 PE=1 SV=1	21766
Q15067		ACOX1_HUMAN Peroxisomal acyl-coenzyme A oxidase 1 OS=Homo sapiens GN=ACOX1 PE=1 SV=3	74424
Q9UHV9		PFD2_HUMAN Prefoldin subunit 2 OS=Homo sapiens GN=PFDN2 PE=1 SV=1	16648
Q99689		FEZ1_HUMAN Fasciculation and elongation protein zeta-1 OS=Homo sapiens GN=FEZ1 PE=1 SV=1	45119
Q96QZ7-7		MAGI1_HUMAN Isoform 7 of Membrane-associated guanylate kinase WW and PDZ domain-containing protein 1 OS=Homo sapiens GN=MAGI1	157781
Q6XQN6-3		PNCB_HUMAN Isoform 3 of Nicotinate phosphoribosyltransferase OS=Homo sapiens GN=NAPRT1	56099
P01303		NPY_HUMAN Pro-neuropeptide Y OS=Homo sapiens GN=NPY PE=1 SV=1	10851
Q8WXF1		PSPC1_HUMAN Paraspeckle component 1 OS=Homo sapiens GN=PSPC1 PE=1 SV=1	58744
P16144-4		ITB4_HUMAN Isoform Beta-4D of Integrin beta-4 OS=Homo sapiens GN=ITGB4	194464
G3V2F7		G3V2F7_HUMAN HCG2044781 OS=Homo sapiens GN=TMEM189 PE=4 SV=1	42209
E7EUG3		E7EUG3_HUMAN Gamma-glutamyltransferase 5 heavy chain OS=Homo sapiens GN=GGT5 PE=2 SV=1	53785
P56134		ATPK_HUMAN ATP synthase subunit f mitochondrial OS=Homo sapiens GN=ATP5J2 PE=1 SV=3	10918
Q9Y2D4		EXC6B_HUMAN Exocyst complex component 6B OS=Homo sapiens GN=EXOC6B PE=1 SV=3	94201
P04275		VWF_HUMAN von Willebrand factor OS=Homo sapiens GN=VWF PE=1 SV=4	309262
Q8TAF3-4		WDR48_HUMAN Isoform 4 of WD repeat-containing protein 48 OS=Homo sapiens GN=WDR48	66707
Q63HM9		PLCX3_HUMAN PI-PLC X domain-containing protein 3 OS=Homo sapiens GN=PLCXD3 PE=2 SV=2	36313
Q5LJA0		Q5LJA0_HUMAN 60 kDa SS-A/Ro ribonucleoprotein OS=Homo sapiens GN=TROVE2 PE=2 SV=1	59270
Q96SZ5		AEDO_HUMAN 2-aminoethanethiol dioxygenase OS=Homo sapiens GN=ADO PE=1 SV=2	29751
Q13464		ROCK1_HUMAN Rho-associated protein kinase 1 OS=Homo sapiens GN=ROCK1 PE=1 SV=1	158174
H3BUX2		H3BUX2_HUMAN Cytochrome b5 type B OS=Homo sapiens GN=CYB5B PE=2 SV=1	15717
P53680		AP2S1_HUMAN AP-2 complex subunit sigma OS=Homo sapiens GN=AP2S1 PE=1 SV=2	17018
F5H6I7		F5H6I7_HUMAN Atlastin-3 OS=Homo sapiens GN=ATL3 PE=2 SV=1	58773
Q9UKY7		CDV3_HUMAN Protein CDV3 homolog OS=Homo sapiens GN=CDV3 PE=1 SV=1	27335
P52888		THOP1_HUMAN Thimet oligopeptidase OS=Homo sapiens GN=THOP1 PE=1 SV=2	78840
D6R9P4		D6R9P4_HUMAN Glucosamine-6-phosphate isomerase 1 OS=Homo sapiens GN=GNPDA1 PE=2 SV=1	30900
A5D8W3		A5D8W3_HUMAN ABCB8 protein OS=Homo sapiens GN=ABCB8 PE=2 SV=1	75323
Q92882		OSTF1_HUMAN Osteoclast-stimulating factor 1 OS=Homo sapiens GN=OSTF1 PE=1 SV=2	23787
P49755		TMEDA_HUMAN Transmembrane emp24 domain-containing protein 10 OS=Homo sapiens GN=TMED10 PE=1 SV=2	24976
Q9Y3L5		RAP2C_HUMAN Ras-related protein Rap-2c OS=Homo sapiens GN=RAP2C PE=1 SV=1	20745
P06132		DCUP_HUMAN Uroporphyrinogen decarboxylase OS=Homo sapiens GN=UROD PE=1 SV=2	40787
O43181		NDUS4_HUMAN NADH dehydrogenase [ubiquinone] iron-sulfur protein 4 mitochondrial OS=Homo sapiens GN=NDUFS4 PE=1 SV=1	20108
H3BSW0		H3BSW0_HUMAN Leucine-rich repeat-containing protein 57 (Fragment) OS=Homo sapiens GN=LRRC57 PE=2 SV=1	16324
P00488		F13A_HUMAN Coagulation factor XIII A chain OS=Homo sapiens GN=F13A1 PE=1 SV=4	83267
O43617		TPPC3_HUMAN Trafficking protein particle complex subunit 3 OS=Homo sapiens GN=TRAPPC3 PE=1 SV=1	20274
Q9BRQ6		CHCH6_HUMAN Coiled-coil-helix-coiled-coil-helix domain-containing protein 6 mitochondrial OS=Homo sapiens GN=CHCHD6 PE=1 SV=1	26458
O95260-2		ATE1_HUMAN Isoform ATE1-2 of Arginyl-tRNA--protein transferase 1 OS=Homo sapiens GN=ATE1	59032
Q9Y4J8-12		DTNA_HUMAN Isoform 12 of Dystrobrevin alpha OS=Homo sapiens GN=DTNA	36993
Q96AC1-2		FERM2_HUMAN Isoform 2 of Fermitin family homolog 2 OS=Homo sapiens GN=FERMT2	72397
Q8IWA5		CTL2_HUMAN Choline transporter-like protein 2 OS=Homo sapiens GN=SLC44A2 PE=1 SV=3	80124
Q9NRX4		PHP14_HUMAN 14 kDa phosphohistidine phosphatase OS=Homo sapiens GN=PHPT1 PE=1 SV=1	13833
O60861-1		GAS7_HUMAN Isoform 1 of Growth arrest-specific protein 7 OS=Homo sapiens GN=GAS7	47266
P05771		KPCB_HUMAN Protein kinase C beta type OS=Homo sapiens GN=PRKCB PE=1 SV=4	76869
O14548		COX7R_HUMAN Cytochrome c oxidase subunit 7A-related protein mitochondrial OS=Homo sapiens GN=COX7A2L PE=1 SV=2	12615
S4R3N1		S4R3N1_HUMAN MOB-like protein phocein OS=Homo sapiens GN=MOB4 PE=3 SV=1	29737
Q15393		SF3B3_HUMAN Splicing factor 3B subunit 3 OS=Homo sapiens GN=SF3B3 PE=1 SV=4	135577
Q8TD22		SFXN5_HUMAN Sideroflexin-5 OS=Homo sapiens GN=SFXN5 PE=2 SV=1	37124
O14744		ANM5_HUMAN Protein arginine N-methyltransferase 5 OS=Homo sapiens GN=PRMT5 PE=1 SV=4	72684
P46777		RL5_HUMAN 60S ribosomal protein L5 OS=Homo sapiens GN=RPL5 PE=1 SV=3	34363
P86791		CCZ1_HUMAN Vacuolar fusion protein CCZ1 homolog OS=Homo sapiens GN=CCZ1 PE=1 SV=1	55866
P86790		CCZ1B_HUMAN Vacuolar fusion protein CCZ1 homolog B OS=Homo sapiens GN=CCZ1B PE=1 SV=1	55866
E5RGX5		E5RGX5_HUMAN Stathmin OS=Homo sapiens GN=STMN2 PE=2 SV=1	19574
P04792		HSPB1_HUMAN Heat shock protein beta-1 OS=Homo sapiens GN=HSPB1 PE=1 SV=2	22783
P47897		SYQ_HUMAN Glutamine--tRNA ligase OS=Homo sapiens GN=QARS PE=1 SV=1	87799
E7ER77		E7ER77_HUMAN Endoplasmic reticulum metallopeptidase 1 OS=Homo sapiens GN=ERMP1 PE=2 SV=1	93160
P52758		UK114_HUMAN Ribonuclease UK114 OS=Homo sapiens GN=HRSP12 PE=1 SV=1	14494
H7C0V4		H7C0V4_HUMAN Reticulon-4 receptor (Fragment) OS=Homo sapiens GN=RTN4R PE=4 SV=1	53118
P43487		RANG_HUMAN Ran-specific GTPase-activating protein OS=Homo sapiens GN=RANBP1 PE=1 SV=1	23310
Q4VXU2		PAP1L_HUMAN Polyadenylate-binding protein 1-like OS=Homo sapiens GN=PABPC1L PE=2 SV=1	68392
Q5HYK3		COQ5_HUMAN 2-methoxy-6-polyprenyl-1 4-benzoquinol methylase mitochondrial OS=Homo sapiens GN=COQ5 PE=1 SV=2	37140
E9PQD7		E9PQD7_HUMAN 40S ribosomal protein S2 OS=Homo sapiens GN=RPS2 PE=2 SV=1	25211
F5H1N1		F5H1N1_HUMAN DnaJ homolog subfamily C member 11 OS=Homo sapiens GN=DNAJC11 PE=2 SV=1	58856
P24666		PPAC_HUMAN Low molecular weight phosphotyrosine protein phosphatase OS=Homo sapiens GN=ACP1 PE=1 SV=3	18042
Q14832		GRM3_HUMAN Metabotropic glutamate receptor 3 OS=Homo sapiens GN=GRM3 PE=1 SV=2	98879
E9PCG9		E9PCG9_HUMAN D-beta-hydroxybutyrate dehydrogenase mitochondrial OS=Homo sapiens GN=BDH1 PE=2 SV=1	29012
Q99447-3		PCY2_HUMAN Isoform 3 of Ethanolamine-phosphate cytidylyltransferase OS=Homo sapiens GN=PCYT2	45622
Q5JTJ3-3		COA6_HUMAN Isoform 3 of Cytochrome c oxidase assembly factor 6 homolog OS=Homo sapiens GN=COA6	9428
P26885		FKBP2_HUMAN Peptidyl-prolyl cis-trans isomerase FKBP2 OS=Homo sapiens GN=FKBP2 PE=1 SV=2	15649
Q9BZ29-5		DOCK9_HUMAN Isoform 2 of Dedicator of cytokinesis protein 9 OS=Homo sapiens GN=DOCK9	236424
P17568		NDUB7_HUMAN NADH dehydrogenase [ubiquinone] 1 beta subcomplex subunit 7 OS=Homo sapiens GN=NDUFB7 PE=1 SV=4	16402
O00519		FAAH1_HUMAN Fatty-acid amide hydrolase 1 OS=Homo sapiens GN=FAAH PE=1 SV=2	63066
Q9UBS5		GABR1_HUMAN Gamma-aminobutyric acid type B receptor subunit 1 OS=Homo sapiens GN=GABBR1 PE=1 SV=1	108320
O00507		USP9Y_HUMAN Probable ubiquitin carboxyl-terminal hydrolase FAF-Y OS=Homo sapiens GN=USP9Y PE=1 SV=2	291075
B4DH53		B4DH53_HUMAN MAP1S light chain OS=Homo sapiens GN=MAP1S PE=2 SV=1	109788
O15212		PFD6_HUMAN Prefoldin subunit 6 OS=Homo sapiens GN=PFDN6 PE=1 SV=1	14583
O14841		OPLA_HUMAN 5-oxoprolinase OS=Homo sapiens GN=OPLAH PE=1 SV=3	137457
Q9NRW7		VPS45_HUMAN Vacuolar protein sorting-associated protein 45 OS=Homo sapiens GN=VPS45 PE=1 SV=1	65077
P35749-2		MYH11_HUMAN Isoform 2 of Myosin-11 OS=Homo sapiens GN=MYH11	228088
P19784		CSK22_HUMAN Casein kinase II subunit alpha' OS=Homo sapiens GN=CSNK2A2 PE=1 SV=1	41213
O00399		DCTN6_HUMAN Dynactin subunit 6 OS=Homo sapiens GN=DCTN6 PE=1 SV=1	20747
O60493-4		SNX3_HUMAN Isoform 4 of Sorting nexin-3 OS=Homo sapiens GN=SNX3	16316
Q9NZJ6		COQ3_HUMAN Hexaprenyldihydroxybenzoate methyltransferase mitochondrial OS=Homo sapiens GN=COQ3 PE=1 SV=3	41054
Q9ULA0		DNPEP_HUMAN Aspartyl aminopeptidase OS=Homo sapiens GN=DNPEP PE=1 SV=1	52428
Q9Y536		PAL4A_HUMAN Peptidyl-prolyl cis-trans isomerase A-like 4A/B/C OS=Homo sapiens GN=PPIAL4A PE=2 SV=1	18182
B4E241		B4E241_HUMAN Serine/arginine-rich-splicing factor 3 OS=Homo sapiens GN=SFRS3 PE=2 SV=1	14203
P84103		SRSF3_HUMAN Serine/arginine-rich splicing factor 3 OS=Homo sapiens GN=SRSF3 PE=1 SV=1	19330
O14974-3		MYPT1_HUMAN Isoform 3 of Protein phosphatase 1 regulatory subunit 12A OS=Homo sapiens GN=PPP1R12A	109728
H7C5G1		H7C5G1_HUMAN Isoamyl acetate-hydrolyzing esterase 1 homolog (Fragment) OS=Homo sapiens GN=IAH1 PE=4 SV=1	25205
Q5T0D9-2		TPRGL_HUMAN Isoform 2 of Tumor protein p63-regulated gene 1-like protein OS=Homo sapiens GN=TPRG1L	23347
Q9Y6N5		SQRD_HUMAN Sulfide:quinone oxidoreductase mitochondrial OS=Homo sapiens GN=SQRDL PE=1 SV=1	49961
J3KP76		J3KP76_HUMAN RalBP1-associated Eps domain-containing protein 1 OS=Homo sapiens GN=REPS1 PE=2 SV=1	83650
P07947		YES_HUMAN Tyrosine-protein kinase Yes OS=Homo sapiens GN=YES1 PE=1 SV=3	60801
F5GYL8		F5GYL8_HUMAN Importin subunit alpha OS=Homo sapiens GN=KPNA6 PE=2 SV=1	60594
Q9NY46-2		SCN3A_HUMAN Isoform 2 of Sodium channel protein type 3 subunit alpha OS=Homo sapiens GN=SCN3A	221460
Q9Y5S1		TRPV2_HUMAN Transient receptor potential cation channel subfamily V member 2 OS=Homo sapiens GN=TRPV2 PE=1 SV=1	85981
P61006		RAB8A_HUMAN Ras-related protein Rab-8A OS=Homo sapiens GN=RAB8A PE=1 SV=1	23668
H0YNE9		H0YNE9_HUMAN Ras-related protein Rab-8B (Fragment) OS=Homo sapiens GN=RAB8B PE=2 SV=1	21868
Q14289-2		FAK2_HUMAN Isoform 2 of Protein-tyrosine kinase 2-beta OS=Homo sapiens GN=PTK2B	111183
Q9Y5J7		TIM9_HUMAN Mitochondrial import inner membrane translocase subunit Tim9 OS=Homo sapiens GN=TIMM9 PE=1 SV=1	10378
O14495		LPP3_HUMAN Lipid phosphate phosphohydrolase 3 OS=Homo sapiens GN=PPAP2B PE=1 SV=1	35116
P09497		CLCB_HUMAN Clathrin light chain B OS=Homo sapiens GN=CLTB PE=1 SV=1	25190
P53367-2		ARFP1_HUMAN Isoform A of Arfaptin-1 OS=Homo sapiens GN=ARFIP1	38599
O75348		VATG1_HUMAN V-type proton ATPase subunit G 1 OS=Homo sapiens GN=ATP6V1G1 PE=1 SV=3	13758
Q9NQ88		TIGAR_HUMAN Fructose-2 6-bisphosphatase TIGAR OS=Homo sapiens GN=TIGAR PE=1 SV=1	30063
Q16849-2		PTPRN_HUMAN Isoform 2 of Receptor-type tyrosine-protein phosphatase-like N OS=Homo sapiens GN=PTPRN	102817
Q14696		MESD_HUMAN LDLR chaperone MESD OS=Homo sapiens GN=MESDC2 PE=1 SV=2	26077
Q9HAT2		SIAE_HUMAN Sialate O-acetylesterase OS=Homo sapiens GN=SIAE PE=1 SV=1	58315
Q9BXW6		OSBL1_HUMAN Oxysterol-binding protein-related protein 1 OS=Homo sapiens GN=OSBPL1A PE=1 SV=2	108470
O75643		U520_HUMAN U5 small nuclear ribonucleoprotein 200 kDa helicase OS=Homo sapiens GN=SNRNP200 PE=1 SV=2	244505
Q9NX14		NDUBB_HUMAN NADH dehydrogenase [ubiquinone] 1 beta subcomplex subunit 11 mitochondrial OS=Homo sapiens GN=NDUFB11 PE=1 SV=1	17317
Q8TC26		TM163_HUMAN Transmembrane protein 163 OS=Homo sapiens GN=TMEM163 PE=2 SV=1	31469
Q9H910		HN1L_HUMAN Hematological and neurological expressed 1-like protein OS=Homo sapiens GN=HN1L PE=1 SV=1	20063
P05787		K2C8_HUMAN Keratin type II cytoskeletal 8 OS=Homo sapiens GN=KRT8 PE=1 SV=7	53704
Q13098-5		CSN1_HUMAN Isoform 4 of COP9 signalosome complex subunit 1 OS=Homo sapiens GN=GPS1	55093
Q8N1F7		NUP93_HUMAN Nuclear pore complex protein Nup93 OS=Homo sapiens GN=NUP93 PE=1 SV=2	93488
Q5JW30		Q5JW30_HUMAN Double-stranded RNA-binding protein Staufen homolog 1 OS=Homo sapiens GN=STAU1 PE=2 SV=1	54709
Q96ER9-2		CCD51_HUMAN Isoform 2 of Coiled-coil domain-containing protein 51 OS=Homo sapiens GN=CCDC51	33657
F5GZY0		F5GZY0_HUMAN Amyloid-like protein 2 OS=Homo sapiens GN=APLP2 PE=2 SV=1	75878
P51151		RAB9A_HUMAN Ras-related protein Rab-9A OS=Homo sapiens GN=RAB9A PE=1 SV=1	22838
P11047		LAMC1_HUMAN Laminin subunit gamma-1 OS=Homo sapiens GN=LAMC1 PE=1 SV=3	177602
O75663		TIPRL_HUMAN TIP41-like protein OS=Homo sapiens GN=TIPRL PE=1 SV=2	31444
Q9Y5K5-2		UCHL5_HUMAN Isoform 2 of Ubiquitin carboxyl-terminal hydrolase isozyme L5 OS=Homo sapiens GN=UCHL5	36079
H6UMI1		H6UMI1_HUMAN GABARAP-a OS=Homo sapiens GN=GABARAP PE=2 SV=1	11658
F5GZY7		F5GZY7_HUMAN Gamma-aminobutyric acid receptor-associated protein-like 1 (Fragment) OS=Homo sapiens GN=GABARAPL1 PE=2 SV=1	8577
P42126		ECI1_HUMAN Enoyl-CoA delta isomerase 1 mitochondrial OS=Homo sapiens GN=ECI1 PE=1 SV=1	32816
E7ENA2		E7ENA2_HUMAN Thioredoxin reductase 2 mitochondrial OS=Homo sapiens GN=TXNRD2 PE=3 SV=1	53567
Q99570		PI3R4_HUMAN Phosphoinositide 3-kinase regulatory subunit 4 OS=Homo sapiens GN=PIK3R4 PE=1 SV=3	153103
J3KT77		J3KT77_HUMAN Protein phosphatase 1 regulatory subunit 1B OS=Homo sapiens GN=PPP1R1B PE=2 SV=1	19341
O43920		NDUS5_HUMAN NADH dehydrogenase [ubiquinone] iron-sulfur protein 5 OS=Homo sapiens GN=NDUFS5 PE=1 SV=3	12517
P48539		PCP4_HUMAN Purkinje cell protein 4 OS=Homo sapiens GN=PCP4 PE=1 SV=3	6791
Q16204		CCDC6_HUMAN Coiled-coil domain-containing protein 6 OS=Homo sapiens GN=CCDC6 PE=1 SV=2	53291
Q13796		SHRM2_HUMAN Protein Shroom2 OS=Homo sapiens GN=SHROOM2 PE=1 SV=1	176409
Q9UPX0		TUTLB_HUMAN Protein turtle homolog B OS=Homo sapiens GN=IGSF9B PE=2 SV=2	147088
Q13480		GAB1_HUMAN GRB2-associated-binding protein 1 OS=Homo sapiens GN=GAB1 PE=1 SV=2	76616
Q13505		MTX1_HUMAN Metaxin-1 OS=Homo sapiens GN=MTX1 PE=1 SV=2	51477
Q9GZT6-2		CC90B_HUMAN Isoform 2 of Coiled-coil domain-containing protein 90B mitochondrial OS=Homo sapiens GN=CCDC90B	27979
B3KP87		B3KP87_HUMAN Coiled-coil domain-containing protein 90B mitochondrial OS=Homo sapiens GN=MDS025 PE=2 SV=1	17812
B7Z7L0		B7Z7L0_HUMAN Glutamate receptor ionotropic delta-1 OS=Homo sapiens GN=GRID1 PE=2 SV=1	63658
O95164		UBL3_HUMAN Ubiquitin-like protein 3 OS=Homo sapiens GN=UBL3 PE=1 SV=1	13157
O95822		DCMC_HUMAN Malonyl-CoA decarboxylase mitochondrial OS=Homo sapiens GN=MLYCD PE=1 SV=3	55003
P30419-2		NMT1_HUMAN Isoform Short of Glycylpeptide N-tetradecanoyltransferase 1 OS=Homo sapiens GN=NMT1	48141
P20042		IF2B_HUMAN Eukaryotic translation initiation factor 2 subunit 2 OS=Homo sapiens GN=EIF2S2 PE=1 SV=2	38388
Q08752		PPID_HUMAN Peptidyl-prolyl cis-trans isomerase D OS=Homo sapiens GN=PPID PE=1 SV=3	40764
Q8WW12		PCNP_HUMAN PEST proteolytic signal-containing nuclear protein OS=Homo sapiens GN=PCNP PE=1 SV=2	18925
Q8IZU2-2		WDR17_HUMAN Isoform 2 of WD repeat-containing protein 17 OS=Homo sapiens GN=WDR17	143016
P17658		KCNA6_HUMAN Potassium voltage-gated channel subfamily A member 6 OS=Homo sapiens GN=KCNA6 PE=1 SV=1	58729
Q92876		KLK6_HUMAN Kallikrein-6 OS=Homo sapiens GN=KLK6 PE=1 SV=1	26856
C9IZG4		C9IZG4_HUMAN Protein CutA OS=Homo sapiens GN=CUTA PE=2 SV=1	14401
P53999		TCP4_HUMAN Activated RNA polymerase II transcriptional coactivator p15 OS=Homo sapiens GN=SUB1 PE=1 SV=3	14395
O43678		NDUA2_HUMAN NADH dehydrogenase [ubiquinone] 1 alpha subcomplex subunit 2 OS=Homo sapiens GN=NDUFA2 PE=1 SV=3	10922
Q8NC96		NECP1_HUMAN Adaptin ear-binding coat-associated protein 1 OS=Homo sapiens GN=NECAP1 PE=1 SV=2	29737
Q00059		TFAM_HUMAN Transcription factor A mitochondrial OS=Homo sapiens GN=TFAM PE=1 SV=1	29097
P62424		RL7A_HUMAN 60S ribosomal protein L7a OS=Homo sapiens GN=RPL7A PE=1 SV=2	29996
Q8N8N7		PTGR2_HUMAN Prostaglandin reductase 2 OS=Homo sapiens GN=PTGR2 PE=1 SV=1	38499
Q4KMQ2-3		ANO6_HUMAN Isoform 3 of Anoctamin-6 OS=Homo sapiens GN=ANO6	103966
O43295-2		SRGP3_HUMAN Isoform 2 of SLIT-ROBO Rho GTPase-activating protein 3 OS=Homo sapiens GN=SRGAP3	121780
Q9Y5L4		TIM13_HUMAN Mitochondrial import inner membrane translocase subunit Tim13 OS=Homo sapiens GN=TIMM13 PE=1 SV=1	10500
D6REX3		D6REX3_HUMAN Protein transport protein Sec31A OS=Homo sapiens GN=SEC31A PE=2 SV=1	136226
Q9UMS4		PRP19_HUMAN Pre-mRNA-processing factor 19 OS=Homo sapiens GN=PRPF19 PE=1 SV=1	55181
Q14914-2		PTGR1_HUMAN Isoform 2 of Prostaglandin reductase 1 OS=Homo sapiens GN=PTGR1	32895
P49758-13		RGS6_HUMAN Isoform 13 of Regulator of G-protein signaling 6 OS=Homo sapiens GN=RGS6	54954
P04844		RPN2_HUMAN Dolichyl-diphosphooligosaccharide--protein glycosyltransferase subunit 2 OS=Homo sapiens GN=RPN2 PE=1 SV=3	69284
Q9C0I1-3		MTMRC_HUMAN Isoform 3 of Myotubularin-related protein 12 OS=Homo sapiens GN=MTMR12	73232
P00167-2		CYB5_HUMAN Isoform 2 of Cytochrome b5 OS=Homo sapiens GN=CYB5A	11268
Q9Y305		ACOT9_HUMAN Acyl-coenzyme A thioesterase 9 mitochondrial OS=Homo sapiens GN=ACOT9 PE=1 SV=2	49902
J3QT28		J3QT28_HUMAN Mitotic checkpoint protein BUB3 (Fragment) OS=Homo sapiens GN=BUB3 PE=2 SV=1	31704
Q15370		ELOB_HUMAN Transcription elongation factor B polypeptide 2 OS=Homo sapiens GN=TCEB2 PE=1 SV=1	13133
P21953		ODBB_HUMAN 2-oxoisovalerate dehydrogenase subunit beta mitochondrial OS=Homo sapiens GN=BCKDHB PE=1 SV=2	43123
Q8WVM8		SCFD1_HUMAN Sec1 family domain-containing protein 1 OS=Homo sapiens GN=SCFD1 PE=1 SV=4	72380
P14406		CX7A2_HUMAN Cytochrome c oxidase subunit 7A2 mitochondrial OS=Homo sapiens GN=COX7A2 PE=1 SV=1	9396
Q96Q11		TRNT1_HUMAN CCA tRNA nucleotidyltransferase 1 mitochondrial OS=Homo sapiens GN=TRNT1 PE=1 SV=2	50128
Q02156		KPCE_HUMAN Protein kinase C epsilon type OS=Homo sapiens GN=PRKCE PE=1 SV=1	83674
Q14232		EI2BA_HUMAN Translation initiation factor eIF-2B subunit alpha OS=Homo sapiens GN=EIF2B1 PE=1 SV=1	33712
Q5GLZ8-3		HERC4_HUMAN Isoform 3 of Probable E3 ubiquitin-protein ligase HERC4 OS=Homo sapiens GN=HERC4	109585
O75223		GGCT_HUMAN Gamma-glutamylcyclotransferase OS=Homo sapiens GN=GGCT PE=1 SV=1	21008
Q12846		STX4_HUMAN Syntaxin-4 OS=Homo sapiens GN=STX4 PE=1 SV=2	34180
P23786		CPT2_HUMAN Carnitine O-palmitoyltransferase 2 mitochondrial OS=Homo sapiens GN=CPT2 PE=1 SV=2	73777
Q14165		MLEC_HUMAN Malectin OS=Homo sapiens GN=MLEC PE=1 SV=1	32234
Q8N461		FXL16_HUMAN F-box/LRR-repeat protein 16 OS=Homo sapiens GN=FBXL16 PE=1 SV=2	51658
P14384		CBPM_HUMAN Carboxypeptidase M OS=Homo sapiens GN=CPM PE=1 SV=2	50514
Q9Y6H1		CHCH2_HUMAN Coiled-coil-helix-coiled-coil-helix domain-containing protein 2 mitochondrial OS=Homo sapiens GN=CHCHD2 PE=1 SV=1	15513
Q9Y243-2		AKT3_HUMAN Isoform 2 of RAC-gamma serine/threonine-protein kinase OS=Homo sapiens GN=AKT3	54032
P02730		B3AT_HUMAN Band 3 anion transport protein OS=Homo sapiens GN=SLC4A1 PE=1 SV=3	101792
O43427-2		FIBP_HUMAN Isoform Short of Acidic fibroblast growth factor intracellular-binding protein OS=Homo sapiens GN=FIBP	41210
Q15102		PA1B3_HUMAN Platelet-activating factor acetylhydrolase IB subunit gamma OS=Homo sapiens GN=PAFAH1B3 PE=1 SV=1	25734
A8MQ45		A8MQ45_HUMAN Junctional adhesion molecule B OS=Homo sapiens GN=JAM2 PE=2 SV=1	33274
P63313		TYB10_HUMAN Thymosin beta-10 OS=Homo sapiens GN=TMSB10 PE=1 SV=2	5026
O75146		HIP1R_HUMAN Huntingtin-interacting protein 1-related protein OS=Homo sapiens GN=HIP1R PE=1 SV=2	119388
Q9UQ80		PA2G4_HUMAN Proliferation-associated protein 2G4 OS=Homo sapiens GN=PA2G4 PE=1 SV=3	43787
Q96FJ2		DYL2_HUMAN Dynein light chain 2 cytoplasmic OS=Homo sapiens GN=DYNLL2 PE=1 SV=1	10350
F5GYC2		F5GYC2_HUMAN MAP7 domain-containing protein 2 OS=Homo sapiens GN=MAP7D2 PE=2 SV=1	67864
B4E1H2		B4E1H2_HUMAN Plasma protease C1 inhibitor OS=Homo sapiens GN=SERPING1 PE=2 SV=1	49757
Q9ULC3		RAB23_HUMAN Ras-related protein Rab-23 OS=Homo sapiens GN=RAB23 PE=1 SV=1	26659
Q96IG2-2		FXL20_HUMAN Isoform 2 of F-box/LRR-repeat protein 20 OS=Homo sapiens GN=FBXL20	44980
Q9NYI0-2		PSD3_HUMAN Isoform 2 of PH and SEC7 domain-containing protein 3 OS=Homo sapiens GN=PSD3	115934
Q96FE5-2		LIGO1_HUMAN Isoform 2 of Leucine-rich repeat and immunoglobulin-like domain-containing nogo receptor-interacting protein 1 OS=Homo sapiens GN=LINGO1	69146
Q13442		HAP28_HUMAN 28 kDa heat- and acid-stable phosphoprotein OS=Homo sapiens GN=PDAP1 PE=1 SV=1	20630
Q08170		SRSF4_HUMAN Serine/arginine-rich splicing factor 4 OS=Homo sapiens GN=SRSF4 PE=1 SV=2	56678
I3NI32		I3NI32_HUMAN Dihydroorotate dehydrogenase (quinone) mitochondrial OS=Homo sapiens GN=DHODH PE=2 SV=1	42654
P54709		AT1B3_HUMAN Sodium/potassium-transporting ATPase subunit beta-3 OS=Homo sapiens GN=ATP1B3 PE=1 SV=1	31513
O60826		CCD22_HUMAN Coiled-coil domain-containing protein 22 OS=Homo sapiens GN=CCDC22 PE=1 SV=1	70756
A5PLP2		A5PLP2_HUMAN LGI3 protein OS=Homo sapiens GN=LGI3 PE=2 SV=1	58871
Q8N0X7		SPG20_HUMAN Spartin OS=Homo sapiens GN=SPG20 PE=1 SV=1	72833
P15374		UCHL3_HUMAN Ubiquitin carboxyl-terminal hydrolase isozyme L3 OS=Homo sapiens GN=UCHL3 PE=1 SV=1	26183
R4GNH8		R4GNH8_HUMAN Cullin-2 OS=Homo sapiens GN=CUL2 PE=3 SV=1	80318
O95248		MTMR5_HUMAN Myotubularin-related protein 5 OS=Homo sapiens GN=SBF1 PE=1 SV=3	208314
Q7Z4V5-2		HDGR2_HUMAN Isoform 2 of Hepatoma-derived growth factor-related protein 2 OS=Homo sapiens GN=HDGFRP2	74230
F5H5V4		F5H5V4_HUMAN 26S proteasome non-ATPase regulatory subunit 9 (Fragment) OS=Homo sapiens GN=PSMD9 PE=2 SV=1	16913
Q9P2K5-2		MYEF2_HUMAN Isoform 2 of Myelin expression factor 2 OS=Homo sapiens GN=MYEF2	61929
Q9BRF8		CPPED_HUMAN Calcineurin-like phosphoesterase domain-containing protein 1 OS=Homo sapiens GN=CPPED1 PE=1 SV=3	35548
P35270		SPRE_HUMAN Sepiapterin reductase OS=Homo sapiens GN=SPR PE=1 SV=1	28048
H0YJG7		H0YJG7_HUMAN Activator of 90 kDa heat shock protein ATPase homolog 1 (Fragment) OS=Homo sapiens GN=AHSA1 PE=4 SV=1	23816
Q9BQI0-3		AIF1L_HUMAN Isoform 3 of Allograft inflammatory factor 1-like OS=Homo sapiens GN=AIF1L	16183
O15118		NPC1_HUMAN Niemann-Pick C1 protein OS=Homo sapiens GN=NPC1 PE=1 SV=2	142166
Q9Y2D5-6		AKAP2_HUMAN Isoform 4 of A-kinase anchor protein 2 OS=Homo sapiens GN=AKAP2	120630
O60927		PP1RB_HUMAN Protein phosphatase 1 regulatory subunit 11 OS=Homo sapiens GN=PPP1R11 PE=1 SV=1	13952
Q96A23		CPNE4_HUMAN Copine-4 OS=Homo sapiens GN=CPNE4 PE=2 SV=1	62395
Q9NPJ3-2		ACO13_HUMAN Isoform 2 of Acyl-coenzyme A thioesterase 13 OS=Homo sapiens GN=ACOT13	12366
Q9UBS4		DJB11_HUMAN DnaJ homolog subfamily B member 11 OS=Homo sapiens GN=DNAJB11 PE=1 SV=1	40514
P47736-4		RPGP1_HUMAN Isoform 4 of Rap1 GTPase-activating protein 1 OS=Homo sapiens GN=RAP1GAP	80646
Q8WZ74		CTTB2_HUMAN Cortactin-binding protein 2 OS=Homo sapiens GN=CTTNBP2 PE=1 SV=1	181050
E5RHW4		E5RHW4_HUMAN Erlin-2 (Fragment) OS=Homo sapiens GN=ERLIN2 PE=2 SV=1	37725
Q8NBS9-2		TXND5_HUMAN Isoform 2 of Thioredoxin domain-containing protein 5 OS=Homo sapiens GN=TXNDC5	36178
B4DTL2		B4DTL2_HUMAN Ras GTPase-activating protein 1 OS=Homo sapiens GN=RASA1 PE=2 SV=1	101546
Q5H9L2		TCAL5_HUMAN Transcription elongation factor A protein-like 5 OS=Homo sapiens GN=TCEAL5 PE=1 SV=1	23307
Q8WZA0		LZIC_HUMAN Protein LZIC OS=Homo sapiens GN=LZIC PE=1 SV=1	21495
Q13492-3		PICAL_HUMAN Isoform 3 of Phosphatidylinositol-binding clathrin assembly protein OS=Homo sapiens GN=PICALM	66393
O95630		STABP_HUMAN STAM-binding protein OS=Homo sapiens GN=STAMBP PE=1 SV=1	48077
Q96IX5		USMG5_HUMAN Up-regulated during skeletal muscle growth protein 5 OS=Homo sapiens GN=USMG5 PE=1 SV=1	6458
Q86XR7-2		TCAM2_HUMAN Isoform 2 of TIR domain-containing adapter molecule 2 OS=Homo sapiens GN=TICAM2	46173
O15269		SPTC1_HUMAN Serine palmitoyltransferase 1 OS=Homo sapiens GN=SPTLC1 PE=1 SV=1	52744
P35052		GPC1_HUMAN Glypican-1 OS=Homo sapiens GN=GPC1 PE=1 SV=2	61680
O95298		NDUC2_HUMAN NADH dehydrogenase [ubiquinone] 1 subunit C2 OS=Homo sapiens GN=NDUFC2 PE=1 SV=1	14188
P61289		PSME3_HUMAN Proteasome activator complex subunit 3 OS=Homo sapiens GN=PSME3 PE=1 SV=1	29506
Q9NY72		SCN3B_HUMAN Sodium channel subunit beta-3 OS=Homo sapiens GN=SCN3B PE=1 SV=1	24702
P19013		K2C4_HUMAN Keratin type II cytoskeletal 4 OS=Homo sapiens GN=KRT4 PE=1 SV=4	57285
P08729		K2C7_HUMAN Keratin type II cytoskeletal 7 OS=Homo sapiens GN=KRT7 PE=1 SV=5	51386
Q6KB66-2		K2C80_HUMAN Isoform 2 of Keratin type II cytoskeletal 80 OS=Homo sapiens GN=KRT80	47242
Q5T447		HECD3_HUMAN E3 ubiquitin-protein ligase HECTD3 OS=Homo sapiens GN=HECTD3 PE=1 SV=1	97113
P17900		SAP3_HUMAN Ganglioside GM2 activator OS=Homo sapiens GN=GM2A PE=1 SV=4	20838
O94911		ABCA8_HUMAN ATP-binding cassette sub-family A member 8 OS=Homo sapiens GN=ABCA8 PE=1 SV=3	179244
Q96PE3-2		INP4A_HUMAN Isoform 2 of Type I inositol 3 4-bisphosphate 4-phosphatase OS=Homo sapiens GN=INPP4A	105699
Q9P1F3		ABRAL_HUMAN Costars family protein ABRACL OS=Homo sapiens GN=ABRACL PE=1 SV=1	9056
Q9Y295		DRG1_HUMAN Developmentally-regulated GTP-binding protein 1 OS=Homo sapiens GN=DRG1 PE=1 SV=1	40542
Q5TDH0		DDI2_HUMAN Protein DDI1 homolog 2 OS=Homo sapiens GN=DDI2 PE=1 SV=1	44523
F5GX77		F5GX77_HUMAN tRNA methyltransferase 112 homolog OS=Homo sapiens GN=TRMT112 PE=2 SV=1	11972
P00491		PNPH_HUMAN Purine nucleoside phosphorylase OS=Homo sapiens GN=PNP PE=1 SV=2	32118
Q9NRR5		UBQL4_HUMAN Ubiquilin-4 OS=Homo sapiens GN=UBQLN4 PE=1 SV=2	63853
Q8TCD5		NT5C_HUMAN 5'(3')-deoxyribonucleotidase cytosolic type OS=Homo sapiens GN=NT5C PE=1 SV=2	23383
Q06136		KDSR_HUMAN 3-ketodihydrosphingosine reductase OS=Homo sapiens GN=KDSR PE=1 SV=1	36187
H7C0L5		H7C0L5_HUMAN 35 kDa inter-alpha-trypsin inhibitor heavy chain H4 (Fragment) OS=Homo sapiens GN=ITIH4 PE=4 SV=1	80072
Q99574		NEUS_HUMAN Neuroserpin OS=Homo sapiens GN=SERPINI1 PE=1 SV=1	46427
Q9ULH1		ASAP1_HUMAN Arf-GAP with SH3 domain ANK repeat and PH domain-containing protein 1 OS=Homo sapiens GN=ASAP1 PE=1 SV=4	125498
Q9UID3-2		VPS51_HUMAN Isoform 2 of Vacuolar protein sorting-associated protein 51 homolog OS=Homo sapiens GN=VPS51	72655
Q8WW22-3		DNJA4_HUMAN Isoform 3 of DnaJ homolog subfamily A member 4 OS=Homo sapiens GN=DNAJA4	41597
B1ANM7		B1ANM7_HUMAN FAS-associated factor 1 OS=Homo sapiens GN=FAF1 PE=4 SV=1	55999
Q9P2B2		FPRP_HUMAN Prostaglandin F2 receptor negative regulator OS=Homo sapiens GN=PTGFRN PE=1 SV=2	98556
Q96SI9-2		STRBP_HUMAN Isoform 2 of Spermatid perinuclear RNA-binding protein OS=Homo sapiens GN=STRBP	71967
O00168		PLM_HUMAN Phospholemman OS=Homo sapiens GN=FXYD1 PE=1 SV=2	10441
P10253		LYAG_HUMAN Lysosomal alpha-glucosidase OS=Homo sapiens GN=GAA PE=1 SV=4	105324
Q96DA2		RB39B_HUMAN Ras-related protein Rab-39B OS=Homo sapiens GN=RAB39B PE=1 SV=1	24622
P58107		EPIPL_HUMAN Epiplakin OS=Homo sapiens GN=EPPK1 PE=1 SV=2	555629
Q9HBL0		TENS1_HUMAN Tensin-1 OS=Homo sapiens GN=TNS1 PE=1 SV=2	185700
P54136		SYRC_HUMAN Arginine--tRNA ligase cytoplasmic OS=Homo sapiens GN=RARS PE=1 SV=2	75379
O95139		NDUB6_HUMAN NADH dehydrogenase [ubiquinone] 1 beta subcomplex subunit 6 OS=Homo sapiens GN=NDUFB6 PE=1 SV=3	15489
E7ENJ6		E7ENJ6_HUMAN AP-1 complex subunit mu-1 OS=Homo sapiens GN=AP1M1 PE=2 SV=1	42636
C4AMC7		WASH3_HUMAN Putative WAS protein family homolog 3 OS=Homo sapiens GN=WASH3P PE=2 SV=2	49995
Q6VEQ5		WASH2_HUMAN WAS protein family homolog 2 OS=Homo sapiens GN=WASH2P PE=2 SV=2	50312
P53992		SC24C_HUMAN Protein transport protein Sec24C OS=Homo sapiens GN=SEC24C PE=1 SV=3	118325
Q8N0X4-2		CLYBL_HUMAN Isoform 2 of Citrate lyase subunit beta-like protein mitochondrial OS=Homo sapiens GN=CLYBL	33409
Q3KQU3-4		MA7D1_HUMAN Isoform 4 of MAP7 domain-containing protein 1 OS=Homo sapiens GN=MAP7D1	89467
[truncated: 1,898 more rows]

## Sheet: CTRL_3_BA21_Soluble
Supplementary Dataset 2.3: List of unique proteins identified in the soluble brain fraction of CTRL 3.
[truncated: 4,252 more rows]

[truncated: 9 more sheets: AD_CVD_1_BA21_Soluble, AD_CVD2_BA21_Soluble, AD_CVD_3_BA21_Soluble, Ctrl_1_BA21_Particulate, Ctrl_2_BA21_Particulate, Ctrl_3_BA21_Particulate, D_1_BA21_Particulate, D_2_BA21_Particulate, D_3_BA21_Particulate]
