# Supplementary material for: Brain ureido degenerative protein modifications are associated with neuroinflammation and proteinopathy in Alzheimer’s disease with cerebrovascular disease
Source: J Neuroinflammation. 2017 Sep 2;14:175. doi: 10.1186/s12974-017-0946-y (PMC5581431; doi:10.1186/s12974-017-0946-y)
Supplement: Supplementary file 6 — List of homocitrulline sites identified in the particulate brain proteomes of AD + CVD. (XLS 68 kb) [file 12974_2017_946_MOESM6_ESM.xls]

## Sheet: Homocitrulline_proteome
Brain ureido degenerative protein modifications are associated with neuroinflammation and proteinopathy in Alzheimer's disease with cerebrovascular disease
Xavier Gallart-Palau, Aida Serra, Benjamin S.T.Lee, Xue Guo and Siu Kwan Sze
Supplementary Dataset 3: List of homocitrulline sites identified in the particulate brain proteomes of AD+CVD. * retention time (RT) .
Accession	Gene Symbol	Description	Homocitrulline sites	RT*
Q16555	DPYSL2	DPYL2_HUMAN Dihydropyrimidinase-related protein 2 OS=Homo sapiens GN=DPYSL2 PE=1 SV=1	K(+43.01)PFPDFVYK	27.42
P04350	TUBB4A	TBB4A_HUMAN Tubulin beta-4A chain OS=Homo sapiens GN=TUBB4A PE=1 SV=2	K(+43.01)LAVNMVPFPR	20.01
P46821	MAP1B	MAP1B_HUMAN Microtubule-associated protein 1B OS=Homo sapiens GN=MAP1B PE=1 SV=2	K(+43.01)TDDVEAMSSQPALALDER	20.15
Q71U36	TUBA1A	TBA1A_HUMAN Tubulin alpha-1A chain OS=Homo sapiens GN=TUBA1A PE=1 SV=1	GDVVPK(+43.01)DVNAAIATIK	33.61
P02768	ALB	ALBU_HUMAN Serum albumin OS=Homo sapiens GN=ALB PE=1 SV=2	K(+43.01)QTALVELVK	22.48
P02768	ALB	ALBU_HUMAN Serum albumin OS=Homo sapiens GN=ALB PE=1 SV=2	LAK(+43.01)TYETTLEK	16.5
P09543	CNP	CN37_HUMAN 2' 3'-cyclic-nucleotide 3'-phosphodiesterase OS=Homo sapiens GN=CNP PE=1 SV=2	EK(+43.01)NQWQLSADDLK	26.99
P09543	CNP	CN37_HUMAN 2' 3'-cyclic-nucleotide 3'-phosphodiesterase OS=Homo sapiens GN=CNP PE=1 SV=2	EK(+43.01)MDLVTYFGK	21.16
Q14194-2	CRMP1	DPYL1_HUMAN Isoform LCRMP-1 of Dihydropyrimidinase-related protein 1 OS=Homo sapiens GN=CRMP1	LQK(+43.01)PSQGMTAADDFFQGTR	15.35
Q02952	AKAP12	AKA12_HUMAN A-kinase anchor protein 12 OS=Homo sapiens GN=AKAP12 PE=1 SV=4	QEK(+43.01)EPSKSAESPT	44.33
P35580-4	MYH10	MYH10_HUMAN Isoform 4 of Myosin-10 OS=Homo sapiens GN=MYH10	KLDGETTDLQDQIAELQAQIDELK(+43.01)L	42.33
E7ES33	SEPT7	E7ES33_HUMAN Septin-7 OS=Homo sapiens GN=SEPT7 PE=2 SV=2	IYEFPETDDEEENK(+43.01)L	18.66
P27816	MAP4	MAP4_HUMAN Microtubule-associated protein 4 OS=Homo sapiens GN=MAP4 PE=1 SV=3	K(+43.01)TTTLSGTAPAAGVVPSR	11.45
O14531	DPYSL4	DPYL4_HUMAN Dihydropyrimidinase-related protein 4 OS=Homo sapiens GN=DPYSL4 PE=1 SV=2	FVPRK(+43.01)TFPDFVYK	21.79
P68104	EEF1A1	EF1A1_HUMAN Elongation factor 1-alpha 1 OS=Homo sapiens GN=EEF1A1 PE=1 SV=1	VETGVLK(+43.01)PGMVVTFAPVNVTTEVK	33.52
P07196	NEFL	NFL_HUMAN Neurofilament light polypeptide OS=Homo sapiens GN=NEFL PE=1 SV=3	AQISVEMDVTK(+43.01)PDLSAALK	27.91
P00558	PGK1	PGK1_HUMAN Phosphoglycerate kinase 1 OS=Homo sapiens GN=PGK1 PE=1 SV=3	VDFNVPMK(+43.01)NNQITNNQR	17
P28331-4	NDUFS1	NDUS1_HUMAN Isoform 4 of NADH-ubiquinone oxidoreductase 75 kDa subunit mitochondrial OS=Homo sapiens GN=NDUFS1	K(+43.01)PMVVLGSSALQR	15.11
P40926	MDH2	MDHM_HUMAN Malate dehydrogenase mitochondrial OS=Homo sapiens GN=MDH2 PE=1 SV=3	AAVK(+43.01)GYLGPEQLPDCLK	33.05
P10515	DLAT	ODP2_HUMAN Dihydrolipoyllysine-residue acetyltransferase component of pyruvate dehydrogenase complex mitochondrial OS=Homo sapiens GN=DLAT PE=1 SV=3	KYLEK(+43.01)PITMLL	26.22
O75781-2	PALM	PALM_HUMAN Isoform 2 of Paralemmin-1 OS=Homo sapiens GN=PALM	K(+43.01)TEVVMNSQQTPVGTPK	9.67
P50570	DNM2	DYN2_HUMAN Dynamin-2 OS=Homo sapiens GN=DNM2 PE=1 SV=2	KSK(+43.01)KFTDFDEVR	19.83
P62805	HIST1H4A	H4_HUMAN Histone H4 OS=Homo sapiens GN=HIST1H4A PE=1 SV=2	K(+43.01)VLRDNIQGITKPAIR	16.27
P50914	RPL14	RL14_HUMAN 60S ribosomal protein L14 OS=Homo sapiens GN=RPL14 PE=1 SV=4	PGTK(+43.01)GTAAAAAAAAAAK	29.29
Q13885	TUBB2A	TBB2A_HUMAN Tubulin beta-2A chain OS=Homo sapiens GN=TUBB2A PE=1 SV=1	NK(+43.01)NSSYFVEWIPNNVK	38.84
Q00610	CLTC	CLH1_HUMAN Clathrin heavy chain 1 OS=Homo sapiens GN=CLTC PE=1 SV=5	IHEGCEEPATHNALAK(+43.01)I	3.39
P12277	CKB	KCRB_HUMAN Creatine kinase B-type OS=Homo sapiens GN=CKB PE=1 SV=1	LGFSEVELVQMVVDGVK(+43.01)L	47.49
P02768	ALB	ALBU_HUMAN Serum albumin OS=Homo sapiens GN=ALB PE=1 SV=2	VTK(+43.01)CCTESLVNR	16.42
P02768	ALB	ALBU_HUMAN Serum albumin OS=Homo sapiens GN=ALB PE=1 SV=2	K(+43.01)VPQVSTPTLVEVSR	27.59
P02768	ALB	ALBU_HUMAN Serum albumin OS=Homo sapiens GN=ALB PE=1 SV=2	FK(+43.01)DLGEENFK	23.85
P02768	ALB	ALBU_HUMAN Serum albumin OS=Homo sapiens GN=ALB PE=1 SV=2	LKECCEK(+43.01)PLLEK	16.13
P02768	ALB	ALBU_HUMAN Serum albumin OS=Homo sapiens GN=ALB PE=1 SV=2	AACLLPK(+43.01)LDELRDEGK	32.47
P02768	ALB	ALBU_HUMAN Serum albumin OS=Homo sapiens GN=ALB PE=1 SV=2	KQTALVELVK(+43.01)HKPK	14
E7ESP9	NEFM	E7ESP9_HUMAN Neurofilament medium polypeptide OS=Homo sapiens GN=NEFM PE=2 SV=1	K(+43.01)LLEGEETR	13.8
P06576	ATP5B	ATPB_HUMAN ATP synthase subunit beta mitochondrial OS=Homo sapiens GN=ATP5B PE=1 SV=3	VLDSGAPIK(+43.01)IPVGPETLGR	34.9
P14136	GFAP	GFAP_HUMAN Glial fibrillary acidic protein OS=Homo sapiens GN=GFAP PE=1 SV=1	HLQEYQDLLNVK(+43.01)L	21.8
P09972	ALDOC	ALDOC_HUMAN Fructose-bisphosphate aldolase C OS=Homo sapiens GN=ALDOC PE=1 SV=2	GILAADESVGSMAK(+43.01)	19.87
P00558	PGK1	PGK1_HUMAN Phosphoglycerate kinase 1 OS=Homo sapiens GN=PGK1 PE=1 SV=3	VLNNMEIGTSLFDEEGAK(+43.01)I	31.71
P00505	GOT2	AATM_HUMAN Aspartate aminotransferase mitochondrial OS=Homo sapiens GN=GOT2 PE=1 SV=3	KAEAQIAAK(+43.01)NLDK	11.7
P13611	VCAN	CSPG2_HUMAN Versican core protein OS=Homo sapiens GN=VCAN PE=1 SV=3	VSVPTHPEAVGDASLTVVK(+43.01)LLASDAGLYR	51.47
P68871	HBB	HBB_HUMAN Hemoglobin subunit beta OS=Homo sapiens GN=HBB PE=1 SV=2	GTFATLSELHCDK(+43.01)L	17.04
P02686	MBP	MBP_HUMAN Myelin basic protein OS=Homo sapiens GN=MBP PE=1 SV=3	ASQKRPSQRHGSK(+43.01)YLATASTMDHAR	9.02
P02686	MBP	MBP_HUMAN Myelin basic protein OS=Homo sapiens GN=MBP PE=1 SV=3	GVDAQGTLSK(+43.01)IFK	38.83
P68032	ACTC1	ACTC_HUMAN Actin alpha cardiac muscle 1 OS=Homo sapiens GN=ACTC1 PE=1 SV=1	YPIEHGIITNWDDMEK(+43.01)I	24.3
P40926	MDH2	MDHM_HUMAN Malate dehydrogenase mitochondrial OS=Homo sapiens GN=MDH2 PE=1 SV=3	VNVPVIGGHAGK(+43.01)TIIPLISQCTPK	37.23
P22695	UQCRC2	QCR2_HUMAN Cytochrome b-c1 complex subunit 2 mitochondrial OS=Homo sapiens GN=UQCRC2 PE=1 SV=3	WEVADLQPQLK(+43.01)I	27.33
P07195	LDHB	LDHB_HUMAN L-lactate dehydrogenase B chain OS=Homo sapiens GN=LDHB PE=1 SV=2	LIAPVAEEEATVPNNK(+43.01)I	19.56
Q8IVF2-3	AHNAK2	AHNK2_HUMAN Isoform 3 of Protein AHNAK2 OS=Homo sapiens GN=AHNAK2	TEEGLKDKEDSDSMTNTTK(+43.01)I	5.03
P22061	PCMT1	PIMT_HUMAN Protein-L-isoaspartate(D-aspartate) O-methyltransferase OS=Homo sapiens GN=PCMT1 PE=1 SV=4	LILPVGPAGGNQMLEQYDK(+43.01)L	33.75
Q9UQ16-2	DNM3	DYN3_HUMAN Isoform 2 of Dynamin-3 OS=Homo sapiens GN=DNM3	IEGSGDQVDTLELSGGAK(+43.01)I	19.76
Q9NX63	CHCHD3	CHCH3_HUMAN Coiled-coil-helix-coiled-coil-helix domain-containing protein 3 mitochondrial OS=Homo sapiens GN=CHCHD3 PE=1 SV=1	YESHPVCADLQAK(+43.01)I	10.46
O60256	PRPSAP2	KPRB_HUMAN Phosphoribosyl pyrophosphate synthase-associated protein 2 OS=Homo sapiens GN=PRPSAP2 PE=1 SV=1	IEESAIDEVVVTNTIPHEVQK(+43.01)L	27.85
Q13813-2	SPTAN1	SPTN1_HUMAN Isoform 2 of Spectrin alpha chain non-erythrocytic 1 OS=Homo sapiens GN=SPTAN1	LQTASDESYKDPTNIQLSK(+43.01)L	19.26
Q13813-2	SPTAN1	SPTN1_HUMAN Isoform 2 of Spectrin alpha chain non-erythrocytic 1 OS=Homo sapiens GN=SPTAN1	ITALDEFATK(+43.01)L	22.16
P68363	TUBA1B	TBA1B_HUMAN Tubulin alpha-1B chain OS=Homo sapiens GN=TUBA1B PE=1 SV=1	GHYTIGK(+43.01)EIIDLVLDR	49.43
P04350	TUBB4A	TBB4A_HUMAN Tubulin beta-4A chain OS=Homo sapiens GN=TUBB4A PE=1 SV=2	SGPFGQIFRPDNFVFGQSGAGNNWAK(+43.01)G	40.59
P02768	ALB	ALBU_HUMAN Serum albumin OS=Homo sapiens GN=ALB PE=1 SV=2	GEYK(+43.01)FQNALLVR	36.61
P61764	STXBP1	STXB1_HUMAN Syntaxin-binding protein 1 OS=Homo sapiens GN=STXBP1 PE=1 SV=1	DNALLAQLIQDK(+43.01)L	34.12
E7ESP9	NEFM	E7ESP9_HUMAN Neurofilament medium polypeptide OS=Homo sapiens GN=NEFM PE=2 SV=1	LTEAAEQNK(+43.01)EAIR	16.52
P01023	A2M	A2MG_HUMAN Alpha-2-macroglobulin OS=Homo sapiens GN=A2M PE=1 SV=3	IGDSAK(+43.01)YDVENCLANK	20.32
P49418	AMPH	AMPH_HUMAN Amphiphysin OS=Homo sapiens GN=AMPH PE=1 SV=1	ATVPAGEGVSLEEAK(+43.01)I	17.63
Q01813	PFKP	K6PP_HUMAN 6-phosphofructokinase type C OS=Homo sapiens GN=PFKP PE=1 SV=2	LNIIIVAEGAIDTQNKPITSEK(+43.01)I	36.76
P02686-5	MBP	MBP_HUMAN Isoform 5 of Myelin basic protein OS=Homo sapiens GN=MBP	RPSQRHGSK(+43.01)YLATASTMDHARHGFLPR	12.42
O15075	DCLK1	DCLK1_HUMAN Serine/threonine-protein kinase DCLK1 OS=Homo sapiens GN=DCLK1 PE=1 SV=2	SFEQVLTDITDAIK(+43.01)L	48.03
P61421	ATP6V0D1	VA0D1_HUMAN V-type proton ATPase subunit d 1 OS=Homo sapiens GN=ATP6V0D1 PE=1 SV=1	AGVLSQADYLNLVQCETLEDLK(+43.01)L	42.9
P10515	DLAT	ODP2_HUMAN Dihydrolipoyllysine-residue acetyltransferase component of pyruvate dehydrogenase complex mitochondrial OS=Homo sapiens GN=DLAT PE=1 SV=3	SK(+43.01)ISVNDFIIK	37.46
Q15019	SEPT2	SEPT2_HUMAN Septin-2 OS=Homo sapiens GN=SEPT2 PE=1 SV=1	ILDEIEEHNIK(+43.01)I	18.16
P00505	GOT2	AATM_HUMAN Aspartate aminotransferase mitochondrial OS=Homo sapiens GN=GOT2 PE=1 SV=3	DDNGK(+43.01)PYVLPSVR	31.77
P22626	HNRNPA2B1	ROA2_HUMAN Heterogeneous nuclear ribonucleoproteins A2/B1 OS=Homo sapiens GN=HNRNPA2B1 PE=1 SV=2	GFGFVTFDDHDPVDK(+43.01)I	30.07
P26640	VARS	SYVC_HUMAN Valine--tRNA ligase OS=Homo sapiens GN=VARS PE=1 SV=4	VPLEVQEADEAK(+43.01)L	16.39
O75947	ATP5H	ATP5H_HUMAN ATP synthase subunit d mitochondrial OS=Homo sapiens GN=ATP5H PE=1 SV=3	K(+43.01)YPYWPHQPIENL	34.78
P00492	HPRT1	HPRT_HUMAN Hypoxanthine-guanine phosphoribosyltransferase OS=Homo sapiens GN=HPRT1 PE=1 SV=2	EIPDK(+43.01)FVVGYALDYNEYFR	30.72
P51991-2	HNRNPA3	ROA3_HUMAN Isoform 2 of Heterogeneous nuclear ribonucleoprotein A3 OS=Homo sapiens GN=HNRNPA3	GFAFVTFDDHDTVDK(+43.01)I	29.33
Q13813-2	SPTAN1	SPTN1_HUMAN Isoform 2 of Spectrin alpha chain non-erythrocytic 1 OS=Homo sapiens GN=SPTAN1	K(+43.01)HEAFETDFTVHK	11.48
Q13813-2	SPTAN1	SPTN1_HUMAN Isoform 2 of Spectrin alpha chain non-erythrocytic 1 OS=Homo sapiens GN=SPTAN1	K(+43.01)HQLLEADISAHEDR	10.84
Q13813-2	SPTAN1	SPTN1_HUMAN Isoform 2 of Spectrin alpha chain non-erythrocytic 1 OS=Homo sapiens GN=SPTAN1	K(+43.01)IEDLGAAMEEALILDNK	31.21
Q16555	DPYSL2	DPYL2_HUMAN Dihydropyrimidinase-related protein 2 OS=Homo sapiens GN=DPYSL2 PE=1 SV=1	AVVTGK(+43.01)MDENQFVAVTSTNAAK	18.84
Q09666	AHNAK	AHNK_HUMAN Neuroblast differentiation-associated protein AHNAK OS=Homo sapiens GN=AHNAK PE=1 SV=2	MK(+43.01)GDVDVSLPK	10.07
Q9UPA5	BSN	BSN_HUMAN Protein bassoon OS=Homo sapiens GN=BSN PE=2 SV=4	AEPMPK(+43.01)PPPETTPTPATPK	13.45
P13637	ATP1A3	AT1A3_HUMAN Sodium/potassium-transporting ATPase subunit alpha-3 OS=Homo sapiens GN=ATP1A3 PE=1 SV=3	K(+43.01)ADIGVAMGIAGSDVSK	16.96
P60709	ACTB	ACTB_HUMAN Actin cytoplasmic 1 OS=Homo sapiens GN=ACTB PE=1 SV=1	NSIMK(+43.01)CDVDIR	10.34
O43707	ACTN4	ACTN4_HUMAN Alpha-actinin-4 OS=Homo sapiens GN=ACTN4 PE=1 SV=2	K(+43.01)HEAFESDLAAHQDR	6.64
Q93050-1	ATP6V0A1	VPP1_HUMAN Isoform 2 of V-type proton ATPase 116 kDa subunit a isoform 1 OS=Homo sapiens GN=ATP6V0A1	K(+43.01)ANIPIMDTGENPEVPFPR	26.02
J3KQA0	SYT1	J3KQA0_HUMAN Synaptotagmin I isoform CRA_b OS=Homo sapiens GN=SYT1 PE=2 SV=1	K(+43.01)MDVGGLSDPYVK	15.86
O94925	GLS	GLSK_HUMAN Glutaminase kidney isoform mitochondrial OS=Homo sapiens GN=GLS PE=1 SV=1	LFLNEDDK(+43.01)PHNPMVNAGAIVVTSLIK	35.53
P23634-3	ATP2B4	AT2B4_HUMAN Isoform ZA of Plasma membrane calcium-transporting ATPase 4 OS=Homo sapiens GN=ATP2B4	K(+43.01)ADVGFAMGIAGTDVAK	19.18
P05771-2	PRKCB	KPCB_HUMAN Isoform Beta-II of Protein kinase C beta type OS=Homo sapiens GN=PRKCB	DVVIQDDDVECTMVEK(+43.01)R	18.79
P18669	PGAM1	PGAM1_HUMAN Phosphoglycerate mutase 1 OS=Homo sapiens GN=PGAM1 PE=1 SV=2	NLKPIK(+43.01)PMQFLGDEETVR	21.4
Q16623	STX1A	STX1A_HUMAN Syntaxin-1A OS=Homo sapiens GN=STX1A PE=1 SV=1	TKEELEELMSDIK(+43.01)K	18.88
P07814	EPRS	SYEP_HUMAN Bifunctional glutamate/proline--tRNA ligase OS=Homo sapiens GN=EPRS PE=1 SV=5	FVELPGAEMGK(+43.01)	19.47
Q00688	FKBP3	FKBP3_HUMAN Peptidyl-prolyl cis-trans isomerase FKBP3 OS=Homo sapiens GN=FKBP3 PE=1 SV=1	GTESISK(+43.01)VSEQVK	26.97
P11182	DBT	ODB2_HUMAN Lipoamide acyltransferase component of branched-chain alpha-keto acid dehydrogenase complex mitochondrial OS=Homo sapiens GN=DBT PE=1 SV=3	SYLENPAFMLLDLK(+43.01)	44.43
Q9UPY6	WASF3	WASF3_HUMAN Wiskott-Aldrich syndrome protein family member 3 OS=Homo sapiens GN=WASF3 PE=1 SV=2	VTQLDSTVEEVSLQDINMK(+43.01)K	27.75
Q9Y5G5	PCDHGA8	PCDG8_HUMAN Protocadherin gamma-A8 OS=Homo sapiens GN=PCDHGA8 PE=2 SV=1	TASDGGK(+43.01)PPR	12.47
Q13813-2	SPTAN1	SPTN1_HUMAN Isoform 2 of Spectrin alpha chain non-erythrocytic 1 OS=Homo sapiens GN=SPTAN1	K(+43.01)FEEFQTDMAAHEER	7.61
Q01082	SPTBN1	SPTB2_HUMAN Spectrin beta chain non-erythrocytic 1 OS=Homo sapiens GN=SPTBN1 PE=1 SV=2	EIGQSVDEVEK(+43.01)L	10.93
P80723	BASP1	BASP1_HUMAN Brain acid soluble protein 1 OS=Homo sapiens GN=BASP1 PE=1 SV=2	K(+43.01)TEAPAAPAAQETK	8.33
P09972	ALDOC	ALDOC_HUMAN Fructose-bisphosphate aldolase C OS=Homo sapiens GN=ALDOC PE=1 SV=2	ALSDHHVYLEGTLLK(+43.01)PNMVTPGHACPIK	21.94
P10809	HSPD1	CH60_HUMAN 60 kDa heat shock protein mitochondrial OS=Homo sapiens GN=HSPD1 PE=1 SV=2	TLNDELEIIEGMK(+43.01)FDR	35.17
P14136	GFAP	GFAP_HUMAN Glial fibrillary acidic protein OS=Homo sapiens GN=GFAP PE=1 SV=1	SK(+43.01)FADLTDAAAR	25.05
Q13423	NNT	NNTM_HUMAN NAD(P) transhydrogenase mitochondrial OS=Homo sapiens GN=NNT PE=1 SV=3	AAVDNPIFYK(+43.01)PNTAMLLGDAK	32.08
P00338-3	LDHA	LDHA_HUMAN Isoform 3 of L-lactate dehydrogenase A chain OS=Homo sapiens GN=LDHA	DLADELALVDVIEDK(+43.01)L	44.19
P48047	ATP5O	ATPO_HUMAN ATP synthase subunit O mitochondrial OS=Homo sapiens GN=ATP5O PE=1 SV=1	TVLK(+43.01)SFLSQGQVLK	36.05
P62760	VSNL1	VISL1_HUMAN Visinin-like protein 1 OS=Homo sapiens GN=VSNL1 PE=1 SV=2	NK(+43.01)DDQITLDEFK	26.91
P54727	RAD23B	RD23B_HUMAN UV excision repair protein RAD23 homolog B OS=Homo sapiens GN=RAD23B PE=1 SV=1	NFVVVMVTK(+43.01)PK	17.43
O00194	RAB27B	RB27B_HUMAN Ras-related protein Rab-27B OS=Homo sapiens GN=RAB27B PE=1 SV=4	AVETLLDLIMK(+43.01)R	34.74
Q00535	CDK5	CDK5_HUMAN Cyclin-dependent kinase 5 OS=Homo sapiens GN=CDK5 PE=1 SV=3	LPDYK(+43.01)PYPMYPATTSLVNVVPK	30.82
G3V3J9	GNG2	G3V3J9_HUMAN Guanine nucleotide-binding protein subunit gamma OS=Homo sapiens GN=GNG2 PE=2 SV=1	HAK(+43.01)EDPLLTPVPASENPFR	30.04
P63313	TMSB10	TYB10_HUMAN Thymosin beta-10 OS=Homo sapiens GN=TMSB10 PE=1 SV=2	ADK(+43.01)PDMGEIASFDK	22.93
Q13813-2	SPTAN1	SPTN1_HUMAN Isoform 2 of Spectrin alpha chain non-erythrocytic 1 OS=Homo sapiens GN=SPTAN1	K(+43.01)HQALQAEIAGHEPR	13.31
Q01082	SPTBN1	SPTB2_HUMAN Spectrin beta chain non-erythrocytic 1 OS=Homo sapiens GN=SPTBN1 PE=1 SV=2	K(+43.01)HQILEQAVEDYAETVHQLSK	36.63
Q01082	SPTBN1	SPTB2_HUMAN Spectrin beta chain non-erythrocytic 1 OS=Homo sapiens GN=SPTBN1 PE=1 SV=2	K(+43.01)LPEELGRDQNTVETLQR	24.8
P13637	ATP1A3	AT1A3_HUMAN Sodium/potassium-transporting ATPase subunit alpha-3 OS=Homo sapiens GN=ATP1A3 PE=1 SV=3	K(+43.01)YNTDCVQGLTH	20.55
P13637	ATP1A3	AT1A3_HUMAN Sodium/potassium-transporting ATPase subunit alpha-3 OS=Homo sapiens GN=ATP1A3 PE=1 SV=3	K(+43.01)YNTDCVQGLTHSK	17.23
Q13885	TUBB2A	TBB2A_HUMAN Tubulin beta-2A chain OS=Homo sapiens GN=TUBB2A PE=1 SV=1	K(+43.01)ESESCDCLQGFQLTHSLGGGTGSGMGTLLISK	37.47
P63261	ACTG1	ACTG_HUMAN Actin cytoplasmic 2 OS=Homo sapiens GN=ACTG1 PE=1 SV=1	HQGVMVGMGQK(+43.01)DSYVGDEAQSKR	11.77
P63261	ACTG1	ACTG_HUMAN Actin cytoplasmic 2 OS=Homo sapiens GN=ACTG1 PE=1 SV=1	K(+43.01)DLYANTVLSGGTTMYPGIADR	37.28
P63261	ACTG1	ACTG_HUMAN Actin cytoplasmic 2 OS=Homo sapiens GN=ACTG1 PE=1 SV=1	DIKEK(+43.01)LCYVALDFEQEMATAASSSSLEK	48.89
P63261	ACTG1	ACTG_HUMAN Actin cytoplasmic 2 OS=Homo sapiens GN=ACTG1 PE=1 SV=1	DIK(+43.01)EKLCYVALDFEQEMATAASSSSLEK	43.98
P63261	ACTG1	ACTG_HUMAN Actin cytoplasmic 2 OS=Homo sapiens GN=ACTG1 PE=1 SV=1	HQGVMVGMGQK(+43.01)DSYVGDEAQSK	18.71
P68363	TUBA1B	TBA1B_HUMAN Tubulin alpha-1B chain OS=Homo sapiens GN=TUBA1B PE=1 SV=1	K(+43.01)VGINYQPPTVVPGGDLAK	32.33
Q00610	CLTC	CLH1_HUMAN Clathrin heavy chain 1 OS=Homo sapiens GN=CLTC PE=1 SV=5	K(+43.01)FNALFAQGNYSEAAK	32.27
Q00610	CLTC	CLH1_HUMAN Clathrin heavy chain 1 OS=Homo sapiens GN=CLTC PE=1 SV=5	K(+43.01)FDVNTSAVQVLIEHIGNLDR	49.61
P80723	BASP1	BASP1_HUMAN Brain acid soluble protein 1 OS=Homo sapiens GN=BASP1 PE=1 SV=2	K(+43.01)AEGAATEEEGTPK	9.78
B1AKY9	ATP1A2	B1AKY9_HUMAN Sodium/potassium-transporting ATPase subunit alpha-2 OS=Homo sapiens GN=ATP1A2 PE=2 SV=1	K(+43.01)ADIGIAMGISGSDVSK	25.35
B1AKY9	ATP1A2	B1AKY9_HUMAN Sodium/potassium-transporting ATPase subunit alpha-2 OS=Homo sapiens GN=ATP1A2 PE=2 SV=1	K(+43.01)YQVDLSK	17.51
P61764-2	STXBP1	STXB1_HUMAN Isoform 2 of Syntaxin-binding protein 1 OS=Homo sapiens GN=STXBP1	VK(+43.01)EVLLDEDDDLWIALRHKHIAEVSQEVTR	38.71
P61764	STXBP1	STXB1_HUMAN Syntaxin-binding protein 1 OS=Homo sapiens GN=STXBP1 PE=1 SV=1	K(+43.01)LNKTDEEISS	13.08
I6L894	ANK2	I6L894_HUMAN Ankyrin-2 OS=Homo sapiens GN=ANK2 PE=2 SV=1	K(+43.01)GNTALHIASLAGQAEVVK	26.6
Q16555	DPYSL2	DPYL2_HUMAN Dihydropyrimidinase-related protein 2 OS=Homo sapiens GN=DPYSL2 PE=1 SV=1	KK(+43.01)GTVVYGEPITASLGTDGSHYWSK	26.38
Q16555	DPYSL2	DPYL2_HUMAN Dihydropyrimidinase-related protein 2 OS=Homo sapiens GN=DPYSL2 PE=1 SV=1	KK(+43.01)GTVVYGEPITASLGTDGSHYW	31.98
P21796	VDAC1	VDAC1_HUMAN Voltage-dependent anion-selective channel protein 1 OS=Homo sapiens GN=VDAC1 PE=1 SV=2	TK(+43.01)SENGLEFTSSGSANTETTKVTGSLETKYR	26.38
P21796	VDAC1	VDAC1_HUMAN Voltage-dependent anion-selective channel protein 1 OS=Homo sapiens GN=VDAC1 PE=1 SV=2	TK(+43.01)SENGLEFTSSGSANTETTKVTGSLETK	25.19
P21796	VDAC1	VDAC1_HUMAN Voltage-dependent anion-selective channel protein 1 OS=Homo sapiens GN=VDAC1 PE=1 SV=2	TK(+43.01)SENGLEFTSSGSANTETTK	20.22
P21796	VDAC1	VDAC1_HUMAN Voltage-dependent anion-selective channel protein 1 OS=Homo sapiens GN=VDAC1 PE=1 SV=2	GLK(+43.01)LTFDSSFSPNTGK	36.16
P21796	VDAC1	VDAC1_HUMAN Voltage-dependent anion-selective channel protein 1 OS=Homo sapiens GN=VDAC1 PE=1 SV=2	K(+43.01)LETAVNLAWTAGNSNTR	36.36
Q14204	DYNC1H1	DYHC1_HUMAN Cytoplasmic dynein 1 heavy chain 1 OS=Homo sapiens GN=DYNC1H1 PE=1 SV=5	K(+43.01)LEHLITELVHQR	38.91
P14136	GFAP	GFAP_HUMAN Glial fibrillary acidic protein OS=Homo sapiens GN=GFAP PE=1 SV=1	K(+43.01)LLEGEENR	16.21
P14136	GFAP	GFAP_HUMAN Glial fibrillary acidic protein OS=Homo sapiens GN=GFAP PE=1 SV=1	QK(+43.01)LQDETNLR	16.22
P14136	GFAP	GFAP_HUMAN Glial fibrillary acidic protein OS=Homo sapiens GN=GFAP PE=1 SV=1	K(+43.01)IESLEEEIRFLR	36.65
P07900-2	HSP90AA1	HS90A_HUMAN Isoform 2 of Heat shock protein HSP 90-alpha OS=Homo sapiens GN=HSP90AA1	TK(+43.01)PIWTRNPDDITNEEYGEFYK	34.2
P07900-2	HSP90AA1	HS90A_HUMAN Isoform 2 of Heat shock protein HSP 90-alpha OS=Homo sapiens GN=HSP90AA1	K(+43.01)LSELLR	29.03
P02768	ALB	ALBU_HUMAN Serum albumin OS=Homo sapiens GN=ALB PE=1 SV=2	ECCEK(+43.01)PLLEK	17.13
P02768	ALB	ALBU_HUMAN Serum albumin OS=Homo sapiens GN=ALB PE=1 SV=2	LVRPEVDVMCTAFHDNEETFLK(+43.01)K	30
P02768	ALB	ALBU_HUMAN Serum albumin OS=Homo sapiens GN=ALB PE=1 SV=2	K(+43.01)AEFAEVSK	15.18
P09543	CNP	CN37_HUMAN 2' 3'-cyclic-nucleotide 3'-phosphodiesterase OS=Homo sapiens GN=CNP PE=1 SV=2	DK(+43.01)PELQFPFLQDEDTVATLLECK	52.83
P09543	CNP	CN37_HUMAN 2' 3'-cyclic-nucleotide 3'-phosphodiesterase OS=Homo sapiens GN=CNP PE=1 SV=2	K(+43.01)AGQVFLEELGNHK	30.72
P09543	CNP	CN37_HUMAN 2' 3'-cyclic-nucleotide 3'-phosphodiesterase OS=Homo sapiens GN=CNP PE=1 SV=2	FCDYGK(+43.01)APGAEEYAQQDVLKK	29.21
P09543	CNP	CN37_HUMAN 2' 3'-cyclic-nucleotide 3'-phosphodiesterase OS=Homo sapiens GN=CNP PE=1 SV=2	K(+43.01)SHTFLPK	11.68
P09543	CNP	CN37_HUMAN 2' 3'-cyclic-nucleotide 3'-phosphodiesterase OS=Homo sapiens GN=CNP PE=1 SV=2	VIVDK(+43.01)YR	16.8
P06744	GPI	G6PI_HUMAN Glucose-6-phosphate isomerase OS=Homo sapiens GN=GPI PE=1 SV=4	K(+43.01)ELQAAGKSPEDLER	16.42
P12277	CKB	KCRB_HUMAN Creatine kinase B-type OS=Homo sapiens GN=CKB PE=1 SV=1	SK(+43.01)DYEFMWNPHLGYILTCPSNLGTGLR	45.71
P14618-2	PKM	KPYM_HUMAN Isoform M1 of Pyruvate kinase PKM OS=Homo sapiens GN=PKM	K(+43.01)LFEELVR	37.62
P06733	ENO1	ENOA_HUMAN Alpha-enolase OS=Homo sapiens GN=ENO1 PE=1 SV=2	SGK(+43.01)YDLDFKSPDDPSRYISPDQLADLYK	39.11
Q9UQM7	CAMK2A	KCC2A_HUMAN Calcium/calmodulin-dependent protein kinase type II subunit alpha OS=Homo sapiens GN=CAMK2A PE=1 SV=2	KQEIIK(+43.01)VTEQLIEAISNGDFESYTK	53.38
P09471	GNAO1	GNAO_HUMAN Guanine nucleotide-binding protein G(o) subunit alpha OS=Homo sapiens GN=GNAO1 PE=1 SV=4	QYK(+43.01)PVVYSNTIQSLAAIVR	44.58
P31150	GDI1	GDIA_HUMAN Rab GDP dissociation inhibitor alpha OS=Homo sapiens GN=GDI1 PE=1 SV=2	K(+43.01)FDLGQDVIDFTGHALALYR	52.05
P19367	HK1	HXK1_HUMAN Hexokinase-1 OS=Homo sapiens GN=HK1 PE=1 SV=3	GK(+43.01)FNTSDVSAIEK	21.18
P19367	HK1	HXK1_HUMAN Hexokinase-1 OS=Homo sapiens GN=HK1 PE=1 SV=3	GK(+43.01)FNTSDVSAIEKNK	19.89
P19367	HK1	HXK1_HUMAN Hexokinase-1 OS=Homo sapiens GN=HK1 PE=1 SV=3	FK(+43.01)ASGVEGADVVK	23.41
P61266-2	STX1B	STX1B_HUMAN Isoform 2 of Syntaxin-1B OS=Homo sapiens GN=STX1B	K(+43.01)FVEVMTEYNATQSK	31.8
P06576	ATP5B	ATPB_HUMAN ATP synthase subunit beta mitochondrial OS=Homo sapiens GN=ATP5B PE=1 SV=3	K(+43.01)GSITSVQAIYVPADDLTDPAPATTFAHLDATTVLSR	45.5
P22314	UBA1	UBA1_HUMAN Ubiquitin-like modifier-activating enzyme 1 OS=Homo sapiens GN=UBA1 PE=1 SV=3	AK(+43.01)NGSEADIDEGLYSR	24.19
J3KQA0	SYT1	J3KQA0_HUMAN Synaptotagmin I isoform CRA_b OS=Homo sapiens GN=SYT1 PE=2 SV=1	TLNPVFNEQFTFK(+43.01)VPYSELGGK	46.95
P00367	GLUD1	DHE3_HUMAN Glutamate dehydrogenase 1 mitochondrial OS=Homo sapiens GN=GLUD1 PE=1 SV=2	K(+43.01)GFIGPGIDVPAPDMSTGER	35.62
P63104	YWHAZ	1433Z_HUMAN 14-3-3 protein zeta/delta OS=Homo sapiens GN=YWHAZ PE=1 SV=1	EK(+43.01)IETELR	18.58
Q13554-2	CAMK2B	KCC2B_HUMAN Isoform 1 of Calcium/calmodulin-dependent protein kinase type II subunit beta OS=Homo sapiens GN=CAMK2B	KQEIIK(+43.01)TTEQLIEAVNNGDFEAYAK	50.22
P11216	PYGB	PYGB_HUMAN Glycogen phosphorylase brain form OS=Homo sapiens GN=PYGB PE=1 SV=5	LK(+43.01)QEYFVVAATLQDIIR	53.52
P78324	SIRPA	SHPS1_HUMAN Tyrosine-protein phosphatase non-receptor type substrate 1 OS=Homo sapiens GN=SIRPA PE=1 SV=2	AK(+43.01)PSAPVVSGPAAR	16.3
P62873	GNB1	GBB1_HUMAN Guanine nucleotide-binding protein G(I)/G(S)/G(T) subunit beta-1 OS=Homo sapiens GN=GNB1 PE=1 SV=3	K(+43.01)ACADATLSQITNNIDPVGR	35.79
P12235	SLC25A4	ADT1_HUMAN ADP/ATP translocase 1 OS=Homo sapiens GN=SLC25A4 PE=1 SV=4	GDHAWSFLK(+43.01)DFLAGGVAAAVSK	54.28
Q02750	MAP2K1	MP2K1_HUMAN Dual specificity mitogen-activated protein kinase kinase 1 OS=Homo sapiens GN=MAP2K1 PE=1 SV=2	KK(+43.01)PTPIQLNPAPDGSAVNGTSSAETNLEALQK	31.23
P60880	SNAP25	SNP25_HUMAN Synaptosomal-associated protein 25 OS=Homo sapiens GN=SNAP25 PE=1 SV=1	K(+43.01)AWGNNQDGVVASQPAR	19.4
P40925-3	MDH1	MDHC_HUMAN Isoform 3 of Malate dehydrogenase cytoplasmic OS=Homo sapiens GN=MDH1	K(+43.01)LSSAMSAAK	15.78
P40925-3	MDH1	MDHC_HUMAN Isoform 3 of Malate dehydrogenase cytoplasmic OS=Homo sapiens GN=MDH1	AK(+43.01)AQIALK	14.79
P27348	YWHAQ	1433T_HUMAN 14-3-3 protein theta OS=Homo sapiens GN=YWHAQ PE=1 SV=1	K(+43.01)QTIDNSQGAYQEAFDISKK	26.14
P02511	CRYAB	CRYAB_HUMAN Alpha-crystallin B chain OS=Homo sapiens GN=CRYAB PE=1 SV=2	K(+43.01)YRIPADVDPLTITSSLSSDGVLTVNGPR	44.31
E9PLK3	NPEPPS	E9PLK3_HUMAN Puromycin-sensitive aminopeptidase OS=Homo sapiens GN=NPEPPS PE=2 SV=1	SK(+43.01)YTTPSGEVR	12.2
P62879	GNB2	GBB2_HUMAN Guanine nucleotide-binding protein G(I)/G(S)/G(T) subunit beta-2 OS=Homo sapiens GN=GNB2 PE=1 SV=3	K(+43.01)ACGDSTLTQITAGLDPVGR	35.59
P27338	MAOB	AOFB_HUMAN Amine oxidase [flavin-containing] B OS=Homo sapiens GN=MAOB PE=1 SV=3	K(+43.01)FVGGSGQVSER	14.6
P27824	CANX	CALX_HUMAN Calnexin OS=Homo sapiens GN=CANX PE=1 SV=2	WK(+43.01)PPMIDNPSYQGIWKPR	34.6
P11137	MAP2	MTAP2_HUMAN Microtubule-associated protein 2 OS=Homo sapiens GN=MAP2 PE=1 SV=4	NK(+43.01)DDLTLSR	16.21
Q8WXF7	ATL1	ATLA1_HUMAN Atlastin-1 OS=Homo sapiens GN=ATL1 PE=1 SV=1	LK(+43.01)VSGNQHEELQNVR	18.65
Q9H936	SLC25A22	GHC1_HUMAN Mitochondrial glutamate carrier 1 OS=Homo sapiens GN=SLC25A22 PE=1 SV=1	K(+43.01)ILAAQGQLSAQGGAQPSVEAPAAPRPTATQLTR	28.94
Q8N111	CEND1	CEND_HUMAN Cell cycle exit and neuronal differentiation protein 1 OS=Homo sapiens GN=CEND1 PE=2 SV=1	EAPAEK(+43.01)QQPPAAPTTAPAKK	12.81
O00264	PGRMC1	PGRC1_HUMAN Membrane-associated progesterone receptor component 1 OS=Homo sapiens GN=PGRMC1 PE=1 SV=3	K(+43.01)FYGPEGPYGVFAGR	32.72
Q92614-4	MYO18A	MY18A_HUMAN Isoform 4 of Unconventional myosin-XVIIIa OS=Homo sapiens GN=MYO18A	NK(+43.01)DEEIQQLR	17.09
P30042	C21orf33	ES1_HUMAN ES1 protein homolog mitochondrial OS=Homo sapiens GN=C21orf33 PE=1 SV=3	GK(+43.01)ITDLANLSAANHDAAIFPGGFGAAK	37.69
P60953	CDC42	CDC42_HUMAN Cell division control protein 42 homolog OS=Homo sapiens GN=CDC42 PE=1 SV=2	NKQK(+43.01)PITPETAEK	7.8
G3V3J9	GNG2	G3V3J9_HUMAN Guanine nucleotide-binding protein subunit gamma OS=Homo sapiens GN=GNG2 PE=2 SV=1	K(+43.01)LVEQLK	18.77
Q14240	EIF4A2	IF4A2_HUMAN Eukaryotic initiation factor 4A-II OS=Homo sapiens GN=EIF4A2 PE=1 SV=2	GFEK(+43.01)PSAIQQR	18.08
E9PNQ8	THY1	E9PNQ8_HUMAN Thy-1 membrane glycoprotein (Fragment) OS=Homo sapiens GN=THY1 PE=2 SV=1	K(+43.01)HVLFGTVGVPEHTYR	22.09
Q96F85	CNRIP1	CNRP1_HUMAN CB1 cannabinoid receptor-interacting protein 1 OS=Homo sapiens GN=CNRIP1 PE=1 SV=1	SK(+43.01)EPDGDRVVYTGTYDTEGVTPTK	22.87
P63215	GNG3	GBG3_HUMAN Guanine nucleotide-binding protein G(I)/G(S)/G(O) subunit gamma-3 OS=Homo sapiens GN=GNG3 PE=2 SV=1	K(+43.01)MVEQLK	10.01
P41250	GARS	SYG_HUMAN Glycine--tRNA ligase OS=Homo sapiens GN=GARS PE=1 SV=3	HGVSHK(+43.01)VDDSSGSIGR	5.73
Q9Y4W6	AFG3L2	AFG32_HUMAN AFG3-like protein 2 OS=Homo sapiens GN=AFG3L2 PE=1 SV=2	K(+43.01)LDSTLEK	15.11
O60262	GNG7	GBG7_HUMAN Guanine nucleotide-binding protein G(I)/G(S)/G(O) subunit gamma-7 OS=Homo sapiens GN=GNG7 PE=1 SV=1	K(+43.01)LVEQLR	18.73
P36542	ATP5C1	ATPG_HUMAN ATP synthase subunit gamma mitochondrial OS=Homo sapiens GN=ATP5C1 PE=1 SV=1	SLK(+43.01)ESTTSEQSAR	9.8
B4DP21	PTGES3	B4DP21_HUMAN Prostaglandin E synthase 3 OS=Homo sapiens GN=PTGES3 PE=2 SV=1	K(+43.01)GESGQSWPR	12.74
