# Supplementary material for: Brain ureido degenerative protein modifications are associated with neuroinflammation and proteinopathy in Alzheimer’s disease with cerebrovascular disease
Source: J Neuroinflammation. 2017 Sep 2;14:175. doi: 10.1186/s12974-017-0946-y (PMC5581431; doi:10.1186/s12974-017-0946-y)
Supplement: Supplementary file 7 — Complete list of dementia-specific citrulline sites identified in the soluble brain proteome of AD + CVD. (XLS 82 kb) [file 12974_2017_946_MOESM7_ESM.xls]

## Sheet: Unique_citrulline(AD+CVD)
Brain ureido degenerative protein modifications are associated with neuroinflammation and proteinopathy in Alzheimer's disease with cerebrovascular disease
Xavier Gallart-Palau, Aida Serra, Benjamin S.T.Lee, Xue Guo and Siu Kwan Sze
Supplementary Dataset 4: Complete list of dementia-specific citrulline sites identified in the soluble brain proteome of AD+CVD. * retention time (RT) .
Accession	Gene Symbol	Description	Homocitrulline sites	RT*
Q13885	TUBB2A	TBB2A_HUMAN Tubulin beta-2A chain OS=Homo sapiens GN=TUBB2A PE=1 SV=1	R(+.98)SGPFGQIFRPDNFVFGQSGAGNNWAK	41.52
Q13885	TUBB2A	TBB2A_HUMAN Tubulin beta-2A chain OS=Homo sapiens GN=TUBB2A PE=1 SV=1	SVR(+.98)SGPFGQIFRPDNFVFGQSGAGNNWAK	42.64
Q13885	TUBB2A	TBB2A_HUMAN Tubulin beta-2A chain OS=Homo sapiens GN=TUBB2A PE=1 SV=1	YVPR(+.98)AILVDLEPGTMDSVR	42.51
Q15149-8	PLEC	PLEC_HUMAN Isoform 8 of Plectin OS=Homo sapiens GN=PLEC	TAQLER(+.98)SLQEEHVAVAQLR	25.89
P60709	ACTB	ACTB_HUMAN Actin cytoplasmic 1 OS=Homo sapiens GN=ACTB PE=1 SV=1	GYSFTTTAER(+.98)EIVR	29.28
P04350	TUBB4A	TBB4A_HUMAN Tubulin beta-4A chain OS=Homo sapiens GN=TUBB4A PE=1 SV=2	IREEFPDR(+.98)IMNTF	35.8
P69905	HBA1	HBA_HUMAN Hemoglobin subunit alpha OS=Homo sapiens GN=HBA1 PE=1 SV=2	VGAHAGEYGAEALER(+.98)MFL	41.04
P61764	STXBP1	STXB1_HUMAN Syntaxin-binding protein 1 OS=Homo sapiens GN=STXBP1 PE=1 SV=1	HKHIAEVSQEVTR(+.98)SLK	13.21
P61764	STXBP1	STXB1_HUMAN Syntaxin-binding protein 1 OS=Homo sapiens GN=STXBP1 PE=1 SV=1	KYETSGIGEAR(+.98)VK	12.68
P17600	SYN1	SYN1_HUMAN Synapsin-1 OS=Homo sapiens GN=SYN1 PE=1 SV=3	QTTAAAAATFSEQVGGGSGGAGR(+.98)GGAASR	22.9
P09543	CNP	CN37_HUMAN 2' 3'-cyclic-nucleotide 3'-phosphodiesterase OS=Homo sapiens GN=CNP PE=1 SV=2	ELR(+.98)QFVPGDEPR	23.92
P25705	ATP5A1	ATPA_HUMAN ATP synthase subunit alpha mitochondrial OS=Homo sapiens GN=ATP5A1 PE=1 SV=1	EAYPGDVFYLHSR(+.98)LLER	34.28
P00367	GLUD1	DHE3_HUMAN Glutamate dehydrogenase 1 mitochondrial OS=Homo sapiens GN=GLUD1 PE=1 SV=2	HGGTIPIVPTAEFQDR(+.98)ISGASEK	32.4
P14136	GFAP	GFAP_HUMAN Glial fibrillary acidic protein OS=Homo sapiens GN=GFAP PE=1 SV=1	SNLQIR(+.98)ETSLDTK	21.85
Q16352	INA	AINX_HUMAN Alpha-internexin OS=Homo sapiens GN=INA PE=1 SV=2	RRPPASDGLDLSQAAAR(+.98)TNEYK	19.45
Q16352	INA	AINX_HUMAN Alpha-internexin OS=Homo sapiens GN=INA PE=1 SV=2	KVFGDGSR(+.98)LSAR	15.19
P19367	HK1	HXK1_HUMAN Hexokinase-1 OS=Homo sapiens GN=HK1 PE=1 SV=3	ITPELLTR(+.98)GK	21.61
P07196	NEFL	NFL_HUMAN Neurofilament light polypeptide OS=Homo sapiens GN=NEFL PE=1 SV=3	YVETPR(+.98)VHISS	20.9
A2A3N8	ADD1	A2A3N8_HUMAN Adducin 1 (Alpha) OS=Homo sapiens GN=ADD1 PE=2 SV=1	EDGHR(+.98)TSTSAVPNLFVPLNTNPK	32.68
O95197-2	RTN3	RTN3_HUMAN Isoform 2 of Reticulon-3 OS=Homo sapiens GN=RTN3	TQIDHYVGIAR(+.98)DQTK	21.59
P02686	MBP	MBP_HUMAN Myelin basic protein OS=Homo sapiens GN=MBP PE=1 SV=3	HGFLPR(+.98)HRDTGILDSIGR	23.17
P02686	MBP	MBP_HUMAN Myelin basic protein OS=Homo sapiens GN=MBP PE=1 SV=3	FFGGDR(+.98)GAPKR	10.46
P02686	MBP	MBP_HUMAN Myelin basic protein OS=Homo sapiens GN=MBP PE=1 SV=3	YLATASTMDHAR(+.98)HG	12.18
P02686	MBP	MBP_HUMAN Myelin basic protein OS=Homo sapiens GN=MBP PE=1 SV=3	GRFFGGDR(+.98)GAPK	12.23
P02686	MBP	MBP_HUMAN Myelin basic protein OS=Homo sapiens GN=MBP PE=1 SV=3	FSWGAEGQRPGFGYGGR(+.98)ASDYKSAHK	19.67
Q13423	NNT	NNTM_HUMAN NAD(P) transhydrogenase mitochondrial OS=Homo sapiens GN=NNT PE=1 SV=3	FSDDHYR(+.98)VAGAQIQGAK	19.04
Q92599	SEPT8	SEPT8_HUMAN Septin-8 OS=Homo sapiens GN=SEPT8 PE=1 SV=4	AAVEALQSQALHATSQQPLR(+.98)K	24.45
P68104	EEF1A1	EF1A1_HUMAN Elongation factor 1-alpha 1 OS=Homo sapiens GN=EEF1A1 PE=1 SV=1	DGNASGTTLLEALDCILPPTRPTDKPLR(+.98)LPLQDVYK	47.83
P48047	ATP5O	ATPO_HUMAN ATP synthase subunit O mitochondrial OS=Homo sapiens GN=ATP5O PE=1 SV=1	ELLR(+.98)VAQILKEPK	31.07
P48047	ATP5O	ATPO_HUMAN ATP synthase subunit O mitochondrial OS=Homo sapiens GN=ATP5O PE=1 SV=1	ELLR(+.98)VAQILK	34.44
Q9Y6R1-4	SLC4A4	S4A4_HUMAN Isoform 4 of Electrogenic sodium bicarbonate cotransporter 1 OS=Homo sapiens GN=SLC4A4	KSNLR(+.98)SLADIGK	18.74
P43003-2	SLC1A3	EAA1_HUMAN Isoform 2 of Excitatory amino acid transporter 1 OS=Homo sapiens GN=SLC1A3	MER(+.98)FQQGVR	13.84
A8MXP9	MATR3	A8MXP9_HUMAN Matrin-3 OS=Homo sapiens GN=MATR3 PE=2 SV=1	SFQQSSLSR(+.98)DSQGHGR	10.93
Q8IUE6	HIST2H2AB	H2A2B_HUMAN Histone H2A type 2-B OS=Homo sapiens GN=HIST2H2AB PE=1 SV=3	IIPR(+.98)HLQLAVR	21.04
P22626	HNRNPA2B1	ROA2_HUMAN Heterogeneous nuclear ribonucleoproteins A2/B1 OS=Homo sapiens GN=HNRNPA2B1 PE=1 SV=2	SGR(+.98)GGNFGFGDSR	17.46
P00568	AK1	KAD1_HUMAN Adenylate kinase isoenzyme 1 OS=Homo sapiens GN=AK1 PE=1 SV=3	YGYTHLSTGDLLR(+.98)SEVSSGSAR	28.73
P51674-3	GPM6A	GPM6A_HUMAN Isoform 3 of Neuronal membrane glycoprotein M6-a OS=Homo sapiens GN=GPM6A	SKEEQELHDIHSTR(+.98)SK	7.65
C9J9W2	LASP1	C9J9W2_HUMAN LIM and SH3 domain protein 1 (Fragment) OS=Homo sapiens GN=LASP1 PE=2 SV=1	GFSVVADTPELQR(+.98)IK	32.33
Q9UI15	TAGLN3	TAGL3_HUMAN Transgelin-3 OS=Homo sapiens GN=TAGLN3 PE=1 SV=2	R(+.98)GFSEEQLR	16.6
F5H126	SYT7	F5H126_HUMAN Synaptotagmin-7 OS=Homo sapiens GN=SYT7 PE=2 SV=1	YKNSLETVGTPDSGR(+.98)GR	13.87
B4DS13	EIF4B	B4DS13_HUMAN Eukaryotic translation initiation factor 4B OS=Homo sapiens GN=EIF4B PE=2 SV=1	ERHPSWR(+.98)SEETQER	8.69
O95182	NDUFA7	NDUA7_HUMAN NADH dehydrogenase [ubiquinone] 1 alpha subcomplex subunit 7 OS=Homo sapiens GN=NDUFA7 PE=1 SV=3	LSNNYYCTR(+.98)DGR	14.48
P16949	STMN1	STMN1_HUMAN Stathmin OS=Homo sapiens GN=STMN1 PE=1 SV=3	R(+.98)ASGQAFELILSPR	34.9
Q13367	AP3B2	AP3B2_HUMAN AP-3 complex subunit beta-2 OS=Homo sapiens GN=AP3B2 PE=1 SV=2	DR(+.98)DHFQLGSLSHLLNAK	33.9
Q99572-4	P2RX7	P2RX7_HUMAN Isoform D of P2X purinoceptor 7 OS=Homo sapiens GN=P2RX7	LPLALHDTPPIPGQPEEIQLLR(+.98)K	37.5
Q9Y4E6	WDR7	WDR7_HUMAN WD repeat-containing protein 7 OS=Homo sapiens GN=WDR7 PE=1 SV=2	AR(+.98)GSPPTSSNIVQGQIK	19.21
P09874	PARP1	PARP1_HUMAN Poly [ADP-ribose] polymerase 1 OS=Homo sapiens GN=PARP1 PE=1 SV=4	AEPVEVVAPR(+.98)GK	16.68
Q9NX63	CHCHD3	CHCH3_HUMAN Coiled-coil-helix-coiled-coil-helix domain-containing protein 3 mitochondrial OS=Homo sapiens GN=CHCHD3 PE=1 SV=1	LSENVIDR(+.98)MK	22.4
P02545-2	LMNA	LMNA_HUMAN Isoform C of Prelamin-A/C OS=Homo sapiens GN=LMNA	KLESTESR(+.98)SSFSQHAR	8.81
F8VVM2	SLC25A3	F8VVM2_HUMAN Phosphate carrier protein mitochondrial OS=Homo sapiens GN=SLC25A3 PE=2 SV=1	VR(+.98)IQTQPGYANTLR	21.17
Q7L7L0	HIST3H2A	H2A3_HUMAN Histone H2A type 3 OS=Homo sapiens GN=HIST3H2A PE=1 SV=3	R(+.98)VTIAQGGVLPNIQAVLLPK	44.93
Q9NVT9	ARMC1	ARMC1_HUMAN Armadillo repeat-containing protein 1 OS=Homo sapiens GN=ARMC1 PE=1 SV=1	AVSR(+.98)VGSHPEGGASWLSTAANFLSR	38.64
J9JID7	LMNB2	J9JID7_HUMAN Lamin B2 isoform CRA_a OS=Homo sapiens GN=LMNB2 PE=2 SV=1	LSPSPSSR(+.98)VTVSR	14.83
P25686	DNAJB2	DNJB2_HUMAN DnaJ homolog subfamily B member 2 OS=Homo sapiens GN=DNAJB2 PE=1 SV=3	AQHQDPGLGGTQEGAR(+.98)GEATKR	9.26
P62191	PSMC1	PRS4_HUMAN 26S protease regulatory subunit 4 OS=Homo sapiens GN=PSMC1 PE=1 SV=1	KYEPPVPTR(+.98)VGK	14.82
P27105	STOM	STOM_HUMAN Erythrocyte band 7 integral membrane protein OS=Homo sapiens GN=STOM PE=1 SV=3	HTR(+.98)DSEAQRLPDSFK	14.09
Q15056-2	EIF4H	IF4H_HUMAN Isoform Short of Eukaryotic translation initiation factor 4H OS=Homo sapiens GN=EIF4H	DGPPLR(+.98)GSNMDFR	25.79
P62805	HIST1H4A	H4_HUMAN Histone H4 OS=Homo sapiens GN=HIST1H4A PE=1 SV=2	DNIQGITKPAIR(+.98)R	18.24
H0Y6E7	RBMX	H0Y6E7_HUMAN RNA-binding motif protein X chromosome N-terminally processed (Fragment) OS=Homo sapiens GN=RBMX PE=4 SV=2	VEQATKPSFESGR(+.98)R	10.04
P11137-3	MAP2	MTAP2_HUMAN Isoform 3 of Microtubule-associated protein 2 OS=Homo sapiens GN=MAP2	TPGTPGTPSYPR(+.98)TPHTPGTPK	15.09
P60709	ACTB	ACTB_HUMAN Actin cytoplasmic 1 OS=Homo sapiens GN=ACTB PE=1 SV=1	R(+.98)VAPEEHPVLLTEAPLNPK	24.64
P68363	TUBA1B	TBA1B_HUMAN Tubulin alpha-1B chain OS=Homo sapiens GN=TUBA1B PE=1 SV=1	LEPTVIDEVR(+.98)TGTYR	29.77
P17600	SYN1	SYN1_HUMAN Synapsin-1 OS=Homo sapiens GN=SYN1 PE=1 SV=3	ASPGR(+.98)GSHGQTPSPGALPLGR	15.34
A8MUB1	TUBA4A	A8MUB1_HUMAN Tubulin alpha-4A chain OS=Homo sapiens GN=TUBA4A PE=2 SV=1	HVPR(+.98)AVFVDLEPTVIDEIR	39.11
P07900-2	HSP90AA1	HS90A_HUMAN Isoform 2 of Heat shock protein HSP 90-alpha OS=Homo sapiens GN=HSP90AA1	GVVDSEDLPLNISR(+.98)EMLQQSK	42.06
P17677	GAP43	NEUM_HUMAN Neuromodulin OS=Homo sapiens GN=GAP43 PE=1 SV=1	IQASFR(+.98)GHITR	12.31
P00558	PGK1	PGK1_HUMAN Phosphoglycerate kinase 1 OS=Homo sapiens GN=PGK1 PE=1 SV=3	ALESPER(+.98)PFLAILGGAK	33.29
P19367	HK1	HXK1_HUMAN Hexokinase-1 OS=Homo sapiens GN=HK1 PE=1 SV=3	NGLSR(+.98)DFNPTATVK	21.82
P62937	PPIA	PPIA_HUMAN Peptidyl-prolyl cis-trans isomerase A OS=Homo sapiens GN=PPIA PE=1 SV=2	TAENFR(+.98)ALSTGEK	17.22
P02686	MBP	MBP_HUMAN Myelin basic protein OS=Homo sapiens GN=MBP PE=1 SV=3	FGYGGR(+.98)ASDYK	13.97
P02686	MBP	MBP_HUMAN Myelin basic protein OS=Homo sapiens GN=MBP PE=1 SV=3	SHGR(+.98)TQDENPVVHFF	25.56
P48047	ATP5O	ATPO_HUMAN ATP synthase subunit O mitochondrial OS=Homo sapiens GN=ATP5O PE=1 SV=1	ER(+.98)FSPLTTNLINLLAENGR	49.06
Q14247-3	CTTN	SRC8_HUMAN Isoform 3 of Src substrate cortactin OS=Homo sapiens GN=CTTN	HCSQVDSVR(+.98)GFGGK	11.14
Q8N1G4	LRRC47	LRC47_HUMAN Leucine-rich repeat-containing protein 47 OS=Homo sapiens GN=LRRC47 PE=1 SV=1	ELLLTGPGLEER(+.98)VR	31.26
Q71UI9	H2AFV	H2AV_HUMAN Histone H2A.V OS=Homo sapiens GN=H2AFV PE=1 SV=3	ITPR(+.98)HLQLAIR	17.97
