# Supplementary material for: Brain ureido degenerative protein modifications are associated with neuroinflammation and proteinopathy in Alzheimer’s disease with cerebrovascular disease
Source: J Neuroinflammation. 2017 Sep 2;14:175. doi: 10.1186/s12974-017-0946-y (PMC5581431; doi:10.1186/s12974-017-0946-y)
Supplement: Supplementary file 8 — List of all identified citrulline sites in the soluble brain proteome of AD + CVD. (XLS 194 kb) [file 12974_2017_946_MOESM8_ESM.xls]

## Sheet: Citrulline_proteome
Brain ureido degenerative protein modifications are associated with neuroinflammation and proteinopathy in Alzheimer's disease with cerebrovascular disease
Xavier Gallart-Palau, Aida Serra, Benjamin S.T.Lee, Xue Guo and Siu Kwan Sze
Supplementary Dataset 5: List of all identified citrulline sites in the soluble brain proteome of AD+CVD. * retention time (RT) .
Accession	Gene Symbol	Description	Homocitrulline sites	RT*
Q13813-2	SPTAN1	SPTN1_HUMAN Isoform 2 of Spectrin alpha chain non-erythrocytic 1 OS=Homo sapiens GN=SPTAN1	GR(+.98)ELPTAFDYVEFTR	40.02
P11137-3	MAP2	MTAP2_HUMAN Isoform 3 of Microtubule-associated protein 2 OS=Homo sapiens GN=MAP2	NKDDLTLSR(+.98)SLGLGGR	26.27
Q13885	TUBB2A	TBB2A_HUMAN Tubulin beta-2A chain OS=Homo sapiens GN=TUBB2A PE=1 SV=1	R(+.98)SGPFGQIFRPDNFVFGQSGAGNNWAK	41.52
Q13885	TUBB2A	TBB2A_HUMAN Tubulin beta-2A chain OS=Homo sapiens GN=TUBB2A PE=1 SV=1	AILVDLEPGTMDSVR(+.98)SGPFGQIFRPDNFVFGQSGAGNNWAK	49.22
Q13885	TUBB2A	TBB2A_HUMAN Tubulin beta-2A chain OS=Homo sapiens GN=TUBB2A PE=1 SV=1	GSQQYR(+.98)ALTVPELTQQMFDSK	41.41
Q13885	TUBB2A	TBB2A_HUMAN Tubulin beta-2A chain OS=Homo sapiens GN=TUBB2A PE=1 SV=1	IREEYPDR(+.98)IMNTFSVMPSPK	35.71
Q13885	TUBB2A	TBB2A_HUMAN Tubulin beta-2A chain OS=Homo sapiens GN=TUBB2A PE=1 SV=1	MR(+.98)EIVHIQAGQCGNQIGAK	20.82
Q13885	TUBB2A	TBB2A_HUMAN Tubulin beta-2A chain OS=Homo sapiens GN=TUBB2A PE=1 SV=1	YVPR(+.98)AILVDLEPGTMDSVR	42.51
Q13885	TUBB2A	TBB2A_HUMAN Tubulin beta-2A chain OS=Homo sapiens GN=TUBB2A PE=1 SV=1	R(+.98)SGPFGQIFRPDNF	38.35
Q15149-8	PLEC	PLEC_HUMAN Isoform 8 of Plectin OS=Homo sapiens GN=PLEC	GCLDEETSR(+.98)ALSAPR	24.18
Q15149-8	PLEC	PLEC_HUMAN Isoform 8 of Plectin OS=Homo sapiens GN=PLEC	TAQLER(+.98)SLQEEHVAVAQLR	25.89
Q15149-8	PLEC	PLEC_HUMAN Isoform 8 of Plectin OS=Homo sapiens GN=PLEC	GLVGPELHDR(+.98)LLSAER	27.12
P60709	ACTB	ACTB_HUMAN Actin cytoplasmic 1 OS=Homo sapiens GN=ACTB PE=1 SV=1	KDLYANTVLSGGTTMYPGIADR(+.98)MQK	33.84
P60709	ACTB	ACTB_HUMAN Actin cytoplasmic 1 OS=Homo sapiens GN=ACTB PE=1 SV=1	QEYDESGPSIVHR(+.98)K	14.62
P60709	ACTB	ACTB_HUMAN Actin cytoplasmic 1 OS=Homo sapiens GN=ACTB PE=1 SV=1	AVFPSIVGRPR(+.98)HQGVMVGMGQK	24.23
P60709	ACTB	ACTB_HUMAN Actin cytoplasmic 1 OS=Homo sapiens GN=ACTB PE=1 SV=1	GYSFTTTAER(+.98)EIVR	29.28
P60709	ACTB	ACTB_HUMAN Actin cytoplasmic 1 OS=Homo sapiens GN=ACTB PE=1 SV=1	AGFAGDDAPR(+.98)AVFPSIVGRPR	32.06
P60709	ACTB	ACTB_HUMAN Actin cytoplasmic 1 OS=Homo sapiens GN=ACTB PE=1 SV=1	YNELR(+.98)VAPEEHPVLLTEAPLNPK	31.29
P60709	ACTB	ACTB_HUMAN Actin cytoplasmic 1 OS=Homo sapiens GN=ACTB PE=1 SV=1	IVGRPR(+.98)HQGVMVGMGQK	11.89
P60709	ACTB	ACTB_HUMAN Actin cytoplasmic 1 OS=Homo sapiens GN=ACTB PE=1 SV=1	IWHHTFYNELR(+.98)VAPEEHPVLL	34.03
P68371	TUBB4B	TBB4B_HUMAN Tubulin beta-4B chain OS=Homo sapiens GN=TUBB4B PE=1 SV=1	GSQQYR(+.98)ALTVPELTQQMFDAK	41.88
P68371	TUBB4B	TBB4B_HUMAN Tubulin beta-4B chain OS=Homo sapiens GN=TUBB4B PE=1 SV=1	IREEYPDR(+.98)IMNTFSVVPSPK	35.17
P68371	TUBB4B	TBB4B_HUMAN Tubulin beta-4B chain OS=Homo sapiens GN=TUBB4B PE=1 SV=1	MR(+.98)EIVHLQAGQCGNQIGAK	20.82
P68371	TUBB4B	TBB4B_HUMAN Tubulin beta-4B chain OS=Homo sapiens GN=TUBB4B PE=1 SV=1	R(+.98)ALTVPELTQQMFDAK	37.88
P14618	PKM	KPYM_HUMAN Pyruvate kinase PKM OS=Homo sapiens GN=PKM PE=1 SV=4	TATESFASDPILYR(+.98)PVAVALDTK	38.27
P14618	PKM	KPYM_HUMAN Pyruvate kinase PKM OS=Homo sapiens GN=PKM PE=1 SV=4	APIIAVTR(+.98)NPQTAR	20.07
P14618	PKM	KPYM_HUMAN Pyruvate kinase PKM OS=Homo sapiens GN=PKM PE=1 SV=4	GPEIR(+.98)TGLIK	21.5
P04350	TUBB4A	TBB4A_HUMAN Tubulin beta-4A chain OS=Homo sapiens GN=TUBB4A PE=1 SV=2	IREEFPDR(+.98)IMNTFSVVPSPK	35.63
P04350	TUBB4A	TBB4A_HUMAN Tubulin beta-4A chain OS=Homo sapiens GN=TUBB4A PE=1 SV=2	IREEFPDR(+.98)IMNTF	35.8
P68363	TUBA1B	TBA1B_HUMAN Tubulin alpha-1B chain OS=Homo sapiens GN=TUBA1B PE=1 SV=1	R(+.98)NLDIERPTYTNLNR	21.93
P68363	TUBA1B	TBA1B_HUMAN Tubulin alpha-1B chain OS=Homo sapiens GN=TUBA1B PE=1 SV=1	AVFVDLEPTVIDEVR(+.98)TGTYR	42.65
P68363	TUBA1B	TBA1B_HUMAN Tubulin alpha-1B chain OS=Homo sapiens GN=TUBA1B PE=1 SV=1	HVPR(+.98)AVFVDLEPTVIDEVR	38.19
P68363	TUBA1B	TBA1B_HUMAN Tubulin alpha-1B chain OS=Homo sapiens GN=TUBA1B PE=1 SV=1	TGTYR(+.98)QLFHPEQLITGK	30.57
P68363	TUBA1B	TBA1B_HUMAN Tubulin alpha-1B chain OS=Homo sapiens GN=TUBA1B PE=1 SV=1	EDAANNYAR(+.98)GHYTIGK	16.84
P68363	TUBA1B	TBA1B_HUMAN Tubulin alpha-1B chain OS=Homo sapiens GN=TUBA1B PE=1 SV=1	EDAANNYAR(+.98)GHY	14.92
P69905	HBA1	HBA_HUMAN Hemoglobin subunit alpha OS=Homo sapiens GN=HBA1 PE=1 SV=2	VGAHAGEYGAEALER(+.98)MFLSFPTTK	45.75
P69905	HBA1	HBA_HUMAN Hemoglobin subunit alpha OS=Homo sapiens GN=HBA1 PE=1 SV=2	LR(+.98)VDPVNFK	23.1
P69905	HBA1	HBA_HUMAN Hemoglobin subunit alpha OS=Homo sapiens GN=HBA1 PE=1 SV=2	VGAHAGEYGAEALER(+.98)MFL	41.04
P46821	MAP1B	MAP1B_HUMAN Microtubule-associated protein 1B OS=Homo sapiens GN=MAP1B PE=1 SV=2	ADSR(+.98)ESLKPAAKPLPSK	11.05
Q16555	DPYSL2	DPYL2_HUMAN Dihydropyrimidinase-related protein 2 OS=Homo sapiens GN=DPYSL2 PE=1 SV=1	SGAQIDDNIPR(+.98)R	16.71
Q16555	DPYSL2	DPYL2_HUMAN Dihydropyrimidinase-related protein 2 OS=Homo sapiens GN=DPYSL2 PE=1 SV=1	TTQR(+.98)IVAPPGGR	14.01
Q16555	DPYSL2	DPYL2_HUMAN Dihydropyrimidinase-related protein 2 OS=Homo sapiens GN=DPYSL2 PE=1 SV=1	RIVAPPGGR(+.98)ANITS	17.72
Q13509	TUBB3	TBB3_HUMAN Tubulin beta-3 chain OS=Homo sapiens GN=TUBB3 PE=1 SV=2	VREEYPDR(+.98)IMNTF	32.12
P61764	STXBP1	STXB1_HUMAN Syntaxin-binding protein 1 OS=Homo sapiens GN=STXBP1 PE=1 SV=1	HKHIAEVSQEVTR(+.98)SLK	13.21
P61764	STXBP1	STXB1_HUMAN Syntaxin-binding protein 1 OS=Homo sapiens GN=STXBP1 PE=1 SV=1	HIAEVSQEVTR(+.98)SLK	20.2
P61764	STXBP1	STXB1_HUMAN Syntaxin-binding protein 1 OS=Homo sapiens GN=STXBP1 PE=1 SV=1	YR(+.98)GEYKDNALLAQLIQDKLDAYK	38.28
P61764	STXBP1	STXB1_HUMAN Syntaxin-binding protein 1 OS=Homo sapiens GN=STXBP1 PE=1 SV=1	ER(+.98)ISEQTYQLSR	19.22
P61764	STXBP1	STXB1_HUMAN Syntaxin-binding protein 1 OS=Homo sapiens GN=STXBP1 PE=1 SV=1	TTMR(+.98)DLSQMLK	31.89
P61764	STXBP1	STXB1_HUMAN Syntaxin-binding protein 1 OS=Homo sapiens GN=STXBP1 PE=1 SV=1	YETSGIGEAR(+.98)VK	16.22
P61764	STXBP1	STXB1_HUMAN Syntaxin-binding protein 1 OS=Homo sapiens GN=STXBP1 PE=1 SV=1	KYETSGIGEAR(+.98)VK	12.68
P61764	STXBP1	STXB1_HUMAN Syntaxin-binding protein 1 OS=Homo sapiens GN=STXBP1 PE=1 SV=1	LGVPIVTDSTLR(+.98)R	29.69
P02768	ALB	ALBU_HUMAN Serum albumin OS=Homo sapiens GN=ALB PE=1 SV=2	VHTECCHGDLLECADDR(+.98)ADLAK	18.63
P02768	ALB	ALBU_HUMAN Serum albumin OS=Homo sapiens GN=ALB PE=1 SV=2	R(+.98)PCFSALEVDETYVPK	32.16
P05023	ATP1A1	AT1A1_HUMAN Sodium/potassium-transporting ATPase subunit alpha-1 OS=Homo sapiens GN=ATP1A1 PE=1 SV=1	YGTDLSR(+.98)GLTSAR	22.42
P05023	ATP1A1	AT1A1_HUMAN Sodium/potassium-transporting ATPase subunit alpha-1 OS=Homo sapiens GN=ATP1A1 PE=1 SV=1	GR(+.98)DKYEPAAVSEQGDKK	9.02
P17600	SYN1	SYN1_HUMAN Synapsin-1 OS=Homo sapiens GN=SYN1 PE=1 SV=3	DASPGR(+.98)GSHGQTPSPGALPLGR	20.38
P17600	SYN1	SYN1_HUMAN Synapsin-1 OS=Homo sapiens GN=SYN1 PE=1 SV=3	GSHGQTPSPGALPLGR(+.98)QTSQQPAGPPAQQRPPPQGGPPQPGPGPQR	19.86
P17600	SYN1	SYN1_HUMAN Synapsin-1 OS=Homo sapiens GN=SYN1 PE=1 SV=3	QTTAAAAATFSEQVGGGSGGAGR(+.98)GGAASR	22.9
P09543	CNP	CN37_HUMAN 2' 3'-cyclic-nucleotide 3'-phosphodiesterase OS=Homo sapiens GN=CNP PE=1 SV=2	ILVLDDTNHER(+.98)ER	18.62
P09543	CNP	CN37_HUMAN 2' 3'-cyclic-nucleotide 3'-phosphodiesterase OS=Homo sapiens GN=CNP PE=1 SV=2	TAWR(+.98)LDCAQLK	26.94
P09543	CNP	CN37_HUMAN 2' 3'-cyclic-nucleotide 3'-phosphodiesterase OS=Homo sapiens GN=CNP PE=1 SV=2	ITPGAR(+.98)GAFSEEYKR	17.19
P09543	CNP	CN37_HUMAN 2' 3'-cyclic-nucleotide 3'-phosphodiesterase OS=Homo sapiens GN=CNP PE=1 SV=2	ITPGAR(+.98)GAFSEEYK	21.1
P09543	CNP	CN37_HUMAN 2' 3'-cyclic-nucleotide 3'-phosphodiesterase OS=Homo sapiens GN=CNP PE=1 SV=2	VIVDKYR(+.98)DGTK	10.99
P09543	CNP	CN37_HUMAN 2' 3'-cyclic-nucleotide 3'-phosphodiesterase OS=Homo sapiens GN=CNP PE=1 SV=2	PGAR(+.98)GAFSEEYKR	17.27
P09543	CNP	CN37_HUMAN 2' 3'-cyclic-nucleotide 3'-phosphodiesterase OS=Homo sapiens GN=CNP PE=1 SV=2	STLAR(+.98)VIVDK	21.5
P09543	CNP	CN37_HUMAN 2' 3'-cyclic-nucleotide 3'-phosphodiesterase OS=Homo sapiens GN=CNP PE=1 SV=2	ELR(+.98)QFVPGDEPR	23.92
P13637-3	ATP1A3	AT1A3_HUMAN Isoform 3 of Sodium/potassium-transporting ATPase subunit alpha-3 OS=Homo sapiens GN=ATP1A3	MSVEEVCR(+.98)K	12.42
P06576	ATP5B	ATPB_HUMAN ATP synthase subunit beta mitochondrial OS=Homo sapiens GN=ATP5B PE=1 SV=3	VLDSGAPIKIPVGPETLGR(+.98)IMNVIGEPIDER	50.43
P06576	ATP5B	ATPB_HUMAN ATP synthase subunit beta mitochondrial OS=Homo sapiens GN=ATP5B PE=1 SV=3	IMNVIGEPIDER(+.98)GPIK	31.29
C9J2C0	TUBA8	C9J2C0_HUMAN Tubulin alpha-8 chain (Fragment) OS=Homo sapiens GN=TUBA8 PE=2 SV=1	EDAANNYAR(+.98)GHYTVGK	14.57
P25705	ATP5A1	ATPA_HUMAN ATP synthase subunit alpha mitochondrial OS=Homo sapiens GN=ATP5A1 PE=1 SV=1	R(+.98)TGAIVDVPVGEELLGR	36.55
P25705	ATP5A1	ATPA_HUMAN ATP synthase subunit alpha mitochondrial OS=Homo sapiens GN=ATP5A1 PE=1 SV=1	EAYPGDVFYLHSR(+.98)LLER	34.28
P25705	ATP5A1	ATPA_HUMAN ATP synthase subunit alpha mitochondrial OS=Homo sapiens GN=ATP5A1 PE=1 SV=1	AVDSLVPIGR(+.98)GQR	24.1
P25705	ATP5A1	ATPA_HUMAN ATP synthase subunit alpha mitochondrial OS=Homo sapiens GN=ATP5A1 PE=1 SV=1	APGIIPR(+.98)ISVR	28.44
P25705	ATP5A1	ATPA_HUMAN ATP synthase subunit alpha mitochondrial OS=Homo sapiens GN=ATP5A1 PE=1 SV=1	GVR(+.98)LTELLK	30.41
P25705	ATP5A1	ATPA_HUMAN ATP synthase subunit alpha mitochondrial OS=Homo sapiens GN=ATP5A1 PE=1 SV=1	APGIIPR(+.98)ISV	39.87
P12277	CKB	KCRB_HUMAN Creatine kinase B-type OS=Homo sapiens GN=CKB PE=1 SV=1	DLFDPIIEDR(+.98)HGGYKPSDEHK	25.8
P12277	CKB	KCRB_HUMAN Creatine kinase B-type OS=Homo sapiens GN=CKB PE=1 SV=1	SMTEAEQQQLIDDHFLFDKPVSPLLLASGMAR(+.98)DWPDAR	46.75
P12277	CKB	KCRB_HUMAN Creatine kinase B-type OS=Homo sapiens GN=CKB PE=1 SV=1	LR(+.98)FPAEDEFPDLSAHNNHMAK	29.34
P12277	CKB	KCRB_HUMAN Creatine kinase B-type OS=Homo sapiens GN=CKB PE=1 SV=1	DPIIEDR(+.98)HGGYKPSDEHK	11.55
P12277	CKB	KCRB_HUMAN Creatine kinase B-type OS=Homo sapiens GN=CKB PE=1 SV=1	PIIEDR(+.98)HGGYKPSDEHK	10.49
P12277	CKB	KCRB_HUMAN Creatine kinase B-type OS=Homo sapiens GN=CKB PE=1 SV=1	VLTPELYAELR(+.98)AK	33.08
P07197	NEFM	NFM_HUMAN Neurofilament medium polypeptide OS=Homo sapiens GN=NEFM PE=1 SV=3	SSFSR(+.98)VSGSPSSGFR	18.9
P00558	PGK1	PGK1_HUMAN Phosphoglycerate kinase 1 OS=Homo sapiens GN=PGK1 PE=1 SV=3	LGDVYVNDAFGTAHR(+.98)AHSSMVGVNLPQK	30.63
P10809	HSPD1	CH60_HUMAN 60 kDa heat shock protein mitochondrial OS=Homo sapiens GN=HSPD1 PE=1 SV=2	FDR(+.98)GYISPYFINTSK	34.2
P10809	HSPD1	CH60_HUMAN 60 kDa heat shock protein mitochondrial OS=Homo sapiens GN=HSPD1 PE=1 SV=2	KDR(+.98)VTDALNATR	15.39
P23634-8	ATP2B4	AT2B4_HUMAN Isoform ZD of Plasma membrane calcium-transporting ATPase 4 OS=Homo sapiens GN=ATP2B4	MVTGDNINTAR(+.98)AIATK	23.4
P23634-8	ATP2B4	AT2B4_HUMAN Isoform ZD of Plasma membrane calcium-transporting ATPase 4 OS=Homo sapiens GN=ATP2B4	LRVLAR(+.98)SSPTDK	11.95
P63010	AP2B1	AP2B1_HUMAN AP-2 complex subunit beta OS=Homo sapiens GN=AP2B1 PE=1 SV=1	EAQSICER(+.98)VTPR	16.47
P00367	GLUD1	DHE3_HUMAN Glutamate dehydrogenase 1 mitochondrial OS=Homo sapiens GN=GLUD1 PE=1 SV=2	HGGTIPIVPTAEFQDR(+.98)ISGASEK	32.4
P00367	GLUD1	DHE3_HUMAN Glutamate dehydrogenase 1 mitochondrial OS=Homo sapiens GN=GLUD1 PE=1 SV=2	LVEDLR(+.98)TR	15.69
P14136	GFAP	GFAP_HUMAN Glial fibrillary acidic protein OS=Homo sapiens GN=GFAP PE=1 SV=1	R(+.98)SYVSSGEMMVGGLAPGR	31.34
P14136	GFAP	GFAP_HUMAN Glial fibrillary acidic protein OS=Homo sapiens GN=GFAP PE=1 SV=1	TVEMR(+.98)DGEVIKESKQEHK	10.31
P14136	GFAP	GFAP_HUMAN Glial fibrillary acidic protein OS=Homo sapiens GN=GFAP PE=1 SV=1	VSSGEMMVGGLAPGR(+.98)R	24.79
P14136	GFAP	GFAP_HUMAN Glial fibrillary acidic protein OS=Homo sapiens GN=GFAP PE=1 SV=1	MPPPLPTR(+.98)VDFSLAGALNAGFK	48.26
P14136	GFAP	GFAP_HUMAN Glial fibrillary acidic protein OS=Homo sapiens GN=GFAP PE=1 SV=1	TVEMR(+.98)DGEVIKESK	15.54
P14136	GFAP	GFAP_HUMAN Glial fibrillary acidic protein OS=Homo sapiens GN=GFAP PE=1 SV=1	TVEMR(+.98)DGEVIK	17.32
P14136	GFAP	GFAP_HUMAN Glial fibrillary acidic protein OS=Homo sapiens GN=GFAP PE=1 SV=1	LGPGTR(+.98)LSLAR	20.71
P14136	GFAP	GFAP_HUMAN Glial fibrillary acidic protein OS=Homo sapiens GN=GFAP PE=1 SV=1	KTVEMR(+.98)DGEVIKESK	11.56
P14136	GFAP	GFAP_HUMAN Glial fibrillary acidic protein OS=Homo sapiens GN=GFAP PE=1 SV=1	R(+.98)RSYVSSGEMMVGGLAPGR	24.03
P14136	GFAP	GFAP_HUMAN Glial fibrillary acidic protein OS=Homo sapiens GN=GFAP PE=1 SV=1	SNLQIR(+.98)ETSLDTK	21.85
P14136	GFAP	GFAP_HUMAN Glial fibrillary acidic protein OS=Homo sapiens GN=GFAP PE=1 SV=1	ITIPVQTFSNLQIR(+.98)ETSLDTK	40.67
P14136	GFAP	GFAP_HUMAN Glial fibrillary acidic protein OS=Homo sapiens GN=GFAP PE=1 SV=1	PPPLPTR(+.98)VDFSLAGALNAGFK	47
Q05639	EEF1A2	EF1A2_HUMAN Elongation factor 1-alpha 2 OS=Homo sapiens GN=EEF1A2 PE=1 SV=1	DMR(+.98)QTVAVGVIK	26.49
B4DJV2	CS	B4DJV2_HUMAN Citrate synthase OS=Homo sapiens GN=CS PE=2 SV=1	DYIWNTLNSGR(+.98)VVPGYGHAVLR	39.36
Q16352	INA	AINX_HUMAN Alpha-internexin OS=Homo sapiens GN=INA PE=1 SV=2	RPPASDGLDLSQAAAR(+.98)TNEYK	25.42
Q16352	INA	AINX_HUMAN Alpha-internexin OS=Homo sapiens GN=INA PE=1 SV=2	LSGAGGAGGFR(+.98)SQSLSR	18.74
Q16352	INA	AINX_HUMAN Alpha-internexin OS=Homo sapiens GN=INA PE=1 SV=2	IIR(+.98)TNEKEQLQGLNDR	17.44
Q16352	INA	AINX_HUMAN Alpha-internexin OS=Homo sapiens GN=INA PE=1 SV=2	RRPPASDGLDLSQAAAR(+.98)TNEYK	19.45
Q16352	INA	AINX_HUMAN Alpha-internexin OS=Homo sapiens GN=INA PE=1 SV=2	KVFGDGSR(+.98)LSAR	15.19
Q16352	INA	AINX_HUMAN Alpha-internexin OS=Homo sapiens GN=INA PE=1 SV=2	VFGDGSR(+.98)LSAR	17.84
Q16352	INA	AINX_HUMAN Alpha-internexin OS=Homo sapiens GN=INA PE=1 SV=2	RR(+.98)PPASDGLDLSQAAAR	17.39
Q96JE9	MAP6	MAP6_HUMAN Microtubule-associated protein 6 OS=Homo sapiens GN=MAP6 PE=1 SV=2	VQRPEPSCRPR(+.98)SEYQPSDAPFER	18.1
Q9BUF5	TUBB6	TBB6_HUMAN Tubulin beta-6 chain OS=Homo sapiens GN=TUBB6 PE=1 SV=1	R(+.98)SGPFGQLFRPDNF	38.35
P19367	HK1	HXK1_HUMAN Hexokinase-1 OS=Homo sapiens GN=HK1 PE=1 SV=3	LR(+.98)TTVGVDGSLYK	23.85
P19367	HK1	HXK1_HUMAN Hexokinase-1 OS=Homo sapiens GN=HK1 PE=1 SV=3	EIDR(+.98)GSLNPGK	15.79
P19367	HK1	HXK1_HUMAN Hexokinase-1 OS=Homo sapiens GN=HK1 PE=1 SV=3	ITPELLTR(+.98)GK	21.61
P07196	NEFL	NFL_HUMAN Neurofilament light polypeptide OS=Homo sapiens GN=NEFL PE=1 SV=3	YVETPR(+.98)VHISS	20.9
P08670	VIM	VIME_HUMAN Vimentin OS=Homo sapiens GN=VIM PE=1 SV=4	ASSPGGVYATR(+.98)SSAVR	15.22
A2A3N8	ADD1	A2A3N8_HUMAN Adducin 1 (Alpha) OS=Homo sapiens GN=ADD1 PE=2 SV=1	EDGHR(+.98)TSTSAVPNLFVPLNTNPK	32.68
A2A3N8	ADD1	A2A3N8_HUMAN Adducin 1 (Alpha) OS=Homo sapiens GN=ADD1 PE=2 SV=1	SFASDGDSGTCSPLR(+.98)HSFQK	21.29
P31040	SDHA	DHSA_HUMAN Succinate dehydrogenase [ubiquinone] flavoprotein subunit mitochondrial OS=Homo sapiens GN=SDHA PE=1 SV=2	DLASR(+.98)DVVSR	16.48
P26232-2	CTNNA2	CTNA2_HUMAN Isoform 2 of Catenin alpha-2 OS=Homo sapiens GN=CTNNA2	SR(+.98)TSVQTEDDQLIAGQSAR	20.06
P26232-2	CTNNA2	CTNA2_HUMAN Isoform 2 of Catenin alpha-2 OS=Homo sapiens GN=CTNNA2	IILDPMTFSEAR(+.98)FRPSLEER	37.5
P26232-2	CTNNA2	CTNA2_HUMAN Isoform 2 of Catenin alpha-2 OS=Homo sapiens GN=CTNNA2	TLTVER(+.98)LLEPLVTQVTTLVNTSNKGPSGK	53.44
O95202	LETM1	LETM1_HUMAN LETM1 and EF-hand domain-containing protein 1 mitochondrial OS=Homo sapiens GN=LETM1 PE=1 SV=1	IR(+.98)ETGERPSNEEIMR	14.41
Q86VP6	CAND1	CAND1_HUMAN Cullin-associated NEDD8-dissociated protein 1 OS=Homo sapiens GN=CAND1 PE=1 SV=2	LVEPLR(+.98)ATCTTK	19.19
Q13363	CTBP1	CTBP1_HUMAN C-terminal-binding protein 1 OS=Homo sapiens GN=CTBP1 PE=1 SV=2	EGTR(+.98)VQSVEQIR	16.87
P16615	ATP2A2	AT2A2_HUMAN Sarcoplasmic/endoplasmic reticulum calcium ATPase 2 OS=Homo sapiens GN=ATP2A2 PE=1 SV=1	HTDPVPDPR(+.98)AVNQDKK	10.87
P48643	CCT5	TCPE_HUMAN T-complex protein 1 subunit epsilon OS=Homo sapiens GN=CCT5 PE=1 SV=1	IADGYEQAAR(+.98)VAIEHLDK	35.13
Q08209	PPP3CA	PP2BA_HUMAN Serine/threonine-protein phosphatase 2B catalytic subunit alpha isoform OS=Homo sapiens GN=PPP3CA PE=1 SV=1	R(+.98)DAMPSDANLNSINK	22.22
O95197-2	RTN3	RTN3_HUMAN Isoform 2 of Reticulon-3 OS=Homo sapiens GN=RTN3	TQIDHYVGIAR(+.98)DQTK	21.59
E7ES33	SEPT7	E7ES33_HUMAN Septin-7 OS=Homo sapiens GN=SEPT7 PE=2 SV=2	ILEQQNSSR(+.98)TLEK	13.93
P02686	MBP	MBP_HUMAN Myelin basic protein OS=Homo sapiens GN=MBP PE=1 SV=3	SHGR(+.98)TQDENPVVHFFK	20.23
P02686	MBP	MBP_HUMAN Myelin basic protein OS=Homo sapiens GN=MBP PE=1 SV=3	DSHHPAR(+.98)TAHYGSLPQK	5.72
P02686	MBP	MBP_HUMAN Myelin basic protein OS=Homo sapiens GN=MBP PE=1 SV=3	YLATASTMDHAR(+.98)HGFLPR	20.83
P02686	MBP	MBP_HUMAN Myelin basic protein OS=Homo sapiens GN=MBP PE=1 SV=3	SWGAEGQRPGFGYGGR(+.98)ASDYK	22.48
P02686	MBP	MBP_HUMAN Myelin basic protein OS=Homo sapiens GN=MBP PE=1 SV=3	HR(+.98)DTGILDSIGR	22.74
P02686	MBP	MBP_HUMAN Myelin basic protein OS=Homo sapiens GN=MBP PE=1 SV=3	GAEGQRPGFGYGGR(+.98)ASDYK	15.63
P02686	MBP	MBP_HUMAN Myelin basic protein OS=Homo sapiens GN=MBP PE=1 SV=3	ATASTMDHAR(+.98)HGFLPR	15.32
P02686	MBP	MBP_HUMAN Myelin basic protein OS=Homo sapiens GN=MBP PE=1 SV=3	HGFLPR(+.98)HRDTGILDSIGR	23.17
P02686	MBP	MBP_HUMAN Myelin basic protein OS=Homo sapiens GN=MBP PE=1 SV=3	GSGKDSHHPAR(+.98)TAHYGSLPQK	5.1
P02686	MBP	MBP_HUMAN Myelin basic protein OS=Homo sapiens GN=MBP PE=1 SV=3	PGFGYGGR(+.98)ASDYK	19.18
P02686	MBP	MBP_HUMAN Myelin basic protein OS=Homo sapiens GN=MBP PE=1 SV=3	TASTMDHAR(+.98)HGFLPR	14.51
P02686	MBP	MBP_HUMAN Myelin basic protein OS=Homo sapiens GN=MBP PE=1 SV=3	DTGILDSIGR(+.98)FFGGDRGAPK	48.46
P02686	MBP	MBP_HUMAN Myelin basic protein OS=Homo sapiens GN=MBP PE=1 SV=3	NIVTPR(+.98)TPPPSQGK	13.97
P02686	MBP	MBP_HUMAN Myelin basic protein OS=Homo sapiens GN=MBP PE=1 SV=3	HRDTGILDSIGR(+.98)FFGGDR	39.51
P02686	MBP	MBP_HUMAN Myelin basic protein OS=Homo sapiens GN=MBP PE=1 SV=3	EGQRPGFGYGGR(+.98)ASDYK	16.62
P02686	MBP	MBP_HUMAN Myelin basic protein OS=Homo sapiens GN=MBP PE=1 SV=3	GAEGQR(+.98)PGFGYGGR	17.02
P02686	MBP	MBP_HUMAN Myelin basic protein OS=Homo sapiens GN=MBP PE=1 SV=3	GQRPGFGYGGR(+.98)ASDYK	14.31
P02686	MBP	MBP_HUMAN Myelin basic protein OS=Homo sapiens GN=MBP PE=1 SV=3	PGFGYGGR(+.98)ASDYKSAHK	11.8
P02686	MBP	MBP_HUMAN Myelin basic protein OS=Homo sapiens GN=MBP PE=1 SV=3	FFGGDR(+.98)GAPK	16.02
P02686	MBP	MBP_HUMAN Myelin basic protein OS=Homo sapiens GN=MBP PE=1 SV=3	AEGQRPGFGYGGR(+.98)ASDYK	16.18
P02686	MBP	MBP_HUMAN Myelin basic protein OS=Homo sapiens GN=MBP PE=1 SV=3	STMDHAR(+.98)HGFLPR	13.87
P02686	MBP	MBP_HUMAN Myelin basic protein OS=Homo sapiens GN=MBP PE=1 SV=3	ASTMDHAR(+.98)HGFLPR	14.25
P02686	MBP	MBP_HUMAN Myelin basic protein OS=Homo sapiens GN=MBP PE=1 SV=3	FSWGAEGQRPGFGYGGR(+.98)ASDYK	28.45
P02686	MBP	MBP_HUMAN Myelin basic protein OS=Homo sapiens GN=MBP PE=1 SV=3	DSHHPAR(+.98)TAHYGSLPQ	10.86
P02686	MBP	MBP_HUMAN Myelin basic protein OS=Homo sapiens GN=MBP PE=1 SV=3	SWGAEGQR(+.98)PGFGYGGR	24.49
P02686	MBP	MBP_HUMAN Myelin basic protein OS=Homo sapiens GN=MBP PE=1 SV=3	KNIVTPR(+.98)TPPPSQGK	9.8
P02686	MBP	MBP_HUMAN Myelin basic protein OS=Homo sapiens GN=MBP PE=1 SV=3	DSHHPAR(+.98)TAHYGSLPQKS	8.98
P02686	MBP	MBP_HUMAN Myelin basic protein OS=Homo sapiens GN=MBP PE=1 SV=3	FFGGDR(+.98)GAPKR	10.46
P02686	MBP	MBP_HUMAN Myelin basic protein OS=Homo sapiens GN=MBP PE=1 SV=3	LATASTMDHAR(+.98)HGFLPR	18.19
P02686	MBP	MBP_HUMAN Myelin basic protein OS=Homo sapiens GN=MBP PE=1 SV=3	HYGSLPQKSHGR(+.98)TQDENPVVH	10.54
P02686	MBP	MBP_HUMAN Myelin basic protein OS=Homo sapiens GN=MBP PE=1 SV=3	AEGQR(+.98)PGFGYGGR	16.61
P02686	MBP	MBP_HUMAN Myelin basic protein OS=Homo sapiens GN=MBP PE=1 SV=3	EGQRPGFGYGGR(+.98)ASDYKSAHK	12.11
P02686	MBP	MBP_HUMAN Myelin basic protein OS=Homo sapiens GN=MBP PE=1 SV=3	GAEGQRPGFGYGGR(+.98)ASDYKSAHK	12.39
P02686	MBP	MBP_HUMAN Myelin basic protein OS=Homo sapiens GN=MBP PE=1 SV=3	TMDHAR(+.98)HGFLPR	12.1
P02686	MBP	MBP_HUMAN Myelin basic protein OS=Homo sapiens GN=MBP PE=1 SV=3	YLATASTMDHAR(+.98)H	11.83
P02686	MBP	MBP_HUMAN Myelin basic protein OS=Homo sapiens GN=MBP PE=1 SV=3	DHAR(+.98)HGFLPR	10.16
P02686	MBP	MBP_HUMAN Myelin basic protein OS=Homo sapiens GN=MBP PE=1 SV=3	IVTPR(+.98)TPPPSQGK	12.74
P02686	MBP	MBP_HUMAN Myelin basic protein OS=Homo sapiens GN=MBP PE=1 SV=3	RFFGGDR(+.98)GAPK	11.51
P02686	MBP	MBP_HUMAN Myelin basic protein OS=Homo sapiens GN=MBP PE=1 SV=3	YLATASTMDHAR(+.98)HG	12.18
P02686	MBP	MBP_HUMAN Myelin basic protein OS=Homo sapiens GN=MBP PE=1 SV=3	EGQR(+.98)PGFGYGGR	16.18
P02686	MBP	MBP_HUMAN Myelin basic protein OS=Homo sapiens GN=MBP PE=1 SV=3	GRFFGGDR(+.98)GAPK	12.23
P02686	MBP	MBP_HUMAN Myelin basic protein OS=Homo sapiens GN=MBP PE=1 SV=3	SHGR(+.98)TQDENPVVHF	18.07
P02686	MBP	MBP_HUMAN Myelin basic protein OS=Homo sapiens GN=MBP PE=1 SV=3	FSWGAEGQRPGFGYGGR(+.98)ASDYKSAHK	19.67
P02686	MBP	MBP_HUMAN Myelin basic protein OS=Homo sapiens GN=MBP PE=1 SV=3	DSHHPAR(+.98)TAHYGSLP	12.17
P35612	ADD2	ADDB_HUMAN Beta-adducin OS=Homo sapiens GN=ADD2 PE=1 SV=3	FVFEEDGAPVPALR(+.98)QHAQK	28.76
P35612	ADD2	ADDB_HUMAN Beta-adducin OS=Homo sapiens GN=ADD2 PE=1 SV=3	SR(+.98)LGEHEFEALMR	27.73
P35612	ADD2	ADDB_HUMAN Beta-adducin OS=Homo sapiens GN=ADD2 PE=1 SV=3	VFEEDGAPVPALR(+.98)QHAQK	22.25
Q13423	NNT	NNTM_HUMAN NAD(P) transhydrogenase mitochondrial OS=Homo sapiens GN=NNT PE=1 SV=3	FSDDHYR(+.98)VAGAQIQGAK	19.04
Q92599	SEPT8	SEPT8_HUMAN Septin-8 OS=Homo sapiens GN=SEPT8 PE=1 SV=4	AAVEALQSQALHATSQQPLR(+.98)K	24.45
Q92597	NDRG1	NDRG1_HUMAN Protein NDRG1 OS=Homo sapiens GN=NDRG1 PE=1 SV=1	SR(+.98)SHTSEGAHLDITPNSGAAGNSAGPK	13.14
Q92597	NDRG1	NDRG1_HUMAN Protein NDRG1 OS=Homo sapiens GN=NDRG1 PE=1 SV=1	TASGSSVTSLDGTR(+.98)SR	14.63
Q16143	SNCB	SYUB_HUMAN Beta-synuclein OS=Homo sapiens GN=SNCB PE=1 SV=1	TR(+.98)EGVVQGVASVAEK	21.72
P20916	MAG	MAG_HUMAN Myelin-associated glycoprotein OS=Homo sapiens GN=MAG PE=1 SV=1	LLGLR(+.98)GEPPELDLSYSHSDLGK	37.48
P20916	MAG	MAG_HUMAN Myelin-associated glycoprotein OS=Homo sapiens GN=MAG PE=1 SV=1	R(+.98)ISGAPEKYESERR	9.7
P20916	MAG	MAG_HUMAN Myelin-associated glycoprotein OS=Homo sapiens GN=MAG PE=1 SV=1	SSDFR(+.98)ISGAPEKYESERR	17.77
P16152	CBR1	CBR1_HUMAN Carbonyl reductase [NADPH] 1 OS=Homo sapiens GN=CBR1 PE=1 SV=3	DVTR(+.98)GQAAVQQLQAEGLSPR	32.9
P68104	EEF1A1	EF1A1_HUMAN Elongation factor 1-alpha 1 OS=Homo sapiens GN=EEF1A1 PE=1 SV=1	IGGIGTVPVGR(+.98)VETGVLKPGMVVTFAPVNVTTEVK	44.26
P68104	EEF1A1	EF1A1_HUMAN Elongation factor 1-alpha 1 OS=Homo sapiens GN=EEF1A1 PE=1 SV=1	DGNASGTTLLEALDCILPPTRPTDKPLR(+.98)LPLQDVYK	47.83
P68104	EEF1A1	EF1A1_HUMAN Elongation factor 1-alpha 1 OS=Homo sapiens GN=EEF1A1 PE=1 SV=1	TVPVGR(+.98)VETGVLKPGMVVTFAPVNVTTEVK	37.18
P43004-2	SLC1A2	EAA2_HUMAN Isoform 2 of Excitatory amino acid transporter 2 OS=Homo sapiens GN=SLC1A2	R(+.98)CLEENLGIDKR	18.22
P43004-2	SLC1A2	EAA2_HUMAN Isoform 2 of Excitatory amino acid transporter 2 OS=Homo sapiens GN=SLC1A2	R(+.98)CLEENLGIDK	22.31
H7BYR8	MBP	H7BYR8_HUMAN Myelin basic protein OS=Homo sapiens GN=MBP PE=2 SV=1	KGAEGQRPGFGYGGR(+.98)ASDYK	13.42
Q14195-2	DPYSL3	DPYL3_HUMAN Isoform LCRMP-4 of Dihydropyrimidinase-related protein 3 OS=Homo sapiens GN=DPYSL3	SLSGTQVDEGVR(+.98)SASKR	15.07
P10636-7	MAPT	TAU_HUMAN Isoform Tau-E of Microtubule-associated protein tau OS=Homo sapiens GN=MAPT	SPVVSGDTSPR(+.98)HLSNVSSTGSIDMVDSPQLATLADEVSASLAK	46.01
P10636-7	MAPT	TAU_HUMAN Isoform Tau-E of Microtubule-associated protein tau OS=Homo sapiens GN=MAPT	SR(+.98)LQTAPVPMPDLK	28.86
Q9Y6I3-3	EPN1	EPN1_HUMAN Isoform 3 of Epsin-1 OS=Homo sapiens GN=EPN1	KTPESFLGPNAALVDLDSLVSR(+.98)PGPTPPGAK	41.55
P40227	CCT6A	TCPZ_HUMAN T-complex protein 1 subunit zeta OS=Homo sapiens GN=CCT6A PE=1 SV=3	GLQDVLR(+.98)TNLGPK	32.06
O75781	PALM	PALM_HUMAN Paralemmin-1 OS=Homo sapiens GN=PALM PE=1 SV=2	AGSTAGAAETR(+.98)GAVEGAAR	15.35
O75781	PALM	PALM_HUMAN Paralemmin-1 OS=Homo sapiens GN=PALM PE=1 SV=2	ENAAAPSPVR(+.98)APAPSPAKEER	14.71
P12532	CKMT1A	KCRU_HUMAN Creatine kinase U-type mitochondrial OS=Homo sapiens GN=CKMT1A PE=1 SV=1	EVER(+.98)VVVDALSGLK	40.06
P12532	CKMT1A	KCRU_HUMAN Creatine kinase U-type mitochondrial OS=Homo sapiens GN=CKMT1A PE=1 SV=1	IR(+.98)SGYFDER	18.37
P23528	CFL1	COF1_HUMAN Cofilin-1 OS=Homo sapiens GN=CFL1 PE=1 SV=3	LTGIKHELQANCYEEVKDR(+.98)CTLAEK	20.69
P50213	IDH3A	IDH3A_HUMAN Isocitrate dehydrogenase [NAD] subunit alpha mitochondrial OS=Homo sapiens GN=IDH3A PE=1 SV=1	APIQWEER(+.98)NVTAIQGPGGK	29.38
O14594	NCAN	NCAN_HUMAN Neurocan core protein OS=Homo sapiens GN=NCAN PE=1 SV=3	YPITQSRPGCYGDR(+.98)SSLPGVR	23.05
O14594	NCAN	NCAN_HUMAN Neurocan core protein OS=Homo sapiens GN=NCAN PE=1 SV=3	PGCYGDR(+.98)SSLPGVR	20.39
O00499	BIN1	BIN1_HUMAN Myc box-dependent-interacting protein 1 OS=Homo sapiens GN=BIN1 PE=1 SV=1	LVDYDSAR(+.98)HHYESLQTAK	19.21
O00499	BIN1	BIN1_HUMAN Myc box-dependent-interacting protein 1 OS=Homo sapiens GN=BIN1 PE=1 SV=1	NSR(+.98)VGFYVNTFQSIAGLEENFHK	45.31
O94811	TPPP	TPPP_HUMAN Tubulin polymerization-promoting protein OS=Homo sapiens GN=TPPP PE=1 SV=1	AGR(+.98)VDLVDESGYVSGYK	29.95
O94811	TPPP	TPPP_HUMAN Tubulin polymerization-promoting protein OS=Homo sapiens GN=TPPP PE=1 SV=1	AISSPTVSR(+.98)LTDTTK	22.7
Q96GD0	PDXP	PLPP_HUMAN Pyridoxal phosphate phosphatase OS=Homo sapiens GN=PDXP PE=1 SV=2	EACAHLR(+.98)DPECLLVATDRDPWHPLSDGSR	30.2
O75061	DNAJC6	AUXI_HUMAN Putative tyrosine-protein phosphatase auxilin OS=Homo sapiens GN=DNAJC6 PE=1 SV=3	DTSSR(+.98)VIQSVTSYTK	32.12
P51693	APLP1	APLP1_HUMAN Amyloid-like protein 1 OS=Homo sapiens GN=APLP1 PE=1 SV=3	WCGGSR(+.98)SGSCAHPHHQVVPFR	11.9
Q9UNZ2	NSFL1C	NSF1C_HUMAN NSFL1 cofactor p47 OS=Homo sapiens GN=NSFL1C PE=1 SV=2	EHGAVAVER(+.98)VTK	9.9
P48047	ATP5O	ATPO_HUMAN ATP synthase subunit O mitochondrial OS=Homo sapiens GN=ATP5O PE=1 SV=1	ELLR(+.98)VAQILKEPK	31.07
P48047	ATP5O	ATPO_HUMAN ATP synthase subunit O mitochondrial OS=Homo sapiens GN=ATP5O PE=1 SV=1	ELLR(+.98)VAQILK	34.44
Q9UI12-2	ATP6V1H	VATH_HUMAN Isoform 2 of V-type proton ATPase subunit H OS=Homo sapiens GN=ATP6V1H	LLEVSDDPQVLAVAAHDVGEYVR(+.98)HYPR	45.61
Q9Y6R1-4	SLC4A4	S4A4_HUMAN Isoform 4 of Electrogenic sodium bicarbonate cotransporter 1 OS=Homo sapiens GN=SLC4A4	KSNLR(+.98)SLADIGK	18.74
J3QRU4	VAMP2	J3QRU4_HUMAN Vesicle-associated membrane protein 2 OS=Homo sapiens GN=VAMP2 PE=2 SV=2	LQQTQAQVDEVVDIMR(+.98)VNVDKVLER	51.44
P48735	IDH2	IDHP_HUMAN Isocitrate dehydrogenase [NADP] mitochondrial OS=Homo sapiens GN=IDH2 PE=1 SV=2	ATDFVADR(+.98)AGTFK	22.76
P48735	IDH2	IDHP_HUMAN Isocitrate dehydrogenase [NADP] mitochondrial OS=Homo sapiens GN=IDH2 PE=1 SV=2	NILGGTVFR(+.98)EPIICK	35.79
P48735	IDH2	IDHP_HUMAN Isocitrate dehydrogenase [NADP] mitochondrial OS=Homo sapiens GN=IDH2 PE=1 SV=2	TIEAEAAHGTVTR(+.98)HYR	11.7
Q9P0L0	VAPA	VAPA_HUMAN Vesicle-associated membrane protein-associated protein A OS=Homo sapiens GN=VAPA PE=1 SV=3	HLRDEGLR(+.98)LR	11.4
P50991	CCT4	TCPD_HUMAN T-complex protein 1 subunit delta OS=Homo sapiens GN=CCT4 PE=1 SV=4	GAYQDR(+.98)DKPAQIR	9.96
P43003-2	SLC1A3	EAA1_HUMAN Isoform 2 of Excitatory amino acid transporter 1 OS=Homo sapiens GN=SLC1A3	MER(+.98)FQQGVR	13.84
A8MXP9	MATR3	A8MXP9_HUMAN Matrin-3 OS=Homo sapiens GN=MATR3 PE=2 SV=1	RTEEGPTLSYGR(+.98)DGR	13.89
A8MXP9	MATR3	A8MXP9_HUMAN Matrin-3 OS=Homo sapiens GN=MATR3 PE=2 SV=1	SFQQSSLSR(+.98)DSQGHGR	10.93
A8MXP9	MATR3	A8MXP9_HUMAN Matrin-3 OS=Homo sapiens GN=MATR3 PE=2 SV=1	SATREPPYR(+.98)VPR	11.64
Q7L0J3	SV2A	SV2A_HUMAN Synaptic vesicle glycoprotein 2A OS=Homo sapiens GN=SV2A PE=1 SV=1	MADGAPLAGVR(+.98)GGLSDGEGPPGGR	28.62
Q7L0J3	SV2A	SV2A_HUMAN Synaptic vesicle glycoprotein 2A OS=Homo sapiens GN=SV2A PE=1 SV=1	GLDR(+.98)VQDEYSRR	15.02
Q8N3V7-2	SYNPO	SYNPO_HUMAN Isoform 2 of Synaptopodin OS=Homo sapiens GN=SYNPO	VSPR(+.98)AASPAKPSSLDLVPNLPK	28.58
P16104	H2AFX	H2AX_HUMAN Histone H2AX OS=Homo sapiens GN=H2AFX PE=1 SV=2	SSR(+.98)AGLQFPVGR	22.49
P16104	H2AFX	H2AX_HUMAN Histone H2AX OS=Homo sapiens GN=H2AFX PE=1 SV=2	IIPR(+.98)HLQLAIR	23.02
Q8IUE6	HIST2H2AB	H2A2B_HUMAN Histone H2A type 2-B OS=Homo sapiens GN=HIST2H2AB PE=1 SV=3	IIPR(+.98)HLQLAVR	21.04
P22626	HNRNPA2B1	ROA2_HUMAN Heterogeneous nuclear ribonucleoproteins A2/B1 OS=Homo sapiens GN=HNRNPA2B1 PE=1 SV=2	SGR(+.98)GGNFGFGDSR	17.46
Q5T6W5	HNRNPK	Q5T6W5_HUMAN Heterogeneous nuclear ribonucleoprotein K OS=Homo sapiens GN=HNRNPK PE=4 SV=1	SR(+.98)NTDEMVELR	19.59
Q8WWI5-3	SLC44A1	CTL1_HUMAN Isoform 3 of Choline transporter-like protein 1 OS=Homo sapiens GN=SLC44A1	GGVADSR(+.98)ELKPMIK	19.09
Q8WWI5-2	SLC44A1	CTL1_HUMAN Isoform 2 of Choline transporter-like protein 1 OS=Homo sapiens GN=SLC44A1	GGVADSR(+.98)ELKPMLK	19.09
Q9UHG2	PCSK1N	PCSK1_HUMAN ProSAAS OS=Homo sapiens GN=PCSK1N PE=1 SV=1	SVPR(+.98)GEAAGAVQELAR	24.24
Q9UHG2	PCSK1N	PCSK1_HUMAN ProSAAS OS=Homo sapiens GN=PCSK1N PE=1 SV=1	ILAGSADSEGVAAPR(+.98)RL	24
P00568	AK1	KAD1_HUMAN Adenylate kinase isoenzyme 1 OS=Homo sapiens GN=AK1 PE=1 SV=3	YGYTHLSTGDLLR(+.98)SEVSSGSAR	28.73
P00568	AK1	KAD1_HUMAN Adenylate kinase isoenzyme 1 OS=Homo sapiens GN=AK1 PE=1 SV=3	HLSTGDLLR(+.98)SEVSSGSAR	23.34
O75323	GBAS	NIPS2_HUMAN Protein NipSnap homolog 2 OS=Homo sapiens GN=GBAS PE=1 SV=1	KVDPR(+.98)KDAHSNLLAK	8.64
Q8TAM6	ERMN	ERMIN_HUMAN Ermin OS=Homo sapiens GN=ERMN PE=2 SV=1	GHQAAEIEWLGFR(+.98)KPSQADMLHSK	25.69
Q8TAM6	ERMN	ERMIN_HUMAN Ermin OS=Homo sapiens GN=ERMN PE=2 SV=1	IPLSGSNQEIR(+.98)R	16.25
Q8TAM6	ERMN	ERMIN_HUMAN Ermin OS=Homo sapiens GN=ERMN PE=2 SV=1	YR(+.98)VEPSLEGALTK	27.54
P51674-3	GPM6A	GPM6A_HUMAN Isoform 3 of Neuronal membrane glycoprotein M6-a OS=Homo sapiens GN=GPM6A	SKEEQELHDIHSTR(+.98)SK	7.65
C9J9W2	LASP1	C9J9W2_HUMAN LIM and SH3 domain protein 1 (Fragment) OS=Homo sapiens GN=LASP1 PE=2 SV=1	GFSVVADTPELQR(+.98)IK	32.33
C9J9W2	LASP1	C9J9W2_HUMAN LIM and SH3 domain protein 1 (Fragment) OS=Homo sapiens GN=LASP1 PE=2 SV=1	SR(+.98)MGPSGGEGMEPER	15.36
C9J9W2	LASP1	C9J9W2_HUMAN LIM and SH3 domain protein 1 (Fragment) OS=Homo sapiens GN=LASP1 PE=2 SV=1	MVADTPENLR(+.98)LK	23.36
Q8IZ68	MTX2	Q8IZ68_HUMAN Metaxin 2 OS=Homo sapiens GN=MTX2 PE=2 SV=1	RIEQHYFEDR(+.98)GK	10.67
Q9UI15	TAGLN3	TAGL3_HUMAN Transgelin-3 OS=Homo sapiens GN=TAGLN3 PE=1 SV=2	RGFSEEQLR(+.98)QGQNVIGLQMGSNK	29.46
Q9UI15	TAGLN3	TAGL3_HUMAN Transgelin-3 OS=Homo sapiens GN=TAGLN3 PE=1 SV=2	GFSEEQLR(+.98)QGQNVIGLQMGSNK	33.77
Q9UI15	TAGLN3	TAGL3_HUMAN Transgelin-3 OS=Homo sapiens GN=TAGLN3 PE=1 SV=2	R(+.98)GFSEEQLR	16.6
F5H126	SYT7	F5H126_HUMAN Synaptotagmin-7 OS=Homo sapiens GN=SYT7 PE=2 SV=1	LGEKPAPVPPPGEDALR(+.98)SGGAAPSEPGSGGK	22.92
F5H126	SYT7	F5H126_HUMAN Synaptotagmin-7 OS=Homo sapiens GN=SYT7 PE=2 SV=1	AVNTAPVPGQTPHDESDR(+.98)R	12.75
F5H126	SYT7	F5H126_HUMAN Synaptotagmin-7 OS=Homo sapiens GN=SYT7 PE=2 SV=1	YKNSLETVGTPDSGR(+.98)GR	13.87
I3L0N3	NSF	I3L0N3_HUMAN Vesicle-fusing ATPase OS=Homo sapiens GN=NSF PE=2 SV=1	DKER(+.98)TTIAQQVK	10.29
B4DS13	EIF4B	B4DS13_HUMAN Eukaryotic translation initiation factor 4B OS=Homo sapiens GN=EIF4B PE=2 SV=1	EDDSSASTSQSTR(+.98)AASIFGGAKPVDTAAR	26.2
B4DS13	EIF4B	B4DS13_HUMAN Eukaryotic translation initiation factor 4B OS=Homo sapiens GN=EIF4B PE=2 SV=1	ERHPSWR(+.98)SEETQER	8.69
Q8N1G4	LRRC47	LRC47_HUMAN Leucine-rich repeat-containing protein 47 OS=Homo sapiens GN=LRRC47 PE=1 SV=1	R(+.98)TAATLATHELR	13
E3W994	CLASP2	E3W994_HUMAN CLIP-associating protein 2 OS=Homo sapiens GN=CLASP2 PE=2 SV=2	SR(+.98)SDIDVNAAAGAK	15.53
Q9Y6R0	NUMBL	NUMBL_HUMAN Numb-like protein OS=Homo sapiens GN=NUMBL PE=1 SV=1	EGSFR(+.98)LSGGGRPAER	13.71
P02671-2	FGA	FIBA_HUMAN Isoform 2 of Fibrinogen alpha chain OS=Homo sapiens GN=FGA	MELERPGGNEITR(+.98)GGSTSYGTGSETESPR	22.09
P02671-2	FGA	FIBA_HUMAN Isoform 2 of Fibrinogen alpha chain OS=Homo sapiens GN=FGA	ESSSHHPGIAEFPSR(+.98)GK	12.47
C9JTE0	MOG	C9JTE0_HUMAN Myelin-oligodendrocyte glycoprotein OS=Homo sapiens GN=MOG PE=2 SV=1	LR(+.98)AEIENLHR	16.31
P05060	CHGB	SCG1_HUMAN Secretogranin-1 OS=Homo sapiens GN=CHGB PE=1 SV=2	KEELVAR(+.98)SETHAAGHSQEK	5.5
Q9C0E8-2	LNP	LNP_HUMAN Isoform 2 of Protein lunapark OS=Homo sapiens GN=LNP	TVTPALSSNVLPR(+.98)HLGSPATSVPGMGLHPPGPPLAR	35.48
O95182	NDUFA7	NDUA7_HUMAN NADH dehydrogenase [ubiquinone] 1 alpha subcomplex subunit 7 OS=Homo sapiens GN=NDUFA7 PE=1 SV=3	LSNNYYCTR(+.98)DGR	14.48
Q9BW30	TPPP3	TPPP3_HUMAN Tubulin polymerization-promoting protein family member 3 OS=Homo sapiens GN=TPPP3 PE=1 SV=1	TGGAVDR(+.98)LTDTSR	17.32
P36543	ATP6V1E1	VATE1_HUMAN V-type proton ATPase subunit E 1 OS=Homo sapiens GN=ATP6V1E1 PE=1 SV=1	LDLIAQQMMPEVR(+.98)GALFGANANRK	41.15
P16949	STMN1	STMN1_HUMAN Stathmin OS=Homo sapiens GN=STMN1 PE=1 SV=3	R(+.98)ASGQAFELILSPR	34.9
P13073	COX4I1	COX41_HUMAN Cytochrome c oxidase subunit 4 isoform 1 mitochondrial OS=Homo sapiens GN=COX4I1 PE=1 SV=1	R(+.98)DHPLPEVAHVK	10.95
Q13367	AP3B2	AP3B2_HUMAN AP-3 complex subunit beta-2 OS=Homo sapiens GN=AP3B2 PE=1 SV=2	DR(+.98)DHFQLGSLSHLLNAK	33.9
Q14152	EIF3A	EIF3A_HUMAN Eukaryotic translation initiation factor 3 subunit A OS=Homo sapiens GN=EIF3A PE=1 SV=1	RVPPPALSR(+.98)DR	9.43
Q99572-4	P2RX7	P2RX7_HUMAN Isoform D of P2X purinoceptor 7 OS=Homo sapiens GN=P2RX7	LPLALHDTPPIPGQPEEIQLLR(+.98)K	37.5
P15311	EZR	EZRI_HUMAN Ezrin OS=Homo sapiens GN=EZR PE=1 SV=4	RKEDEVEEWQHR(+.98)AK	10.36
Q9Y4E6	WDR7	WDR7_HUMAN WD repeat-containing protein 7 OS=Homo sapiens GN=WDR7 PE=1 SV=2	AR(+.98)GSPPTSSNIVQGQIK	19.21
P09874	PARP1	PARP1_HUMAN Poly [ADP-ribose] polymerase 1 OS=Homo sapiens GN=PARP1 PE=1 SV=4	AEPVEVVAPR(+.98)GK	16.68
Q9NX63	CHCHD3	CHCH3_HUMAN Coiled-coil-helix-coiled-coil-helix domain-containing protein 3 mitochondrial OS=Homo sapiens GN=CHCHD3 PE=1 SV=1	LSENVIDR(+.98)MK	22.4
P20073	ANXA7	ANXA7_HUMAN Annexin A7 OS=Homo sapiens GN=ANXA7 PE=1 SV=3	DLLSSVSR(+.98)EFSGYVESGLK	52.11
P02545-2	LMNA	LMNA_HUMAN Isoform C of Prelamin-A/C OS=Homo sapiens GN=LMNA	KLESTESR(+.98)SSFSQHAR	8.81
F8VVM2	SLC25A3	F8VVM2_HUMAN Phosphate carrier protein mitochondrial OS=Homo sapiens GN=SLC25A3 PE=2 SV=1	VR(+.98)IQTQPGYANTLR	21.17
Q7L7L0	HIST3H2A	H2A3_HUMAN Histone H2A type 3 OS=Homo sapiens GN=HIST3H2A PE=1 SV=3	R(+.98)VTIAQGGVLPNIQAVLLPK	44.93
O95292	VAPB	VAPB_HUMAN Vesicle-associated membrane protein-associated protein B/C OS=Homo sapiens GN=VAPB PE=1 SV=3	QFKEEDGLR(+.98)MR	15.88
Q14CZ8	HEPACAM	HECAM_HUMAN Hepatocyte cell adhesion molecule OS=Homo sapiens GN=HEPACAM PE=1 SV=1	LKPEADTLPR(+.98)SGEQER	14.55
Q14CZ8	HEPACAM	HECAM_HUMAN Hepatocyte cell adhesion molecule OS=Homo sapiens GN=HEPACAM PE=1 SV=1	LKPEADTLPR(+.98)SGEQERK	10.81
Q92841	DDX17	DDX17_HUMAN Probable ATP-dependent RNA helicase DDX17 OS=Homo sapiens GN=DDX17 PE=1 SV=2	LMQLVDHR(+.98)GGGGGGGGR	13.23
Q9NVT9	ARMC1	ARMC1_HUMAN Armadillo repeat-containing protein 1 OS=Homo sapiens GN=ARMC1 PE=1 SV=1	AVSR(+.98)VGSHPEGGASWLSTAANFLSR	38.64
Q13642-1	FHL1	FHL1_HUMAN Isoform 1 of Four and a half LIM domains protein 1 OS=Homo sapiens GN=FHL1	FDCHYCR(+.98)DPLQGK	18.56
Q9H4G4	GLIPR2	GAPR1_HUMAN Golgi-associated plant pathogenesis-related protein 1 OS=Homo sapiens GN=GLIPR2 PE=1 SV=3	EAQQYSEALASTR(+.98)ILK	29.89
Q6H8Q1	ABLIM2	ABLM2_HUMAN Actin-binding LIM protein 2 OS=Homo sapiens GN=ABLIM2 PE=1 SV=2	LGGEILDYR(+.98)DLAALPK	41.1
J3KPX7	PHB2	J3KPX7_HUMAN Prohibitin-2 OS=Homo sapiens GN=PHB2 PE=2 SV=1	DLAGR(+.98)LPAGPR	23.02
Q13491-4	GPM6B	GPM6B_HUMAN Isoform 4 of Neuronal membrane glycoprotein M6-b OS=Homo sapiens GN=GPM6B	VNSR(+.98)AEMEIGR	15.5
Q7L1I2	SV2B	SV2B_HUMAN Synaptic vesicle glycoprotein 2B OS=Homo sapiens GN=SV2B PE=2 SV=1	MAPSR(+.98)MDSLR	17.3
Q9H9H5	MAP6D1	MA6D1_HUMAN MAP6 domain-containing protein 1 OS=Homo sapiens GN=MAP6D1 PE=1 SV=1	TLHGYSDLDSEEPGTGGAASR(+.98)R	18.79
F5H4E4	FN3KRP	F5H4E4_HUMAN Ketosamine-3-kinase OS=Homo sapiens GN=FN3KRP PE=2 SV=1	EAGTVGR(+.98)GGGQEERPFVAR	15.26
J3KQZ9	MLC1	J3KQZ9_HUMAN Myosin light chain 4 OS=Homo sapiens GN=MLC1 PE=2 SV=1	LAGEVAR(+.98)SPLK	17.06
Q9NZJ7-2	MTCH1	MTCH1_HUMAN Isoform 2 of Mitochondrial carrier homolog 1 OS=Homo sapiens GN=MTCH1	AGAGAGAGAR(+.98)GGAAAGVEAR	11.58
Q9NZJ7-2	MTCH1	MTCH1_HUMAN Isoform 2 of Mitochondrial carrier homolog 1 OS=Homo sapiens GN=MTCH1	AR(+.98)GGAAGMAGAGAGAGAR	10.27
H3BN27	PLLP	H3BN27_HUMAN Plasmolipin OS=Homo sapiens GN=PLLP PE=2 SV=1	VSTR(+.98)TSSPAQGAEASVSALRPDLGFVR	34.23
Q9UL25	RAB21	RAB21_HUMAN Ras-related protein Rab-21 OS=Homo sapiens GN=RAB21 PE=1 SV=3	MIETAQVDER(+.98)AK	15.71
J9JID7	LMNB2	J9JID7_HUMAN Lamin B2 isoform CRA_a OS=Homo sapiens GN=LMNB2 PE=2 SV=1	LSPSPSSR(+.98)VTVSR	14.83
U3KQK0	HIST1H2BN	U3KQK0_HUMAN Histone 1 H2bn isoform CRA_b OS=Homo sapiens GN=HIST1H2BN PE=4 SV=1	IAGEASR(+.98)LAHYNKR	11.72
U3KQK0	HIST1H2BN	U3KQK0_HUMAN Histone 1 H2bn isoform CRA_b OS=Homo sapiens GN=HIST1H2BN PE=4 SV=1	IAGEASR(+.98)LAHYNK	14.24
P25686	DNAJB2	DNJB2_HUMAN DnaJ homolog subfamily B member 2 OS=Homo sapiens GN=DNAJB2 PE=1 SV=3	AQHQDPGLGGTQEGAR(+.98)GEATKR	9.26
H3BRV0	EIF3C	H3BRV0_HUMAN Eukaryotic translation initiation factor 3 subunit C OS=Homo sapiens GN=EIF3C PE=2 SV=1	SLQER(+.98)NQEQEKVER	9.96
Q9Y4J8-11	DTNA	DTNA_HUMAN Isoform 11 of Dystrobrevin alpha OS=Homo sapiens GN=DTNA	AQQNPTLLAELR(+.98)LLR	38.69
Q5QPM7	PSMF1	Q5QPM7_HUMAN Proteasome inhibitor PI31 subunit OS=Homo sapiens GN=PSMF1 PE=2 SV=2	PLR(+.98)IPPHHPHTSR	5.46
P62191	PSMC1	PRS4_HUMAN 26S protease regulatory subunit 4 OS=Homo sapiens GN=PSMC1 PE=1 SV=1	KYEPPVPTR(+.98)VGK	14.82
G5E972	TMPO	G5E972_HUMAN Thymopentin OS=Homo sapiens GN=TMPO PE=2 SV=1	KPLTR(+.98)AEVGEKTEER	8.2
Q5H9L2	TCEAL5	TCAL5_HUMAN Transcription elongation factor A protein-like 5 OS=Homo sapiens GN=TCEAL5 PE=1 SV=1	ECGDVSR(+.98)AQEELRK	14.52
Q9H1K1	ISCU	ISCU_HUMAN Iron-sulfur cluster assembly enzyme ISCU mitochondrial OS=Homo sapiens GN=ISCU PE=1 SV=2	KVVDHYENPR(+.98)NVGSLDK	15.18
P27105	STOM	STOM_HUMAN Erythrocyte band 7 integral membrane protein OS=Homo sapiens GN=STOM PE=1 SV=3	HTR(+.98)DSEAQRLPDSFK	14.09
P11166	SLC2A1	GTR1_HUMAN Solute carrier family 2 facilitated glucose transporter member 1 OS=Homo sapiens GN=SLC2A1 PE=1 SV=2	KLR(+.98)GTADVTHDLQEMK	20.54
G3V1L9	TJP1	G3V1L9_HUMAN Tight junction protein 1 (Zona occludens 1) isoform CRA_a OS=Homo sapiens GN=TJP1 PE=2 SV=1	GKPPEADGVDR(+.98)SFGEK	15.41
Q15056-2	EIF4H	IF4H_HUMAN Isoform Short of Eukaryotic translation initiation factor 4H OS=Homo sapiens GN=EIF4H	DGPPLR(+.98)GSNMDFR	25.79
Q8N5K1	CISD2	CISD2_HUMAN CDGSH iron-sulfur domain-containing protein 2 OS=Homo sapiens GN=CISD2 PE=1 SV=1	VLESVAR(+.98)IVK	25.19
Q9NZZ3-2	CHMP5	CHMP5_HUMAN Isoform 2 of Charged multivesicular body protein 5 OS=Homo sapiens GN=CHMP5	APPPSLTDCIGTVDSR(+.98)AESIDKK	29.4
P53990-2	IST1	IST1_HUMAN Isoform 2 of IST1 homolog OS=Homo sapiens GN=IST1	LCR(+.98)TNQIGTVNDR	14.02
P62805	HIST1H4A	H4_HUMAN Histone H4 OS=Homo sapiens GN=HIST1H4A PE=1 SV=2	VFLENVIR(+.98)DAVTYTEHAK	46.11
P62805	HIST1H4A	H4_HUMAN Histone H4 OS=Homo sapiens GN=HIST1H4A PE=1 SV=2	DNIQGITKPAIR(+.98)R	18.24
P62805	HIST1H4A	H4_HUMAN Histone H4 OS=Homo sapiens GN=HIST1H4A PE=1 SV=2	R(+.98)DNIQGITKPAIR	16.92
Q12874	SF3A3	SF3A3_HUMAN Splicing factor 3A subunit 3 OS=Homo sapiens GN=SF3A3 PE=1 SV=1	STLR(+.98)DQINSDHR	13.3
Q9HD34	LYRM4	LYRM4_HUMAN LYR motif-containing protein 4 OS=Homo sapiens GN=LYRM4 PE=1 SV=1	LIIENR(+.98)DMPR	22.01
Q52LD8	RFTN2	RFTN2_HUMAN Raftlin-2 OS=Homo sapiens GN=RFTN2 PE=2 SV=3	HLPEECR(+.98)LSPSR	13.69
O95168-2	NDUFB4	NDUB4_HUMAN Isoform 2 of NADH dehydrogenase [ubiquinone] 1 beta subcomplex subunit 4 OS=Homo sapiens GN=NDUFB4	YKPSSLR(+.98)TLPETLDPAEYNISPETR	36.47
G5E9L9	DCLK2	G5E9L9_HUMAN Doublecortin and CaM kinase-like 2 isoform CRA_c OS=Homo sapiens GN=DCLK2 PE=2 SV=1	GGTSR(+.98)ALAAASSVK	15.67
G5E9L9	DCLK2	G5E9L9_HUMAN Doublecortin and CaM kinase-like 2 isoform CRA_c OS=Homo sapiens GN=DCLK2 PE=2 SV=1	SIELEHFEER(+.98)DKRPR	15.64
H0Y6E7	RBMX	H0Y6E7_HUMAN RNA-binding motif protein X chromosome N-terminally processed (Fragment) OS=Homo sapiens GN=RBMX PE=4 SV=2	VEQATKPSFESGR(+.98)R	10.04
Q9H492	MAP1LC3A	MLP3A_HUMAN Microtubule-associated proteins 1A/1B light chain 3A OS=Homo sapiens GN=MAP1LC3A PE=1 SV=2	IPVIIER(+.98)YK	26.32
Q9NX14	NDUFB11	NDUBB_HUMAN NADH dehydrogenase [ubiquinone] 1 beta subcomplex subunit 11 mitochondrial OS=Homo sapiens GN=NDUFB11 PE=1 SV=1	ESSFSR(+.98)TVVAPSAVAGK	23.82
Q13243	SRSF5	SRSF5_HUMAN Serine/arginine-rich splicing factor 5 OS=Homo sapiens GN=SRSF5 PE=1 SV=1	TENR(+.98)LIVENLSSR	25.42
Q13243	SRSF5	SRSF5_HUMAN Serine/arginine-rich splicing factor 5 OS=Homo sapiens GN=SRSF5 PE=1 SV=1	ELCSER(+.98)VTIEHAR	16.89
Q8NHG7	SVIP	SVIP_HUMAN Small VCP/p97-interacting protein OS=Homo sapiens GN=SVIP PE=3 SV=1	EAASR(+.98)GILDVQSVQEK	24.89
Q01433-2	AMPD2	AMPD2_HUMAN Isoform Ex1A-2-3 of AMP deaminase 2 OS=Homo sapiens GN=AMPD2	LEPDILLR(+.98)AK	27.52
P56945-4	BCAR1	BCAR1_HUMAN Isoform 4 of Breast cancer anti-estrogen resistance protein 1 OS=Homo sapiens GN=BCAR1	SAVGNAAHTSDR(+.98)ALHAK	9.37
Q9C0B5-2	ZDHHC5	ZDHC5_HUMAN Isoform 2 of Palmitoyltransferase ZDHHC5 OS=Homo sapiens GN=ZDHHC5	EAERHPR(+.98)LVPTGPTHR	9.02
Q9H098-2	FAM107B	F107B_HUMAN Isoform 2 of Protein FAM107B OS=Homo sapiens GN=FAM107B	R(+.98)GLAPQNKPELQK	11.13
H0Y3P2	EIF4G2	H0Y3P2_HUMAN Eukaryotic translation initiation factor 4 gamma 2 OS=Homo sapiens GN=EIF4G2 PE=2 SV=1	FSASSGGGGSR(+.98)GAPQHYPK	10.26
H3BTV1	CDIPT	H3BTV1_HUMAN CDP-diacylglycerol--inositol 3-phosphatidyltransferase OS=Homo sapiens GN=CDIPT PE=2 SV=1	NMAALDAADR(+.98)AK	17.7
P36021	SLC16A2	MOT8_HUMAN Monocarboxylate transporter 8 OS=Homo sapiens GN=SLC16A2 PE=1 SV=2	VHEPEPTPTVETR(+.98)GTAR	13.44
P29972	AQP1	AQP1_HUMAN Aquaporin-1 OS=Homo sapiens GN=AQP1 PE=1 SV=3	LDADDINSR(+.98)VEMKPK	21.88
P09543	CNP	CN37_HUMAN 2' 3'-cyclic-nucleotide 3'-phosphodiesterase OS=Homo sapiens GN=CNP PE=1 SV=2	PGAR(+.98)GAFSEEYK	18.81
P09543	CNP	CN37_HUMAN 2' 3'-cyclic-nucleotide 3'-phosphodiesterase OS=Homo sapiens GN=CNP PE=1 SV=2	AWR(+.98)LDCAQLK	23.86
P68371	TUBB4B	TBB4B_HUMAN Tubulin beta-4B chain OS=Homo sapiens GN=TUBB4B PE=1 SV=1	FPGQLNADLR(+.98)K	20.11
P60709	ACTB	ACTB_HUMAN Actin cytoplasmic 1 OS=Homo sapiens GN=ACTB PE=1 SV=1	AGFAGDDAPR(+.98)AVFPSIVGR	35.55
Q16555	DPYSL2	DPYL2_HUMAN Dihydropyrimidinase-related protein 2 OS=Homo sapiens GN=DPYSL2 PE=1 SV=1	QQAPPVR(+.98)NLHQSGF	18.56
Q16555	DPYSL2	DPYL2_HUMAN Dihydropyrimidinase-related protein 2 OS=Homo sapiens GN=DPYSL2 PE=1 SV=1	SLSGAQIDDNIPR(+.98)R	19.16
Q16555	DPYSL2	DPYL2_HUMAN Dihydropyrimidinase-related protein 2 OS=Homo sapiens GN=DPYSL2 PE=1 SV=1	QQAPPVR(+.98)NLHQ	10.19
P61764	STXBP1	STXB1_HUMAN Syntaxin-binding protein 1 OS=Homo sapiens GN=STXBP1 PE=1 SV=1	LCR(+.98)VEQDLAMGTDAEGEK	24.56
P61764	STXBP1	STXB1_HUMAN Syntaxin-binding protein 1 OS=Homo sapiens GN=STXBP1 PE=1 SV=1	AR(+.98)SQLLILDR	24.37
B1AKY9	ATP1A2	B1AKY9_HUMAN Sodium/potassium-transporting ATPase subunit alpha-2 OS=Homo sapiens GN=ATP1A2 PE=2 SV=1	R(+.98)DTAGDASESALLK	16.23
P07900-2	HSP90AA1	HS90A_HUMAN Isoform 2 of Heat shock protein HSP 90-alpha OS=Homo sapiens GN=HSP90AA1	GWTANMER(+.98)IMK	27.82
P14136	GFAP	GFAP_HUMAN Glial fibrillary acidic protein OS=Homo sapiens GN=GFAP PE=1 SV=1	R(+.98)SYVSSGEMMVGGLAPGRR	24.12
P14136	GFAP	GFAP_HUMAN Glial fibrillary acidic protein OS=Homo sapiens GN=GFAP PE=1 SV=1	VEMR(+.98)DGEVIK	13.99
P25705	ATP5A1	ATPA_HUMAN ATP synthase subunit alpha mitochondrial OS=Homo sapiens GN=ATP5A1 PE=1 SV=1	ELIIGDR(+.98)QTGK	15.95
P17600	SYN1	SYN1_HUMAN Synapsin-1 OS=Homo sapiens GN=SYN1 PE=1 SV=3	ASGAPPGGQQR(+.98)QGPPQKPPGPAGPTR	9.56
P02686	MBP	MBP_HUMAN Myelin basic protein OS=Homo sapiens GN=MBP PE=1 SV=3	FSWGAEGQR(+.98)PGFGYGGR	29.03
P02686	MBP	MBP_HUMAN Myelin basic protein OS=Homo sapiens GN=MBP PE=1 SV=3	DTGILDSIGR(+.98)FFGGDR	52.43
P02686	MBP	MBP_HUMAN Myelin basic protein OS=Homo sapiens GN=MBP PE=1 SV=3	HGR(+.98)TQDENPVVHFFK	18.74
P02686	MBP	MBP_HUMAN Myelin basic protein OS=Homo sapiens GN=MBP PE=1 SV=3	SHGR(+.98)TQDENPVVHFFKN	19.18
P02686	MBP	MBP_HUMAN Myelin basic protein OS=Homo sapiens GN=MBP PE=1 SV=3	GR(+.98)TQDENPVVHFFK	24.1
P02686	MBP	MBP_HUMAN Myelin basic protein OS=Homo sapiens GN=MBP PE=1 SV=3	FGGDR(+.98)GAPK	11.78
P02686	MBP	MBP_HUMAN Myelin basic protein OS=Homo sapiens GN=MBP PE=1 SV=3	VTPR(+.98)TPPPSQGK	11.79
P02686	MBP	MBP_HUMAN Myelin basic protein OS=Homo sapiens GN=MBP PE=1 SV=3	R(+.98)DTGILDSIGR	24.57
P02686	MBP	MBP_HUMAN Myelin basic protein OS=Homo sapiens GN=MBP PE=1 SV=3	SIGR(+.98)FFGGDR	22.47
P02686	MBP	MBP_HUMAN Myelin basic protein OS=Homo sapiens GN=MBP PE=1 SV=3	TPR(+.98)TPPPSQGK	11.68
P02686	MBP	MBP_HUMAN Myelin basic protein OS=Homo sapiens GN=MBP PE=1 SV=3	PR(+.98)TPPPSQGK	11.69
P02686	MBP	MBP_HUMAN Myelin basic protein OS=Homo sapiens GN=MBP PE=1 SV=3	FSWGAEGQR(+.98)PGFGYGGRASDYK	26.62
P06744-2	GPI	G6PI_HUMAN Isoform 2 of Glucose-6-phosphate isomerase OS=Homo sapiens GN=GPI	SPEDLER(+.98)LLPHK	27.34
P19367	HK1	HXK1_HUMAN Hexokinase-1 OS=Homo sapiens GN=HK1 PE=1 SV=3	TEFDR(+.98)EIDR	16.41
P10636-7	MAPT	TAU_HUMAN Isoform Tau-E of Microtubule-associated protein tau OS=Homo sapiens GN=MAPT	SGDR(+.98)SGYSSPGSPGTPGSR	10.23
P08670	VIM	VIME_HUMAN Vimentin OS=Homo sapiens GN=VIM PE=1 SV=4	TVETR(+.98)DGQVINETSQHHDDLE	16.91
P20916-3	MAG	MAG_HUMAN Isoform 3 of Myelin-associated glycoprotein OS=Homo sapiens GN=MAG	R(+.98)ISGAPEKYESER	8.04
P26232-5	CTNNA2	CTNA2_HUMAN Isoform 5 of Catenin alpha-2 OS=Homo sapiens GN=CTNNA2	EKPEEFQTR(+.98)VR	9.37
E9PDG8	SNAP91	E9PDG8_HUMAN Clathrin coat assembly protein AP180 OS=Homo sapiens GN=SNAP91 PE=2 SV=1	GADGVMR(+.98)TMAPEK	16.86
Q9NUQ9	FAM49B	FA49B_HUMAN Protein FAM49B OS=Homo sapiens GN=FAM49B PE=1 SV=1	DAEGILEDLQSYR(+.98)GAGHEIR	36.33
Q99961	SH3GL1	SH3G1_HUMAN Endophilin-A2 OS=Homo sapiens GN=SH3GL1 PE=1 SV=1	IAASSSFR(+.98)SSDKPIR	11.18
Q9Y6I3-3	EPN1	EPN1_HUMAN Isoform 3 of Epsin-1 OS=Homo sapiens GN=EPN1	DFQYVDR(+.98)DGKDQGVNVR	18.93
P12235	SLC25A4	ADT1_HUMAN ADP/ATP translocase 1 OS=Homo sapiens GN=SLC25A4 PE=1 SV=4	TAVAPIER(+.98)VK	13
O43236	SEPT4	SEPT4_HUMAN Septin-4 OS=Homo sapiens GN=SEPT4 PE=1 SV=1	R(+.98)FLEDTTDDGELSK	22.46
P07814	EPRS	SYEP_HUMAN Bifunctional glutamate/proline--tRNA ligase OS=Homo sapiens GN=EPRS PE=1 SV=5	TELAEPIAIR(+.98)PTSETVMYPAYAK	29.96
Q7L0J3	SV2A	SV2A_HUMAN Synaptic vesicle glycoprotein 2A OS=Homo sapiens GN=SV2A PE=1 SV=1	GLDR(+.98)VQDEYSR	15.26
P33778	HIST1H2BB	H2B1B_HUMAN Histone H2B type 1-B OS=Homo sapiens GN=HIST1H2BB PE=1 SV=2	STITSR(+.98)EIQTAVR	17.66
Q8N257	HIST3H2BB	H2B3B_HUMAN Histone H2B type 3-B OS=Homo sapiens GN=HIST3H2BB PE=1 SV=3	IASEASR(+.98)LAHYNK	11.81
Q00325-2	SLC25A3	MPCP_HUMAN Isoform B of Phosphate carrier protein mitochondrial OS=Homo sapiens GN=SLC25A3	IQTQPGYANTLR(+.98)DAAPK	20.85
P10412	HIST1H1E	H14_HUMAN Histone H1.4 OS=Homo sapiens GN=HIST1H1E PE=1 SV=2	ER(+.98)SGVSLAALKK	12.55
O15075-2	DCLK1	DCLK1_HUMAN Isoform 1 of Serine/threonine-protein kinase DCLK1 OS=Homo sapiens GN=DCLK1	TTSASR(+.98)AVSSLATAK	16.54
A8MXP9	MATR3	A8MXP9_HUMAN Matrin-3 OS=Homo sapiens GN=MATR3 PE=2 SV=1	R(+.98)DSFDDRGPSLNPVLDYDHGSR	24.6
P62805	HIST1H4A	H4_HUMAN Histone H4 OS=Homo sapiens GN=HIST1H4A PE=1 SV=2	R(+.98)ISGLIYEETR	22.84
O00168	FXYD1	PLM_HUMAN Phospholemman OS=Homo sapiens GN=FXYD1 PE=1 SV=2	TGEPDEEEGTFR(+.98)SSIR	20.58
Q15056-2	EIF4H	IF4H_HUMAN Isoform Short of Eukaryotic translation initiation factor 4H OS=Homo sapiens GN=EIF4H	FR(+.98)DGPPLR	12.69
Q71UI9	H2AFV	H2AV_HUMAN Histone H2A.V OS=Homo sapiens GN=H2AFV PE=1 SV=3	SQR(+.98)AGLQFPVGR	21.36
Q01082	SPTBN1	SPTB2_HUMAN Spectrin beta chain non-erythrocytic 1 OS=Homo sapiens GN=SPTBN1 PE=1 SV=2	MLTAQDMSYDEAR(+.98)NLHSK	21.32
Q01082	SPTBN1	SPTB2_HUMAN Spectrin beta chain non-erythrocytic 1 OS=Homo sapiens GN=SPTBN1 PE=1 SV=2	ALADER(+.98)EAVQKK	6.24
E9PGC8	MAP1A	E9PGC8_HUMAN MAP1 light chain LC2 OS=Homo sapiens GN=MAP1A PE=2 SV=1	EAFGGR(+.98)ELGLQGK	20.74
P02768	ALB	ALBU_HUMAN Serum albumin OS=Homo sapiens GN=ALB PE=1 SV=2	HEKTPVSDR(+.98)VTKCCTESLVNR	11.47
P11137-3	MAP2	MTAP2_HUMAN Isoform 3 of Microtubule-associated protein 2 OS=Homo sapiens GN=MAP2	GVSGDRDENSFSLNSSISSSAR(+.98)R	19.39
P11137-3	MAP2	MTAP2_HUMAN Isoform 3 of Microtubule-associated protein 2 OS=Homo sapiens GN=MAP2	QLR(+.98)LINQPLPDLK	29.87
P60709	ACTB	ACTB_HUMAN Actin cytoplasmic 1 OS=Homo sapiens GN=ACTB PE=1 SV=1	IWHHTFYNELR(+.98)VAPEEHPVLLTEAPLNPK	31.58
P60709	ACTB	ACTB_HUMAN Actin cytoplasmic 1 OS=Homo sapiens GN=ACTB PE=1 SV=1	ILTER(+.98)GYSFTTTAER	23.34
P60709	ACTB	ACTB_HUMAN Actin cytoplasmic 1 OS=Homo sapiens GN=ACTB PE=1 SV=1	NELR(+.98)VAPEEHPVLLTEAPLNPK	29.24
P60709	ACTB	ACTB_HUMAN Actin cytoplasmic 1 OS=Homo sapiens GN=ACTB PE=1 SV=1	APR(+.98)AVFPSIVGRPR	45.28
P68371	TUBB4B	TBB4B_HUMAN Tubulin beta-4B chain OS=Homo sapiens GN=TUBB4B PE=1 SV=1	GHYTEGAELVDSVLDVVR(+.98)K	38.96
P68371	TUBB4B	TBB4B_HUMAN Tubulin beta-4B chain OS=Homo sapiens GN=TUBB4B PE=1 SV=1	DICFR(+.98)TLK	23.28
Q15149-8	PLEC	PLEC_HUMAN Isoform 8 of Plectin OS=Homo sapiens GN=PLEC	DGHNLISLLEVLSGDSLPR(+.98)EK	47.49
Q15149-8	PLEC	PLEC_HUMAN Isoform 8 of Plectin OS=Homo sapiens GN=PLEC	SLVPAAELLESR(+.98)VIDR	39.88
Q15149-8	PLEC	PLEC_HUMAN Isoform 8 of Plectin OS=Homo sapiens GN=PLEC	RR(+.98)PELEDSTLR	10.05
Q15149-8	PLEC	PLEC_HUMAN Isoform 8 of Plectin OS=Homo sapiens GN=PLEC	QTNLENLDQAFSVAER(+.98)DLGVTR	47.28
P07437	TUBB	TBB5_HUMAN Tubulin beta chain OS=Homo sapiens GN=TUBB PE=1 SV=2	R(+.98)ALTVPELTQQVFDAK	35.86
A2A274	ACO2	A2A274_HUMAN Aconitate hydratase mitochondrial OS=Homo sapiens GN=ACO2 PE=2 SV=1	ANSVR(+.98)NAVTQEFGPVPDTAR	28.56
A2A274	ACO2	A2A274_HUMAN Aconitate hydratase mitochondrial OS=Homo sapiens GN=ACO2 PE=2 SV=1	EHAALEPR(+.98)HLGGR	6.23
P68363	TUBA1B	TBA1B_HUMAN Tubulin alpha-1B chain OS=Homo sapiens GN=TUBA1B PE=1 SV=1	R(+.98)SIQFVDWCPTGFK	35.47
P68363	TUBA1B	TBA1B_HUMAN Tubulin alpha-1B chain OS=Homo sapiens GN=TUBA1B PE=1 SV=1	NLDIER(+.98)PTYTNLNR	25.57
Q01484	ANK2	ANK2_HUMAN Ankyrin-2 OS=Homo sapiens GN=ANK2 PE=1 SV=4	SDSLR(+.98)SFSSDR	15.22
Q01484	ANK2	ANK2_HUMAN Ankyrin-2 OS=Homo sapiens GN=ANK2 PE=1 SV=4	LATMPPMVEGEGLASR(+.98)LIEVGPSGAQFLGK	48.38
Q16555	DPYSL2	DPYL2_HUMAN Dihydropyrimidinase-related protein 2 OS=Homo sapiens GN=DPYSL2 PE=1 SV=1	NIPR(+.98)ITSDR	12.44
Q16555	DPYSL2	DPYL2_HUMAN Dihydropyrimidinase-related protein 2 OS=Homo sapiens GN=DPYSL2 PE=1 SV=1	KNIPR(+.98)ITSDR	4.04
Q16555	DPYSL2	DPYL2_HUMAN Dihydropyrimidinase-related protein 2 OS=Homo sapiens GN=DPYSL2 PE=1 SV=1	AQIDDNIPR(+.98)R	12.32
P61764	STXBP1	STXB1_HUMAN Syntaxin-binding protein 1 OS=Homo sapiens GN=STXBP1 PE=1 SV=1	SEIITNMAHLGVPIVTDSTLR(+.98)R	36.39
Q9Y2J2	EPB41L3	E41L3_HUMAN Band 4.1-like protein 3 OS=Homo sapiens GN=EPB41L3 PE=1 SV=2	ASALIDRPAPYFER(+.98)SSSK	47.05
P09543	CNP	CN37_HUMAN 2' 3'-cyclic-nucleotide 3'-phosphodiesterase OS=Homo sapiens GN=CNP PE=1 SV=2	R(+.98)LDEDLAAYCR	21.79
P14136	GFAP	GFAP_HUMAN Glial fibrillary acidic protein OS=Homo sapiens GN=GFAP PE=1 SV=1	VDFSLAGALNAGFKETR(+.98)ASER	35.19
P14136	GFAP	GFAP_HUMAN Glial fibrillary acidic protein OS=Homo sapiens GN=GFAP PE=1 SV=1	FSNLQIR(+.98)ETSLDTK	23.25
P17600	SYN1	SYN1_HUMAN Synapsin-1 OS=Homo sapiens GN=SYN1 PE=1 SV=3	LSDSNFMANLPNGYMTDLQR(+.98)PQPPPPPPGAHSPGATPGPGTATAER	31.56
Q02952	AKAP12	AKA12_HUMAN A-kinase anchor protein 12 OS=Homo sapiens GN=AKAP12 PE=1 SV=4	TSFR(+.98)KPKEDEVEASEK	6.34
B1AKY9	ATP1A2	B1AKY9_HUMAN Sodium/potassium-transporting ATPase subunit alpha-2 OS=Homo sapiens GN=ATP1A2 PE=2 SV=1	AGQENISVSKR(+.98)DTAGDASESALLK	18.77
P06576	ATP5B	ATPB_HUMAN ATP synthase subunit beta mitochondrial OS=Homo sapiens GN=ATP5B PE=1 SV=3	TIAMDGTEGLVR(+.98)GQK	21.39
P62736	ACTA2	ACTA_HUMAN Actin aortic smooth muscle OS=Homo sapiens GN=ACTA2 PE=1 SV=1	IWHHSFYNELR(+.98)VAPEEHPTLLTEAPLNPK	30.72
Q96JE9	MAP6	MAP6_HUMAN Microtubule-associated protein 6 OS=Homo sapiens GN=MAP6 PE=1 SV=2	RPQSQER(+.98)WPVQAAAEAR	14.77
P25705	ATP5A1	ATPA_HUMAN ATP synthase subunit alpha mitochondrial OS=Homo sapiens GN=ATP5A1 PE=1 SV=1	VHGLR(+.98)NVQAEEMVEFSSGLK	29.07
P25705	ATP5A1	ATPA_HUMAN ATP synthase subunit alpha mitochondrial OS=Homo sapiens GN=ATP5A1 PE=1 SV=1	FENAFLSHVVSQHQALLGTIR(+.98)ADGK	33.71
P25705	ATP5A1	ATPA_HUMAN ATP synthase subunit alpha mitochondrial OS=Homo sapiens GN=ATP5A1 PE=1 SV=1	VLSIGDGIAR(+.98)VH	25.64
P08238	HSP90AB1	HS90B_HUMAN Heat shock protein HSP 90-beta OS=Homo sapiens GN=HSP90AB1 PE=1 SV=4	AQALR(+.98)DNSTMGYMMAK	23.64
O94826	TOMM70A	TOM70_HUMAN Mitochondrial import receptor subunit TOM70 OS=Homo sapiens GN=TOMM70A PE=1 SV=1	TPEGR(+.98)ASPAPGSGHPEGPGAHLDMNSLDR	17.85
Q92777-2	SYN2	SYN2_HUMAN Isoform IIb of Synapsin-2 OS=Homo sapiens GN=SYN2	TPALSPQR(+.98)PLTTQQPQSGTLKDPDSSK	19.48
Q9UPA5	BSN	BSN_HUMAN Protein bassoon OS=Homo sapiens GN=BSN PE=2 SV=4	TLQR(+.98)SLSDPKPLSPTAEESAK	17.22
Q9UPA5	BSN	BSN_HUMAN Protein bassoon OS=Homo sapiens GN=BSN PE=2 SV=4	HSYHDYDEPPEEGLWPHDEGGPGR(+.98)HASAK	17.59
Q9UPA5	BSN	BSN_HUMAN Protein bassoon OS=Homo sapiens GN=BSN PE=2 SV=4	LLDTSFASSER(+.98)LNK	24.89
P11216	PYGB	PYGB_HUMAN Glycogen phosphorylase brain form OS=Homo sapiens GN=PYGB PE=1 SV=5	LLPLVSDEVFIR(+.98)DVAK	42.91
O60313-2	OPA1	OPA1_HUMAN Isoform 2 of Dynamin-like 120 kDa protein mitochondrial OS=Homo sapiens GN=OPA1	HKWNDFAEDSLR(+.98)VIQHNALEDR	32.43
O60313-2	OPA1	OPA1_HUMAN Isoform 2 of Dynamin-like 120 kDa protein mitochondrial OS=Homo sapiens GN=OPA1	LRELDR(+.98)NELFEK	21.06
P61106	RAB14	RAB14_HUMAN Ras-related protein Rab-14 OS=Homo sapiens GN=RAB14 PE=1 SV=4	LQIWDTAGQER(+.98)FR	29.1
P01023	A2M	A2MG_HUMAN Alpha-2-macroglobulin OS=Homo sapiens GN=A2M PE=1 SV=3	GHAR(+.98)LVHVEEPHTETVR	8.98
P02686-3	MBP	MBP_HUMAN Isoform 3 of Myelin basic protein OS=Homo sapiens GN=MBP	R(+.98)TQDENPVVHFFK	22.33
P02686-3	MBP	MBP_HUMAN Isoform 3 of Myelin basic protein OS=Homo sapiens GN=MBP	HGR(+.98)TQDENPVVHF	14.46
P02686-3	MBP	MBP_HUMAN Isoform 3 of Myelin basic protein OS=Homo sapiens GN=MBP	EGQRPGFGYGGR(+.98)ASDY	19.37
P02686-3	MBP	MBP_HUMAN Isoform 3 of Myelin basic protein OS=Homo sapiens GN=MBP	RDTGILDSIGR(+.98)FFGGDR	43.76
P02686-3	MBP	MBP_HUMAN Isoform 3 of Myelin basic protein OS=Homo sapiens GN=MBP	GR(+.98)TQDENPVVHFF	32.08
P02686-3	MBP	MBP_HUMAN Isoform 3 of Myelin basic protein OS=Homo sapiens GN=MBP	RFSWGAEGQRPGFGYGGR(+.98)ASDYK	19.95
P16152	CBR1	CBR1_HUMAN Carbonyl reductase [NADPH] 1 OS=Homo sapiens GN=CBR1 PE=1 SV=3	TNFFGTR(+.98)DVCTELLPLIKPQGR	40.39
P08670	VIM	VIME_HUMAN Vimentin OS=Homo sapiens GN=VIM PE=1 SV=4	NTR(+.98)TNEKVELQELNDR	14.8
P08670	VIM	VIME_HUMAN Vimentin OS=Homo sapiens GN=VIM PE=1 SV=4	IKTVETR(+.98)DGQVINETSQHHDDLE	15.84
P19367	HK1	HXK1_HUMAN Hexokinase-1 OS=Homo sapiens GN=HK1 PE=1 SV=3	R(+.98)LVPDSDVR	12.96
Q9NZN3	EHD3	EHD3_HUMAN EH domain-containing protein 3 OS=Homo sapiens GN=EHD3 PE=1 SV=2	R(+.98)MQDQLQAQDFSK	18.33
Q9NZN3	EHD3	EHD3_HUMAN EH domain-containing protein 3 OS=Homo sapiens GN=EHD3 PE=1 SV=2	ELVNNLAEIYGR(+.98)IER	37.08
Q16891-4	IMMT	IMMT_HUMAN Isoform 4 of Mitochondrial inner membrane protein OS=Homo sapiens GN=IMMT	R(+.98)KAVDEAADALLK	13.23
P29966	MARCKS	MARCS_HUMAN Myristoylated alanine-rich C-kinase substrate OS=Homo sapiens GN=MARCKS PE=1 SV=4	TAAKGEAAAER(+.98)PGEAAVASSPSK	8.53
P29966	MARCKS	MARCS_HUMAN Myristoylated alanine-rich C-kinase substrate OS=Homo sapiens GN=MARCKS PE=1 SV=4	GEAAAER(+.98)PGEAAVASSPSK	11.37
P53396	ACLY	ACLY_HUMAN ATP-citrate synthase OS=Homo sapiens GN=ACLY PE=1 SV=3	TASFSESR(+.98)ADEVAPAKK	11.04
P35612	ADD2	ADDB_HUMAN Beta-adducin OS=Homo sapiens GN=ADD2 PE=1 SV=3	R(+.98)VNVADEVQR	11.68
P10636-6	MAPT	TAU_HUMAN Isoform Tau-D of Microtubule-associated protein tau OS=Homo sapiens GN=MAPT	SEKLDFKDR(+.98)VQSK	9.65
P10636-6	MAPT	TAU_HUMAN Isoform Tau-D of Microtubule-associated protein tau OS=Homo sapiens GN=MAPT	SPVVSGDTSPR(+.98)HLSN	12.56
P08107	HSPA1A	HSP71_HUMAN Heat shock 70 kDa protein 1A/1B OS=Homo sapiens GN=HSPA1A PE=1 SV=5	ATAGDTHLGGEDFDNR(+.98)LVNHFVEEFKR	35.91
Q9ULD0	OGDHL	OGDHL_HUMAN 2-oxoglutarate dehydrogenase-like mitochondrial OS=Homo sapiens GN=OGDHL PE=1 SV=3	EASEEAFSGSAQPRPPSVVHESR(+.98)SAVSSR	17.28
O94973-2	AP2A2	AP2A2_HUMAN Isoform 2 of AP-2 complex subunit alpha-2 OS=Homo sapiens GN=AP2A2	KGPSTVTDLEDTKR(+.98)DR	8.67
P12532	CKMT1A	KCRU_HUMAN Creatine kinase U-type mitochondrial OS=Homo sapiens GN=CKMT1A PE=1 SV=1	EVER(+.98)VVVDALSGLKGDLAGR	40.65
E9PK25	CFL1	E9PK25_HUMAN Cofilin-1 OS=Homo sapiens GN=CFL1 PE=2 SV=1	MLPDKDCR(+.98)YALYDATYETK	25.79
P43003-2	SLC1A3	EAA1_HUMAN Isoform 2 of Excitatory amino acid transporter 1 OS=Homo sapiens GN=SLC1A3	TTTNVLGDSLGAGIVEHLSR(+.98)HELK	33.33
P48643	CCT5	TCPE_HUMAN T-complex protein 1 subunit epsilon OS=Homo sapiens GN=CCT5 PE=1 SV=1	AFADALEVIPMALSENSGMNPIQTMTEVR(+.98)AR	51.37
O94811	TPPP	TPPP_HUMAN Tubulin polymerization-promoting protein OS=Homo sapiens GN=TPPP PE=1 SV=1	SSPTVSR(+.98)LTDTTK	19.94
O94811	TPPP	TPPP_HUMAN Tubulin polymerization-promoting protein OS=Homo sapiens GN=TPPP PE=1 SV=1	AISSPTVSR(+.98)LTDTTKF	29.46
J3QRU4	VAMP2	J3QRU4_HUMAN Vesicle-associated membrane protein 2 OS=Homo sapiens GN=VAMP2 PE=2 SV=2	RLQQTQAQVDEVVDIMR(+.98)VNVDK	34.18
P49773	HINT1	HINT1_HUMAN Histidine triad nucleotide-binding protein 1 OS=Homo sapiens GN=HINT1 PE=1 SV=2	AQVAR(+.98)PGGDTIFGK	20.63
P20916-3	MAG	MAG_HUMAN Isoform 3 of Myelin-associated glycoprotein OS=Homo sapiens GN=MAG	NVTESPSFSAGDNPPVLFSSDFR(+.98)ISGAPEK	40.97
P20916-3	MAG	MAG_HUMAN Isoform 3 of Myelin-associated glycoprotein OS=Homo sapiens GN=MAG	SSDFR(+.98)ISGAPEKYESER	17.5
P52943	CRIP2	CRIP2_HUMAN Cysteine-rich protein 2 OS=Homo sapiens GN=CRIP2 PE=1 SV=1	IYEKPLAEGPQVTGPIEVPAAR(+.98)AEER	25.72
A6NN80	ANXA6	A6NN80_HUMAN Annexin OS=Homo sapiens GN=ANXA6 PE=2 SV=3	YR(+.98)GSIHDFPGFDPNQDAEALYTAMK	37.49
Q92614-3	MYO18A	MY18A_HUMAN Isoform 3 of Unconventional myosin-XVIIIa OS=Homo sapiens GN=MYO18A	GSVILDSGHLSTASSSDDLKGEEGSFR(+.98)GSVLQR	28.53
B1AHC9	XRCC6	B1AHC9_HUMAN X-ray repair cross-complementing protein 6 OS=Homo sapiens GN=XRCC6 PE=2 SV=1	TR(+.98)TFNTSTGGLLLPSDTK	27.66
Q9UNZ2	NSFL1C	NSF1C_HUMAN NSFL1 cofactor p47 OS=Homo sapiens GN=NSFL1C PE=1 SV=2	FYAGGSER(+.98)SGQQIVGPPR	20.07
O43237	DYNC1LI2	DC1L2_HUMAN Cytoplasmic dynein 1 light intermediate chain 2 OS=Homo sapiens GN=DYNC1LI2 PE=1 SV=1	TVLSNVQEELDR(+.98)MTR	37.6
P40227	CCT6A	TCPZ_HUMAN T-complex protein 1 subunit zeta OS=Homo sapiens GN=CCT6A PE=1 SV=3	SETDTSLIR(+.98)GLVLDHGAR	33.4
Q8WXF7-2	ATL1	ATLA1_HUMAN Isoform 2 of Atlastin-1 OS=Homo sapiens GN=ATL1	DR(+.98)NSWGGFSEK	20.39
Q96GD0	PDXP	PLPP_HUMAN Pyridoxal phosphate phosphatase OS=Homo sapiens GN=PDXP PE=1 SV=2	EACAHLRDPECLLVATDR(+.98)DPWHPLSDGSR	27.01
Q96GD0	PDXP	PLPP_HUMAN Pyridoxal phosphate phosphatase OS=Homo sapiens GN=PDXP PE=1 SV=2	LRDPECLLVATDR(+.98)DPWHPLSDGSR	28.22
P02671-2	FGA	FIBA_HUMAN Isoform 2 of Fibrinogen alpha chain OS=Homo sapiens GN=FGA	HR(+.98)HPDEAAFFDTASTGK	11.33
Q9UK76	HN1	HN1_HUMAN Hematological and neurological expressed 1 protein OS=Homo sapiens GN=HN1 PE=1 SV=3	NSSR(+.98)VLRPPGGGSNFSLGFDEPTEQPVRK	25.63
P61978	HNRNPK	HNRPK_HUMAN Heterogeneous nuclear ribonucleoprotein K OS=Homo sapiens GN=HNRNPK PE=1 SV=1	GGDLMAYDR(+.98)R	14.99
Q9UHG2	PCSK1N	PCSK1_HUMAN ProSAAS OS=Homo sapiens GN=PCSK1N PE=1 SV=1	AADHDVGSELPPEGVLGALLR(+.98)VK	41.62
Q9UHG2	PCSK1N	PCSK1_HUMAN ProSAAS OS=Homo sapiens GN=PCSK1N PE=1 SV=1	LETPAPQVPAR(+.98)R	16.09
Q08495	DMTN	DEMA_HUMAN Dematin OS=Homo sapiens GN=DMTN PE=1 SV=3	LER(+.98)HLSAEDFSR	15.46
Q8TB36	GDAP1	GDAP1_HUMAN Ganglioside-induced differentiation-associated protein 1 OS=Homo sapiens GN=GDAP1 PE=1 SV=3	IR(+.98)SQIGNTESELKK	10.51
B4DGU4	CTNNB1	B4DGU4_HUMAN Catenin beta-1 OS=Homo sapiens GN=CTNNB1 PE=2 SV=1	R(+.98)TSMGGTQQQFVEGVR	19.07
Q8N3V7-2	SYNPO	SYNPO_HUMAN Isoform 2 of Synaptopodin OS=Homo sapiens GN=SYNPO	DR(+.98)ASPAAAEEVVPEWASCLK	37.98
P07814	EPRS	SYEP_HUMAN Bifunctional glutamate/proline--tRNA ligase OS=Homo sapiens GN=EPRS PE=1 SV=5	THVADFAPEVAWVTR(+.98)SGK	31.4
F5H126	SYT7	F5H126_HUMAN Synaptotagmin-7 OS=Homo sapiens GN=SYT7 PE=2 SV=1	NSLETVGTPDSGR(+.98)GR	12.65
O15240	VGF	VGF_HUMAN Neurosecretory protein VGF OS=Homo sapiens GN=VGF PE=1 SV=2	AR(+.98)RPESALLGGSEAGER	12.14
P51991-2	HNRNPA3	ROA3_HUMAN Isoform 2 of Heterogeneous nuclear ribonucleoprotein A3 OS=Homo sapiens GN=HNRNPA3	SSGSPYGGGYGSGGGSGGYGSR(+.98)R	12.56
P51991-2	HNRNPA3	ROA3_HUMAN Isoform 2 of Heterogeneous nuclear ribonucleoprotein A3 OS=Homo sapiens GN=HNRNPA3	GGSFGGR(+.98)SSGSPYGGGYGSGGGSGGYGSR	23.9
Q99747	NAPG	SNAG_HUMAN Gamma-soluble NSF attachment protein OS=Homo sapiens GN=NAPG PE=1 SV=1	ASMMYLENGTPDTAAMALER(+.98)AGK	34.69
P22626-2	HNRNPA2B1	ROA2_HUMAN Isoform A2 of Heterogeneous nuclear ribonucleoproteins A2/B1 OS=Homo sapiens GN=HNRNPA2B1	NMGGPYGGGNYGPGGSGGSGGYGGR(+.98)SR	22.29
P04843	RPN1	RPN1_HUMAN Dolichyl-diphosphooligosaccharide--protein glycosyltransferase subunit 1 OS=Homo sapiens GN=RPN1 PE=1 SV=1	SAVEAER(+.98)LVAGK	17.04
Q9UI15	TAGLN3	TAGL3_HUMAN Transgelin-3 OS=Homo sapiens GN=TAGLN3 PE=1 SV=2	GPSYGLSR(+.98)EVQEK	15.24
P02545	LMNA	LMNA_HUMAN Prelamin-A/C OS=Homo sapiens GN=LMNA PE=1 SV=1	NIYSEELR(+.98)ETK	17.45
P61019	RAB2A	RAB2A_HUMAN Ras-related protein Rab-2A OS=Homo sapiens GN=RAB2A PE=1 SV=1	LQIWDTAGQESFR(+.98)SITR	34.52
Q9BPU6	DPYSL5	DPYL5_HUMAN Dihydropyrimidinase-related protein 5 OS=Homo sapiens GN=DPYSL5 PE=1 SV=1	HGGMR(+.98)DLHESSFSLSGSQIDDHVPK	21.02
Q9NX40-2	OCIAD1	OCAD1_HUMAN Isoform 2 of OCIA domain-containing protein 1 OS=Homo sapiens GN=OCIAD1	ADFR(+.98)EPNAEVPRPIPH	20.32
Q05682	CALD1	CALD1_HUMAN Caldesmon OS=Homo sapiens GN=CALD1 PE=1 SV=3	TPDGNKSPAPKPSDLR(+.98)PGDVSSKR	10.35
P49591	SARS	SYSC_HUMAN Serine--tRNA ligase cytoplasmic OS=Homo sapiens GN=SARS PE=1 SV=3	DEWLR(+.98)PEDLPIK	30.03
Q96E17	RAB3C	RAB3C_HUMAN Ras-related protein Rab-3C OS=Homo sapiens GN=RAB3C PE=2 SV=1	MR(+.98)HEAPMQMASAQDAR	11.17
B4DS13	EIF4B	B4DS13_HUMAN Eukaryotic translation initiation factor 4B OS=Homo sapiens GN=EIF4B PE=2 SV=1	LNLKPR(+.98)STPKEDDSSASTSQSTR	8.46
Q9Y2A7	NCKAP1	NCKP1_HUMAN Nck-associated protein 1 OS=Homo sapiens GN=NCKAP1 PE=1 SV=1	KGEPER(+.98)EKPGVESMR	3.22
Q9Y6G9	DYNC1LI1	DC1L1_HUMAN Cytoplasmic dynein 1 light intermediate chain 1 OS=Homo sapiens GN=DYNC1LI1 PE=1 SV=3	AEDNFEDIITKPPVR(+.98)K	25.47
Q14847	LASP1	LASP1_HUMAN LIM and SH3 domain protein 1 OS=Homo sapiens GN=LASP1 PE=1 SV=2	SR(+.98)MGPSGGEGMEPERR	8.27
P29692-2	EEF1D	EF1D_HUMAN Isoform 2 of Elongation factor 1-delta OS=Homo sapiens GN=EEF1D	LQER(+.98)AGLAEGAR	10.69
Q92841	DDX17	DDX17_HUMAN Probable ATP-dependent RNA helicase DDX17 OS=Homo sapiens GN=DDX17 PE=1 SV=2	FVINYDYPNSSEDYVHR(+.98)IGR	29.71
Q92841	DDX17	DDX17_HUMAN Probable ATP-dependent RNA helicase DDX17 OS=Homo sapiens GN=DDX17 PE=1 SV=2	APLPDLYPFGTMR(+.98)GGGFGDR	40.97
I3L0N3	NSF	I3L0N3_HUMAN Vesicle-fusing ATPase OS=Homo sapiens GN=NSF PE=2 SV=1	WGDPVTR(+.98)VLDDGELLVQQTK	49.15
Q92558	WASF1	WASF1_HUMAN Wiskott-Aldrich syndrome protein family member 1 OS=Homo sapiens GN=WASF1 PE=1 SV=1	NLDRPHEPEKVPR(+.98)APHDR	5.98
Q92558	WASF1	WASF1_HUMAN Wiskott-Aldrich syndrome protein family member 1 OS=Homo sapiens GN=WASF1 PE=1 SV=1	NLDR(+.98)PHEPEKVPR	7.58
Q8NFH8-4	REPS2	REPS2_HUMAN Isoform 4 of RalBP1-associated Eps domain-containing protein 2 OS=Homo sapiens GN=REPS2	LR(+.98)SSAEQMHPAPYEAR	11.73
P82909	MRPS36	RT36_HUMAN 28S ribosomal protein S36 mitochondrial OS=Homo sapiens GN=MRPS36 PE=1 SV=2	R(+.98)DNPKPNVSEALR	10.18
Q765P7	MTSS1L	MTSSL_HUMAN MTSS1-like protein OS=Homo sapiens GN=MTSS1L PE=1 SV=1	HGEEVSPAASDLAMVLTR(+.98)GLSLEHQK	38.85
Q9H9H5	MAP6D1	MA6D1_HUMAN MAP6 domain-containing protein 1 OS=Homo sapiens GN=MAP6D1 PE=1 SV=1	DSGR(+.98)DVPLTQYQR	18.32
Q9UQB3	CTNND2	CTND2_HUMAN Catenin delta-2 OS=Homo sapiens GN=CTNND2 PE=1 SV=3	R(+.98)LVHASEQYSK	1.39
O43157-2	PLXNB1	PLXB1_HUMAN Isoform 2 of Plexin-B1 OS=Homo sapiens GN=PLXNB1	HLVKPSDEPEPPRPR(+.98)R	5.59
O00194	RAB27B	RB27B_HUMAN Ras-related protein Rab-27B OS=Homo sapiens GN=RAB27B PE=1 SV=4	LQLWDTAGQER(+.98)FR	29.1
Q9UN86	G3BP2	G3BP2_HUMAN Ras GTPase-activating protein-binding protein 2 OS=Homo sapiens GN=G3BP2 PE=1 SV=2	APVSQPR(+.98)VEAKPEVQSQPPR	12.86
Q7L0J3	SV2A	SV2A_HUMAN Synaptic vesicle glycoprotein 2A OS=Homo sapiens GN=SV2A PE=1 SV=1	MADGAPLAGVR(+.98)GGLSDGEGPPGGRGEAQR	22.24
J3KQZ9	MLC1	J3KQZ9_HUMAN Myosin light chain 4 OS=Homo sapiens GN=MLC1 PE=2 SV=1	GR(+.98)QDPASYAPDAK	12.26
B4DKF8	PSD3	B4DKF8_HUMAN PH and SEC7 domain-containing protein 3 OS=Homo sapiens GN=PSD3 PE=2 SV=1	TISR(+.98)IGSTTNPFLDIPHDPNAAVYK	34.18
C9JEX3	MTMR2	C9JEX3_HUMAN Myotubularin-related protein 2 (Fragment) OS=Homo sapiens GN=MTMR2 PE=2 SV=1	IGGASSR(+.98)GENSYGLETVCK	18.62
B4DLW8	DDX5	B4DLW8_HUMAN Probable ATP-dependent RNA helicase DDX5 OS=Homo sapiens GN=DDX5 PE=2 SV=1	SQQER(+.98)DWVLNEFK	31.13
P45985	MAP2K4	MP2K4_HUMAN Dual specificity mitogen-activated protein kinase kinase 4 OS=Homo sapiens GN=MAP2K4 PE=1 SV=1	DLGEIGR(+.98)GAYGSVNK	23.76
O00471	EXOC5	EXOC5_HUMAN Exocyst complex component 5 OS=Homo sapiens GN=EXOC5 PE=1 SV=1	R(+.98)SIGTGGIQDLK	17.6
O43432	EIF4G3	IF4G3_HUMAN Eukaryotic translation initiation factor 4 gamma 3 OS=Homo sapiens GN=EIF4G3 PE=1 SV=2	TR(+.98)LHDELEEAKDK	8.85
Q9Y4D1-2	DAAM1	DAAM1_HUMAN Isoform 2 of Disheveled-associated activator of morphogenesis 1 OS=Homo sapiens GN=DAAM1	VEAIR(+.98)SGSEEVFR	19.72
B7Z254	PDIA6	B7Z254_HUMAN Protein disulfide-isomerase A6 OS=Homo sapiens GN=PDIA6 PE=2 SV=1	NRPEDYQGGR(+.98)TGEAIVDAALSALR	41.41
Q13491-4	GPM6B	GPM6B_HUMAN Isoform 4 of Neuronal membrane glycoprotein M6-b OS=Homo sapiens GN=GPM6B	AKEEQELQDIQSR(+.98)SK	12.31
Q9NX63	CHCHD3	CHCH3_HUMAN Coiled-coil-helix-coiled-coil-helix domain-containing protein 3 mitochondrial OS=Homo sapiens GN=CHCHD3 PE=1 SV=1	ELDR(+.98)ERAAANEQLTR	12.95
Q9HA64	FN3KRP	KT3K_HUMAN Ketosamine-3-kinase OS=Homo sapiens GN=FN3KRP PE=1 SV=2	ELGCSSVR(+.98)ATGHSGGGCISQGR	10.93
P10412	HIST1H1E	H14_HUMAN Histone H1.4 OS=Homo sapiens GN=HIST1H1E PE=1 SV=2	ER(+.98)SGVSLAALK	18.28
Q7Z460-2	CLASP1	CLAP1_HUMAN Isoform 2 of CLIP-associating protein 1 OS=Homo sapiens GN=CLASP1	AQIGTVLPSLIDR(+.98)LGDAK	42.49
P37802	TAGLN2	TAGL2_HUMAN Transgelin-2 OS=Homo sapiens GN=TAGLN2 PE=1 SV=3	GPAYGLSR(+.98)EVQQK	14.99
O15400-2	STX7	STX7_HUMAN Isoform 2 of Syntaxin-7 OS=Homo sapiens GN=STX7	ASSR(+.98)VSGSFPEDSSK	11.19
Q15056-2	EIF4H	IF4H_HUMAN Isoform Short of Eukaryotic translation initiation factor 4H OS=Homo sapiens GN=EIF4H	FRDGPPLR(+.98)GSNMDFR	20.93
Q9UD71	PPP1R1B	PPR1B_HUMAN Protein phosphatase 1 regulatory subunit 1B OS=Homo sapiens GN=PPP1R1B PE=1 SV=2	FR(+.98)LSEHSSPEEEASPHQR	10.32
C9JDE9	ACAA1	C9JDE9_HUMAN 3-ketoacyl-CoA thiolase peroxisomal OS=Homo sapiens GN=ACAA1 PE=2 SV=1	R(+.98)SITVTQDEGIRPSTTMEGLAK	22.74
Q8ND76-2	CCNY	CCNY_HUMAN Isoform 2 of Cyclin-Y OS=Homo sapiens GN=CCNY	SLAEANNLSFPLEPLSR(+.98)ER	36.61
Q96JG6	CCDC132	CC132_HUMAN Coiled-coil domain-containing protein 132 OS=Homo sapiens GN=CCDC132 PE=1 SV=3	SPQESLSDLGAIESLR(+.98)VPGKEEFR	33.62
P33778	HIST1H2BB	H2B1B_HUMAN Histone H2B type 1-B OS=Homo sapiens GN=HIST1H2BB PE=1 SV=2	IAGEASR(+.98)LAHY	16.68
O76041-2	NEBL	NEBL_HUMAN Isoform 2 of Nebulette OS=Homo sapiens GN=NEBL	QSFTTVADTPENLR(+.98)LK	26.52
Q6F5E8	RLTPR	LR16C_HUMAN Leucine-rich repeat-containing protein 16C OS=Homo sapiens GN=RLTPR PE=1 SV=2	GEELGGAEGDTSSPDPAGR(+.98)SRPR	11.91
P52272-2	HNRNPM	HNRPM_HUMAN Isoform 2 of Heterogeneous nuclear ribonucleoprotein M OS=Homo sapiens GN=HNRNPM	MAAPIDR(+.98)VGQTIER	24.22
P52272-2	HNRNPM	HNRPM_HUMAN Isoform 2 of Heterogeneous nuclear ribonucleoprotein M OS=Homo sapiens GN=HNRNPM	GGNR(+.98)FEPYANPTK	16.64
D6RCF2	H2AFY	D6RCF2_HUMAN Histone H2A OS=Homo sapiens GN=H2AFY PE=2 SV=1	VLEYLTAEILELAGNAAR(+.98)DNKK	47.25
Q8N257	HIST3H2BB	H2B3B_HUMAN Histone H2B type 3-B OS=Homo sapiens GN=HIST3H2BB PE=1 SV=3	STITSR(+.98)EVQTAVR	15.07
P55010	EIF5	IF5_HUMAN Eukaryotic translation initiation factor 5 OS=Homo sapiens GN=EIF5 PE=1 SV=2	NDR(+.98)YIVNGSHEANKLQDMLDGFIK	37.14
P51572	BCAP31	BAP31_HUMAN B-cell receptor-associated protein 31 OS=Homo sapiens GN=BCAP31 PE=1 SV=3	EYDR(+.98)LLEEHAK	14.93
Q9NZH0	GPRC5B	GPC5B_HUMAN G-protein coupled receptor family C group 5 member B OS=Homo sapiens GN=GPRC5B PE=2 SV=2	AFSMDEHNAALR(+.98)TAGFPNGSLGK	25.88
Q8N2K0	ABHD12	ABD12_HUMAN Monoacylglycerol lipase ABHD12 OS=Homo sapiens GN=ABHD12 PE=1 SV=2	QNLR(+.98)LTGPAAAEPR	17.51
O95298	NDUFC2	NDUC2_HUMAN NADH dehydrogenase [ubiquinone] 1 subunit C2 OS=Homo sapiens GN=NDUFC2 PE=1 SV=1	RNPEPLR(+.98)FLPDEAR	24.25
Q9P0J7	KCMF1	KCMF1_HUMAN E3 ubiquitin-protein ligase KCMF1 OS=Homo sapiens GN=KCMF1 PE=1 SV=2	DLDESSGVR(+.98)HVR	9.21
A6NGP5	HN1L	A6NGP5_HUMAN Hematological and neurological-expressed 1-like protein OS=Homo sapiens GN=HN1L PE=2 SV=2	GSGIFDESTPVQTR(+.98)QHLNPPGGK	22.06
Q9H082	RAB33B	RB33B_HUMAN Ras-related protein Rab-33B OS=Homo sapiens GN=RAB33B PE=1 SV=1	IQLWDTAGQER(+.98)FR	29.1
Q71UI9-2	H2AFV	H2AV_HUMAN Isoform 2 of Histone H2A.V OS=Homo sapiens GN=H2AFV	ITPR(+.98)HLQLAIRGDEELDSLIK	30.95
Q01650	SLC7A5	LAT1_HUMAN Large neutral amino acids transporter small subunit 1 OS=Homo sapiens GN=SLC7A5 PE=1 SV=2	R(+.98)ALAAPAAEEKEEAR	7.95
Q9UDY2-5	TJP2	ZO2_HUMAN Isoform A3 of Tight junction protein ZO-2 OS=Homo sapiens GN=TJP2	AYHR(+.98)AYDPDYER	9.3
Q9Y2E4	DIP2C	DIP2C_HUMAN Disco-interacting protein 2 homolog C OS=Homo sapiens GN=DIP2C PE=2 SV=2	TSEHSIQVERPQGSTGSR(+.98)TAPK	7.3
O75592-2	MYCBP2	MYCB2_HUMAN Isoform 2 of Probable E3 ubiquitin-protein ligase MYCBP2 OS=Homo sapiens GN=MYCBP2	APLKDEQEMR(+.98)ASPK	7.76
P38159-2	RBMX	RBMX_HUMAN Isoform 2 of RNA-binding motif protein X chromosome OS=Homo sapiens GN=RBMX	DYTYR(+.98)DYGHSSSR	11.13
O14617-4	AP3D1	AP3D1_HUMAN Isoform 4 of AP-3 complex subunit delta-1 OS=Homo sapiens GN=AP3D1	HRPSEADEEELAR(+.98)RR	5.74
A6NL88	SHISA7	SHSA7_HUMAN Protein shisa-7 OS=Homo sapiens GN=SHISA7 PE=2 SV=3	DINVPR(+.98)ALVDILR	48.13
B4DTA3	SLC25A46	B4DTA3_HUMAN Solute carrier family 25 member 46 OS=Homo sapiens GN=SLC25A46 PE=2 SV=1	GGAR(+.98)DEQGFGGAFPAR	20.57
B4DME9	KLC4	B4DME9_HUMAN Kinesin light chain 4 OS=Homo sapiens GN=KLC4 PE=2 SV=1	LSQEEILGSTR(+.98)LVSQGLEALR	45.61
O00305-4	CACNB4	CACB4_HUMAN Isoform 4 of Voltage-dependent L-type calcium channel subunit beta-4 OS=Homo sapiens GN=CACNB4	SLMTSDENYHNER(+.98)AR	10.12
E9PKV8	TTC9C	E9PKV8_HUMAN Tetratricopeptide repeat protein 9C (Fragment) OS=Homo sapiens GN=TTC9C PE=2 SV=1	R(+.98)LQEAQLYKEEGNQR	11.66
Q8NC56	LEMD2	LEMD2_HUMAN LEM domain-containing protein 2 OS=Homo sapiens GN=LEMD2 PE=1 SV=1	TPDR(+.98)ATQGPGLAAR	10.34
P11137-3	MAP2	MTAP2_HUMAN Isoform 3 of Microtubule-associated protein 2 OS=Homo sapiens GN=MAP2	TPGTPGTPSYPR(+.98)TPHTPGTPK	15.09
P11137-3	MAP2	MTAP2_HUMAN Isoform 3 of Microtubule-associated protein 2 OS=Homo sapiens GN=MAP2	RTPGTPGTPSYPR(+.98)TPHTPGTPK	12.68
P12277	CKB	KCRB_HUMAN Creatine kinase B-type OS=Homo sapiens GN=CKB PE=1 SV=1	PNYVLSSR(+.98)VR	15.21
P61764-2	STXBP1	STXB1_HUMAN Isoform 2 of Syntaxin-binding protein 1 OS=Homo sapiens GN=STXBP1	LIQHAQIPPEDSEIITNMAHLGVPIVTDSTLR(+.98)R	41.4
Q13885	TUBB2A	TBB2A_HUMAN Tubulin beta-2A chain OS=Homo sapiens GN=TUBB2A PE=1 SV=1	IREEYPDR(+.98)IMNTF	32.2
Q13885	TUBB2A	TBB2A_HUMAN Tubulin beta-2A chain OS=Homo sapiens GN=TUBB2A PE=1 SV=1	SVR(+.98)SGPFGQIFRPDNF	38.64
Q16555	DPYSL2	DPYL2_HUMAN Dihydropyrimidinase-related protein 2 OS=Homo sapiens GN=DPYSL2 PE=1 SV=1	ILDLGITGPEGHVLSR(+.98)PEEVE	29.48
Q16555	DPYSL2	DPYL2_HUMAN Dihydropyrimidinase-related protein 2 OS=Homo sapiens GN=DPYSL2 PE=1 SV=1	SLSGAQIDDNIPR(+.98)RT	18.98
P68371	TUBB4B	TBB4B_HUMAN Tubulin beta-4B chain OS=Homo sapiens GN=TUBB4B PE=1 SV=1	YVPR(+.98)AVLVDLEPGTMDSVR	38.5
P46821	MAP1B	MAP1B_HUMAN Microtubule-associated protein 1B OS=Homo sapiens GN=MAP1B PE=1 SV=2	SPR(+.98)HPDVSMVDPEALAIEQNLGK	46.12
P60709	ACTB	ACTB_HUMAN Actin cytoplasmic 1 OS=Homo sapiens GN=ACTB PE=1 SV=1	SYELPDGQVITIGNER(+.98)FR	37.24
P60709	ACTB	ACTB_HUMAN Actin cytoplasmic 1 OS=Homo sapiens GN=ACTB PE=1 SV=1	AVFPSIVGR(+.98)PRHQGVMVGMGQK	21.1
P60709	ACTB	ACTB_HUMAN Actin cytoplasmic 1 OS=Homo sapiens GN=ACTB PE=1 SV=1	R(+.98)VAPEEHPVLLTEAPLNPK	24.64
P60709	ACTB	ACTB_HUMAN Actin cytoplasmic 1 OS=Homo sapiens GN=ACTB PE=1 SV=1	APR(+.98)AVFPSIVGR	26.4
P60709	ACTB	ACTB_HUMAN Actin cytoplasmic 1 OS=Homo sapiens GN=ACTB PE=1 SV=1	FR(+.98)CPEALFQPSFL	44.22
P68363	TUBA1B	TBA1B_HUMAN Tubulin alpha-1B chain OS=Homo sapiens GN=TUBA1B PE=1 SV=1	LEPTVIDEVR(+.98)TGTYR	29.77
P68363	TUBA1B	TBA1B_HUMAN Tubulin alpha-1B chain OS=Homo sapiens GN=TUBA1B PE=1 SV=1	VPYPR(+.98)IHFPLATY	38.93
P17600	SYN1	SYN1_HUMAN Synapsin-1 OS=Homo sapiens GN=SYN1 PE=1 SV=3	ASPGR(+.98)GSHGQTPSPGALPLGR	15.34
P17600	SYN1	SYN1_HUMAN Synapsin-1 OS=Homo sapiens GN=SYN1 PE=1 SV=3	PVAGGPGAPPAARPPASPSPQR(+.98)QAGPPQATR	15.3
P17600	SYN1	SYN1_HUMAN Synapsin-1 OS=Homo sapiens GN=SYN1 PE=1 SV=3	SR(+.98)PVAGGPGAPPAARPPASPSPQR	13.54
O15020	SPTBN2	SPTN2_HUMAN Spectrin beta chain non-erythrocytic 2 OS=Homo sapiens GN=SPTBN2 PE=1 SV=3	DR(+.98)IVNTQEQLNHR	12.54
A8MUB1	TUBA4A	A8MUB1_HUMAN Tubulin alpha-4A chain OS=Homo sapiens GN=TUBA4A PE=2 SV=1	HVPR(+.98)AVFVDLEPTVIDEIR	39.11
A8MUB1	TUBA4A	A8MUB1_HUMAN Tubulin alpha-4A chain OS=Homo sapiens GN=TUBA4A PE=2 SV=1	NGPYR(+.98)QLFHPEQLITGK	30.28
P09543-2	CNP	CN37_HUMAN Isoform CNPI of 2' 3'-cyclic-nucleotide 3'-phosphodiesterase OS=Homo sapiens GN=CNP	TLFILR(+.98)GLPGSGK	37.74
P09543-2	CNP	CN37_HUMAN Isoform CNPI of 2' 3'-cyclic-nucleotide 3'-phosphodiesterase OS=Homo sapiens GN=CNP	STLAR(+.98)VIVDKYR	20.36
Q15149-3	PLEC	PLEC_HUMAN Isoform 3 of Plectin OS=Homo sapiens GN=PLEC	DALDGPAAEAEPEHSFDGLR(+.98)R	26.69
Q9BUF5	TUBB6	TBB6_HUMAN Tubulin beta-6 chain OS=Homo sapiens GN=TUBB6 PE=1 SV=1	SVR(+.98)SGPFGQLFRPDNF	38.64
P07900-2	HSP90AA1	HS90A_HUMAN Isoform 2 of Heat shock protein HSP 90-alpha OS=Homo sapiens GN=HSP90AA1	GVVDSEDLPLNISR(+.98)EMLQQSK	42.06
P17677	GAP43	NEUM_HUMAN Neuromodulin OS=Homo sapiens GN=GAP43 PE=1 SV=1	IQASFR(+.98)GHITR	12.31
M0R116	ATP1A3	M0R116_HUMAN Sodium/potassium-transporting ATPase subunit alpha-3 OS=Homo sapiens GN=ATP1A3 PE=2 SV=1	R(+.98)DVAGDASESALLK	20.34
Q92823	NRCAM	NRCAM_HUMAN Neuronal cell adhesion molecule OS=Homo sapiens GN=NRCAM PE=1 SV=3	VLPCR(+.98)PPIGLPPPIIFWMDNSFQR	50.71
P00558	PGK1	PGK1_HUMAN Phosphoglycerate kinase 1 OS=Homo sapiens GN=PGK1 PE=1 SV=3	ALESPER(+.98)PFLAILGGAK	33.29
P19367	HK1	HXK1_HUMAN Hexokinase-1 OS=Homo sapiens GN=HK1 PE=1 SV=3	NGLSR(+.98)DFNPTATVK	21.82
P35611	ADD1	ADDA_HUMAN Alpha-adducin OS=Homo sapiens GN=ADD1 PE=1 SV=2	YFDR(+.98)VDENNPEYLR	26.03
P35611	ADD1	ADDA_HUMAN Alpha-adducin OS=Homo sapiens GN=ADD1 PE=1 SV=2	SFASDGDSGTCSPLR(+.98)H	17.69
Q6S8J3	POTEE	POTEE_HUMAN POTE ankyrin domain family member E OS=Homo sapiens GN=POTEE PE=1 SV=3	YNELR(+.98)VAPEEHPILLTEAPLNPK	30.96
P62937	PPIA	PPIA_HUMAN Peptidyl-prolyl cis-trans isomerase A OS=Homo sapiens GN=PPIA PE=1 SV=2	TAENFR(+.98)ALSTGEK	17.22
P02686	MBP	MBP_HUMAN Myelin basic protein OS=Homo sapiens GN=MBP PE=1 SV=3	FGYGGR(+.98)ASDYK	13.97
P02686	MBP	MBP_HUMAN Myelin basic protein OS=Homo sapiens GN=MBP PE=1 SV=3	TGILDSIGR(+.98)FFGGDR	51.03
P02686	MBP	MBP_HUMAN Myelin basic protein OS=Homo sapiens GN=MBP PE=1 SV=3	SWGAEGQRPGFGYGGR(+.98)ASDY	26.34
P02686	MBP	MBP_HUMAN Myelin basic protein OS=Homo sapiens GN=MBP PE=1 SV=3	DTGILDSIGR(+.98)FFG	54.14
P02686	MBP	MBP_HUMAN Myelin basic protein OS=Homo sapiens GN=MBP PE=1 SV=3	SHGR(+.98)TQDENPVVHFF	25.56
Q9UH03-2	SEPT3	SEPT3_HUMAN Isoform 2 of Neuronal-specific septin-3 OS=Homo sapiens GN=SEPT3	FISPTGHSLR(+.98)PLDLEFMK	28.24
Q9UEY8-2	ADD3	ADDG_HUMAN Isoform 1 of Gamma-adducin OS=Homo sapiens GN=ADD3	ER(+.98)YFDRINENDPEYIR	26
P35612	ADD2	ADDB_HUMAN Beta-adducin OS=Homo sapiens GN=ADD2 PE=1 SV=3	FSEDDPEYMR(+.98)LR	25.95
Q10567-2	AP1B1	AP1B1_HUMAN Isoform B of AP-1 complex subunit beta-1 OS=Homo sapiens GN=AP1B1	HKPPSAFVEGGR(+.98)GVVHK	8.99
Q13561	DCTN2	DCTN2_HUMAN Dynactin subunit 2 OS=Homo sapiens GN=DCTN2 PE=1 SV=4	GLDFSDR(+.98)IGK	23.72
Q14008	CKAP5	CKAP5_HUMAN Cytoskeleton-associated protein 5 OS=Homo sapiens GN=CKAP5 PE=1 SV=3	LNQAR(+.98)SMSGHPEAAQMVR	12.98
Q8N3V7-2	SYNPO	SYNPO_HUMAN Isoform 2 of Synaptopodin OS=Homo sapiens GN=SYNPO	YPTNAPGAFR(+.98)VASR	19.97
Q8N3V7-2	SYNPO	SYNPO_HUMAN Isoform 2 of Synaptopodin OS=Homo sapiens GN=SYNPO	VSPR(+.98)AASPAKPSSLD	13.14
Q9UMF0	ICAM5	ICAM5_HUMAN Intercellular adhesion molecule 5 OS=Homo sapiens GN=ICAM5 PE=1 SV=3	LLEVGSER(+.98)PVSCTLDGLFPASEAR	38.72
P08237-3	PFKM	K6PF_HUMAN Isoform 3 of 6-phosphofructokinase muscle type OS=Homo sapiens GN=PFKM	DQTDFEHR(+.98)IPK	16.37
G3XAH0	SEPT5	G3XAH0_HUMAN HCG2002594 isoform CRA_c OS=Homo sapiens GN=SEPT5 PE=3 SV=1	VHCCLYFISPFGHGLR(+.98)PVDVGFMK	32.3
Q9UQB8	BAIAP2	BAIP2_HUMAN Brain-specific angiogenesis inhibitor 1-associated protein 2 OS=Homo sapiens GN=BAIAP2 PE=1 SV=1	SSSTGNLLDKDDLAIPPPDYGAASR(+.98)AFPAQTASGFK	37.34
Q9Y285	FARSA	SYFA_HUMAN Phenylalanine--tRNA ligase alpha subunit OS=Homo sapiens GN=FARSA PE=1 SV=3	DQHDTFFLR(+.98)D	31.26
Q9Y2A7	NCKAP1	NCKP1_HUMAN Nck-associated protein 1 OS=Homo sapiens GN=NCKAP1 PE=1 SV=1	SCTHELCPEER(+.98)HHIGDR	6.79
Q96CW1-2	AP2M1	AP2M1_HUMAN Isoform 2 of AP-2 complex subunit mu OS=Homo sapiens GN=AP2M1	DDIGR(+.98)NAVDAFR	26.68
P48047	ATP5O	ATPO_HUMAN ATP synthase subunit O mitochondrial OS=Homo sapiens GN=ATP5O PE=1 SV=1	ER(+.98)FSPLTTNLINLLAENGR	49.06
Q7L0J3	SV2A	SV2A_HUMAN Synaptic vesicle glycoprotein 2A OS=Homo sapiens GN=SV2A PE=1 SV=1	GAPLAGVR(+.98)GGLSDGEGPPGGR	23.08
E9PIW2	DLG2	E9PIW2_HUMAN MAGUK p55 subfamily member 2 OS=Homo sapiens GN=DLG2 PE=2 SV=1	HMLVDDDYTR(+.98)PPEPVYSTVNK	23.11
Q14247-3	CTTN	SRC8_HUMAN Isoform 3 of Src substrate cortactin OS=Homo sapiens GN=CTTN	HCSQVDSVR(+.98)GFGGK	11.14
O43837	IDH3B	IDH3B_HUMAN Isocitrate dehydrogenase [NAD] subunit beta mitochondrial OS=Homo sapiens GN=IDH3B PE=1 SV=2	TR(+.98)DMGGYSTTTDFIK	25.39
O14639	ABLIM1	ABLM1_HUMAN Actin-binding LIM protein 1 OS=Homo sapiens GN=ABLIM1 PE=1 SV=3	R(+.98)SSGREEDDEELLR	12.05
Q8NBX0	SCCPDH	SCPDL_HUMAN Saccharopine dehydrogenase-like oxidoreductase OS=Homo sapiens GN=SCCPDH PE=1 SV=1	LR(+.98)NVSNLKPVPLIGPK	23.37
Q8NBX0	SCCPDH	SCPDL_HUMAN Saccharopine dehydrogenase-like oxidoreductase OS=Homo sapiens GN=SCCPDH PE=1 SV=1	LR(+.98)NVSNLKPVPL	24.9
P16104	H2AFX	H2AX_HUMAN Histone H2AX OS=Homo sapiens GN=H2AFX PE=1 SV=2	PR(+.98)HLQLAIR	20.91
B4DIZ1	ERMN	B4DIZ1_HUMAN Ermin OS=Homo sapiens GN=ERMN PE=2 SV=1	ER(+.98)ITEQPLKEEEDEDRK	12.29
B4DIZ1	ERMN	B4DIZ1_HUMAN Ermin OS=Homo sapiens GN=ERMN PE=2 SV=1	ITEQPLKEEEDEDR(+.98)K	11.16
Q08495	DMTN	DEMA_HUMAN Dematin OS=Homo sapiens GN=DMTN PE=1 SV=3	MDR(+.98)GNSLPCVLEQK	24.56
Q8N1G4	LRRC47	LRC47_HUMAN Leucine-rich repeat-containing protein 47 OS=Homo sapiens GN=LRRC47 PE=1 SV=1	ELLLTGPGLEER(+.98)VR	31.26
Q9ULR3	PPM1H	PPM1H_HUMAN Protein phosphatase 1H OS=Homo sapiens GN=PPM1H PE=1 SV=2	AASLR(+.98)GGVGAPGSPSTPPTR	16.22
Q96DG6	CMBL	CMBL_HUMAN Carboxymethylenebutenolidase homolog OS=Homo sapiens GN=CMBL PE=1 SV=1	KR(+.98)EDCSPADKPYIDEAR	9.24
Q9NYI0-2	PSD3	PSD3_HUMAN Isoform 2 of PH and SEC7 domain-containing protein 3 OS=Homo sapiens GN=PSD3	TISR(+.98)IGSTTNPFLDIPHD	37.62
O60814	HIST1H2BK	H2B1K_HUMAN Histone H2B type 1-K OS=Homo sapiens GN=HIST1H2BK PE=1 SV=3	GEASR(+.98)LAHYNK	12.09
Q6FGY5	CKAP1	Q6FGY5_HUMAN CKAP1 protein OS=Homo sapiens GN=CKAP1 PE=2 SV=1	LGEYEDVSR(+.98)VEK	18.4
Q14CZ8	HEPACAM	HECAM_HUMAN Hepatocyte cell adhesion molecule OS=Homo sapiens GN=HEPACAM PE=1 SV=1	TLR(+.98)TAGVHIIR	14.66
P22626	HNRNPA2B1	ROA2_HUMAN Heterogeneous nuclear ribonucleoproteins A2/B1 OS=Homo sapiens GN=HNRNPA2B1 PE=1 SV=2	PGSNFR(+.98)GGSDGYGSGR	10.77
Q71UI9	H2AFV	H2AV_HUMAN Histone H2A.V OS=Homo sapiens GN=H2AFV PE=1 SV=3	ITPR(+.98)HLQLAIR	17.97
O43815	STRN	STRN_HUMAN Striatin OS=Homo sapiens GN=STRN PE=1 SV=4	SPSRPSSSR(+.98)LPEHEINR	9.48
Q8N4C8-3	MINK1	MINK1_HUMAN Isoform 2 of Misshapen-like kinase 1 OS=Homo sapiens GN=MINK1	PAIPAPTATPSAR(+.98)GAVIR	21.68
P52272-2	HNRNPM	HNRPM_HUMAN Isoform 2 of Heterogeneous nuclear ribonucleoprotein M OS=Homo sapiens GN=HNRNPM	MGPGIDR(+.98)LGGAGMER	23.86
Q86XD5-2	FAM131B	F131B_HUMAN Isoform 2 of Protein FAM131B OS=Homo sapiens GN=FAM131B	R(+.98)DTDAYSDLSDGEK	15.93
Q969E4	TCEAL3	TCAL3_HUMAN Transcription elongation factor A protein-like 3 OS=Homo sapiens GN=TCEAL3 PE=1 SV=1	ECGDVSR(+.98)AQEELR	16.05
Q969E4	TCEAL3	TCAL3_HUMAN Transcription elongation factor A protein-like 3 OS=Homo sapiens GN=TCEAL3 PE=1 SV=1	GDVSR(+.98)AQEELR	12.58
Q9UI40-2	SLC24A2	NCKX2_HUMAN Isoform 2 of Sodium/potassium/calcium exchanger 2 OS=Homo sapiens GN=SLC24A2	PSAAR(+.98)DKDEPTLPAKPR	9.09
F8W059	UNC13A	F8W059_HUMAN Protein unc-13 homolog A OS=Homo sapiens GN=UNC13A PE=2 SV=1	PDSAVDDR(+.98)DSDYR	10.78
O60831	PRAF2	PRAF2_HUMAN PRA1 family protein 2 OS=Homo sapiens GN=PRAF2 PE=1 SV=1	LPPLR(+.98)ALDDFVLGSAR	47.72
O75533	SF3B1	SF3B1_HUMAN Splicing factor 3B subunit 1 OS=Homo sapiens GN=SF3B1 PE=1 SV=3	PTPSHTPAGAATPGR(+.98)GDTPGHATPGHGGATSSAR	7.55
B4DY08	HNRNPC	B4DY08_HUMAN Heterogeneous nuclear ribonucleoproteins C1/C2 OS=Homo sapiens GN=HNRNPC PE=2 SV=1	VPPPPPIAR(+.98)AVVPSK	23.57
Q13813-2	SPTAN1	SPTN1_HUMAN Isoform 2 of Spectrin alpha chain non-erythrocytic 1 OS=Homo sapiens GN=SPTAN1	KLDPAQSASR(+.98)ENLLEEQGSIALR	30.56
Q01082	SPTBN1	SPTB2_HUMAN Spectrin beta chain non-erythrocytic 1 OS=Homo sapiens GN=SPTBN1 PE=1 SV=2	TSR(+.98)ALVADSHPESER	6.95
Q01082	SPTBN1	SPTB2_HUMAN Spectrin beta chain non-erythrocytic 1 OS=Homo sapiens GN=SPTBN1 PE=1 SV=2	LLEVLSGER(+.98)LPKPTK	28.51
Q01082	SPTBN1	SPTB2_HUMAN Spectrin beta chain non-erythrocytic 1 OS=Homo sapiens GN=SPTBN1 PE=1 SV=2	IKALADER(+.98)EAVQKK	8.24
Q01484	ANK2	ANK2_HUMAN Ankyrin-2 OS=Homo sapiens GN=ANK2 PE=1 SV=4	RLPVSPSGR(+.98)TDKHQPVSTAGK	7.44
Q01484	ANK2	ANK2_HUMAN Ankyrin-2 OS=Homo sapiens GN=ANK2 PE=1 SV=4	TR(+.98)DGLTPLHCAAR	13.75
P11137-3	MAP2	MTAP2_HUMAN Isoform 3 of Microtubule-associated protein 2 OS=Homo sapiens GN=MAP2	ARVDHGAEIITQSPGR(+.98)SSVASPR	16.11
P11137-3	MAP2	MTAP2_HUMAN Isoform 3 of Microtubule-associated protein 2 OS=Homo sapiens GN=MAP2	VDHGAEIITQSPGR(+.98)SSVASPR	15.75
P11137-3	MAP2	MTAP2_HUMAN Isoform 3 of Microtubule-associated protein 2 OS=Homo sapiens GN=MAP2	R(+.98)GVSGDRDENSFSLNSSISSSAR	18.42
P11137-3	MAP2	MTAP2_HUMAN Isoform 3 of Microtubule-associated protein 2 OS=Homo sapiens GN=MAP2	AR(+.98)VDHGAEIITQSPGR	15.09
P11137-3	MAP2	MTAP2_HUMAN Isoform 3 of Microtubule-associated protein 2 OS=Homo sapiens GN=MAP2	DENSFSLNSSISSSAR(+.98)R	24.31
P11137-3	MAP2	MTAP2_HUMAN Isoform 3 of Microtubule-associated protein 2 OS=Homo sapiens GN=MAP2	R(+.98)SSLPRPSSILPPRR	18.29
P11137-3	MAP2	MTAP2_HUMAN Isoform 3 of Microtubule-associated protein 2 OS=Homo sapiens GN=MAP2	SR(+.98)LASVSADAEVAR	16.66
P11137-3	MAP2	MTAP2_HUMAN Isoform 3 of Microtubule-associated protein 2 OS=Homo sapiens GN=MAP2	ARVDHGAEIITQSPGR(+.98)SS	12.89
P46821	MAP1B	MAP1B_HUMAN Microtubule-associated protein 1B OS=Homo sapiens GN=MAP1B PE=1 SV=2	TTR(+.98)TSDVGGYYYEK	18.08
P46821	MAP1B	MAP1B_HUMAN Microtubule-associated protein 1B OS=Homo sapiens GN=MAP1B PE=1 SV=2	ASPKPAGLKESSDKVSR(+.98)VASPK	10.76
P68363	TUBA1B	TBA1B_HUMAN Tubulin alpha-1B chain OS=Homo sapiens GN=TUBA1B PE=1 SV=1	YR(+.98)GDVVPK	7.21
Q16555	DPYSL2	DPYL2_HUMAN Dihydropyrimidinase-related protein 2 OS=Homo sapiens GN=DPYSL2 PE=1 SV=1	NLHQSGFSLSGAQIDDNIPR(+.98)R	23.38
Q16555	DPYSL2	DPYL2_HUMAN Dihydropyrimidinase-related protein 2 OS=Homo sapiens GN=DPYSL2 PE=1 SV=1	QQAPPVR(+.98)NLHQSGFSLSGAQIDDNIPR	31.58
Q9BVA1	TUBB2B	TBB2B_HUMAN Tubulin beta-2B chain OS=Homo sapiens GN=TUBB2B PE=1 SV=1	TAVCDIPPR(+.98)GLK	18.08
Q9BVA1	TUBB2B	TBB2B_HUMAN Tubulin beta-2B chain OS=Homo sapiens GN=TUBB2B PE=1 SV=1	DSVR(+.98)SGPFGQIFRPDNFVFGQSGAGNNWAK	47.32
Q9BVA1	TUBB2B	TBB2B_HUMAN Tubulin beta-2B chain OS=Homo sapiens GN=TUBB2B PE=1 SV=1	YLTVAAIFR(+.98)GR	36.41
Q9BVA1	TUBB2B	TBB2B_HUMAN Tubulin beta-2B chain OS=Homo sapiens GN=TUBB2B PE=1 SV=1	TEGAELVDSVLDVVR(+.98)K	37.39
P09543	CNP	CN37_HUMAN 2' 3'-cyclic-nucleotide 3'-phosphodiesterase OS=Homo sapiens GN=CNP PE=1 SV=2	KITPGAR(+.98)GAFSEEYK	13.48
E9PGC8	MAP1A	E9PGC8_HUMAN MAP1 light chain LC2 OS=Homo sapiens GN=MAP1A PE=2 SV=1	ESSEKPPEKPAKPER(+.98)VKTESSEALK	7.32
E9PGC8	MAP1A	E9PGC8_HUMAN MAP1 light chain LC2 OS=Homo sapiens GN=MAP1A PE=2 SV=1	ASR(+.98)APPRPRSTTSQVTPAEEK	6.09
E9PGC8	MAP1A	E9PGC8_HUMAN MAP1 light chain LC2 OS=Homo sapiens GN=MAP1A PE=2 SV=1	LR(+.98)LPDASR	14.26
P07437	TUBB	TBB5_HUMAN Tubulin beta chain OS=Homo sapiens GN=TUBB PE=1 SV=2	GSQQYR(+.98)ALTVPELTQQVFDAK	39.62
P04406	GAPDH	G3P_HUMAN Glyceraldehyde-3-phosphate dehydrogenase OS=Homo sapiens GN=GAPDH PE=1 SV=3	DGR(+.98)GALQNIIPASTGAAK	31
Q00610-2	CLTC	CLH1_HUMAN Isoform 2 of Clathrin heavy chain 1 OS=Homo sapiens GN=CLTC	GILR(+.98)TPDTIR	18.98
P17600	SYN1	SYN1_HUMAN Synapsin-1 OS=Homo sapiens GN=SYN1 PE=1 SV=3	AAAATFSEQVGGGSGGAGR(+.98)GGAASR	14.34
P17600	SYN1	SYN1_HUMAN Synapsin-1 OS=Homo sapiens GN=SYN1 PE=1 SV=3	ATFSEQVGGGSGGAGR(+.98)GGAASR	12.17
P17600	SYN1	SYN1_HUMAN Synapsin-1 OS=Homo sapiens GN=SYN1 PE=1 SV=3	TFSEQVGGGSGGAGR(+.98)GGAASR	10.94
P17600	SYN1	SYN1_HUMAN Synapsin-1 OS=Homo sapiens GN=SYN1 PE=1 SV=3	QAGPPQATR(+.98)QTSVSGPAPPK	12.87
P30086	PEBP1	PEBP1_HUMAN Phosphatidylethanolamine-binding protein 1 OS=Homo sapiens GN=PEBP1 PE=1 SV=3	NRPTSISWDGLDSGKLYTLVLTDPDAPSR(+.98)KDPK	35.8
P61764	STXBP1	STXB1_HUMAN Syntaxin-binding protein 1 OS=Homo sapiens GN=STXBP1 PE=1 SV=1	YR(+.98)GEYKDNALLAQLIQDK	34.66
P61764	STXBP1	STXB1_HUMAN Syntaxin-binding protein 1 OS=Homo sapiens GN=STXBP1 PE=1 SV=1	YR(+.98)AAHVFFTDSCPDALFNELVK	41.32
P61764	STXBP1	STXB1_HUMAN Syntaxin-binding protein 1 OS=Homo sapiens GN=STXBP1 PE=1 SV=1	R(+.98)EPLPSLEAVYLITPSEK	43.37
P61764	STXBP1	STXB1_HUMAN Syntaxin-binding protein 1 OS=Homo sapiens GN=STXBP1 PE=1 SV=1	KER(+.98)ISEQTYQLSR	12.17
P61764	STXBP1	STXB1_HUMAN Syntaxin-binding protein 1 OS=Homo sapiens GN=STXBP1 PE=1 SV=1	ISEQTYQLSR(+.98)WTPIIK	39.42
P61764	STXBP1	STXB1_HUMAN Syntaxin-binding protein 1 OS=Homo sapiens GN=STXBP1 PE=1 SV=1	HYPYISTR(+.98)SSASFSTT	23.83
Q96JE9	MAP6	MAP6_HUMAN Microtubule-associated protein 6 OS=Homo sapiens GN=MAP6 PE=1 SV=2	GEASKPTTADNKVIDR(+.98)R	0.15
Q96JE9	MAP6	MAP6_HUMAN Microtubule-associated protein 6 OS=Homo sapiens GN=MAP6 PE=1 SV=2	NEFR(+.98)AWTDIKPVKPIK	34.04
Q96JE9	MAP6	MAP6_HUMAN Microtubule-associated protein 6 OS=Homo sapiens GN=MAP6 PE=1 SV=2	DFR(+.98)AWPLPR	31.79
P14136	GFAP	GFAP_HUMAN Glial fibrillary acidic protein OS=Homo sapiens GN=GFAP PE=1 SV=1	ELQEQLAR(+.98)QQVHVELDVAKPDLTAALK	31.17
P14136	GFAP	GFAP_HUMAN Glial fibrillary acidic protein OS=Homo sapiens GN=GFAP PE=1 SV=1	MPPPLPTR(+.98)VDFSLAGALNAGFKETR	46.43
P14136	GFAP	GFAP_HUMAN Glial fibrillary acidic protein OS=Homo sapiens GN=GFAP PE=1 SV=1	KLLEGEENR(+.98)ITIPVQTFSNLQIR	34.4
P14136	GFAP	GFAP_HUMAN Glial fibrillary acidic protein OS=Homo sapiens GN=GFAP PE=1 SV=1	PPPLPTR(+.98)VDFSLAGALNAGFKETR	44.4
P14136	GFAP	GFAP_HUMAN Glial fibrillary acidic protein OS=Homo sapiens GN=GFAP PE=1 SV=1	R(+.98)VDFSLAGALNAGFK	36.63
P14136	GFAP	GFAP_HUMAN Glial fibrillary acidic protein OS=Homo sapiens GN=GFAP PE=1 SV=1	SLAGALNAGFKETR(+.98)ASER	21.05
P14136	GFAP	GFAP_HUMAN Glial fibrillary acidic protein OS=Homo sapiens GN=GFAP PE=1 SV=1	RLGPGTR(+.98)LSLAR	18.08
P14136	GFAP	GFAP_HUMAN Glial fibrillary acidic protein OS=Homo sapiens GN=GFAP PE=1 SV=1	ALAAELNQLR(+.98)AK	22.33
P14136	GFAP	GFAP_HUMAN Glial fibrillary acidic protein OS=Homo sapiens GN=GFAP PE=1 SV=1	SVSEGHLKR(+.98)NIVVK	10.59
P14136	GFAP	GFAP_HUMAN Glial fibrillary acidic protein OS=Homo sapiens GN=GFAP PE=1 SV=1	PPPLPTR(+.98)VDFSLAGALN	45.85
P60709	ACTB	ACTB_HUMAN Actin cytoplasmic 1 OS=Homo sapiens GN=ACTB PE=1 SV=1	DAPR(+.98)AVFPSIVGRPR	25.56
P60709	ACTB	ACTB_HUMAN Actin cytoplasmic 1 OS=Homo sapiens GN=ACTB PE=1 SV=1	LR(+.98)VAPEEHPVLLTEAPLNPK	30.33
P60709	ACTB	ACTB_HUMAN Actin cytoplasmic 1 OS=Homo sapiens GN=ACTB PE=1 SV=1	NELR(+.98)VAPEEHPVLL	29.9
P14136-3	GFAP	GFAP_HUMAN Isoform 3 of Glial fibrillary acidic protein OS=Homo sapiens GN=GFAP	ITIPVQTFSNLQIR(+.98)GGK	37.87
P14136-3	GFAP	GFAP_HUMAN Isoform 3 of Glial fibrillary acidic protein OS=Homo sapiens GN=GFAP	FSNLQIR(+.98)GGK	16.6
P25705	ATP5A1	ATPA_HUMAN ATP synthase subunit alpha mitochondrial OS=Homo sapiens GN=ATP5A1 PE=1 SV=1	VLSIGDGIAR(+.98)VHGLR	29.71
P25705	ATP5A1	ATPA_HUMAN ATP synthase subunit alpha mitochondrial OS=Homo sapiens GN=ATP5A1 PE=1 SV=1	VGLKAPGIIPR(+.98)ISVR	30.36
P06733	ENO1	ENOA_HUMAN Alpha-enolase OS=Homo sapiens GN=ENO1 PE=1 SV=2	AAVPSGASTGIYEALELR(+.98)DNDKTR	32.35
F5GX05	EPB41L3	F5GX05_HUMAN Band 4.1-like protein 3 OS=Homo sapiens GN=EPB41L3 PE=2 SV=1	VVQETVLVEER(+.98)R	17.89
O15020	SPTBN2	SPTN2_HUMAN Spectrin beta chain non-erythrocytic 2 OS=Homo sapiens GN=SPTBN2 PE=1 SV=3	DLTGALR(+.98)LLNK	40.68
Q09666	AHNAK	AHNK_HUMAN Neuroblast differentiation-associated protein AHNAK OS=Homo sapiens GN=AHNAK PE=1 SV=2	FGVSTGR(+.98)EGQTPK	10.98
P02686-3	MBP	MBP_HUMAN Isoform 3 of Myelin basic protein OS=Homo sapiens GN=MBP	SHGR(+.98)TQDENPVVHFFKNIVTPR	32.75
P02686-3	MBP	MBP_HUMAN Isoform 3 of Myelin basic protein OS=Homo sapiens GN=MBP	GAEGQRPGFGYGGR(+.98)ASDYKSAHKGFK	12.57
P02686-3	MBP	MBP_HUMAN Isoform 3 of Myelin basic protein OS=Homo sapiens GN=MBP	TAHYGSLPQKSHGR(+.98)TQDENPVVHFFK	20.84
P02686-3	MBP	MBP_HUMAN Isoform 3 of Myelin basic protein OS=Homo sapiens GN=MBP	HRDTGILDSIGR(+.98)FFGGDRGAPK	31.92
P02686-3	MBP	MBP_HUMAN Isoform 3 of Myelin basic protein OS=Homo sapiens GN=MBP	GLSLSR(+.98)FSWGAEGQRPGFGYGGR	36.87
P02686-3	MBP	MBP_HUMAN Isoform 3 of Myelin basic protein OS=Homo sapiens GN=MBP	R(+.98)FSWGAEGQRPGFGYGGR	26.44
P02686-3	MBP	MBP_HUMAN Isoform 3 of Myelin basic protein OS=Homo sapiens GN=MBP	FSWGAEGQRPGFGYGGR(+.98)ASDYKSAHKGFK	18.43
P02686-3	MBP	MBP_HUMAN Isoform 3 of Myelin basic protein OS=Homo sapiens GN=MBP	HRDTGILDSIGRFFGGDR(+.98)GAPK	33.57
P02686-3	MBP	MBP_HUMAN Isoform 3 of Myelin basic protein OS=Homo sapiens GN=MBP	GQR(+.98)PGFGYGGR	14.79
P02686-3	MBP	MBP_HUMAN Isoform 3 of Myelin basic protein OS=Homo sapiens GN=MBP	TPPPSQGKGR(+.98)GLSLSR	9.2
P02686-3	MBP	MBP_HUMAN Isoform 3 of Myelin basic protein OS=Homo sapiens GN=MBP	HR(+.98)DTGILDSIGRF	27.61
P02686-3	MBP	MBP_HUMAN Isoform 3 of Myelin basic protein OS=Homo sapiens GN=MBP	KSHGR(+.98)TQDENPVVHFFK	15.39
P02686-3	MBP	MBP_HUMAN Isoform 3 of Myelin basic protein OS=Homo sapiens GN=MBP	GSLPQKSHGR(+.98)TQDENPVVHFFK	20.03
P02686-3	MBP	MBP_HUMAN Isoform 3 of Myelin basic protein OS=Homo sapiens GN=MBP	FKNIVTPR(+.98)TPPPSQGK	13.27
P02686-3	MBP	MBP_HUMAN Isoform 3 of Myelin basic protein OS=Homo sapiens GN=MBP	TGILDSIGR(+.98)FFGGDRGAPK	44.1
P02686-3	MBP	MBP_HUMAN Isoform 3 of Myelin basic protein OS=Homo sapiens GN=MBP	GAEGQRPGFGYGGR(+.98)ASDYKS	13.31
P02686-3	MBP	MBP_HUMAN Isoform 3 of Myelin basic protein OS=Homo sapiens GN=MBP	SRFSWGAEGQRPGFGYGGR(+.98)ASDYK	24.18
P02686-3	MBP	MBP_HUMAN Isoform 3 of Myelin basic protein OS=Homo sapiens GN=MBP	SR(+.98)FSWGAEGQRPGFGYGGR	31.31
P02686-3	MBP	MBP_HUMAN Isoform 3 of Myelin basic protein OS=Homo sapiens GN=MBP	NIVTPR(+.98)TPPPSQGKG	13.58
P02686-3	MBP	MBP_HUMAN Isoform 3 of Myelin basic protein OS=Homo sapiens GN=MBP	DTGILDSIGRFFGGDR(+.98)GAPK	41.7
P02686-3	MBP	MBP_HUMAN Isoform 3 of Myelin basic protein OS=Homo sapiens GN=MBP	NIVTPR(+.98)TPPPSQG	18.25
P02686-3	MBP	MBP_HUMAN Isoform 3 of Myelin basic protein OS=Homo sapiens GN=MBP	SLSR(+.98)FSWGAEGQRPGFGYGGR	34.41
P02686-3	MBP	MBP_HUMAN Isoform 3 of Myelin basic protein OS=Homo sapiens GN=MBP	RPGFGYGGR(+.98)ASDYK	20.5
P02686-3	MBP	MBP_HUMAN Isoform 3 of Myelin basic protein OS=Homo sapiens GN=MBP	NIVTPR(+.98)TPPPSQ	16.83
P02686-3	MBP	MBP_HUMAN Isoform 3 of Myelin basic protein OS=Homo sapiens GN=MBP	NIVTPR(+.98)TPPPS	17.59
P02686-3	MBP	MBP_HUMAN Isoform 3 of Myelin basic protein OS=Homo sapiens GN=MBP	TGILDSIGRFFGGDR(+.98)GAPK	43.21
Q9UPA5	BSN	BSN_HUMAN Protein bassoon OS=Homo sapiens GN=BSN PE=2 SV=4	KGQPGYPSSAEYSQPSR(+.98)ASSAYHHASDSK	13.19
Q9UPA5	BSN	BSN_HUMAN Protein bassoon OS=Homo sapiens GN=BSN PE=2 SV=4	GRQAAPGPQQSQSPSSR(+.98)QIPSGAASR	11.15
P08107	HSPA1A	HSP71_HUMAN Heat shock 70 kDa protein 1A/1B OS=Homo sapiens GN=HSPA1A PE=1 SV=5	IINEPTAAAIAYGLDR(+.98)TGKGER	31.39
P08107	HSPA1A	HSP71_HUMAN Heat shock 70 kDa protein 1A/1B OS=Homo sapiens GN=HSPA1A PE=1 SV=5	IINEPTAAAIAYGLDR(+.98)TGK	30.47
P22695	UQCRC2	QCR2_HUMAN Cytochrome b-c1 complex subunit 2 mitochondrial OS=Homo sapiens GN=UQCRC2 PE=1 SV=3	YEDFSNLGTTHLLR(+.98)LTSSLTTK	41.03
E7ESP9	NEFM	E7ESP9_HUMAN Neurofilament medium polypeptide OS=Homo sapiens GN=NEFM PE=2 SV=1	VSGSPSSGFR(+.98)SQSWSR	21.07
E7ESP9	NEFM	E7ESP9_HUMAN Neurofilament medium polypeptide OS=Homo sapiens GN=NEFM PE=2 SV=1	GSPSSGFR(+.98)SQSWSR	19.75
P05023	ATP1A1	AT1A1_HUMAN Sodium/potassium-transporting ATPase subunit alpha-1 OS=Homo sapiens GN=ATP1A1 PE=1 SV=1	GLTSAR(+.98)AAEILAR	25.66
P09972	ALDOC	ALDOC_HUMAN Fructose-bisphosphate aldolase C OS=Homo sapiens GN=ALDOC PE=1 SV=2	R(+.98)AEVNGLAAQGK	6.49
Q14195-2	DPYSL3	DPYL3_HUMAN Isoform LCRMP-4 of Dihydropyrimidinase-related protein 3 OS=Homo sapiens GN=DPYSL3	NLHQSGFSLSGTQVDEGVR(+.98)SASKR	21.38
Q14195-2	DPYSL3	DPYL3_HUMAN Isoform LCRMP-4 of Dihydropyrimidinase-related protein 3 OS=Homo sapiens GN=DPYSL3	NLHQSGFSLSGTQVDEGVR(+.98)SASK	23.89
Q14195-2	DPYSL3	DPYL3_HUMAN Isoform LCRMP-4 of Dihydropyrimidinase-related protein 3 OS=Homo sapiens GN=DPYSL3	SLSGTQVDEGVR(+.98)SASK	16.5
Q14195-2	DPYSL3	DPYL3_HUMAN Isoform LCRMP-4 of Dihydropyrimidinase-related protein 3 OS=Homo sapiens GN=DPYSL3	GGTPAGSAR(+.98)GSPTRPNPPVR	10.81
Q9UPN3-3	MACF1	MACF1_HUMAN Isoform 3 of Microtubule-actin cross-linking factor 1 isoforms 1/2/3/5 OS=Homo sapiens GN=MACF1	TLGGKQPVYDTTIR(+.98)TGR	16.11
P02686-4	MBP	MBP_HUMAN Isoform 4 of Myelin basic protein OS=Homo sapiens GN=MBP	NIVTPR(+.98)TPPPSQGKGAEGQRPGFGYGGR	23.19
B1AKY9	ATP1A2	B1AKY9_HUMAN Sodium/potassium-transporting ATPase subunit alpha-2 OS=Homo sapiens GN=ATP1A2 PE=2 SV=1	ILDR(+.98)CSTILVQGK	23.25
B1AKY9	ATP1A2	B1AKY9_HUMAN Sodium/potassium-transporting ATPase subunit alpha-2 OS=Homo sapiens GN=ATP1A2 PE=2 SV=1	GLTNQR(+.98)AQDVLAR	16.97
P10636	MAPT	TAU_HUMAN Microtubule-associated protein tau OS=Homo sapiens GN=MAPT PE=1 SV=5	TPPSSGEPPKSGDR(+.98)SGYSSPGSPGTPGSR	11.26
P10636	MAPT	TAU_HUMAN Microtubule-associated protein tau OS=Homo sapiens GN=MAPT PE=1 SV=5	SGYSSPGSPGTPGSR(+.98)SR	11.01
P10636	MAPT	TAU_HUMAN Microtubule-associated protein tau OS=Homo sapiens GN=MAPT PE=1 SV=5	GQANATR(+.98)IPAKTPPAPK	11.96
P10636	MAPT	TAU_HUMAN Microtubule-associated protein tau OS=Homo sapiens GN=MAPT PE=1 SV=5	SR(+.98)TPSLPTPPTREPK	15.45
P10636	MAPT	TAU_HUMAN Microtubule-associated protein tau OS=Homo sapiens GN=MAPT PE=1 SV=5	R(+.98)SGYSSPGSPGTPGSR	8.86
P10636	MAPT	TAU_HUMAN Microtubule-associated protein tau OS=Homo sapiens GN=MAPT PE=1 SV=5	SRTPSLPTPPTR(+.98)EPK	14.94
O14594	NCAN	NCAN_HUMAN Neurocan core protein OS=Homo sapiens GN=NCAN PE=1 SV=3	TLQPRPSAAR(+.98)DAPR	8.18
P02511	CRYAB	CRYAB_HUMAN Alpha-crystallin B chain OS=Homo sapiens GN=CRYAB PE=1 SV=2	TIPITR(+.98)EEKPAVTAAPKK	14.03
P02511	CRYAB	CRYAB_HUMAN Alpha-crystallin B chain OS=Homo sapiens GN=CRYAB PE=1 SV=2	HEER(+.98)QDEHGFISR	5.62
P02511	CRYAB	CRYAB_HUMAN Alpha-crystallin B chain OS=Homo sapiens GN=CRYAB PE=1 SV=2	KQVSGPER(+.98)TIPITR	21.37
P26232-5	CTNNA2	CTNA2_HUMAN Isoform 5 of Catenin alpha-2 OS=Homo sapiens GN=CTNNA2	REKPEEFQTR(+.98)VR	2.31
O00429	DNM1L	DNM1L_HUMAN Dynamin-1-like protein OS=Homo sapiens GN=DNM1L PE=1 SV=2	SSVLESLVGR(+.98)DLLPR	42.06
A2A3N8	ADD1	A2A3N8_HUMAN Adducin 1 (Alpha) OS=Homo sapiens GN=ADD1 PE=2 SV=1	SR(+.98)AAVVTSPPPTTAPHKER	8.03
A2A3N8	ADD1	A2A3N8_HUMAN Adducin 1 (Alpha) OS=Homo sapiens GN=ADD1 PE=2 SV=1	SR(+.98)AAVVTSPPPTTAPHK	10.35
A2A3N8	ADD1	A2A3N8_HUMAN Adducin 1 (Alpha) OS=Homo sapiens GN=ADD1 PE=2 SV=1	GDSR(+.98)AAVVTSPPPTTAPHKER	9.31
P10809	HSPD1	CH60_HUMAN 60 kDa heat shock protein mitochondrial OS=Homo sapiens GN=HSPD1 PE=1 SV=2	FDR(+.98)GYISPYFINTSKGQK	29.58
Q16352	INA	AINX_HUMAN Alpha-internexin OS=Homo sapiens GN=INA PE=1 SV=2	R(+.98)RPPASDGLDLSQAAAR	16.53
Q16352	INA	AINX_HUMAN Alpha-internexin OS=Homo sapiens GN=INA PE=1 SV=2	LSAR(+.98)LSGAGGAGGFR	20.72
P17302	GJA1	CXA1_HUMAN Gap junction alpha-1 protein OS=Homo sapiens GN=GJA1 PE=1 SV=2	LAAGHELQPLAIVDQRPSSR(+.98)ASSR	20.3
Q05193-5	DNM1	DYN1_HUMAN Isoform 5 of Dynamin-1 OS=Homo sapiens GN=DNM1	SSVLENFVGR(+.98)DFLPR	41.84
O43426-2	SYNJ1	SYNJ1_HUMAN Isoform 2 of Synaptojanin-1 OS=Homo sapiens GN=SYNJ1	AGVISAPQSHAR(+.98)ASAGR	10.12
O94811	TPPP	TPPP_HUMAN Tubulin polymerization-promoting protein OS=Homo sapiens GN=TPPP PE=1 SV=1	GKAGR(+.98)VDLVDESGYVSGYKHAGTYDQK	18.05
O94811	TPPP	TPPP_HUMAN Tubulin polymerization-promoting protein OS=Homo sapiens GN=TPPP PE=1 SV=1	AISSPTVSR(+.98)LTDTTKFTGSHK	22.79
O94811	TPPP	TPPP_HUMAN Tubulin polymerization-promoting protein OS=Homo sapiens GN=TPPP PE=1 SV=1	GKAGR(+.98)VDLVDESGYVSGYK	24.76
P68104	EEF1A1	EF1A1_HUMAN Elongation factor 1-alpha 1 OS=Homo sapiens GN=EEF1A1 PE=1 SV=1	KDGNASGTTLLEALDCILPPTRPTDKPLR(+.98)LPLQDVYK	48.13
P19367	HK1	HXK1_HUMAN Hexokinase-1 OS=Homo sapiens GN=HK1 PE=1 SV=3	ITPELLTR(+.98)GKFNTSDVSAIEK	27.28
Q8TDJ6	DMXL2	DMXL2_HUMAN DmX-like protein 2 OS=Homo sapiens GN=DMXL2 PE=1 SV=2	SR(+.98)DSSAFPVKR	9.3
O15075	DCLK1	DCLK1_HUMAN Serine/threonine-protein kinase DCLK1 OS=Homo sapiens GN=DCLK1 PE=1 SV=2	SKSPASTSSVNGTPGSQLSTPR(+.98)SGK	11.54
P20916-3	MAG	MAG_HUMAN Isoform 3 of Myelin-associated glycoprotein OS=Homo sapiens GN=MAG	SSDFR(+.98)ISGAPEK	17.83
P52943	CRIP2	CRIP2_HUMAN Cysteine-rich protein 2 OS=Homo sapiens GN=CRIP2 PE=1 SV=1	ASGPPKGPSR(+.98)ASSVTTFTGEPNTCPR	16.39
P52943	CRIP2	CRIP2_HUMAN Cysteine-rich protein 2 OS=Homo sapiens GN=CRIP2 PE=1 SV=1	GPSR(+.98)ASSVTTFTGEPNTCPR	19.1
P52943	CRIP2	CRIP2_HUMAN Cysteine-rich protein 2 OS=Homo sapiens GN=CRIP2 PE=1 SV=1	GPPKGPSR(+.98)ASSVTTFTGEPNTCPR	19.34
P52943	CRIP2	CRIP2_HUMAN Cysteine-rich protein 2 OS=Homo sapiens GN=CRIP2 PE=1 SV=1	KASGPPKGPSR(+.98)ASSVTTFTGEPNTCPR	16.73
P49418	AMPH	AMPH_HUMAN Amphiphysin OS=Homo sapiens GN=AMPH PE=1 SV=1	LVDYDSAR(+.98)HHLEALQSSK	25.49
O95197-7	RTN3	RTN3_HUMAN Isoform 7 of Reticulon-3 OS=Homo sapiens GN=RTN3	ETTR(+.98)VDAVSSLSK	19.05
Q14203-6	DCTN1	DCTN1_HUMAN Isoform 6 of Dynactin subunit 1 OS=Homo sapiens GN=DCTN1	TSQLLETLNQLSTHTHVVDITR(+.98)TSPAAK	33.27
O00499-5	BIN1	BIN1_HUMAN Isoform IID of Myc box-dependent-interacting protein 1 OS=Homo sapiens GN=BIN1	LLR(+.98)NQAEEELIK	22.94
P00338	LDHA	LDHA_HUMAN L-lactate dehydrogenase A chain OS=Homo sapiens GN=LDHA PE=1 SV=2	VTLTSEEEAR(+.98)LKK	13.15
P08670	VIM	VIME_HUMAN Vimentin OS=Homo sapiens GN=VIM PE=1 SV=4	ISLPLPNFSSLNLR(+.98)ETNLDSLPLVDTHSK	48.14
P08670	VIM	VIME_HUMAN Vimentin OS=Homo sapiens GN=VIM PE=1 SV=4	KLLEGEESR(+.98)ISLPLPNF	42.76
P08574	CYC1	CY1_HUMAN Cytochrome c1 heme protein mitochondrial OS=Homo sapiens GN=CYC1 PE=1 SV=3	AR(+.98)HGGEDYVFSLLTGYCEPPTGVSLR	41.53
Q9Y6G9	DYNC1LI1	DC1L1_HUMAN Cytoplasmic dynein 1 light intermediate chain 1 OS=Homo sapiens GN=DYNC1LI1 PE=1 SV=3	TPNR(+.98)SVSSNVASVSPIPAGSK	23.29
H7BY35	RYR2	H7BY35_HUMAN Ryanodine receptor 2 OS=Homo sapiens GN=RYR2 PE=2 SV=1	TAHGHLVPDR(+.98)VDK	1.46
P61106	RAB14	RAB14_HUMAN Ras-related protein Rab-14 OS=Homo sapiens GN=RAB14 PE=1 SV=4	IYQNIQDGSLDLNAAESGVQHKPSAPQGGR(+.98)LTSEPQPQR	24.94
P12036	NEFH	NFH_HUMAN Neurofilament heavy polypeptide OS=Homo sapiens GN=NEFH PE=1 SV=4	TSVSSVSASPSR(+.98)FR	25.34
O75116	ROCK2	ROCK2_HUMAN Rho-associated protein kinase 2 OS=Homo sapiens GN=ROCK2 PE=1 SV=4	KPPAPDPFAR(+.98)SSPR	16.19
Q92597	NDRG1	NDRG1_HUMAN Protein NDRG1 OS=Homo sapiens GN=NDRG1 PE=1 SV=1	SR(+.98)TASGSSVTSLDGTR	11.96
Q14008-2	CKAP5	CKAP5_HUMAN Isoform 2 of Cytoskeleton-associated protein 5 OS=Homo sapiens GN=CKAP5	EFKPLPGR(+.98)TAASGAAGDKDTK	13.2
Q14008-2	CKAP5	CKAP5_HUMAN Isoform 2 of Cytoskeleton-associated protein 5 OS=Homo sapiens GN=CKAP5	FLR(+.98)SQQELEAK	16.98
P35612	ADD2	ADDB_HUMAN Beta-adducin OS=Homo sapiens GN=ADD2 PE=1 SV=3	TGYTYR(+.98)HPFVQEK	14.85
Q13153	PAK1	PAK1_HUMAN Serine/threonine-protein kinase PAK 1 OS=Homo sapiens GN=PAK1 PE=1 SV=2	SVYTR(+.98)SVIEPLPVTPTR	33.67
Q9H4G0	EPB41L1	E41L1_HUMAN Band 4.1-like protein 1 OS=Homo sapiens GN=EPB41L1 PE=1 SV=2	TQAQTR(+.98)QASALIDRPAPFFER	30.41
O15240	VGF	VGF_HUMAN Neurosecretory protein VGF OS=Homo sapiens GN=VGF PE=1 SV=2	RLQEQEELENYIEHVLLR(+.98)RP	45.35
Q14980	NUMA1	NUMA1_HUMAN Nuclear mitotic apparatus protein 1 OS=Homo sapiens GN=NUMA1 PE=1 SV=2	KR(+.98)VSLEPHQGPGTPESK	3.58
P43243	MATR3	MATR3_HUMAN Matrin-3 OS=Homo sapiens GN=MATR3 PE=1 SV=2	GPGPLQER(+.98)SLFEK	28.04
P43243	MATR3	MATR3_HUMAN Matrin-3 OS=Homo sapiens GN=MATR3 PE=1 SV=2	GPLPLSSQHR(+.98)GDADQASNILASFGLSAR	43.43
O43491	EPB41L2	E41L2_HUMAN Band 4.1-like protein 2 OS=Homo sapiens GN=EPB41L2 PE=1 SV=1	TQAQTR(+.98)QASTLIDRPAPHFER	16.25
O43491	EPB41L2	E41L2_HUMAN Band 4.1-like protein 2 OS=Homo sapiens GN=EPB41L2 PE=1 SV=1	THR(+.98)GLSPAQADSQFLENAK	18.81
Q08495-2	DMTN	DEMA_HUMAN Isoform 2 of Dematin OS=Homo sapiens GN=DMTN	TTGTPR(+.98)TSLPHFHHPETSRPDSNIYK	17.5
B4E2W0	HADHB	B4E2W0_HUMAN 3-ketoacyl-CoA thiolase OS=Homo sapiens GN=HADHB PE=2 SV=1	LEQDEYALR(+.98)SHSLAK	18.42
Q8N3V7	SYNPO	SYNPO_HUMAN Synaptopodin OS=Homo sapiens GN=SYNPO PE=1 SV=2	SPR(+.98)IQAKPKPKPNQNLSEASGK	7.62
Q8N3V7	SYNPO	SYNPO_HUMAN Synaptopodin OS=Homo sapiens GN=SYNPO PE=1 SV=2	SPASER(+.98)RPLGNFTAPPTYTETLSTAPLASWVR	37.63
Q01518	CAP1	CAP1_HUMAN Adenylyl cyclase-associated protein 1 OS=Homo sapiens GN=CAP1 PE=1 SV=5	AQSGPVR(+.98)SGPKPFSAPKPQTSPSPK	12.2
Q9UHD8-5	SEPT9	SEPT9_HUMAN Isoform 5 of Septin-9 OS=Homo sapiens GN=SEPT9	R(+.98)AEVLGHKTPEPAPR	9.09
Q9UHD8-5	SEPT9	SEPT9_HUMAN Isoform 5 of Septin-9 OS=Homo sapiens GN=SEPT9	NSEPSAR(+.98)HVDSLSQR	9.82
P22626	HNRNPA2B1	ROA2_HUMAN Heterogeneous nuclear ribonucleoproteins A2/B1 OS=Homo sapiens GN=HNRNPA2B1 PE=1 SV=2	GGGGNFGPGPGSNFR(+.98)GGSDGYGSGR	20.17
P22626	HNRNPA2B1	ROA2_HUMAN Heterogeneous nuclear ribonucleoproteins A2/B1 OS=Homo sapiens GN=HNRNPA2B1 PE=1 SV=2	AARPHSIDGR(+.98)VVEPK	4.76
Q9UBC2-2	EPS15L1	EP15R_HUMAN Isoform 2 of Epidermal growth factor receptor substrate 15-like 1 OS=Homo sapiens GN=EPS15L1	DSLR(+.98)STPSHGSVSSLNSTGSLSPK	18.35
P48047	ATP5O	ATPO_HUMAN ATP synthase subunit O mitochondrial OS=Homo sapiens GN=ATP5O PE=1 SV=1	LVRPPVQVYGIEGR(+.98)YATALYSAASK	39.74
F5H039	GPHN	F5H039_HUMAN Molybdopterin molybdenumtransferase OS=Homo sapiens GN=GPHN PE=2 SV=1	AQATSR(+.98)LSTASCPTPK	12.24
Q15811-8	ITSN1	ITSN1_HUMAN Isoform 8 of Intersectin-1 OS=Homo sapiens GN=ITSN1	SSSFSR(+.98)SGPGSQLNTK	15.36
Q92614-3	MYO18A	MY18A_HUMAN Isoform 3 of Unconventional myosin-XVIIIa OS=Homo sapiens GN=MYO18A	TR(+.98)LEISNPIPIK	31.45
P50213	IDH3A	IDH3A_HUMAN Isocitrate dehydrogenase [NAD] subunit alpha mitochondrial OS=Homo sapiens GN=IDH3A PE=1 SV=1	IFDAAKAPIQWEER(+.98)NVTAIQGPGGK	30.93
Q9UHG2	PCSK1N	PCSK1_HUMAN ProSAAS OS=Homo sapiens GN=PCSK1N PE=1 SV=1	ARPVKEPR(+.98)GLSAASPPLAETGAPR	17.17
P47985	UQCRFS1	UCRI_HUMAN Cytochrome b-c1 complex subunit Rieske mitochondrial OS=Homo sapiens GN=UQCRFS1 PE=1 SV=2	SHTDIKVPDFSEYR(+.98)R	24.14
P47985	UQCRFS1	UCRI_HUMAN Cytochrome b-c1 complex subunit Rieske mitochondrial OS=Homo sapiens GN=UQCRFS1 PE=1 SV=2	RPFLSR(+.98)ESLSGQAVR	26.49
O75781-2	PALM	PALM_HUMAN Isoform 2 of Paralemmin-1 OS=Homo sapiens GN=PALM	ENAAAPSPVR(+.98)APAPSPAK	13.88
P50991	CCT4	TCPD_HUMAN T-complex protein 1 subunit delta OS=Homo sapiens GN=CCT4 PE=1 SV=4	PENVAPR(+.98)SGATAGAAGGR	10.7
P55011-3	SLC12A2	S12A2_HUMAN Isoform 2 of Solute carrier family 12 member 2 OS=Homo sapiens GN=SLC12A2	IDHYR(+.98)HTAAQLGEK	4.91
P51659	HSD17B4	DHB4_HUMAN Peroxisomal multifunctional enzyme type 2 OS=Homo sapiens GN=HSD17B4 PE=1 SV=3	IDSEGGVSANHTSR(+.98)ATSTATSGFAGAIGQK	23.47
P16104	H2AFX	H2AX_HUMAN Histone H2AX OS=Homo sapiens GN=H2AFX PE=1 SV=2	SRSSR(+.98)AGLQFPVGR	15.51
P61266-2	STX1B	STX1B_HUMAN Isoform 2 of Syntaxin-1B OS=Homo sapiens GN=STX1B	IEYNVEHSVDYVER(+.98)AVSDTKK	32.87
Q9Y6R1-4	SLC4A4	S4A4_HUMAN Isoform 4 of Electrogenic sodium bicarbonate cotransporter 1 OS=Homo sapiens GN=SLC4A4	SNLR(+.98)SLADIGK	22.59
Q9Y6R1-4	SLC4A4	S4A4_HUMAN Isoform 4 of Electrogenic sodium bicarbonate cotransporter 1 OS=Homo sapiens GN=SLC4A4	SPTFLER(+.98)HTSC	16.43
P02545	LMNA	LMNA_HUMAN Prelamin-A/C OS=Homo sapiens GN=LMNA PE=1 SV=1	ATR(+.98)SGAQASSTPLSPTR	11.09
P02545	LMNA	LMNA_HUMAN Prelamin-A/C OS=Homo sapiens GN=LMNA PE=1 SV=1	LR(+.98)LSPSPTSQR	15.39
Q9Y6I3-3	EPN1	EPN1_HUMAN Isoform 3 of Epsin-1 OS=Homo sapiens GN=EPN1	LR(+.98)TALPTSGSSAGELELLAGEVPAR	35.96
P51991-2	HNRNPA3	ROA3_HUMAN Isoform 2 of Heterogeneous nuclear ribonucleoprotein A3 OS=Homo sapiens GN=HNRNPA3	SSGSPYGGGYGSGGGSGGYGSR(+.98)RF	18.61
P27816	MAP4	MAP4_HUMAN Microtubule-associated protein 4 OS=Homo sapiens GN=MAP4 PE=1 SV=3	LSR(+.98)LATNTSAPDLK	17.86
P27816	MAP4	MAP4_HUMAN Microtubule-associated protein 4 OS=Homo sapiens GN=MAP4 PE=1 SV=3	TTTLSGTAPAAGVVPSR(+.98)VK	30.95
P27816	MAP4	MAP4_HUMAN Microtubule-associated protein 4 OS=Homo sapiens GN=MAP4 PE=1 SV=3	TAPAAGVVPSR(+.98)VK	15.26
P49840	GSK3A	GSK3A_HUMAN Glycogen synthase kinase-3 alpha OS=Homo sapiens GN=GSK3A PE=1 SV=2	AR(+.98)TSSFAEPGGGGGGGGGGPGGSASGPGGTGGGK	13.63
P35232	PHB	PHB_HUMAN Prohibitin OS=Homo sapiens GN=PHB PE=1 SV=1	AAELIANSLATAGDGLIELR(+.98)K	42.08
Q9Y5K8	ATP6V1D	VATD_HUMAN V-type proton ATPase subunit D OS=Homo sapiens GN=ATP6V1D PE=1 SV=1	DR(+.98)IEIFPSR	29.02
Q5T5C0-2	STXBP5	STXB5_HUMAN Isoform 2 of Syntaxin-binding protein 5 OS=Homo sapiens GN=STXBP5	SR(+.98)SSSVTSIDKESR	2.45
Q5T6W5	HNRNPK	Q5T6W5_HUMAN Heterogeneous nuclear ribonucleoprotein K OS=Homo sapiens GN=HNRNPK PE=4 SV=1	VVLIGGKPDR(+.98)VVECIKIILDLISESPIK	53.39
P49773	HINT1	HINT1_HUMAN Histidine triad nucleotide-binding protein 1 OS=Homo sapiens GN=HINT1 PE=1 SV=2	IIFEDDR(+.98)CLAFHDISPQAPTHFLVIPK	42.66
P23246	SFPQ	SFPQ_HUMAN Splicing factor proline- and glutamine-rich OS=Homo sapiens GN=SFPQ PE=1 SV=2	AVVIVDDR(+.98)GR	13.84
P49841-2	GSK3B	GSK3B_HUMAN Isoform 2 of Glycogen synthase kinase-3 beta OS=Homo sapiens GN=GSK3B	TPPEAIALCSR(+.98)LLEYTPTAR	43.22
Q16777	HIST2H2AC	H2A2C_HUMAN Histone H2A type 2-C OS=Homo sapiens GN=HIST2H2AC PE=1 SV=4	IIPR(+.98)HLQLAIRNDEELNKLLGK	33.99
P04843	RPN1	RPN1_HUMAN Dolichyl-diphosphooligosaccharide--protein glycosyltransferase subunit 1 OS=Homo sapiens GN=RPN1 PE=1 SV=1	HFDETVNR(+.98)YK	9.44
P04843	RPN1	RPN1_HUMAN Dolichyl-diphosphooligosaccharide--protein glycosyltransferase subunit 1 OS=Homo sapiens GN=RPN1 PE=1 SV=1	ALTSEIALLQSR(+.98)LK	48.71
Q93079	HIST1H2BH	H2B1H_HUMAN Histone H2B type 1-H OS=Homo sapiens GN=HIST1H2BH PE=1 SV=3	EIQTAVR(+.98)LLLPGELAK	37.1
Q93079	HIST1H2BH	H2B1H_HUMAN Histone H2B type 1-H OS=Homo sapiens GN=HIST1H2BH PE=1 SV=3	IAGEASR(+.98)LAH	8.95
Q93079	HIST1H2BH	H2B1H_HUMAN Histone H2B type 1-H OS=Homo sapiens GN=HIST1H2BH PE=1 SV=3	AGEASR(+.98)LAHYNK	14.35
Q93079	HIST1H2BH	H2B1H_HUMAN Histone H2B type 1-H OS=Homo sapiens GN=HIST1H2BH PE=1 SV=3	RSTITSR(+.98)EIQTAVR	54.4
Q8TAM6	ERMN	ERMIN_HUMAN Ermin OS=Homo sapiens GN=ERMN PE=2 SV=1	SDISR(+.98)NAYSR	6.91
P13521	SCG2	SCG2_HUMAN Secretogranin-2 OS=Homo sapiens GN=SCG2 PE=1 SV=2	RLVNAAGSGR(+.98)LQNGQNGER	7.9
Q14CZ8	HEPACAM	HECAM_HUMAN Hepatocyte cell adhesion molecule OS=Homo sapiens GN=HEPACAM PE=1 SV=1	SATEPGPPGYSVSPAVPGR(+.98)SPGLPIRSAR	27.79
E7EW49	CLASP2	E7EW49_HUMAN CLIP-associating protein 2 OS=Homo sapiens GN=CLASP2 PE=2 SV=1	SSGSVASLPQSDR(+.98)SSSSSQESLNRPFSSK	21.88
P21283	ATP6V1C1	VATC1_HUMAN V-type proton ATPase subunit C 1 OS=Homo sapiens GN=ATP6V1C1 PE=1 SV=4	NAGSLLTR(+.98)SLAEIVK	44.17
O94832	MYO1D	MYO1D_HUMAN Unconventional myosin-Id OS=Homo sapiens GN=MYO1D PE=1 SV=2	SIPASDLPQVR(+.98)AK	18.58
Q04637-6	EIF4G1	IF4G1_HUMAN Isoform E of Eukaryotic translation initiation factor 4 gamma 1 OS=Homo sapiens GN=EIF4G1	GSSGGSGAKPSDAASEAAR(+.98)PATSTLNR	16.28
O14639-2	ABLIM1	ABLM1_HUMAN Isoform 2 of Actin-binding LIM protein 1 OS=Homo sapiens GN=ABLIM1	TSSESIYSR(+.98)PGSSIPGSPGHTIYAK	20.59
Q96PE3-2	INPP4A	INP4A_HUMAN Isoform 2 of Type I inositol 3 4-bisphosphate 4-phosphatase OS=Homo sapiens GN=INPP4A	SDQRPPVTR(+.98)SVDTVNGR	13.65
Q9H9H5	MAP6D1	MA6D1_HUMAN MAP6 domain-containing protein 1 OS=Homo sapiens GN=MAP6D1 PE=1 SV=1	TKPAR(+.98)VITTHTSGWDSSPGAGFQVPEVR	28.52
Q9H9H5	MAP6D1	MA6D1_HUMAN MAP6 domain-containing protein 1 OS=Homo sapiens GN=MAP6D1 PE=1 SV=1	SSAQSSAPPAPGAR(+.98)GVYVLPIGDADAAAAVTTSYR	35.47
E9PEZ7	ABI2	E9PEZ7_HUMAN Abl interactor 2 OS=Homo sapiens GN=ABI2 PE=2 SV=1	IIAPANLER(+.98)PVR	25.44
Q7L7L0	HIST3H2A	H2A3_HUMAN Histone H2A type 3 OS=Homo sapiens GN=HIST3H2A PE=1 SV=3	NDEELNKLLGR(+.98)VTIAQGGVLPNIQAVLLPK	52.08
Q7L7L0	HIST3H2A	H2A3_HUMAN Histone H2A type 3 OS=Homo sapiens GN=HIST3H2A PE=1 SV=3	LLGR(+.98)VTIAQGGVLPNIQAVLLPK	50.61
P25686	DNAJB2	DNJB2_HUMAN DnaJ homolog subfamily B member 2 OS=Homo sapiens GN=DNAJB2 PE=1 SV=3	AQHQDPGLGGTQEGAR(+.98)GEATK	5.61
P25686	DNAJB2	DNJB2_HUMAN DnaJ homolog subfamily B member 2 OS=Homo sapiens GN=DNAJB2 PE=1 SV=3	PGLGGTQEGAR(+.98)GEATKR	5.04
P15259	PGAM2	PGAM2_HUMAN Phosphoglycerate mutase 2 OS=Homo sapiens GN=PGAM2 PE=1 SV=3	R(+.98)YAGLKPGELPTCESLK	26.69
O00505	KPNA3	IMA4_HUMAN Importin subunit alpha-4 OS=Homo sapiens GN=KPNA3 PE=1 SV=2	HR(+.98)NEVTVELR	9.22
Q9BUB1	PRKAR2A	Q9BUB1_HUMAN PRKAR2A protein OS=Homo sapiens GN=PRKAR2A PE=2 SV=1	APASVLPAATPR(+.98)QSLGHPPPEPGPDR	24.54
Q99747	NAPG	SNAG_HUMAN Gamma-soluble NSF attachment protein OS=Homo sapiens GN=NAPG PE=1 SV=1	NDYVAAER(+.98)CVR	12.97
Q9H425-3	C1orf198	CA198_HUMAN Isoform 3 of Uncharacterized protein C1orf198 OS=Homo sapiens GN=C1orf198	SSQGSR(+.98)SSSLDALGPTRK	10.82
F5H126	SYT7	F5H126_HUMAN Synaptotagmin-7 OS=Homo sapiens GN=SYT7 PE=2 SV=1	ALR(+.98)SGGAAPSEPGSGGK	8.66
Q7L0J3	SV2A	SV2A_HUMAN Synaptic vesicle glycoprotein 2A OS=Homo sapiens GN=SV2A PE=1 SV=1	GVR(+.98)GGLSDGEGPPGGR	11.74
O95182	NDUFA7	NDUA7_HUMAN NADH dehydrogenase [ubiquinone] 1 alpha subcomplex subunit 7 OS=Homo sapiens GN=NDUFA7 PE=1 SV=3	LSNNYYCTR(+.98)DGRR	8.38
Q9Y2X7-3	GIT1	GIT1_HUMAN Isoform 3 of ARF GTPase-activating protein GIT1 OS=Homo sapiens GN=GIT1	LSR(+.98)HGSGADSDYENTQSGDPLLGLEGKR	21.57
Q9UDY2-3	TJP2	ZO2_HUMAN Isoform C1 of Tight junction protein ZO-2 OS=Homo sapiens GN=TJP2	AAPR(+.98)TFLRPSPEDEAIYGPNTK	22.86
Q9UDY2-3	TJP2	ZO2_HUMAN Isoform C1 of Tight junction protein ZO-2 OS=Homo sapiens GN=TJP2	SLER(+.98)GLDQDHAR	10.01
Q9ULP0-2	NDRG4	NDRG4_HUMAN Isoform 2 of Protein NDRG4 OS=Homo sapiens GN=NDRG4	R(+.98)DLDINRPGTVPNAK	14.17
Q96C19	EFHD2	EFHD2_HUMAN EF-hand domain-containing protein D2 OS=Homo sapiens GN=EFHD2 PE=1 SV=1	RADLNQGIGEPQSPSR(+.98)R	13.48
Q96C19	EFHD2	EFHD2_HUMAN EF-hand domain-containing protein D2 OS=Homo sapiens GN=EFHD2 PE=1 SV=1	R(+.98)VFNPYTEFK	29.69
Q5T321	NBEA	Q5T321_HUMAN Neurobeachin OS=Homo sapiens GN=NBEA PE=2 SV=1	SITQQDR(+.98)DLR	8.87
Q14152	EIF3A	EIF3A_HUMAN Eukaryotic translation initiation factor 3 subunit A OS=Homo sapiens GN=EIF3A PE=1 SV=1	RGPAEESSSWR(+.98)DSSR	7.58
Q14152	EIF3A	EIF3A_HUMAN Eukaryotic translation initiation factor 3 subunit A OS=Homo sapiens GN=EIF3A PE=1 SV=1	IDHTSR(+.98)TLSFGSDLNYATR	28.32
Q14152	EIF3A	EIF3A_HUMAN Eukaryotic translation initiation factor 3 subunit A OS=Homo sapiens GN=EIF3A PE=1 SV=1	SSWR(+.98)NADDDRGPR	9.24
Q14152	EIF3A	EIF3A_HUMAN Eukaryotic translation initiation factor 3 subunit A OS=Homo sapiens GN=EIF3A PE=1 SV=1	GNWR(+.98)HADDDRPPR	3.81
Q9UL25	RAB21	RAB21_HUMAN Ras-related protein Rab-21 OS=Homo sapiens GN=RAB21 PE=1 SV=3	ER(+.98)HVSIQEAESYAESVGAK	27.19
O75367-2	H2AFY	H2AY_HUMAN Isoform 1 of Core histone macro-H2A.1 OS=Homo sapiens GN=H2AFY	VTPR(+.98)HILLAVANDEELNQLLK	41.46
P45985	MAP2K4	MP2K4_HUMAN Dual specificity mitogen-activated protein kinase kinase 4 OS=Homo sapiens GN=MAP2K4 PE=1 SV=1	FTLNPNPTGVQNPHIER(+.98)LR	29.07
Q4G0N4-2	NADK2	NAKD2_HUMAN Isoform 2 of NAD kinase 2 mitochondrial OS=Homo sapiens GN=NADK2	ALNIER(+.98)AHDER	7.59
P48426	PIP4K2A	PI42A_HUMAN Phosphatidylinositol 5-phosphate 4-kinase type-2 alpha OS=Homo sapiens GN=PIP4K2A PE=1 SV=2	SAPLPNDSQAR(+.98)SGAR	9.04
I3L1P8	SLC25A11	I3L1P8_HUMAN Mitochondrial 2-oxoglutarate/malate carrier protein (Fragment) OS=Homo sapiens GN=SLC25A11 PE=2 SV=1	TSFHALTSILKAEGLR(+.98)GIYTGLSAGLLR	43.9
Q96HY6	DDRGK1	DDRGK_HUMAN DDRGK domain-containing protein 1 OS=Homo sapiens GN=DDRGK1 PE=1 SV=2	VAQPGPLEPEEPR(+.98)AGGRPR	15.72
O43815	STRN	STRN_HUMAN Striatin OS=Homo sapiens GN=STRN PE=1 SV=4	DVDELPSLQPSVGSPSR(+.98)PSSSRLPEHEINR	25.48
Q03252	LMNB2	LMNB2_HUMAN Lamin-B2 OS=Homo sapiens GN=LMNB2 PE=1 SV=3	VTVSR(+.98)ATSSSSGSLSATGR	16.22
P30419	NMT1	NMT1_HUMAN Glycylpeptide N-tetradecanoyltransferase 1 OS=Homo sapiens GN=NMT1 PE=1 SV=2	R(+.98)SYQFWDTQPVPK	28.27
F5GWT4	WNK1	F5GWT4_HUMAN Serine/threonine-protein kinase WNK1 OS=Homo sapiens GN=WNK1 PE=2 SV=1	FIVSPVPESR(+.98)LR	29.23
O94875	SORBS2	SRBS2_HUMAN Sorbin and SH3 domain-containing protein 2 OS=Homo sapiens GN=SORBS2 PE=1 SV=3	GLGDQSASR(+.98)TSPGRVDLPGSSTTLTK	20.76
O94875	SORBS2	SRBS2_HUMAN Sorbin and SH3 domain-containing protein 2 OS=Homo sapiens GN=SORBS2 PE=1 SV=3	SFTSSSPSSPSR(+.98)AK	8.23
P13645	KRT10	K1C10_HUMAN Keratin type I cytoskeletal 10 OS=Homo sapiens GN=KRT10 PE=1 SV=6	HYSSSR(+.98)SGGGGGGGGCGGGGGVSSLR	4.41
O60716-21	CTNND1	CTND1_HUMAN Isoform 3A of Catenin delta-1 OS=Homo sapiens GN=CTNND1	HYEDGYPGGSDNYGSLSR(+.98)VTR	19.56
O60716-21	CTNND1	CTND1_HUMAN Isoform 3A of Catenin delta-1 OS=Homo sapiens GN=CTNND1	NISFGR(+.98)DQDNK	14.34
P15311	EZR	EZRI_HUMAN Ezrin OS=Homo sapiens GN=EZR PE=1 SV=4	AKEELER(+.98)QAVDQIK	15.14
P42261	GRIA1	GRIA1_HUMAN Glutamate receptor 1 OS=Homo sapiens GN=GRIA1 PE=1 SV=2	NSGAGASSGGSGENGR(+.98)VVSHDFPK	12.04
Q9P2K5-2	MYEF2	MYEF2_HUMAN Isoform 2 of Myelin expression factor 2 OS=Homo sapiens GN=MYEF2	SVPHEEYR(+.98)SHDGKTPQLPR	11.92
P38159	RBMX	RBMX_HUMAN RNA-binding motif protein X chromosome OS=Homo sapiens GN=RBMX PE=1 SV=3	DSYESYGNSR(+.98)SAPPTRGPPPSYGGSSR	15.47
P38159	RBMX	RBMX_HUMAN RNA-binding motif protein X chromosome OS=Homo sapiens GN=RBMX PE=1 SV=3	TYR(+.98)DYGHSSSRDDYPSR	7.23
Q8N7J2	AMER2	AMER2_HUMAN APC membrane recruitment protein 2 OS=Homo sapiens GN=AMER2 PE=1 SV=3	SRGGGGAVSER(+.98)GGAGASVGVCR	8.3
D6RB01	FAM169A	D6RB01_HUMAN Soluble lamin-associated protein of 75 kDa OS=Homo sapiens GN=FAM169A PE=2 SV=1	DAFASTSEGHDKTSVSTHTR(+.98)SGNLKRPK	7.88
J3KQZ9	MLC1	J3KQZ9_HUMAN Myosin light chain 4 OS=Homo sapiens GN=MLC1 PE=2 SV=1	GR(+.98)QDPASYAPDAKPSDLQLSK	19.82
O14974-3	PPP1R12A	MYPT1_HUMAN Isoform 3 of Protein phosphatase 1 regulatory subunit 12A OS=Homo sapiens GN=PPP1R12A	DSSSLR(+.98)TSSSYTR	11.19
Q14123-2	PDE1C	PDE1C_HUMAN Isoform PDE1C1 of Calcium/calmodulin-dependent 3' 5'-cyclic nucleotide phosphodiesterase 1C OS=Homo sapiens GN=PDE1C	R(+.98)SSLNSISSSDAK	10.77
Q02641-3	CACNB1	CACB1_HUMAN Isoform 3 of Voltage-dependent L-type calcium channel subunit beta-1 OS=Homo sapiens GN=CACNB1	SGDNSSSSLGDVVTGTR(+.98)RPTPPASAK	18.13
Q5SSJ5	HP1BP3	HP1B3_HUMAN Heterochromatin protein 1-binding protein 3 OS=Homo sapiens GN=HP1BP3 PE=1 SV=1	VLPLAFTR(+.98)LCEPK	34.28
P14854	COX6B1	CX6B1_HUMAN Cytochrome c oxidase subunit 6B1 OS=Homo sapiens GN=COX6B1 PE=1 SV=2	TAPFDSR(+.98)FPNQNQTR	22.44
B5ME19	EIF3CL	EIFCL_HUMAN Eukaryotic translation initiation factor 3 subunit C-like protein OS=Homo sapiens GN=EIF3CL PE=2 SV=1	LGSLVENNER(+.98)VFDHK	19.92
E7ENQ1	MAP4K4	E7ENQ1_HUMAN Mitogen-activated protein kinase kinase kinase kinase 4 OS=Homo sapiens GN=MAP4K4 PE=2 SV=1	LVPRPGSGSSSGSSNSGSQPGSHPGSQSGSGER(+.98)FR	9.23
Q86V48-2	LUZP1	LUZP1_HUMAN Isoform 2 of Leucine zipper protein 1 OS=Homo sapiens GN=LUZP1	DYTR(+.98)NASNLER	12.84
A8MVW0	FAM171A2	F1712_HUMAN Protein FAM171A2 OS=Homo sapiens GN=FAM171A2 PE=1 SV=1	SASRPAAEPSGAR(+.98)GGESAGLK	7.26
A8MVW0	FAM171A2	F1712_HUMAN Protein FAM171A2 OS=Homo sapiens GN=FAM171A2 PE=1 SV=1	SASRPAAEPSGAR(+.98)GGESAGLKGAR	3.86
Q9UPQ3-2	AGAP1	AGAP1_HUMAN Isoform 2 of Arf-GAP with GTPase ANK repeat and PH domain-containing protein 1 OS=Homo sapiens GN=AGAP1	GLESR(+.98)ADSIGSGR	17.02
P04156-2	PRNP	PRIO_HUMAN Isoform 2 of Major prion protein OS=Homo sapiens GN=PRNP	KRPKPGGWNTGGSR(+.98)YPGQGSPGGNR	8.16
G3V4C1	HNRNPC	G3V4C1_HUMAN Heterogeneous nuclear ribonucleoproteins C1/C2 OS=Homo sapiens GN=HNRNPC PE=2 SV=1	VPPPPPIAR(+.98)AVVPSKR	23.16
O00571-2	DDX3X	DDX3X_HUMAN Isoform 2 of ATP-dependent RNA helicase DDX3X OS=Homo sapiens GN=DDX3X	SSFFSDR(+.98)GSGSR	14.02
Q9H3Q1	CDC42EP4	BORG4_HUMAN Cdc42 effector protein 4 OS=Homo sapiens GN=CDC42EP4 PE=1 SV=1	HVGR(+.98)AGDAFGDTSFLNSK	21.44
J3KSJ8	PPP1R1B	J3KSJ8_HUMAN Protein phosphatase 1 regulatory subunit 1B (Fragment) OS=Homo sapiens GN=PPP1R1B PE=2 SV=1	RLSEHSSPEEEASPHQR(+.98)ASGEGHHLK	7.28
J3KSJ8	PPP1R1B	J3KSJ8_HUMAN Protein phosphatase 1 regulatory subunit 1B (Fragment) OS=Homo sapiens GN=PPP1R1B PE=2 SV=1	LSEHSSPEEEASPHQR(+.98)ASGEGHHLK	5.67
Q8NC51-3	SERBP1	PAIRB_HUMAN Isoform 3 of Plasminogen activator inhibitor 1 RNA-binding protein OS=Homo sapiens GN=SERBP1	HSGSDR(+.98)SSFSHYSGLK	12.41
Q9UQD0-5	SCN8A	SCN8A_HUMAN Isoform 5 of Sodium channel protein type 8 subunit alpha OS=Homo sapiens GN=SCN8A	R(+.98)DSLFIPIR	33.1
Q8TC26	TMEM163	TM163_HUMAN Transmembrane protein 163 OS=Homo sapiens GN=TMEM163 PE=2 SV=1	GLLESSTR(+.98)LKPHEAQNYR	18.02
Q5T8R5	SLC16A1	Q5T8R5_HUMAN Monocarboxylate transporter 1 (Fragment) OS=Homo sapiens GN=SLC16A1 PE=2 SV=1	DLHDANTDLIGR(+.98)HPK	15.79
K7EK07	H3F3B	K7EK07_HUMAN Histone H3 (Fragment) OS=Homo sapiens GN=H3F3B PE=2 SV=1	YRPGTVALR(+.98)EIR	18.61
Q13443	ADAM9	ADAM9_HUMAN Disintegrin and metalloproteinase domain-containing protein 9 OS=Homo sapiens GN=ADAM9 PE=1 SV=1	LQCENVQEIPVFGIVPAIIQTPSR(+.98)GTK	50.76
Q969E4	TCEAL3	TCAL3_HUMAN Transcription elongation factor A protein-like 3 OS=Homo sapiens GN=TCEAL3 PE=1 SV=1	DVQDPFAPR(+.98)GQR	20.29
Q96GY0	ZC2HC1A	ZC21A_HUMAN Zinc finger C2HC domain-containing protein 1A OS=Homo sapiens GN=ZC2HC1A PE=1 SV=2	KSNSPGTASSGSSR(+.98)LPQPSGAGK	8.54
P55036	PSMD4	PSMD4_HUMAN 26S proteasome non-ATPase regulatory subunit 4 OS=Homo sapiens GN=PSMD4 PE=1 SV=1	NGDFLPTR(+.98)LQAQQDAVNIVCHSK	33.03
O75533	SF3B1	SF3B1_HUMAN Splicing factor 3B subunit 1 OS=Homo sapiens GN=SF3B1 PE=1 SV=3	DLLPR(+.98)LTPILK	42
P50402	EMD	EMD_HUMAN Emerin OS=Homo sapiens GN=EMD PE=1 SV=1	AIRPENR(+.98)APGAGLGQDR	13.04
Q96A73-2	KIAA1191	P33MX_HUMAN Isoform 2 of Putative monooxygenase p33MONOX OS=Homo sapiens GN=KIAA1191	YDSGSFATQAYR(+.98)GAQKPSPLELIR	33.05
Q9NWH9	SLTM	SLTM_HUMAN SAFB-like transcription modulator OS=Homo sapiens GN=SLTM PE=1 SV=2	KEWHGPPSQGPSYHDTR(+.98)R	8.9
Q8WW12	PCNP	PCNP_HUMAN PEST proteolytic signal-containing nuclear protein OS=Homo sapiens GN=PCNP PE=1 SV=2	NIGR(+.98)DTPTSAGPNSFNK	15.31
A6NGB9	WIPF3	WIPF3_HUMAN WAS/WASL-interacting protein family member 3 OS=Homo sapiens GN=WIPF3 PE=2 SV=4	KVTQINDR(+.98)SAPQIESSK	13.44
Q9GZY8	MFF	MFF_HUMAN Mitochondrial fission factor OS=Homo sapiens GN=MFF PE=1 SV=1	RPVLR(+.98)GGSAAATSNPHHDNVR	6.89
O60869-2	EDF1	EDF1_HUMAN Isoform 2 of Endothelial differentiation-related factor 1 OS=Homo sapiens GN=EDF1	INEKPQVIADYESGR(+.98)AIPNNQVLGK	26.51
O60869-2	EDF1	EDF1_HUMAN Isoform 2 of Endothelial differentiation-related factor 1 OS=Homo sapiens GN=EDF1	ETEELHHDR(+.98)VTLEVGK	13.81
Q5M775-5	SPECC1	CYTSB_HUMAN Isoform 5 of Cytospin-B OS=Homo sapiens GN=SPECC1	NIHGNALR(+.98)TSGSSSSDVTK	5.31
Q9BQ24-2	ZFYVE21	ZFY21_HUMAN Isoform 2 of Zinc finger FYVE domain-containing protein 21 OS=Homo sapiens GN=ZFYVE21	DIHAYTSLR(+.98)GSQPASEGGNAR	19.75
P07305-2	H1F0	H10_HUMAN Isoform 2 of Histone H1.0 OS=Homo sapiens GN=H1F0	GVGASGSFR(+.98)LAK	16.11
Q96MW1	CCDC43	CCD43_HUMAN Coiled-coil domain-containing protein 43 OS=Homo sapiens GN=CCDC43 PE=1 SV=2	LLFR(+.98)NTNVEDVLNAR	33.47
O43143	DHX15	DHX15_HUMAN Putative pre-mRNA-splicing factor ATP-dependent RNA helicase DHX15 OS=Homo sapiens GN=DHX15 PE=1 SV=2	R(+.98)HRLDLGEDYPSGK	13.39
P62995-3	TRA2B	TRA2B_HUMAN Isoform 3 of Transformer-2 protein homolog beta OS=Homo sapiens GN=TRA2B	AAQDR(+.98)DQIYR	8.61
Q13242	SRSF9	SRSF9_HUMAN Serine/arginine-rich splicing factor 9 OS=Homo sapiens GN=SRSF9 PE=1 SV=1	FR(+.98)SHEGETSYIR	8.77
Q96D05	C10orf35	CJ035_HUMAN Uncharacterized protein C10orf35 OS=Homo sapiens GN=C10orf35 PE=1 SV=1	VR(+.98)TTTQPPRGSIPR	8.81
E5RG44	TRIQK	E5RG44_HUMAN Triple QxxK/R motif-containing protein OS=Homo sapiens GN=TRIQK PE=2 SV=1	DAATIKLPVDQYR(+.98)K	24.67
J3KTJ8	RPL26	J3KTJ8_HUMAN 60S ribosomal protein L26 (Fragment) OS=Homo sapiens GN=RPL26 PE=2 SV=1	DDEVQVVR(+.98)GHYKGQQIGK	15.57
P14136	GFAP	GFAP_HUMAN Glial fibrillary acidic protein OS=Homo sapiens GN=GFAP PE=1 SV=1	TVEMR(+.98)DGEVIKES	19.97
P14136	GFAP	GFAP_HUMAN Glial fibrillary acidic protein OS=Homo sapiens GN=GFAP PE=1 SV=1	R(+.98)NIVVK	9.75
P02686	MBP	MBP_HUMAN Myelin basic protein OS=Homo sapiens GN=MBP PE=1 SV=3	LGGRDSR(+.98)SGSPMAR	8.97
O94811	TPPP	TPPP_HUMAN Tubulin polymerization-promoting protein OS=Homo sapiens GN=TPPP PE=1 SV=1	FAVHGDAR(+.98)ATGR	10.8
P01861	IGHG4	IGHG4_HUMAN Ig gamma-4 chain C region OS=Homo sapiens GN=IGHG4 PE=1 SV=1	SR(+.98)LTVDKSRWQEGNVFSCSVMHEALHNHYTQK	29.79
A6NMH6	SEPT8	A6NMH6_HUMAN Septin-8 OS=Homo sapiens GN=SEPT8 PE=2 SV=1	R(+.98)KEFLSELQR	15.58
